# Supplementary material for: Spontaneous mutation in 2310061I04Rik results in reduced expression of mitochondrial genes and impaired brain myelination
Source: PLoS One. 2024 Dec 4;19(12):e0290487. doi: 10.1371/journal.pone.0290487 (PMC11617004; doi:10.1371/journal.pone.0290487)
Supplement: S1 File — (XLSX) [file pone.0290487.s011.xlsx]

## Sheet: Supplemental file 1 E9.5 TRAF7K
Differentially expressed genes in E9.5 Traf7-*/-* vs WT embryos
gene_id	KO	WT	log2FoldChange	pvalue	padj	gene_name	gene_chr	gene_start	gene_end	gene_strand	gene_length	gene_biotype	gene_description	tf_family
ENSMUSG00000052752	313.66	2228.7	-2.83132	6.72904e-188	9.51486e-184	Traf7	17	24508562	24527938	-	5872	protein_coding	TNF receptor-associated factor 7 [Source:MGI Symbol;Acc:MGI:3042141]	-
ENSMUSG00000055148	5.8661	180.275	-4.91358	3.33318e-63	2.35656e-59	Klf2	8	72319033	72321656	+	1847	protein_coding	Kruppel-like factor 2 (lung) [Source:MGI Symbol;Acc:MGI:1342772]	zf-C2H2
ENSMUSG00000068220	778.899	1194.47	-0.615727	3.2536e-10	1.53353e-06	Lgals1	15	78926725	78930465	+	903	protein_coding	lectin, galactose binding, soluble 1 [Source:MGI Symbol;Acc:MGI:96777]	-
ENSMUSG00000006494	4636.9	2166.16	1.09813	4.43144e-09	1.56651e-05	Pdk1	2	71873224	71903858	+	7779	protein_coding	pyruvate dehydrogenase kinase, isoenzyme 1 [Source:MGI Symbol;Acc:MGI:1926119]	-
ENSMUSG00000050705	43.4573	221.242	-2.35095	5.08295e-08	0.000143746	2310061I04Rik	17	35892677	35897431	-	2414	protein_coding	RIKEN cDNA 2310061I04 gene [Source:MGI Symbol;Acc:MGI:1916912]	-
ENSMUSG00000035165	100.434	30.7111	1.71326	2.15797e-07	0.000508562	Kcne3	7	100176502	100184869	+	1779	protein_coding	potassium voltage-gated channel, Isk-related subfamily, gene 3 [Source:MGI Symbol;Acc:MGI:1891124]	-
ENSMUSG00000096188	2053.82	1712.4	0.262559	3.53743e-07	0.000714561	Cmtm4	8	104348191	104395807	-	7734	protein_coding	CKLF-like MARVEL transmembrane domain containing 4 [Source:MGI Symbol;Acc:MGI:2142888]	-
ENSMUSG00000037010	384.693	284.799	0.436418	4.20514e-07	0.000743259	Apln	X	48025146	48034853	-	3149	protein_coding	apelin [Source:MGI Symbol;Acc:MGI:1353624]	-
ENSMUSG00000028066	1578.48	1800.47	-0.189748	8.91812e-07	0.0012984	Pmf1	3	88394143	88410331	-	4063	protein_coding	polyamine-modulated factor 1 [Source:MGI Symbol;Acc:MGI:1914287]	-
ENSMUSG00000096780	62.4475	27.4718	1.19038	9.18243e-07	0.0012984	Tmem181b-ps	17	6438524	6467022	-	4187	transcribed_unprocessed_pseudogene	transmembrane protein 181B, pseudogene [Source:MGI Symbol;Acc:MGI:3779544]	-
ENSMUSG00000004655	11.4744	29.9779	-1.36543	1.71057e-06	0.00216914	Aqp1	6	55336432	55348555	+	2627	protein_coding	aquaporin 1 [Source:MGI Symbol;Acc:MGI:103201]	-
ENSMUSG00000042249	135.299	91.2439	0.571143	1.84085e-06	0.00216914	Grk3	5	112910482	113015791	-	8693	protein_coding	G protein-coupled receptor kinase 3 [Source:MGI Symbol;Acc:MGI:87941]	-
ENSMUSG00000027288	5925.72	5016.39	0.2405	2.16347e-06	0.00223801	Zfp106	2	120506820	120563843	-	10429	protein_coding	zinc finger protein 106 [Source:MGI Symbol;Acc:MGI:1270153]	-
ENSMUSG00000025189	42.1191	18.9441	1.16313	2.21585e-06	0.00223801	Cnnm1	19	43440436	43497210	+	5717	protein_coding	cyclin M1 [Source:MGI Symbol;Acc:MGI:1891366]	-
ENSMUSG00000102070	170.365	320.1	-0.909551	2.38023e-06	0.00224376	Gm28661	1	24614885	24615565	-	681	unprocessed_pseudogene	predicted gene 28661 [Source:MGI Symbol;Acc:MGI:5579367]	-
ENSMUSG00000033186	1307.15	957.017	0.450205	3.25462e-06	0.00282672	Mzt1	14	99034544	99046134	-	2563	protein_coding	mitotic spindle organizing protein 1 [Source:MGI Symbol;Acc:MGI:1924039]	-
ENSMUSG00000078566	3279.85	986.185	1.73377	3.50384e-06	0.00282672	Bnip3	7	138890836	138909519	-	2265	protein_coding	BCL2/adenovirus E1B interacting protein 3 [Source:MGI Symbol;Acc:MGI:109326]	-
ENSMUSG00000063511	6402.47	7372.11	-0.203652	3.59837e-06	0.00282672	Snrnp70	7	45376453	45395742	-	7618	protein_coding	small nuclear ribonucleoprotein 70 (U1) [Source:MGI Symbol;Acc:MGI:98341]	-
ENSMUSG00000021238	339.867	230.518	0.562659	3.91545e-06	0.00291392	Aldh6a1	12	84430717	84451004	-	5784	protein_coding	aldehyde dehydrogenase family 6, subfamily A1 [Source:MGI Symbol;Acc:MGI:1915077]	-
ENSMUSG00000042686	197.555	122.359	0.694802	4.25542e-06	0.00300858	Jph1	1	16964560	17097889	-	4998	protein_coding	junctophilin 1 [Source:MGI Symbol;Acc:MGI:1891495]	-
ENSMUSG00000037818	169.697	67.2559	1.33712	4.54901e-06	0.00305465	Abhd18	3	40846970	40938138	+	11184	protein_coding	abhydrolase domain containing 18 [Source:MGI Symbol;Acc:MGI:1915468]	-
ENSMUSG00000026944	454.907	315.334	0.530118	4.75263e-06	0.00305465	Abca2	2	25428703	25448540	+	8346	protein_coding	ATP-binding cassette, sub-family A (ABC1), member 2 [Source:MGI Symbol;Acc:MGI:99606]	-
ENSMUSG00000017493	11209.8	12507.1	-0.158089	5.75342e-06	0.00349042	Igfbp4	11	99041244	99054392	+	4416	protein_coding	insulin-like growth factor binding protein 4 [Source:MGI Symbol;Acc:MGI:96439]	-
ENSMUSG00000025161	7509.33	4372.04	0.780459	5.92434e-06	0.00349042	Slc16a3	11	120948480	120960868	+	5318	protein_coding	solute carrier family 16 (monocarboxylic acid transporters), member 3 [Source:MGI Symbol;Acc:MGI:1933438]	-
ENSMUSG00000091478	524.189	727.232	-0.471956	6.32367e-06	0.00349503	Gm10039	11	100361716	100362126	-	411	processed_pseudogene	predicted pseudogene 10039 [Source:MGI Symbol;Acc:MGI:3704382]	-
ENSMUSG00000014813	193.53	68.7139	1.4955	6.42651e-06	0.00349503	Stc1	14	69029238	69041804	+	4197	protein_coding	stanniocalcin 1 [Source:MGI Symbol;Acc:MGI:109131]	-
ENSMUSG00000096255	158.288	95.6467	0.728698	7.89146e-06	0.00413279	Dynlt1b	17	6430112	6436296	+	771	protein_coding	dynein light chain Tctex-type 1B [Source:MGI Symbol;Acc:MGI:98643]	-
ENSMUSG00000026773	1643.63	901.302	0.867212	8.7135e-06	0.00433186	Pfkfb3	2	11471433	11554077	-	7561	protein_coding	6-phosphofructo-2-kinase/fructose-2,6-biphosphatase 3 [Source:MGI Symbol;Acc:MGI:2181202]	-
ENSMUSG00000062070	39271.7	24906.9	0.656957	8.8843e-06	0.00433186	Pgk1	X	106187100	106203699	+	2244	protein_coding	phosphoglycerate kinase 1 [Source:MGI Symbol;Acc:MGI:97555]	-
ENSMUSG00000073664	327.296	234.698	0.481907	9.53691e-06	0.00449506	Nbeal1	1	60180599	60338328	+	28441	protein_coding	neurobeachin like 1 [Source:MGI Symbol;Acc:MGI:2444343]	-
ENSMUSG00000025372	215.923	279.93	-0.375079	1.06032e-05	0.00476154	Baiap2	11	119942763	120006782	+	4992	protein_coding	brain-specific angiogenesis inhibitor 1-associated protein 2 [Source:MGI Symbol;Acc:MGI:2137336]	-
ENSMUSG00000028527	3083.37	2100.15	0.554072	1.07758e-05	0.00476154	Ak4	4	101419277	101466995	+	4646	protein_coding	adenylate kinase 4 [Source:MGI Symbol;Acc:MGI:87979]	-
ENSMUSG00000022051	5609.59	3546.39	0.661635	1.29846e-05	0.00534203	Bnip3l	14	66985239	67008877	-	3859	protein_coding	BCL2/adenovirus E1B interacting protein 3-like [Source:MGI Symbol;Acc:MGI:1332659]	-
ENSMUSG00000024302	336.578	219.681	0.617259	1.30458e-05	0.00534203	Dtna	18	23415135	23659715	+	16930	protein_coding	dystrobrevin alpha [Source:MGI Symbol;Acc:MGI:106039]	-
ENSMUSG00000002885	55.2212	93.9579	-0.758786	1.32228e-05	0.00534203	Adgre5	8	83723251	83741326	-	3757	protein_coding	adhesion G protein-coupled receptor E5 [Source:MGI Symbol;Acc:MGI:1347095]	-
ENSMUSG00000024383	331.63	261.816	0.342599	1.43644e-05	0.005642	Map3k2	18	32163089	32236751	+	10791	protein_coding	mitogen-activated protein kinase kinase kinase 2 [Source:MGI Symbol;Acc:MGI:1346873]	-
ENSMUSG00000031311	15574.4	17100.7	-0.134895	1.56339e-05	0.00597468	Nono	X	101429318	101448591	+	4375	protein_coding	non-POU-domain-containing, octamer binding protein [Source:MGI Symbol;Acc:MGI:1855692]	-
ENSMUSG00000018995	281.117	220.705	0.349012	1.69624e-05	0.00631181	Nars2	7	96951505	97064758	+	6967	protein_coding	asparaginyl-tRNA synthetase 2 (mitochondrial)(putative) [Source:MGI Symbol;Acc:MGI:2142075]	-
ENSMUSG00000017716	2104.01	2340.16	-0.153583	1.76569e-05	0.00640174	Birc5	11	117849251	117855743	+	3402	protein_coding	baculoviral IAP repeat-containing 5 [Source:MGI Symbol;Acc:MGI:1203517]	-
ENSMUSG00000042379	86.9116	37.5311	1.21416	1.959e-05	0.00681079	Esm1	13	113209659	113218098	+	2097	protein_coding	endothelial cell-specific molecule 1 [Source:MGI Symbol;Acc:MGI:1918940]	-
ENSMUSG00000040280	250.832	31.1914	3.0082	1.98445e-05	0.00681079	Ndufa4l2	10	127514967	127517154	+	1095	protein_coding	Ndufa4, mitochondrial complex associated like 2 [Source:MGI Symbol;Acc:MGI:3039567]	-
ENSMUSG00000002504	308.599	453.443	-0.554007	2.02301e-05	0.00681079	Slc9a3r2	17	24639282	24650305	-	2257	protein_coding	solute carrier family 9 (sodium/hydrogen exchanger), member 3 regulator 2 [Source:MGI Symbol;Acc:MGI:1890662]	-
ENSMUSG00000058672	475.157	649.903	-0.452175	2.08411e-05	0.00685332	Tubb2a	13	34074274	34078007	-	1610	protein_coding	tubulin, beta 2A class IIA [Source:MGI Symbol;Acc:MGI:107861]	-
ENSMUSG00000044098	654.066	516.872	0.340551	2.28288e-05	0.00733636	Rsbn1	3	103914120	103966636	+	6861	protein_coding	rosbin, round spermatid basic protein 1 [Source:MGI Symbol;Acc:MGI:2444993]	-
ENSMUSG00000003438	1966.11	2241.96	-0.189987	2.38848e-05	0.00740383	Timm50	7	28305516	28312072	-	2684	protein_coding	translocase of inner mitochondrial membrane 50 [Source:MGI Symbol;Acc:MGI:1913775]	-
ENSMUSG00000007815	5631.83	6253.76	-0.151422	2.45066e-05	0.00740383	Rhoa	9	108306129	108337934	+	7494	protein_coding	ras homolog family member A [Source:MGI Symbol;Acc:MGI:1096342]	-
ENSMUSG00000044628	165.072	90.7185	0.866762	2.46096e-05	0.00740383	Rnf208	2	25242255	25244262	+	1750	protein_coding	ring finger protein 208 [Source:MGI Symbol;Acc:MGI:1916096]	-
ENSMUSG00000051669	2.27389	11.7825	-2.42385	2.55653e-05	1	AU021092	16	5211823	5222299	-	1368	protein_coding	expressed sequence AU021092 [Source:MGI Symbol;Acc:MGI:2146559]	-
ENSMUSG00000058809	371.196	486.458	-0.392843	2.66004e-05	0.00776538	Hspd1-ps3	11	41498737	41500458	+	1722	processed_pseudogene	heat shock protein 1 (chaperonin), pseudogene 3 [Source:MGI Symbol;Acc:MGI:3651246]	-
ENSMUSG00000029636	1453.09	1192.41	0.285518	2.69097e-05	0.00776538	Wasf3	5	146384985	146473615	+	5196	protein_coding	WAS protein family, member 3 [Source:MGI Symbol;Acc:MGI:2658986]	-
ENSMUSG00000004319	1379.73	880.627	0.648311	2.79304e-05	0.00789873	Clcn3	8	60910389	60983300	-	17071	protein_coding	chloride channel, voltage-sensitive 3 [Source:MGI Symbol;Acc:MGI:103555]	-
ENSMUSG00000063605	493.599	623.072	-0.336925	2.88903e-05	0.00795418	Ccdc102a	8	94902869	94918098	-	2504	protein_coding	coiled-coil domain containing 102A [Source:MGI Symbol;Acc:MGI:2686927]	-
ENSMUSG00000020521	386.943	279.306	0.470966	2.92516e-05	0.00795418	Rnft1	11	86484657	86499025	+	4719	protein_coding	ring finger protein, transmembrane 1 [Source:MGI Symbol;Acc:MGI:1924142]	-
ENSMUSG00000039148	2791.17	3359.67	-0.267771	3.02476e-05	0.00796084	Sart1	19	5377523	5388703	-	5091	protein_coding	squamous cell carcinoma antigen recognized by T cells 1 [Source:MGI Symbol;Acc:MGI:1309453]	-
ENSMUSG00000031304	16.2959	33.4221	-1.05874	3.05274e-05	0.00796084	Il2rg	X	101264378	101268255	-	2387	protein_coding	interleukin 2 receptor, gamma chain [Source:MGI Symbol;Acc:MGI:96551]	-
ENSMUSG00000028843	724.696	847.12	-0.223585	3.1994e-05	0.00796084	Sh3bgrl3	4	134127406	134128789	-	821	protein_coding	SH3 domain binding glutamic acid-rich protein-like 3 [Source:MGI Symbol;Acc:MGI:1920973]	-
ENSMUSG00000006390	390.125	484.828	-0.313005	3.25802e-05	0.00796084	Elovl1	4	118428093	118432953	+	2726	protein_coding	elongation of very long chain fatty acids (FEN1/Elo2, SUR4/Elo3, yeast)-like 1 [Source:MGI Symbol;Acc:MGI:1858959]	-
ENSMUSG00000073838	3263.25	3689.15	-0.177374	3.29324e-05	0.00796084	Tufm	7	126487361	126490731	+	2125	protein_coding	Tu translation elongation factor, mitochondrial [Source:MGI Symbol;Acc:MGI:1923686]	-
ENSMUSG00000029580	50264.2	58993.8	-0.231047	3.31734e-05	0.00796084	Actb	5	142903115	142906754	-	2679	protein_coding	actin, beta [Source:MGI Symbol;Acc:MGI:87904]	-
ENSMUSG00000050896	96.7938	49.1926	0.979418	3.32171e-05	0.00796084	Rtn4rl2	2	84871924	84886710	-	1506	protein_coding	reticulon 4 receptor-like 2 [Source:MGI Symbol;Acc:MGI:2669796]	-
ENSMUSG00000039883	38.5397	66.0137	-0.771301	3.40399e-05	0.00799053	Lrrc17	5	21543559	21575904	+	3608	protein_coding	leucine rich repeat containing 17 [Source:MGI Symbol;Acc:MGI:1921761]	-
ENSMUSG00000028978	158.142	227.028	-0.524035	3.44712e-05	0.00799053	Nos3	5	24364810	24384474	+	4132	protein_coding	nitric oxide synthase 3, endothelial cell [Source:MGI Symbol;Acc:MGI:97362]	-
ENSMUSG00000019027	130.883	88.5365	0.56589	3.62328e-05	0.00826342	Dnah1	14	31260375	31323896	-	13043	protein_coding	dynein, axonemal, heavy chain 1 [Source:MGI Symbol;Acc:MGI:107721]	-
ENSMUSG00000038650	735.891	847.804	-0.203366	3.74553e-05	0.00826753	Rnh1	7	141160326	141172857	-	2594	protein_coding	ribonuclease/angiogenin inhibitor 1 [Source:MGI Symbol;Acc:MGI:1195456]	-
ENSMUSG00000001525	67507.4	72396.9	-0.100839	3.76752e-05	0.00826753	Tubb5	17	35833921	35838306	-	3327	protein_coding	tubulin, beta 5 class I [Source:MGI Symbol;Acc:MGI:107812]	-
ENSMUSG00000032374	1829.89	1069.12	0.775694	3.85273e-05	0.00826753	Plod2	9	92542223	92608428	+	5392	protein_coding	procollagen lysine, 2-oxoglutarate 5-dioxygenase 2 [Source:MGI Symbol;Acc:MGI:1347007]	-
ENSMUSG00000036863	516.573	387.672	0.415921	3.88313e-05	0.00826753	Syde2	3	145987870	146021720	+	5751	protein_coding	synapse defective 1, Rho GTPase, homolog 2 (C. elegans) [Source:MGI Symbol;Acc:MGI:3036264]	-
ENSMUSG00000045414	1543.27	1328.65	0.216612	3.91743e-05	0.00826753	1190002N15Rik	9	94517864	94538081	-	3950	protein_coding	RIKEN cDNA 1190002N15 gene [Source:MGI Symbol;Acc:MGI:1916111]	-
ENSMUSG00000063229	65719.2	49366.2	0.412801	4.70304e-05	0.00947116	Ldha	7	46841475	46855627	+	3310	protein_coding	lactate dehydrogenase A [Source:MGI Symbol;Acc:MGI:96759]	-
ENSMUSG00000023456	23524.4	16511.9	0.510679	4.70414e-05	0.00947116	Tpi1	6	124810586	124814296	-	2753	protein_coding	triosephosphate isomerase 1 [Source:MGI Symbol;Acc:MGI:98797]	-
ENSMUSG00000056671	410.757	208.407	0.979833	4.7068e-05	0.00947116	Prelid2	18	41875696	41951194	-	724	protein_coding	PRELI domain containing 2 [Source:MGI Symbol;Acc:MGI:1924869]	-
ENSMUSG00000029249	1428.71	1193.24	0.260466	4.75984e-05	0.00947116	Rest	5	77265491	77286432	+	7222	protein_coding	RE1-silencing transcription factor [Source:MGI Symbol;Acc:MGI:104897]	zf-C2H2
ENSMUSG00000003955	2570.75	1519.7	0.758586	4.82265e-05	0.00947116	Fam162a	16	36043761	36071594	-	850	protein_coding	family with sequence similarity 162, member A [Source:MGI Symbol;Acc:MGI:1917436]	-
ENSMUSG00000064354	215.751	373.615	-0.792034	5.10446e-05	0.00988727	mt-Co2	MT	7013	7696	+	684	protein_coding	mitochondrially encoded cytochrome c oxidase II [Source:MGI Symbol;Acc:MGI:102503]	-
ENSMUSG00000074364	641.129	838.437	-0.387921	5.17491e-05	0.00988827	Ehd2	7	15946958	15967567	-	5119	protein_coding	EH-domain containing 2 [Source:MGI Symbol;Acc:MGI:2154274]	-
ENSMUSG00000050234	136.603	213.012	-0.640499	5.87977e-05	0.0108415	Gja4	4	127311421	127314039	-	1685	protein_coding	gap junction protein, alpha 4 [Source:MGI Symbol;Acc:MGI:95715]	-
ENSMUSG00000070462	1708.28	2120.12	-0.312134	5.88034e-05	0.0108415	Tlnrd1	7	83879873	83884305	-	4433	protein_coding	talin rod domain containing 1 [Source:MGI Symbol;Acc:MGI:1891420]	-
ENSMUSG00000029472	6864.99	7357.91	-0.100191	5.90377e-05	0.0108415	Anapc5	5	122787459	122821339	-	6111	protein_coding	anaphase-promoting complex subunit 5 [Source:MGI Symbol;Acc:MGI:1929722]	-
ENSMUSG00000073421	225.273	62.7282	1.84538	6.73837e-05	0.0121659	H2-Ab1	17	34263209	34269418	+	1637	protein_coding	histocompatibility 2, class II antigen A, beta 1 [Source:MGI Symbol;Acc:MGI:103070]	-
ENSMUSG00000034021	2406.74	2179.63	0.142917	6.79707e-05	0.0121659	Pds5b	5	150673739	150810690	+	9839	protein_coding	PDS5 cohesin associated factor B [Source:MGI Symbol;Acc:MGI:2140945]	-
ENSMUSG00000038155	0.903732	13.739	-3.90741	7.04768e-05	1	Gstp2	19	4040285	4042236	-	770	protein_coding	glutathione S-transferase, pi 2 [Source:MGI Symbol;Acc:MGI:95864]	-
ENSMUSG00000095253	679.738	555.451	0.292492	7.15936e-05	0.0125893	Zfp799	17	32815449	32830261	-	6382	protein_coding	zinc finger protein 799 [Source:MGI Symbol;Acc:MGI:2443934]	zf-C2H2
ENSMUSG00000027999	510.799	369.862	0.467001	7.21169e-05	0.0125893	Pla2g12a	3	129878606	129895825	+	3682	protein_coding	phospholipase A2, group XIIA [Source:MGI Symbol;Acc:MGI:1913600]	-
ENSMUSG00000058126	917.563	1170.24	-0.351383	7.89217e-05	0.0136092	Tpm3-rs7	14	113314608	113316754	+	2147	protein_coding	tropomyosin 3, related sequence 7 [Source:MGI Symbol;Acc:MGI:99705]	-
ENSMUSG00000034275	546.722	399.823	0.452912	8.44402e-05	0.0141691	Igsf9b	9	27299204	27357546	+	16686	protein_coding	immunoglobulin superfamily, member 9B [Source:MGI Symbol;Acc:MGI:2685354]	-
ENSMUSG00000015092	1999.45	2393.31	-0.259945	8.49856e-05	0.0141691	Edf1	2	25557847	25562082	+	1317	protein_coding	endothelial differentiation-related factor 1 [Source:MGI Symbol;Acc:MGI:1891227]	-
ENSMUSG00000024924	602.862	188.204	1.68002	8.51751e-05	0.0141691	Vldlr	19	27216484	27254231	+	10068	protein_coding	very low density lipoprotein receptor [Source:MGI Symbol;Acc:MGI:98935]	-
ENSMUSG00000018819	207.958	301.141	-0.53675	8.61992e-05	0.0141728	Lsp1	7	142460809	142494867	+	5174	protein_coding	lymphocyte specific 1 [Source:MGI Symbol;Acc:MGI:96832]	-
ENSMUSG00000100862	124.747	218.894	-0.812884	9.10626e-05	0.0148003	Gm10925	1	24613974	24614651	-	678	unprocessed_pseudogene	predicted gene 10925 [Source:MGI Symbol;Acc:MGI:3809095]	-
ENSMUSG00000055493	106.388	51.2886	1.05452	9.51238e-05	0.0151791	Epm2a	10	11343404	11459644	+	3287	protein_coding	epilepsy, progressive myoclonic epilepsy, type 2 gene alpha [Source:MGI Symbol;Acc:MGI:1341085]	-
ENSMUSG00000000628	3878.22	2303.74	0.751577	9.55402e-05	0.0151791	Hk2	6	82725025	82774454	-	5969	protein_coding	hexokinase 2 [Source:MGI Symbol;Acc:MGI:1315197]	-
ENSMUSG00000004937	2868.94	3214.24	-0.164159	9.85518e-05	0.015305	Sgta	10	81044075	81060181	-	2876	protein_coding	small glutamine-rich tetratricopeptide repeat (TPR)-containing, alpha [Source:MGI Symbol;Acc:MGI:1098703]	-
ENSMUSG00000042742	1194.61	889.172	0.426661	9.90995e-05	0.015305	Bmt2	6	13625673	13677966	-	5632	protein_coding	base methyltransferase of 25S rRNA 2 [Source:MGI Symbol;Acc:MGI:2141466]	-
ENSMUSG00000097908	232.288	169.91	0.45507	9.958e-05	0.015305	4933404O12Rik	5	136919146	136937112	+	4748	lincRNA	RIKEN cDNA 4933404O12 gene [Source:MGI Symbol;Acc:MGI:1914002]	-
ENSMUSG00000007564	7716.73	8426.52	-0.126769	0.000101267	0.0153969	Ppp2r1a	17	20945311	20965916	+	3411	protein_coding	protein phosphatase 2, regulatory subunit A, alpha [Source:MGI Symbol;Acc:MGI:1926334]	-
ENSMUSG00000020108	3716.94	805.061	2.20699	0.000102944	0.0154854	Ddit4	10	59949669	59951834	-	1755	protein_coding	DNA-damage-inducible transcript 4 [Source:MGI Symbol;Acc:MGI:1921997]	-
ENSMUSG00000035900	693.081	545.645	0.345982	0.000106701	0.0158816	Gramd4	15	86057695	86137634	+	5567	protein_coding	GRAM domain containing 4 [Source:MGI Symbol;Acc:MGI:2676308]	-
ENSMUSG00000022544	292.192	208.53	0.488993	0.000107927	0.0158967	Eef2kmt	16	5244152	5255983	-	2678	protein_coding	eukaryotic elongation factor 2 lysine methyltransferase [Source:MGI Symbol;Acc:MGI:1917761]	-
ENSMUSG00000004936	2535.31	1957.19	0.373786	0.000120228	0.017526	Map2k1	9	64185770	64253631	-	3391	protein_coding	mitogen-activated protein kinase kinase 1 [Source:MGI Symbol;Acc:MGI:1346866]	-
ENSMUSG00000034205	2817.99	1730	0.704115	0.000123771	0.0178585	Loxl2	14	69609068	69695834	+	5405	protein_coding	lysyl oxidase-like 2 [Source:MGI Symbol;Acc:MGI:2137913]	-
ENSMUSG00000033585	2784.29	3331.36	-0.25911	0.000125853	0.0179582	Ndn	7	62346569	62350262	+	3694	protein_coding	necdin [Source:MGI Symbol;Acc:MGI:97290]	-
ENSMUSG00000020297	629.073	513.468	0.293583	0.000127003	0.0179582	Nsg2	11	32000463	32059202	+	4157	protein_coding	neuron specific gene family member 2 [Source:MGI Symbol;Acc:MGI:1202070]	-
ENSMUSG00000073198	396.228	255.665	0.633033	0.000130616	0.0182862	Bnip3l-ps	12	18216542	18217673	+	1132	transcribed_processed_pseudogene	BCL2/adenovirus E1B interacting protein 3-like, pseudogene [Source:MGI Symbol;Acc:MGI:3642435]	-
ENSMUSG00000029599	2486.25	2811.91	-0.177876	0.000134099	0.0185899	Ddx54	5	120612739	120628592	+	6128	protein_coding	DEAD (Asp-Glu-Ala-Asp) box polypeptide 54 [Source:MGI Symbol;Acc:MGI:1919240]	-
ENSMUSG00000079003	1310.6	1526.79	-0.220192	0.000135422	0.0185909	Samd1	8	83997672	84000409	+	2393	protein_coding	sterile alpha motif domain containing 1 [Source:MGI Symbol;Acc:MGI:2142433]	-
ENSMUSG00000064372	333.796	198.312	0.752108	0.00013706	0.0186349	mt-Tp	MT	15356	15422	-	67	Mt_tRNA	mitochondrially encoded tRNA proline [Source:MGI Symbol;Acc:MGI:102478]	-
ENSMUSG00000006998	10405.2	11368.2	-0.127811	0.000138991	0.0187174	Psmd2	16	20651652	20663414	+	4038	protein_coding	proteasome (prosome, macropain) 26S subunit, non-ATPase, 2 [Source:MGI Symbol;Acc:MGI:1096584]	-
ENSMUSG00000029703	1275.23	1437.82	-0.172826	0.000140577	0.0187525	Lrwd1	5	136122772	136136074	-	6943	protein_coding	leucine-rich repeats and WD repeat domain containing 1 [Source:MGI Symbol;Acc:MGI:1918985]	-
ENSMUSG00000019471	6955.99	7718.19	-0.150187	0.000143264	0.0189323	Cdc37	9	21133222	21149982	-	8194	protein_coding	cell division cycle 37 [Source:MGI Symbol;Acc:MGI:109531]	-
ENSMUSG00000037161	325.232	109.242	1.57461	0.000146291	0.0191533	Mgarp	3	51388412	51396738	-	2067	protein_coding	mitochondria localized glutamic acid rich protein [Source:MGI Symbol;Acc:MGI:1914999]	-
ENSMUSG00000078607	38.9249	14.806	1.40188	0.000147914	0.0191881	1810010H24Rik	11	107025681	107030443	+	1685	protein_coding	RIKEN cDNA 1810010H24 gene [Source:MGI Symbol;Acc:MGI:1916316]	-
ENSMUSG00000003824	491.326	354.952	0.470396	0.000153897	0.0197828	Syce2	8	84872111	84888221	+	1968	protein_coding	synaptonemal complex central element protein 2 [Source:MGI Symbol;Acc:MGI:1919096]	-
ENSMUSG00000021733	1285.3	962.187	0.418231	0.000156171	0.0197948	Slc4a7	14	14702279	14799940	+	15205	protein_coding	solute carrier family 4, sodium bicarbonate cotransporter, member 7 [Source:MGI Symbol;Acc:MGI:2443878]	-
ENSMUSG00000036022	408.869	315.08	0.377884	0.000156791	0.0197948	Fam122b	X	53243415	53269805	-	4409	protein_coding	family with sequence similarity 122, member B [Source:MGI Symbol;Acc:MGI:1926005]	-
ENSMUSG00000022253	2440.72	1775.35	0.459463	0.000159243	0.0199265	Nadk2	15	9071260	9110891	+	5118	protein_coding	NAD kinase 2, mitochondrial [Source:MGI Symbol;Acc:MGI:1915896]	-
ENSMUSG00000059708	248.289	196.401	0.340738	0.00016074	0.0199374	Akap17b	X	36608314	36645395	-	6003	protein_coding	A kinase (PRKA) anchor protein 17B [Source:MGI Symbol;Acc:MGI:2443758]	-
ENSMUSG00000069170	402.891	265.877	0.600816	0.000165412	0.0203385	Adgrv1	13	81095068	81633154	-	24878	protein_coding	adhesion G protein-coupled receptor V1 [Source:MGI Symbol;Acc:MGI:1274784]	-
ENSMUSG00000026768	374.681	284.413	0.398674	0.000168511	0.020541	Itga8	2	12106632	12301922	-	7368	protein_coding	integrin alpha 8 [Source:MGI Symbol;Acc:MGI:109442]	-
ENSMUSG00000025651	4595.9	5159.65	-0.167003	0.000170979	0.0205703	Uqcrc1	9	108936633	108949623	+	4135	protein_coding	ubiquinol-cytochrome c reductase core protein 1 [Source:MGI Symbol;Acc:MGI:107876]	-
ENSMUSG00000059552	4160.62	4799.11	-0.206306	0.000172471	0.0205703	Trp53	11	69580359	69591873	+	4045	protein_coding	transformation related protein 53 [Source:MGI Symbol;Acc:MGI:98834]	P53
ENSMUSG00000026525	144.43	190.55	-0.398067	0.000173117	0.0205703	Opn3	1	175662421	175692776	-	1913	protein_coding	opsin 3 [Source:MGI Symbol;Acc:MGI:1338022]	-
ENSMUSG00000007617	1309.94	1163.3	0.171269	0.000185731	0.0218853	Homer1	13	93299635	93405129	+	11976	protein_coding	homer scaffolding protein 1 [Source:MGI Symbol;Acc:MGI:1347345]	-
ENSMUSG00000045005	255.714	198.208	0.368904	0.000197692	0.0226079	Fzd5	1	64730558	64737751	-	6915	protein_coding	frizzled class receptor 5 [Source:MGI Symbol;Acc:MGI:108571]	-
ENSMUSG00000041633	281.954	214.73	0.393933	0.000199785	0.0226079	Kctd12b	X	153685154	153696391	-	4906	protein_coding	potassium channel tetramerisation domain containing 12b [Source:MGI Symbol;Acc:MGI:2444667]	-
ENSMUSG00000032114	394.419	211.086	0.903257	0.000200483	0.0226079	Slc37a4	9	44396852	44402968	+	2857	protein_coding	solute carrier family 37 (glucose-6-phosphate transporter), member 4 [Source:MGI Symbol;Acc:MGI:1316650]	-
ENSMUSG00000064317	302.981	378.71	-0.321144	0.000202957	0.0226079	Gm10146	10	78393320	78393628	+	309	processed_pseudogene	predicted gene 10146 [Source:MGI Symbol;Acc:MGI:3704367]	-
ENSMUSG00000011752	22645.5	17843.8	0.343836	0.000204165	0.0226079	Pgam1	19	41911871	41918664	+	1831	protein_coding	phosphoglycerate mutase 1 [Source:MGI Symbol;Acc:MGI:97552]	-
ENSMUSG00000024387	2009.77	2334.45	-0.216619	0.000206376	0.0226079	Csnk2b	17	35116196	35122053	-	2067	protein_coding	casein kinase 2, beta polypeptide [Source:MGI Symbol;Acc:MGI:88548]	-
ENSMUSG00000095362	170.002	119.201	0.514781	0.000207079	0.0226079	Gm14325	2	177831791	177840336	-	1616	protein_coding	predicted gene 14325 [Source:MGI Symbol;Acc:MGI:3702875]	zf-C2H2
ENSMUSG00000020766	3560.24	2557.77	0.47728	0.000208736	0.0226079	Galk1	11	116008457	116012719	-	1406	protein_coding	galactokinase 1 [Source:MGI Symbol;Acc:MGI:95730]	-
ENSMUSG00000048249	163.992	75.9729	1.11245	0.000209159	0.0226079	Crebrf	17	26715650	26776635	+	8564	protein_coding	CREB3 regulatory factor [Source:MGI Symbol;Acc:MGI:1924378]	-
ENSMUSG00000025287	179.971	245.375	-0.449726	0.000210771	0.0226079	Acot9	X	155262443	155297654	+	2273	protein_coding	acyl-CoA thioesterase 9 [Source:MGI Symbol;Acc:MGI:1928939]	-
ENSMUSG00000035640	366.568	248.59	0.562257	0.000210786	0.0226079	Cbarp	10	80130451	80140835	-	4996	protein_coding	calcium channel, voltage-dependent, beta subunit associated regulatory protein [Source:MGI Symbol;Acc:MGI:1354170]	-
ENSMUSG00000030790	127.458	34.3782	1.89181	0.000212093	0.0226079	Adm	7	110627661	110629820	+	1619	protein_coding	adrenomedullin [Source:MGI Symbol;Acc:MGI:108058]	-
ENSMUSG00000041817	1010.49	719.413	0.490849	0.000213801	0.0226079	Fam169a	13	97067286	97131013	+	6082	protein_coding	family with sequence similarity 169, member A [Source:MGI Symbol;Acc:MGI:2444268]	-
ENSMUSG00000031960	4474.66	5365.87	-0.262318	0.000214248	0.0226079	Aars	8	111033144	111057664	+	9282	protein_coding	alanyl-tRNA synthetase [Source:MGI Symbol;Acc:MGI:2384560]	-
ENSMUSG00000049878	1730.56	1271.77	0.444971	0.000220382	0.022873	Rlf	4	121145373	121215084	-	9492	protein_coding	rearranged L-myc fusion sequence [Source:MGI Symbol;Acc:MGI:1924705]	zf-C2H2
ENSMUSG00000100826	94.2615	63.3647	0.580226	0.000221409	0.022873	Snhg14	7	59307924	59975759	-	26093	processed_transcript	small nucleolar RNA host gene 14 [Source:MGI Symbol;Acc:MGI:1289201]	-
ENSMUSG00000001098	1197.2	1359.95	-0.183647	0.000224384	0.022873	Kctd10	5	114363567	114380508	-	4039	protein_coding	potassium channel tetramerisation domain containing 10 [Source:MGI Symbol;Acc:MGI:2141207]	-
ENSMUSG00000064337	2804.86	1741.84	0.68739	0.000224821	0.022873	mt-Rnr1	MT	70	1024	+	955	Mt_rRNA	mitochondrially encoded 12S rRNA [Source:MGI Symbol;Acc:MGI:102493]	-
ENSMUSG00000044308	2006.25	1821.22	0.14023	0.000225658	0.022873	Ubr3	2	69897246	70024013	+	9719	protein_coding	ubiquitin protein ligase E3 component n-recognin 3 [Source:MGI Symbol;Acc:MGI:1861100]	-
ENSMUSG00000025791	2897.78	1367.17	1.08387	0.000226465	0.022873	Pgm2	4	99929414	99987294	+	2921	protein_coding	phosphoglucomutase 2 [Source:MGI Symbol;Acc:MGI:97565]	-
ENSMUSG00000022672	340.233	252.888	0.429212	0.000229315	0.022944	Prkdc	16	15637866	15842235	+	13187	protein_coding	protein kinase, DNA activated, catalytic polypeptide [Source:MGI Symbol;Acc:MGI:104779]	-
ENSMUSG00000021913	645.001	451.559	0.515193	0.000230413	0.022944	Ogdhl	14	32322019	32348151	+	4148	protein_coding	oxoglutarate dehydrogenase-like [Source:MGI Symbol;Acc:MGI:3616088]	-
ENSMUSG00000022867	1731.65	1518.78	0.189324	0.000233746	0.0229756	Usp25	16	77013706	77116780	+	5201	protein_coding	ubiquitin specific peptidase 25 [Source:MGI Symbol;Acc:MGI:1353655]	-
ENSMUSG00000038242	70.3514	28.5073	1.30458	0.00023398	0.0229756	Aox4	1	58210397	58268597	+	8416	protein_coding	aldehyde oxidase 4 [Source:MGI Symbol;Acc:MGI:1919122]	-
ENSMUSG00000030279	764.062	647.156	0.240363	0.000238009	0.0232019	C2cd5	6	143010920	143100141	-	12621	protein_coding	C2 calcium-dependent domain containing 5 [Source:MGI Symbol;Acc:MGI:1921991]	-
ENSMUSG00000086266	305.788	446.551	-0.548676	0.000240545	0.0232019	Igf2os	7	142659693	142670356	+	5337	antisense	insulin-like growth factor 2, opposite strand [Source:MGI Symbol;Acc:MGI:1195257]	-
ENSMUSG00000006567	297.58	164.088	0.859861	0.000241208	0.0232019	Atp7b	8	21992785	22060305	-	6505	protein_coding	ATPase, Cu++ transporting, beta polypeptide [Source:MGI Symbol;Acc:MGI:103297]	-
ENSMUSG00000021796	3484.06	3110.63	0.163582	0.00024721	0.0236185	Bmpr1a	14	34410734	34503341	-	6351	protein_coding	bone morphogenetic protein receptor, type 1A [Source:MGI Symbol;Acc:MGI:1338938]	-
ENSMUSG00000064370	12681.2	23317.8	-0.878744	0.000250666	0.023788	mt-Cytb	MT	14145	15288	+	1144	protein_coding	mitochondrially encoded cytochrome b [Source:MGI Symbol;Acc:MGI:102501]	-
ENSMUSG00000021189	428.503	356.288	0.266439	0.000255562	0.0240909	Atxn3	12	101918901	101958246	-	5407	protein_coding	ataxin 3 [Source:MGI Symbol;Acc:MGI:1099442]	-
ENSMUSG00000013833	1447.26	1637.7	-0.178608	0.000264842	0.0248004	Med16	10	79894708	79908923	-	4663	protein_coding	mediator complex subunit 16 [Source:MGI Symbol;Acc:MGI:2158394]	-
ENSMUSG00000027439	1126.6	882.438	0.353322	0.000271477	0.0252545	Gzf1	2	148681023	148692949	+	4472	protein_coding	GDNF-inducible zinc finger protein 1 [Source:MGI Symbol;Acc:MGI:1921783]	ZBTB
ENSMUSG00000100131	26.788	59.3434	-1.15351	0.000276381	0.0254461	Gm28439	1	24611535	24612410	-	876	unprocessed_pseudogene	predicted gene 28439 [Source:MGI Symbol;Acc:MGI:5579145]	-
ENSMUSG00000044364	38.2738	17.062	1.16672	0.000277136	0.0254461	Tmem74b	2	151702008	151712157	+	1959	protein_coding	transmembrane protein 74B [Source:MGI Symbol;Acc:MGI:1918629]	-
ENSMUSG00000033540	199.035	107.533	0.890239	0.00027913	0.0254638	Idua	5	108660331	108684557	+	4204	protein_coding	iduronidase, alpha-L [Source:MGI Symbol;Acc:MGI:96418]	-
ENSMUSG00000031765	1057.92	445.976	1.2464	0.000287692	0.0260308	Mt1	8	94179082	94180327	+	1246	protein_coding	metallothionein 1 [Source:MGI Symbol;Acc:MGI:97171]	-
ENSMUSG00000003437	1289.51	1479.96	-0.199533	0.000289026	0.0260308	Paf1	7	28392951	28399388	+	3438	protein_coding	Paf1, RNA polymerase II complex component [Source:MGI Symbol;Acc:MGI:1923988]	-
ENSMUSG00000027227	721.175	534.444	0.43316	0.000294514	0.0262251	Sord	2	122234749	122265340	+	2352	protein_coding	sorbitol dehydrogenase [Source:MGI Symbol;Acc:MGI:98266]	-
ENSMUSG00000024422	1488.79	1675.39	-0.170379	0.000294893	0.0262251	Dhx16	17	35879819	35892670	+	4094	protein_coding	DEAH (Asp-Glu-Ala-His) box polypeptide 16 [Source:MGI Symbol;Acc:MGI:1916442]	-
ENSMUSG00000022206	758.667	592.52	0.356301	0.000304499	0.0267799	Npr3	15	11839896	11907287	-	9389	protein_coding	natriuretic peptide receptor 3 [Source:MGI Symbol;Acc:MGI:97373]	-
ENSMUSG00000055762	6767.84	7841.26	-0.212644	0.00030492	0.0267799	Eef1d	15	75894205	75909556	-	6488	protein_coding	eukaryotic translation elongation factor 1 delta (guanine nucleotide exchange protein) [Source:MGI Symbol;Acc:MGI:1913906]	-
ENSMUSG00000021573	54.9496	20.8163	1.40532	0.000310839	0.0271313	Tppp	13	74009407	74035753	+	5102	protein_coding	tubulin polymerization promoting protein [Source:MGI Symbol;Acc:MGI:1920198]	-
ENSMUSG00000018008	7.72107	18.3832	-1.25193	0.0003128	1	Cyth4	15	78597047	78622019	+	7552	protein_coding	cytohesin 4 [Source:MGI Symbol;Acc:MGI:2441702]	-
ENSMUSG00000038550	155.177	88.8038	0.807255	0.000313996	0.0271476	Ciart	3	95878503	95882251	-	2261	protein_coding	circadian associated repressor of transcription [Source:MGI Symbol;Acc:MGI:2684975]	-
ENSMUSG00000028416	2300.26	2507.72	-0.124732	0.000314866	0.0271476	Bag1	4	40936398	40948294	-	1349	protein_coding	BCL2-associated athanogene 1 [Source:MGI Symbol;Acc:MGI:108047]	-
ENSMUSG00000065947	13.7933	35.6386	-1.37104	0.000330439	0.0282291	mt-Nd4l	MT	9877	10173	+	297	protein_coding	mitochondrially encoded NADH dehydrogenase 4L [Source:MGI Symbol;Acc:MGI:102497]	-
ENSMUSG00000004798	847.203	711.315	0.252525	0.000331493	0.0282291	Ulk2	11	61775649	61855073	-	5977	protein_coding	unc-51 like kinase 2 [Source:MGI Symbol;Acc:MGI:1352758]	-
ENSMUSG00000027326	1060.91	887.792	0.257498	0.000333399	0.0282291	Knl1	2	119047119	119105501	+	8542	protein_coding	kinetochore scaffold 1 [Source:MGI Symbol;Acc:MGI:1923714]	-
ENSMUSG00000006362	122.871	179.07	-0.543197	0.000339924	0.0286061	Cbfa2t3	8	122625141	122699109	-	8373	protein_coding	core-binding factor, runt domain, alpha subunit 2, translocated to, 3 (human) [Source:MGI Symbol;Acc:MGI:1338013]	-
ENSMUSG00000040385	9212.85	10051.6	-0.125791	0.000342959	0.0286061	Ppp1ca	19	4192158	4195419	+	1379	protein_coding	protein phosphatase 1 catalytic subunit alpha [Source:MGI Symbol;Acc:MGI:103016]	-
ENSMUSG00000019428	3402.85	3728.76	-0.13164	0.00034392	0.0286061	Fkbp8	8	70527724	70535328	+	4529	protein_coding	FK506 binding protein 8 [Source:MGI Symbol;Acc:MGI:1341070]	-
ENSMUSG00000038539	411.658	502.318	-0.289082	0.000351526	0.0287296	Atf5	7	44812256	44816658	-	1993	protein_coding	activating transcription factor 5 [Source:MGI Symbol;Acc:MGI:2141857]	TF_bZIP
ENSMUSG00000075511	83.7509	30.9575	1.43757	0.00035536	0.0287296	1700001L05Rik	15	83353847	83367282	-	6112	lincRNA	RIKEN cDNA 1700001L05 gene [Source:MGI Symbol;Acc:MGI:1916541]	-
ENSMUSG00000006800	4981.73	5596.47	-0.168077	0.000355919	0.0287296	Sulf2	2	166073089	166155663	-	5871	protein_coding	sulfatase 2 [Source:MGI Symbol;Acc:MGI:1919293]	-
ENSMUSG00000019370	8020.04	8731.24	-0.122563	0.000356066	0.0287296	Calm3	7	16915379	16924114	-	2423	protein_coding	calmodulin 3 [Source:MGI Symbol;Acc:MGI:103249]	-
ENSMUSG00000029718	717.091	940.467	-0.391117	0.000356145	0.0287296	Pcolce	5	137605103	137613784	-	3823	protein_coding	procollagen C-endopeptidase enhancer protein [Source:MGI Symbol;Acc:MGI:105099]	-
ENSMUSG00000028108	102.257	141.426	-0.46672	0.000357596	0.0287296	Ecm1	3	95734147	95739569	-	2521	protein_coding	extracellular matrix protein 1 [Source:MGI Symbol;Acc:MGI:103060]	-
ENSMUSG00000004558	220.543	122.924	0.845516	0.000360103	0.0287675	Ndrg2	14	51905271	51914158	-	3397	protein_coding	N-myc downstream regulated gene 2 [Source:MGI Symbol;Acc:MGI:1352498]	-
ENSMUSG00000028957	161.022	92.8896	0.795532	0.000365768	0.029056	Per3	4	151003652	151044665	-	9608	protein_coding	period circadian clock 3 [Source:MGI Symbol;Acc:MGI:1277134]	-
ENSMUSG00000027365	1575.13	1378.66	0.191835	0.000372013	0.0293869	Trpm7	2	126791565	126876230	-	11315	protein_coding	transient receptor potential cation channel, subfamily M, member 7 [Source:MGI Symbol;Acc:MGI:1929996]	-
ENSMUSG00000024966	9891.3	11398.1	-0.204707	0.00037752	0.0296563	Stip1	19	7020696	7040026	-	2173	protein_coding	stress-induced phosphoprotein 1 [Source:MGI Symbol;Acc:MGI:109130]	-
ENSMUSG00000106019	80.7965	42.6046	0.926981	0.000382393	0.0298731	Gm43672	3	22074412	22076142	-	1731	lincRNA	predicted gene 43672 [Source:MGI Symbol;Acc:MGI:5663809]	-
ENSMUSG00000022899	58.8123	23.0814	1.35502	0.000390188	0.0303146	Slc15a2	16	36750177	36784962	-	7361	protein_coding	solute carrier family 15 (H+/peptide transporter), member 2 [Source:MGI Symbol;Acc:MGI:1890457]	-
ENSMUSG00000020427	1022.77	733.901	0.479271	0.000394595	0.0304895	Igfbp3	11	7206086	7213923	-	3130	protein_coding	insulin-like growth factor binding protein 3 [Source:MGI Symbol;Acc:MGI:96438]	-
ENSMUSG00000017314	935.187	547.06	0.77414	0.000398603	0.0306318	Mpp2	11	102057015	102088515	-	4807	protein_coding	membrane protein, palmitoylated 2 (MAGUK p55 subfamily member 2) [Source:MGI Symbol;Acc:MGI:1858257]	-
ENSMUSG00000087700	17.2328	2.4872	2.80036	0.000398722	1	Gm15283	12	73843039	73949814	-	2353	antisense	predicted gene 15283 [Source:MGI Symbol;Acc:MGI:3705161]	-
ENSMUSG00000015597	1015.84	865.594	0.23196	0.000407643	0.0311571	Zfp318	17	46383731	46420920	+	13804	protein_coding	zinc finger protein 318 [Source:MGI Symbol;Acc:MGI:1889348]	-
ENSMUSG00000028251	235.587	177.07	0.413782	0.000412089	0.031289	Tstd3	4	21757382	21767212	-	1588	protein_coding	thiosulfate sulfurtransferase (rhodanese)-like domain containing 3 [Source:MGI Symbol;Acc:MGI:1924282]	-
ENSMUSG00000024163	1022.89	635.618	0.687002	0.000415895	0.031289	Mapk8ip3	17	24892153	24936977	-	14558	protein_coding	mitogen-activated protein kinase 8 interacting protein 3 [Source:MGI Symbol;Acc:MGI:1353598]	-
ENSMUSG00000021831	2243.24	847.428	1.40452	0.000416006	0.031289	Ero1l	14	45283087	45318771	-	5285	protein_coding	ERO1-like (S. cerevisiae) [Source:MGI Symbol;Acc:MGI:1354385]	-
ENSMUSG00000051067	67.6681	29.4627	1.20421	0.000421997	0.0315716	Lingo3	10	80832801	80844039	-	3559	protein_coding	leucine rich repeat and Ig domain containing 3 [Source:MGI Symbol;Acc:MGI:3609246]	-
ENSMUSG00000000552	1699.12	2011.56	-0.243985	0.000426716	0.0317566	Zfp385a	15	103313895	103340093	-	2515	protein_coding	zinc finger protein 385A [Source:MGI Symbol;Acc:MGI:1352495]	-
ENSMUSG00000030111	133.034	37.3707	1.83229	0.000433247	0.0320739	A2m	6	121635376	121679227	+	7021	protein_coding	alpha-2-macroglobulin [Source:MGI Symbol;Acc:MGI:2449119]	-
ENSMUSG00000038122	192.161	137.607	0.485131	0.00044944	0.0329785	Tbc1d32	10	56014293	56228689	-	10556	protein_coding	TBC1 domain family, member 32 [Source:MGI Symbol;Acc:MGI:2442827]	-
ENSMUSG00000021969	1406.92	1169.79	0.266618	0.000450174	0.0329785	Zdhhc20	14	57832703	57890276	-	7213	protein_coding	zinc finger, DHHC domain containing 20 [Source:MGI Symbol;Acc:MGI:1923215]	-
ENSMUSG00000052889	104.369	69.9037	0.581325	0.000452463	0.0329785	Prkcb	7	122288751	122634402	+	7651	protein_coding	protein kinase C, beta [Source:MGI Symbol;Acc:MGI:97596]	-
ENSMUSG00000006095	1259.32	1534.82	-0.286086	0.00046248	0.0333919	Tbcb	7	30224131	30232272	-	1442	protein_coding	tubulin folding cofactor B [Source:MGI Symbol;Acc:MGI:1913661]	-
ENSMUSG00000038127	3749.45	3354.85	0.160184	0.000463096	0.0333919	Ccdc50	16	27388869	27452218	+	8639	protein_coding	coiled-coil domain containing 50 [Source:MGI Symbol;Acc:MGI:1914751]	-
ENSMUSG00000040412	9.07295	19.6574	-1.13101	0.000463562	1	5330417C22Rik	3	108455694	108536536	-	6304	protein_coding	RIKEN cDNA 5330417C22 gene [Source:MGI Symbol;Acc:MGI:1923930]	-
ENSMUSG00000024772	2761.06	3376.98	-0.290734	0.00046522	0.0333919	Ehd1	19	6276725	6300096	+	3705	protein_coding	EH-domain containing 1 [Source:MGI Symbol;Acc:MGI:1341878]	-
ENSMUSG00000019235	21.8815	38.0097	-0.78688	0.000473723	0.0338305	Rps6kl1	12	85135249	85151264	-	4235	protein_coding	ribosomal protein S6 kinase-like 1 [Source:MGI Symbol;Acc:MGI:2443413]	-
ENSMUSG00000029447	12263.8	14048.9	-0.196191	0.000484083	0.0340709	Cct6a	5	129786998	129846371	+	3620	processed_transcript	chaperonin containing Tcp1, subunit 6a (zeta) [Source:MGI Symbol;Acc:MGI:107943]	-
ENSMUSG00000038429	4176.14	4525.37	-0.115808	0.000487217	0.0340709	Usp5	6	124815019	124829484	-	4621	protein_coding	ubiquitin specific peptidase 5 (isopeptidase T) [Source:MGI Symbol;Acc:MGI:1347343]	-
ENSMUSG00000020921	649.799	537.92	0.273927	0.000488157	0.0340709	Tmem101	11	102152546	102156404	-	2021	protein_coding	transmembrane protein 101 [Source:MGI Symbol;Acc:MGI:1923797]	-
ENSMUSG00000025268	2407.83	2856.87	-0.246557	0.000488688	0.0340709	Maged2	X	150806370	150814345	-	3239	protein_coding	melanoma antigen, family D, 2 [Source:MGI Symbol;Acc:MGI:1933391]	-
ENSMUSG00000056267	244.528	194.974	0.326831	0.000489136	0.0340709	Cep70	9	99243367	99300404	+	4806	protein_coding	centrosomal protein 70 [Source:MGI Symbol;Acc:MGI:1915371]	-
ENSMUSG00000037103	1204.71	1349.16	-0.162956	0.000492995	0.0341034	Dcaf15	8	84097072	84104768	-	2372	protein_coding	DDB1 and CUL4 associated factor 15 [Source:MGI Symbol;Acc:MGI:2684420]	-
ENSMUSG00000053470	2267.22	1492.75	0.603226	0.000494427	0.0341034	Kdm3a	6	71588972	71632990	-	8225	protein_coding	lysine (K)-specific demethylase 3A [Source:MGI Symbol;Acc:MGI:98847]	-
ENSMUSG00000026828	24.4321	40.8905	-0.74364	0.000498768	0.0342359	Galnt5	2	57997884	58045860	+	4462	protein_coding	polypeptide N-acetylgalactosaminyltransferase 5 [Source:MGI Symbol;Acc:MGI:2179403]	-
ENSMUSG00000030120	5392	5925.76	-0.136373	0.000502176	0.0343033	Mlf2	6	124931386	124937238	+	4106	protein_coding	myeloid leukemia factor 2 [Source:MGI Symbol;Acc:MGI:1353554]	-
ENSMUSG00000085396	139.701	97.9659	0.516057	0.000505056	0.0343341	Firre	X	50555744	50635321	-	8247	processed_transcript	functional intergenic repeating RNA element [Source:MGI Symbol;Acc:MGI:2147989]	-
ENSMUSG00000005683	6338.35	7345.53	-0.212899	0.000509476	0.0344688	Cs	10	128337734	128362479	+	5779	protein_coding	citrate synthase [Source:MGI Symbol;Acc:MGI:88529]	-
ENSMUSG00000009941	11.7474	2.79739	2.07329	0.000512621	1	Nxf2	X	134944526	134964754	-	2568	protein_coding	nuclear RNA export factor 2 [Source:MGI Symbol;Acc:MGI:1933192]	-
ENSMUSG00000037110	543.34	450.567	0.270697	0.000514754	0.0345182	Ralgapa2	2	146239879	146512344	-	18811	protein_coding	Ral GTPase activating protein, alpha subunit 2 (catalytic) [Source:MGI Symbol;Acc:MGI:3036245]	-
ENSMUSG00000027351	2890.92	2557.99	0.176687	0.000517134	0.0345182	Spred1	2	117121374	117182279	+	6784	protein_coding	sprouty protein with EVH-1 domain 1, related sequence [Source:MGI Symbol;Acc:MGI:2150016]	-
ENSMUSG00000047141	439.525	361.065	0.286701	0.000517529	0.0345182	Zfp654	16	64780347	64851652	-	6261	protein_coding	zinc finger protein 654 [Source:MGI Symbol;Acc:MGI:1919270]	zf-C2H2
ENSMUSG00000033047	6701.94	7479.36	-0.158444	0.000521591	0.0346258	Eif3l	15	79075179	79094405	+	3639	protein_coding	eukaryotic translation initiation factor 3, subunit L [Source:MGI Symbol;Acc:MGI:2386251]	-
ENSMUSG00000009035	1136.85	1286.19	-0.178624	0.000527562	0.0348585	Tmem184b	15	79360684	79403569	-	4702	protein_coding	transmembrane protein 184b [Source:MGI Symbol;Acc:MGI:2445179]	-
ENSMUSG00000037740	788.028	951.805	-0.274007	0.000538327	0.0352775	Mrps26	2	130563742	130568695	+	4358	protein_coding	mitochondrial ribosomal protein S26 [Source:MGI Symbol;Acc:MGI:1333830]	-
ENSMUSG00000020277	13699	9798.5	0.483479	0.000539749	0.0352775	Pfkl	10	77986947	78010083	-	6675	protein_coding	phosphofructokinase, liver, B-type [Source:MGI Symbol;Acc:MGI:97547]	-
ENSMUSG00000055675	1532.38	1029.63	0.57405	0.000541387	0.0352775	Kbtbd11	8	15011025	15033333	+	7137	protein_coding	kelch repeat and BTB (POZ) domain containing 11 [Source:MGI Symbol;Acc:MGI:1922151]	-
ENSMUSG00000039943	309.966	236.17	0.394409	0.000546181	0.035326	Plcb4	2	135659011	136014593	+	8970	protein_coding	phospholipase C, beta 4 [Source:MGI Symbol;Acc:MGI:107464]	-
ENSMUSG00000034031	12.7059	28.0392	-1.15517	0.000547129	0.035326	Ccdc182	11	88294058	88295261	+	1204	protein_coding	coiled-coil domain containing 182 [Source:MGI Symbol;Acc:MGI:1921547]	-
ENSMUSG00000030103	291.252	55.4061	2.39464	0.000555512	0.0357043	Bhlhe40	6	108660629	108666925	+	4705	protein_coding	basic helix-loop-helix family, member e40 [Source:MGI Symbol;Acc:MGI:1097714]	bHLH
ENSMUSG00000064348	41.2761	12.2751	1.75245	0.000566846	0.0362679	mt-Tn	MT	5089	5159	-	71	Mt_tRNA	mitochondrially encoded tRNA asparagine [Source:MGI Symbol;Acc:MGI:102479]	-
ENSMUSG00000005469	2934.57	3276.98	-0.158951	0.000573668	0.0365041	Prkaca	8	83972993	83996443	+	2488	protein_coding	protein kinase, cAMP dependent, catalytic, alpha [Source:MGI Symbol;Acc:MGI:97592]	-
ENSMUSG00000027649	1699.95	1906.83	-0.165941	0.000578009	0.0365041	Ctnnbl1	2	157737401	157891614	+	2705	protein_coding	catenin, beta like 1 [Source:MGI Symbol;Acc:MGI:1913892]	-
ENSMUSG00000033099	625.559	773.773	-0.307813	0.000578283	0.0365041	Nol12	15	78934933	78943638	+	4321	protein_coding	nucleolar protein 12 [Source:MGI Symbol;Acc:MGI:2146285]	-
ENSMUSG00000059040	1840.32	1474.87	0.319767	0.000586899	0.0368834	Eno1b	18	48045335	48048378	+	1757	protein_coding	enolase 1B, retrotransposed [Source:MGI Symbol;Acc:MGI:3648653]	-
ENSMUSG00000037993	2327.72	2636	-0.180203	0.000599182	0.037308	Dhx38	8	109548011	109565861	-	4967	protein_coding	DEAH (Asp-Glu-Ala-His) box polypeptide 38 [Source:MGI Symbol;Acc:MGI:1927617]	-
ENSMUSG00000045205	751.717	631.51	0.251908	0.000600682	0.037308	Dpy19l4	4	11261315	11322137	-	8101	protein_coding	dpy-19-like 4 (C. elegans) [Source:MGI Symbol;Acc:MGI:2685869]	-
ENSMUSG00000070498	36.9556	20.9361	0.821995	0.000603334	0.037308	Tmem132b	5	125531774	125792583	+	8238	protein_coding	transmembrane protein 132B [Source:MGI Symbol;Acc:MGI:3609245]	-
ENSMUSG00000057329	420.757	360.498	0.223046	0.000605532	0.037308	Bcl2	1	106538178	106714274	-	9157	protein_coding	B cell leukemia/lymphoma 2 [Source:MGI Symbol;Acc:MGI:88138]	-
ENSMUSG00000050914	94.2849	40.9508	1.20522	0.000606849	0.037308	Ankrd37	8	45996902	46005707	-	1539	protein_coding	ankyrin repeat domain 37 [Source:MGI Symbol;Acc:MGI:3603344]	-
ENSMUSG00000014932	972.89	849.558	0.19593	0.000626803	0.038223	Yes1	5	32611171	32687057	+	7508	protein_coding	YES proto-oncogene 1, Src family tyrosine kinase [Source:MGI Symbol;Acc:MGI:99147]	-
ENSMUSG00000060961	276.625	214.829	0.366139	0.000627781	0.038223	Slc4a4	5	88886818	89239653	+	10815	protein_coding	solute carrier family 4 (anion exchanger), member 4 [Source:MGI Symbol;Acc:MGI:1927555]	-
ENSMUSG00000048377	343.086	234.506	0.550136	0.000633912	0.038223	Foxi2	7	135410308	135413622	+	2657	protein_coding	forkhead box I2 [Source:MGI Symbol;Acc:MGI:3028075]	Fork
ENSMUSG00000030007	11650.8	12543	-0.106605	0.00063474	0.038223	Cct7	6	85451514	85468475	+	6778	protein_coding	chaperonin containing Tcp1, subunit 7 (eta) [Source:MGI Symbol;Acc:MGI:107184]	-
ENSMUSG00000096956	155.379	110.612	0.495637	0.000635247	0.038223	Snhg18	15	32240565	32244662	-	1486	lincRNA	small nucleolar RNA host gene 18 [Source:MGI Symbol;Acc:MGI:1914085]	-
ENSMUSG00000038119	2128.13	1701.32	0.323237	0.00065246	0.0390923	Cdon	9	35421128	35507652	+	7715	protein_coding	cell adhesion molecule-related/down-regulated by oncogenes [Source:MGI Symbol;Acc:MGI:1926387]	-
ENSMUSG00000042599	1374.71	738.462	0.89681	0.000658864	0.0393095	Kdm7a	6	39136623	39206789	-	10057	protein_coding	lysine (K)-specific demethylase 7A [Source:MGI Symbol;Acc:MGI:2443388]	-
ENSMUSG00000024456	1221.25	1397.21	-0.194618	0.000665422	0.0394768	Diaph1	18	37843601	37935476	-	6339	protein_coding	diaphanous related formin 1 [Source:MGI Symbol;Acc:MGI:1194490]	-
ENSMUSG00000037316	809.939	665.613	0.283735	0.000670458	0.0394768	Bag4	8	25764538	25785287	-	7032	protein_coding	BCL2-associated athanogene 4 [Source:MGI Symbol;Acc:MGI:1914634]	-
ENSMUSG00000019894	155.128	85.439	0.863363	0.000671915	0.0394768	Slc6a15	10	103367783	103419377	+	7752	protein_coding	solute carrier family 6 (neurotransmitter transporter), member 15 [Source:MGI Symbol;Acc:MGI:2143484]	-
ENSMUSG00000034435	123.778	79.9194	0.633267	0.000675548	0.0394768	Tmem30b	12	73543402	73546392	-	2991	protein_coding	transmembrane protein 30B [Source:MGI Symbol;Acc:MGI:2442082]	-
ENSMUSG00000054364	2058.29	2480.23	-0.269284	0.000675629	0.0394768	Rhob	12	8497661	8500009	-	2349	protein_coding	ras homolog family member B [Source:MGI Symbol;Acc:MGI:107949]	-
ENSMUSG00000021951	392.904	520.942	-0.408367	0.000690739	0.0401936	Eef1akmt1	14	57549597	57571612	-	947	protein_coding	EEF1A alpha lysine methyltransferase 1 [Source:MGI Symbol;Acc:MGI:1915293]	-
ENSMUSG00000030657	338.962	274.639	0.30421	0.00069813	0.0404134	Xylt1	7	117380979	117673580	+	9651	protein_coding	xylosyltransferase 1 [Source:MGI Symbol;Acc:MGI:2451073]	-
ENSMUSG00000030082	4185.25	4844.9	-0.211436	0.000702172	0.0404134	Sec61a1	6	88503579	88518905	-	6732	protein_coding	Sec61 alpha 1 subunit (S. cerevisiae) [Source:MGI Symbol;Acc:MGI:1858417]	-
ENSMUSG00000009248	14.7598	3.63122	2.01941	0.000703779	1	Ascl2	7	142966829	142969264	-	1623	protein_coding	achaete-scute family bHLH transcription factor 2 [Source:MGI Symbol;Acc:MGI:96920]	bHLH
ENSMUSG00000056201	23006.4	26084.6	-0.181188	0.000704112	0.0404134	Cfl1	19	5490455	5495201	+	2354	protein_coding	cofilin 1, non-muscle [Source:MGI Symbol;Acc:MGI:101757]	-
ENSMUSG00000030322	385.805	310.089	0.316922	0.00070877	0.0404134	Mbd4	6	115840697	115853371	-	5280	protein_coding	methyl-CpG binding domain protein 4 [Source:MGI Symbol;Acc:MGI:1333850]	MBD
ENSMUSG00000051435	21.7709	7.00677	1.64161	0.000709227	1	Fhad1	4	141890438	142015082	-	6141	protein_coding	forkhead-associated (FHA) phosphopeptide binding domain 1 [Source:MGI Symbol;Acc:MGI:1920323]	-
ENSMUSG00000026192	4528.08	5339.35	-0.238034	0.000712452	0.0404134	Atic	1	71557150	71579631	+	7985	protein_coding	5-aminoimidazole-4-carboxamide ribonucleotide formyltransferase/IMP cyclohydrolase [Source:MGI Symbol;Acc:MGI:1351352]	-
ENSMUSG00000063172	125.155	78.9059	0.670183	0.000712961	0.0404134	Hspb11	4	107253593	107279938	+	2071	protein_coding	heat shock protein family B (small), member 11 [Source:MGI Symbol;Acc:MGI:1920188]	-
ENSMUSG00000031609	1333.89	1095.93	0.283955	0.000714782	0.0404134	Sap30	8	57482707	57487860	-	1178	protein_coding	sin3 associated polypeptide [Source:MGI Symbol;Acc:MGI:1929129]	-
ENSMUSG00000055069	71.0517	43.7903	0.702659	0.000717382	0.0404134	Rab39	9	53684110	53706232	-	2971	protein_coding	RAB39, member RAS oncogene family [Source:MGI Symbol;Acc:MGI:2442855]	-
ENSMUSG00000063286	0.167712	3.47826	-3.87071	0.000720127	1	Gm8995	7	106504239	106511671	-	7433	transcribed_unprocessed_pseudogene	predicted gene 8995 [Source:MGI Symbol;Acc:MGI:3644223]	-
ENSMUSG00000027248	13734.7	15187.3	-0.145151	0.000725393	0.0406236	Pdia3	2	121413775	121438687	+	3139	protein_coding	protein disulfide isomerase associated 3 [Source:MGI Symbol;Acc:MGI:95834]	-
ENSMUSG00000097519	45.2023	25.4313	0.834661	0.000726858	0.0406236	4930558J18Rik	1	57359222	57377544	-	2052	lincRNA	RIKEN cDNA 4930558J18 gene [Source:MGI Symbol;Acc:MGI:1922573]	-
ENSMUSG00000013236	3472.46	2893.29	0.263566	0.000739965	0.0411933	Ptprs	17	56412426	56476483	-	14990	protein_coding	protein tyrosine phosphatase, receptor type, S [Source:MGI Symbol;Acc:MGI:97815]	-
ENSMUSG00000035105	487.034	203.242	1.26145	0.000745315	0.0412168	Egln3	12	54178981	54203860	-	2662	protein_coding	egl-9 family hypoxia-inducible factor 3 [Source:MGI Symbol;Acc:MGI:1932288]	-
ENSMUSG00000062432	708.278	491.367	0.527809	0.000746216	0.0412168	Cyp26c1	19	37685581	37693398	+	1747	protein_coding	cytochrome P450, family 26, subfamily c, polypeptide 1 [Source:MGI Symbol;Acc:MGI:2679699]	-
ENSMUSG00000064351	35227.3	54510.2	-0.62983	0.000749805	0.0412539	mt-Co1	MT	5328	6872	+	1545	protein_coding	mitochondrially encoded cytochrome c oxidase I [Source:MGI Symbol;Acc:MGI:102504]	-
ENSMUSG00000029830	8.90512	19.867	-1.15135	0.000751301	1	Svopl	6	37983739	38046996	-	5814	protein_coding	SV2 related protein homolog (rat)-like [Source:MGI Symbol;Acc:MGI:2444335]	-
ENSMUSG00000020950	270.804	192.111	0.495132	0.000762059	0.0417656	Foxg1	12	49382660	49386861	+	4202	protein_coding	forkhead box G1 [Source:MGI Symbol;Acc:MGI:1347464]	Fork
ENSMUSG00000038412	1632.98	1152.41	0.503097	0.000765108	0.0417708	Higd1a	9	121848563	121858362	-	3040	protein_coding	HIG1 domain family, member 1A [Source:MGI Symbol;Acc:MGI:1930666]	-
ENSMUSG00000044186	159.626	115.091	0.471223	0.000768916	0.0418172	Nkx2-6	14	69171802	69175518	+	1134	protein_coding	NK2 homeobox 6 [Source:MGI Symbol;Acc:MGI:97351]	Homeobox
ENSMUSG00000079426	2095.82	2473.71	-0.239706	0.000777196	0.0420437	Arpc4	6	113378115	113390448	+	2321	protein_coding	actin related protein 2/3 complex, subunit 4 [Source:MGI Symbol;Acc:MGI:1915339]	-
ENSMUSG00000029466	1934.63	2106.7	-0.122725	0.000779028	0.0420437	Anapc7	5	122421693	122444912	+	5119	protein_coding	anaphase promoting complex subunit 7 [Source:MGI Symbol;Acc:MGI:1929711]	-
ENSMUSG00000027715	4817.8	5220.18	-0.11613	0.000783349	0.0421162	Ccna2	3	36564865	36572150	-	4083	protein_coding	cyclin A2 [Source:MGI Symbol;Acc:MGI:108069]	-
ENSMUSG00000010529	305.795	224.603	0.447034	0.000787227	0.0421644	Gm266	12	111484609	111485823	-	1215	protein_coding	predicted gene 266 [Source:MGI Symbol;Acc:MGI:2685112]	-
ENSMUSG00000030695	35658.8	24111.3	0.564568	0.000793443	0.042204	Aldoa	7	126795234	126800751	-	2911	protein_coding	aldolase A, fructose-bisphosphate [Source:MGI Symbol;Acc:MGI:87994]	-
ENSMUSG00000043262	478.243	400.363	0.258048	0.000794444	0.042204	Uevld	7	46923216	46958527	-	7549	protein_coding	UEV and lactate/malate dehyrogenase domains [Source:MGI Symbol;Acc:MGI:1860490]	-
ENSMUSG00000028229	73.7587	51.1789	0.531462	0.000796922	0.042204	Rmdn1	4	19575162	19606932	+	1963	protein_coding	regulator of microtubule dynamics 1 [Source:MGI Symbol;Acc:MGI:1913552]	-
ENSMUSG00000056870	483.756	419.032	0.209006	0.000803068	0.0422144	Gulp1	1	44551511	44796838	+	3758	protein_coding	GULP, engulfment adaptor PTB domain containing 1 [Source:MGI Symbol;Acc:MGI:1920407]	-
ENSMUSG00000036928	47.2743	22.4549	1.07896	0.000803089	0.0422144	Stag3	5	138280240	138312393	+	5733	protein_coding	stromal antigen 3 [Source:MGI Symbol;Acc:MGI:1355311]	-
ENSMUSG00000025503	2931.29	3363.42	-0.198626	0.000807193	0.042273	Taldo1	7	141392199	141402968	+	2171	protein_coding	transaldolase 1 [Source:MGI Symbol;Acc:MGI:1274789]	-
ENSMUSG00000047996	142.884	109.011	0.392142	0.000815523	0.0423222	Prrg1	X	78449613	78583896	-	11614	protein_coding	proline rich Gla (G-carboxyglutamic acid) 1 [Source:MGI Symbol;Acc:MGI:1917364]	-
ENSMUSG00000026502	1382.69	1199.19	0.205534	0.000815541	0.0423222	Desi2	1	178187417	178257301	+	9156	protein_coding	desumoylating isopeptidase 2 [Source:MGI Symbol;Acc:MGI:1926075]	-
ENSMUSG00000107879	38.0664	22.0252	0.790191	0.000819176	0.0423222	9330102E08Rik	6	128169704	128183803	-	3843	lincRNA	RIKEN cDNA 9330102E08 gene [Source:MGI Symbol;Acc:MGI:3026973]	-
ENSMUSG00000024436	332.689	417.536	-0.329785	0.000820105	0.0423222	Mrps18b	17	35910379	35916389	-	2089	protein_coding	mitochondrial ribosomal protein S18B [Source:MGI Symbol;Acc:MGI:1914223]	-
ENSMUSG00000030739	90.6766	60.3043	0.593912	0.00083311	0.0426454	Myh14	7	44605803	44670843	-	7273	protein_coding	myosin, heavy polypeptide 14 [Source:MGI Symbol;Acc:MGI:1919210]	-
ENSMUSG00000025393	29081.5	31304.9	-0.106277	0.000833661	0.0426454	Atp5b	10	128083273	128090391	+	4237	protein_coding	ATP synthase, H+ transporting mitochondrial F1 complex, beta subunit [Source:MGI Symbol;Acc:MGI:107801]	-
ENSMUSG00000020303	576.215	220.339	1.38734	0.000835415	0.0426454	Stc2	11	31357307	31370074	-	5175	protein_coding	stanniocalcin 2 [Source:MGI Symbol;Acc:MGI:1316731]	-
ENSMUSG00000111977	98.8519	64.7465	0.616209	0.000842539	0.0428543	Gm47163	10	79637856	79639520	+	1665	bidirectional_promoter_lncRNA	predicted gene, 47163 [Source:MGI Symbol;Acc:MGI:6095939]	-
ENSMUSG00000020646	967.851	779.946	0.31261	0.000849474	0.0430522	Mboat2	12	24830879	24964397	+	9566	protein_coding	membrane bound O-acyltransferase domain containing 2 [Source:MGI Symbol;Acc:MGI:1914466]	-
ENSMUSG00000026600	1835.64	1399.52	0.391854	0.000859356	0.0433975	Soat1	1	156424525	156474331	-	9791	protein_coding	sterol O-acyltransferase 1 [Source:MGI Symbol;Acc:MGI:104665]	-
ENSMUSG00000053153	85.9177	57.6248	0.575629	0.000865193	0.043471	Spag16	1	69826970	70725132	+	6764	protein_coding	sperm associated antigen 16 [Source:MGI Symbol;Acc:MGI:1913972]	-
ENSMUSG00000019779	60.5179	85.1282	-0.496621	0.00086696	0.043471	Frk	10	34483399	34611278	+	5256	protein_coding	fyn-related kinase [Source:MGI Symbol;Acc:MGI:103265]	-
ENSMUSG00000032238	114.643	48.9821	1.22945	0.000877144	0.0437308	Rora	9	68653786	69388246	+	13071	protein_coding	RAR-related orphan receptor alpha [Source:MGI Symbol;Acc:MGI:104661]	THR-like
ENSMUSG00000024560	1427.77	1632.27	-0.193386	0.000878328	0.0437308	Cxxc1	18	74216131	74221491	+	2618	protein_coding	CXXC finger 1 (PHD domain) [Source:MGI Symbol;Acc:MGI:1921572]	-
ENSMUSG00000021196	836.426	322.734	1.37413	0.000887602	0.0440375	Pfkp	13	6579768	6648777	-	13401	protein_coding	phosphofructokinase, platelet [Source:MGI Symbol;Acc:MGI:1891833]	-
ENSMUSG00000025545	311.754	222.342	0.490195	0.000897436	0.0442595	Clybl	14	122181704	122402234	+	1444	protein_coding	citrate lyase beta like [Source:MGI Symbol;Acc:MGI:1916884]	-
ENSMUSG00000031557	688.737	328.14	1.07006	0.000898337	0.0442595	Plekha2	8	25039144	25102376	-	5579	protein_coding	pleckstrin homology domain-containing, family A (phosphoinositide binding specific) member 2 [Source:MGI Symbol;Acc:MGI:1928144]	-
ENSMUSG00000061607	3268.63	2618.62	0.320094	0.000902732	0.0442859	Mdc1	17	35841515	35859670	+	7421	protein_coding	mediator of DNA damage checkpoint 1 [Source:MGI Symbol;Acc:MGI:3525201]	-
ENSMUSG00000072640	189.355	143.002	0.406524	0.000905136	0.0442859	Lyrm9	11	78826584	78846870	+	8146	protein_coding	LYR motif containing 9 [Source:MGI Symbol;Acc:MGI:1913524]	-
ENSMUSG00000018293	13646.7	15565.3	-0.189843	0.00090844	0.0442943	Pfn1	11	70651850	70654644	-	2405	protein_coding	profilin 1 [Source:MGI Symbol;Acc:MGI:97549]	-
ENSMUSG00000062585	31.3557	11.3002	1.48009	0.000937571	0.04545	Cnr2	4	135895394	135920207	+	3982	protein_coding	cannabinoid receptor 2 (macrophage) [Source:MGI Symbol;Acc:MGI:104650]	-
ENSMUSG00000023088	689.315	417.014	0.725717	0.000938571	0.04545	Abcc1	16	14361558	14475737	+	15092	protein_coding	ATP-binding cassette, sub-family C (CFTR/MRP), member 1 [Source:MGI Symbol;Acc:MGI:102676]	-
ENSMUSG00000021830	391.667	298.086	0.395786	0.000945747	0.0456412	Txndc16	14	45133465	45220328	-	11570	protein_coding	thioredoxin domain containing 16 [Source:MGI Symbol;Acc:MGI:1917811]	-
ENSMUSG00000009575	14364.6	13399.9	0.100363	0.000950479	0.0457135	Cbx5	15	103191544	103239816	-	9006	protein_coding	chromobox 5 [Source:MGI Symbol;Acc:MGI:109372]	-
ENSMUSG00000107868	34.7676	20.8156	0.741025	0.000954964	0.0457735	Gm5112	6	122811170	122813537	+	2368	TEC	predicted gene 5112 [Source:MGI Symbol;Acc:MGI:3779460]	-
ENSMUSG00000025025	794.197	509.323	0.641639	0.000968579	0.0462693	Mxi1	19	53310506	53375810	+	5619	protein_coding	MAX interactor 1, dimerization protein [Source:MGI Symbol;Acc:MGI:97245]	bHLH
ENSMUSG00000039704	652.672	528.013	0.306843	0.000977229	0.0465253	Lmbrd2	15	9140550	9202483	+	8589	protein_coding	LMBR1 domain containing 2 [Source:MGI Symbol;Acc:MGI:2444173]	-
ENSMUSG00000027377	23.9059	43.5332	-0.869983	0.000984443	0.0467115	Mall	2	127704386	127729932	-	2006	protein_coding	mal, T cell differentiation protein-like [Source:MGI Symbol;Acc:MGI:2385152]	-
ENSMUSG00000029004	1769.01	1361.99	0.377696	0.000991791	0.0469027	Kmt2e	5	23434441	23504235	+	10444	protein_coding	lysine (K)-specific methyltransferase 2E [Source:MGI Symbol;Acc:MGI:1924825]	-
ENSMUSG00000056812	140.493	98.0534	0.519632	0.00100711	0.0474684	St8sia3	18	64254359	64276146	+	6665	protein_coding	ST8 alpha-N-acetyl-neuraminide alpha-2,8-sialyltransferase 3 [Source:MGI Symbol;Acc:MGI:106019]	-
ENSMUSG00000026594	2062.61	1865.44	0.144974	0.00101544	0.0477022	Ralgps2	1	156804166	156939626	-	12085	protein_coding	Ral GEF with PH domain and SH3 binding motif 2 [Source:MGI Symbol;Acc:MGI:1925505]	-
ENSMUSG00000021069	590.146	348.585	0.76037	0.00104729	0.0490354	Pygl	12	70190811	70231488	-	6895	protein_coding	liver glycogen phosphorylase [Source:MGI Symbol;Acc:MGI:97829]	-
ENSMUSG00000029440	695.223	792.941	-0.190629	0.00105112	0.0490521	Psmd9	5	123169413	123250131	+	7248	protein_coding	proteasome (prosome, macropain) 26S subunit, non-ATPase, 9 [Source:MGI Symbol;Acc:MGI:1914401]	-
ENSMUSG00000024742	354.16	455.837	-0.36629	0.00106051	0.0493278	Fen1	19	10199132	10204169	-	2422	protein_coding	flap structure specific endonuclease 1 [Source:MGI Symbol;Acc:MGI:102779]	-
ENSMUSG00000036103	1821.34	1593.18	0.193582	0.00107134	0.0496679	Colec12	18	9707648	9877995	+	3322	protein_coding	collectin sub-family member 12 [Source:MGI Symbol;Acc:MGI:2152907]	-
ENSMUSG00000022098	710.606	808.496	-0.185477	0.00107958	0.0496811	Bmp1	14	70474558	70520234	-	8870	protein_coding	bone morphogenetic protein 1 [Source:MGI Symbol;Acc:MGI:88176]	-
ENSMUSG00000040263	1219.76	1572.93	-0.367751	0.00108153	0.0496811	Klhdc4	8	121796313	121829569	-	3708	protein_coding	kelch domain containing 4 [Source:MGI Symbol;Acc:MGI:2384569]	-
ENSMUSG00000074802	488.112	350.006	0.48148	0.0010844	0.0496811	Gas2l3	10	89408823	89443967	-	7032	protein_coding	growth arrest-specific 2 like 3 [Source:MGI Symbol;Acc:MGI:1918780]	-
ENSMUSG00000028207	2551.98	1944.41	0.39254	0.00108582	0.0496811	Asph	4	9448069	9669344	-	16102	protein_coding	aspartate-beta-hydroxylase [Source:MGI Symbol;Acc:MGI:1914186]	-
ENSMUSG00000083282	229.659	159.706	0.526704	0.00109218	0.0496811	Ctsf	19	4855129	4860912	+	1975	protein_coding	cathepsin F [Source:MGI Symbol;Acc:MGI:1861434]	-
ENSMUSG00000029810	130.833	177.606	-0.440369	0.00109868	0.0496811	Tmem176b	6	48833818	48841496	-	2371	protein_coding	transmembrane protein 176B [Source:MGI Symbol;Acc:MGI:1916348]	-
ENSMUSG00000049470	3182.27	2806.28	0.181528	0.0010997	0.0496811	Aff4	11	53350833	53421830	+	13450	protein_coding	AF4/FMR2 family, member 4 [Source:MGI Symbol;Acc:MGI:2136171]	AF-4
ENSMUSG00000026260	2013.39	2290.98	-0.186736	0.00109973	0.0496811	Ndufa10	1	92439010	92473860	-	3331	protein_coding	NADH:ubiquinone oxidoreductase subunit A10 [Source:MGI Symbol;Acc:MGI:1914523]	-
ENSMUSG00000020523	1221.84	1054.58	0.213027	0.00111598	0.0502546	Fam114a2	11	57482993	57518617	-	3075	protein_coding	family with sequence similarity 114, member A2 [Source:MGI Symbol;Acc:MGI:1917629]	-
ENSMUSG00000064358	105.328	173.833	-0.724922	0.00112071	0.0503064	mt-Co3	MT	8607	9390	+	784	protein_coding	mitochondrially encoded cytochrome c oxidase III [Source:MGI Symbol;Acc:MGI:102502]	-
ENSMUSG00000025997	203.583	144.931	0.492742	0.00112424	0.0503064	Ikzf2	1	69531214	69687245	-	11613	protein_coding	IKAROS family zinc finger 2 [Source:MGI Symbol;Acc:MGI:1342541]	zf-C2H2
ENSMUSG00000048490	1683.65	1521.65	0.145863	0.00113024	0.0504152	Nrip1	16	76287400	76373827	-	11457	protein_coding	nuclear receptor interacting protein 1 [Source:MGI Symbol;Acc:MGI:1315213]	-
ENSMUSG00000026816	1326.37	1493.6	-0.171536	0.0011398	0.0504184	Gtf3c5	2	28566311	28583751	-	4560	protein_coding	general transcription factor IIIC, polypeptide 5 [Source:MGI Symbol;Acc:MGI:1917489]	-
ENSMUSG00000036242	1109.78	841.062	0.400795	0.00114062	0.0504184	Armh4	14	49675952	49783383	-	9271	protein_coding	armadillo-like helical domain containing 4 [Source:MGI Symbol;Acc:MGI:1914669]	-
ENSMUSG00000019494	2414.94	2700.62	-0.161739	0.00114749	0.0504184	Cops6	5	138161071	138164646	+	2525	protein_coding	COP9 signalosome subunit 6 [Source:MGI Symbol;Acc:MGI:1349439]	-
ENSMUSG00000074793	391.942	499.237	-0.350775	0.00114792	0.0504184	Hspa12b	2	131127280	131146321	+	3685	protein_coding	heat shock protein 12B [Source:MGI Symbol;Acc:MGI:1919880]	-
ENSMUSG00000024112	312.182	168.879	0.887774	0.00115002	0.0504184	Cacna1h	17	25374285	25433783	-	9763	protein_coding	calcium channel, voltage-dependent, T type, alpha 1H subunit [Source:MGI Symbol;Acc:MGI:1928842]	-
ENSMUSG00000002147	314.117	249.243	0.335725	0.00115713	0.0504184	Stat6	10	127642986	127660957	+	4402	protein_coding	signal transducer and activator of transcription 6 [Source:MGI Symbol;Acc:MGI:103034]	STAT
ENSMUSG00000027967	291.868	399.1	-0.453096	0.0011578	0.0504184	Neurog2	3	127633135	127635631	+	2227	protein_coding	neurogenin 2 [Source:MGI Symbol;Acc:MGI:109619]	bHLH
ENSMUSG00000017221	5438.82	6212.69	-0.192129	0.00115884	0.0504184	Psmd3	11	98682554	98695979	+	4967	protein_coding	proteasome (prosome, macropain) 26S subunit, non-ATPase, 3 [Source:MGI Symbol;Acc:MGI:98858]	-
ENSMUSG00000021687	862.697	704.614	0.292954	0.00116801	0.0506615	Scamp1	13	94201310	94285857	-	4582	protein_coding	secretory carrier membrane protein 1 [Source:MGI Symbol;Acc:MGI:1349480]	-
ENSMUSG00000037509	80.6047	38.423	1.07384	0.00117414	0.0507578	Arhgef4	1	34678188	34813309	+	9861	protein_coding	Rho guanine nucleotide exchange factor (GEF) 4 [Source:MGI Symbol;Acc:MGI:2442507]	-
ENSMUSG00000024440	186.555	231.072	-0.306887	0.00117741	0.0507578	Pcdh12	18	38267092	38284402	-	6055	protein_coding	protocadherin 12 [Source:MGI Symbol;Acc:MGI:1855700]	-
ENSMUSG00000063171	1433.73	1799.9	-0.328669	0.00120111	0.0516223	Rps4l	6	148354656	148355598	+	943	transcribed_processed_pseudogene	ribosomal protein S4-like [Source:MGI Symbol;Acc:MGI:1913434]	-
ENSMUSG00000040354	3043.07	3432.53	-0.174112	0.00120885	0.0517974	Mars	10	127296221	127311786	-	3423	protein_coding	methionine-tRNA synthetase [Source:MGI Symbol;Acc:MGI:1345633]	-
ENSMUSG00000002319	869.634	1006.8	-0.211686	0.00121732	0.0520028	Ipo4	14	55625400	55635957	-	4669	protein_coding	importin 4 [Source:MGI Symbol;Acc:MGI:1923001]	-
ENSMUSG00000037916	2134.95	2353.3	-0.140937	0.00123015	0.0522573	Ndufv1	19	4007497	4012806	-	2521	protein_coding	NADH:ubiquinone oxidoreductase core subunit V1 [Source:MGI Symbol;Acc:MGI:107851]	-
ENSMUSG00000027429	1572.55	1788.46	-0.186157	0.00123556	0.0522573	Sec23b	2	144556229	144590749	+	6302	protein_coding	SEC23 homolog B, COPII coat complex component [Source:MGI Symbol;Acc:MGI:1350925]	-
ENSMUSG00000042625	1447.26	1673.75	-0.210646	0.00124133	0.0522573	Safb2	17	56560965	56584585	-	8165	protein_coding	scaffold attachment factor B2 [Source:MGI Symbol;Acc:MGI:2146808]	-
ENSMUSG00000056531	235.22	169.18	0.476418	0.0012449	0.0522573	Ccdc18	5	108132875	108233628	+	6433	protein_coding	coiled-coil domain containing 18 [Source:MGI Symbol;Acc:MGI:1922974]	-
ENSMUSG00000054667	511.308	352.965	0.535026	0.0012472	0.0522573	Irs4	X	141710998	141725263	-	6294	protein_coding	insulin receptor substrate 4 [Source:MGI Symbol;Acc:MGI:1338009]	-
ENSMUSG00000069011	135.625	191.46	-0.499573	0.0012489	0.0522573	Gm10254	3	54810384	54811250	-	867	processed_pseudogene	predicted gene 10254 [Source:MGI Symbol;Acc:MGI:3708673]	-
ENSMUSG00000031555	988.508	768.225	0.364755	0.00124915	0.0522573	Adam9	8	24949611	25016927	-	4115	protein_coding	a disintegrin and metallopeptidase domain 9 (meltrin gamma) [Source:MGI Symbol;Acc:MGI:105376]	-
ENSMUSG00000037287	626.771	540.227	0.214771	0.00125743	0.0522602	Tbcel	9	42412316	42507809	-	8483	protein_coding	tubulin folding cofactor E-like [Source:MGI Symbol;Acc:MGI:1925543]	-
ENSMUSG00000024294	2885.2	2441	0.241349	0.0012585	0.0522602	Mib1	18	10725548	10818704	+	10369	protein_coding	mindbomb E3 ubiquitin protein ligase 1 [Source:MGI Symbol;Acc:MGI:2443157]	-
ENSMUSG00000022641	1671.62	1234.16	0.438151	0.00126431	0.0522602	Bbx	16	50191844	50432390	-	14205	protein_coding	bobby sox HMG box containing [Source:MGI Symbol;Acc:MGI:1917758]	HMG
ENSMUSG00000040158	455.97	566.694	-0.314697	0.00126711	0.0522602	Tax1bp3	11	73177083	73183162	+	2989	protein_coding	Tax1 (human T cell leukemia virus type I) binding protein 3 [Source:MGI Symbol;Acc:MGI:1923531]	-
ENSMUSG00000040734	400.922	277.971	0.530206	0.0012677	0.0522602	Ppp1r13l	7	19359749	19378533	+	3604	protein_coding	protein phosphatase 1, regulatory subunit 13 like [Source:MGI Symbol;Acc:MGI:3525053]	-
ENSMUSG00000068284	791.389	686.438	0.204789	0.00128067	0.0525099	Usf3	16	44173246	44227465	+	13050	protein_coding	upstream transcription factor family member 3 [Source:MGI Symbol;Acc:MGI:2685454]	bHLH
ENSMUSG00000114022	28.9768	52.12	-0.852453	0.00128471	0.0525099	Gm17330	12	23968681	23968845	-	165	processed_pseudogene	predicted gene, 17330 [Source:MGI Symbol;Acc:MGI:4936964]	-
ENSMUSG00000023008	847.044	1061.46	-0.326339	0.00128768	0.0525099	Fmnl3	15	99317225	99370482	-	5021	protein_coding	formin-like 3 [Source:MGI Symbol;Acc:MGI:109569]	-
ENSMUSG00000025892	87.2947	61.2568	0.518072	0.00128861	0.0525099	Gria4	9	4417896	4796234	-	6305	protein_coding	glutamate receptor, ionotropic, AMPA4 (alpha 4) [Source:MGI Symbol;Acc:MGI:95811]	-
ENSMUSG00000034675	5883.3	7545.08	-0.358986	0.00131744	0.053462	Dbn1	13	55473429	55488111	-	4514	protein_coding	drebrin 1 [Source:MGI Symbol;Acc:MGI:1931838]	-
ENSMUSG00000036186	224.073	150.309	0.577516	0.00132009	0.053462	Fam69b	2	26628457	26636497	+	2476	protein_coding	family with sequence similarity 69, member B [Source:MGI Symbol;Acc:MGI:1927576]	-
ENSMUSG00000024533	1505.18	1238.75	0.281456	0.00132332	0.053462	Spire1	18	67488209	67610790	-	7766	protein_coding	spire type actin nucleation factor 1 [Source:MGI Symbol;Acc:MGI:1915416]	-
ENSMUSG00000036427	11292.1	7795.81	0.534601	0.00132915	0.0535447	Gpi1	7	34201330	34230336	-	6452	protein_coding	glucose phosphate isomerase 1 [Source:MGI Symbol;Acc:MGI:95797]	-
ENSMUSG00000032565	121.159	72.4724	0.745629	0.00133637	0.0535671	Nudt16	9	105128903	105131824	-	2592	protein_coding	nudix (nucleoside diphosphate linked moiety X)-type motif 16 [Source:MGI Symbol;Acc:MGI:1922936]	-
ENSMUSG00000044469	116.408	83.4057	0.485588	0.00133728	0.0535671	Tnfaip8l1	17	56162477	56173955	+	6256	protein_coding	tumor necrosis factor, alpha-induced protein 8-like 1 [Source:MGI Symbol;Acc:MGI:1913693]	-
ENSMUSG00000001227	213.505	128.25	0.737963	0.00135392	0.0538349	Sema6b	17	56123085	56140343	-	3968	protein_coding	sema domain, transmembrane domain (TM), and cytoplasmic domain, (semaphorin) 6B [Source:MGI Symbol;Acc:MGI:1202889]	-
ENSMUSG00000036613	393.842	483.323	-0.298445	0.00135427	0.0538349	Eipr1	12	28751803	28869865	+	4998	protein_coding	EARP complex and GARP complex interacting protein 1 [Source:MGI Symbol;Acc:MGI:1289332]	-
ENSMUSG00000070371	109.664	77.23	0.510275	0.00135539	0.0538349	Prss36	7	127932638	127946725	-	3221	protein_coding	protease, serine 36 [Source:MGI Symbol;Acc:MGI:1924863]	-
ENSMUSG00000028278	2366.84	2014.6	0.232819	0.00136183	0.0539391	Rragd	4	32983037	33022180	+	5173	protein_coding	Ras-related GTP binding D [Source:MGI Symbol;Acc:MGI:1098604]	-
ENSMUSG00000010064	277.081	127.127	1.12515	0.00137037	0.0541257	Slc38a3	9	107650634	107669530	-	5277	protein_coding	solute carrier family 38, member 3 [Source:MGI Symbol;Acc:MGI:1923507]	-
ENSMUSG00000046280	333.062	395.351	-0.24722	0.00138323	0.0544814	She	3	89831370	89858834	+	7222	protein_coding	src homology 2 domain-containing transforming protein E [Source:MGI Symbol;Acc:MGI:1099462]	-
ENSMUSG00000023967	621.264	725.654	-0.225928	0.00138794	0.0545154	Mrps18a	17	46110986	46128910	+	3690	protein_coding	mitochondrial ribosomal protein S18A [Source:MGI Symbol;Acc:MGI:1915815]	-
ENSMUSG00000032826	840.938	675.684	0.316513	0.00139358	0.0545853	Ank2	3	126921612	127499350	-	35004	protein_coding	ankyrin 2, brain [Source:MGI Symbol;Acc:MGI:88025]	-
ENSMUSG00000003299	957.342	1110.2	-0.214726	0.0014086	0.0550209	Mrpl4	9	21002738	21008839	+	2617	protein_coding	mitochondrial ribosomal protein L4 [Source:MGI Symbol;Acc:MGI:2137210]	-
ENSMUSG00000021458	168.898	218.667	-0.37674	0.00141401	0.0550246	2010111I01Rik	13	62964893	63326096	+	11294	protein_coding	RIKEN cDNA 2010111I01 gene [Source:MGI Symbol;Acc:MGI:1919311]	-
ENSMUSG00000033004	1327.2	1065.5	0.31725	0.00141647	0.0550246	Mycbp2	14	103113411	103346814	-	19248	protein_coding	MYC binding protein 2, E3 ubiquitin protein ligase [Source:MGI Symbol;Acc:MGI:2179432]	-
ENSMUSG00000038065	185.366	119.72	0.633598	0.00142226	0.0550978	Mturn	6	54681624	54703851	+	5695	protein_coding	maturin, neural progenitor differentiation regulator homolog (Xenopus) [Source:MGI Symbol;Acc:MGI:1915485]	-
ENSMUSG00000064363	4916.41	8540.95	-0.796798	0.00142945	0.0552251	mt-Nd4	MT	10167	11544	+	1378	protein_coding	mitochondrially encoded NADH dehydrogenase 4 [Source:MGI Symbol;Acc:MGI:102498]	-
ENSMUSG00000040940	1247.06	1366.08	-0.131903	0.00143529	0.0552998	Arhgef1	7	24902912	24926594	+	7732	protein_coding	Rho guanine nucleotide exchange factor (GEF) 1 [Source:MGI Symbol;Acc:MGI:1353510]	-
ENSMUSG00000033671	1008.58	885.482	0.187639	0.00144691	0.055596	Cep350	1	155844964	155973255	-	16520	protein_coding	centrosomal protein 350 [Source:MGI Symbol;Acc:MGI:1921331]	-
ENSMUSG00000030731	67.1046	35.8432	0.909288	0.00145296	0.0556771	Syt3	7	44384102	44400187	+	3118	protein_coding	synaptotagmin III [Source:MGI Symbol;Acc:MGI:99665]	-
ENSMUSG00000038146	2780.08	2179.33	0.351524	0.0014688	0.0561124	Notch3	17	32120820	32166880	-	8044	protein_coding	notch 3 [Source:MGI Symbol;Acc:MGI:99460]	-
ENSMUSG00000001942	174.958	123.992	0.500528	0.00147226	0.0561124	Siae	9	37555698	37649655	+	10497	protein_coding	sialic acid acetylesterase [Source:MGI Symbol;Acc:MGI:104803]	-
ENSMUSG00000034269	5505.18	4671.22	0.237148	0.0014815	0.0563131	Setd5	6	113077365	113153435	+	18347	protein_coding	SET domain containing 5 [Source:MGI Symbol;Acc:MGI:1920145]	-
ENSMUSG00000047496	94.9538	59.04	0.691065	0.00149275	0.0564389	Rnf152	1	105276914	105356710	-	8532	protein_coding	ring finger protein 152 [Source:MGI Symbol;Acc:MGI:2443787]	-
ENSMUSG00000090841	4633.5	5231.11	-0.174999	0.00150256	0.0564389	Myl6	10	128490860	128494145	-	3187	protein_coding	myosin, light polypeptide 6, alkali, smooth muscle and non-muscle [Source:MGI Symbol;Acc:MGI:109318]	-
ENSMUSG00000035637	1378.59	1001.88	0.46095	0.0015051	0.0564389	Grhpr	4	44981395	44990734	+	1603	protein_coding	glyoxylate reductase/hydroxypyruvate reductase [Source:MGI Symbol;Acc:MGI:1923488]	-
ENSMUSG00000040795	246.974	193.027	0.357952	0.00150525	0.0564389	Iqcc	4	129615126	129619099	-	3188	protein_coding	IQ motif containing C [Source:MGI Symbol;Acc:MGI:2446212]	-
ENSMUSG00000027067	10607.2	11215.9	-0.0807103	0.00150738	0.0564389	Ssrp1	2	85037234	85047109	+	3737	protein_coding	structure specific recognition protein 1 [Source:MGI Symbol;Acc:MGI:107912]	HMG
ENSMUSG00000038371	1684.43	1374.29	0.294255	0.0015115	0.0564389	Sbf2	7	110308013	110614922	-	14783	protein_coding	SET binding factor 2 [Source:MGI Symbol;Acc:MGI:1921831]	-
ENSMUSG00000025666	1662.08	1398.44	0.249389	0.00151276	0.0564389	Tmem47	X	81070698	81097872	+	4025	protein_coding	transmembrane protein 47 [Source:MGI Symbol;Acc:MGI:2177570]	-
ENSMUSG00000115194	5.75471	14.9167	-1.37665	0.0015154	1	Gm48909	14	48695601	48695981	-	381	processed_pseudogene	predicted gene 48909 [Source:MGI Symbol;Acc:MGI:6117475]	-
ENSMUSG00000020572	2907.6	2043.29	0.509171	0.00151841	0.0565008	Nampt	12	32819545	32853349	+	5054	protein_coding	nicotinamide phosphoribosyltransferase [Source:MGI Symbol;Acc:MGI:1929865]	-
ENSMUSG00000086166	49.4662	26.7378	0.893079	0.00152311	0.0565268	Gm14342	2	180829490	180889660	-	2119	lincRNA	predicted gene 14342 [Source:MGI Symbol;Acc:MGI:3650757]	-
ENSMUSG00000071226	2256.07	1910.03	0.24036	0.00154901	0.0573377	Cecr2	6	120666369	120771190	+	17082	protein_coding	CECR2, histone acetyl-lysine reader [Source:MGI Symbol;Acc:MGI:1923799]	-
ENSMUSG00000047242	77.4824	114.287	-0.565026	0.00155925	0.0574435	Taf9b	X	106206883	106221158	-	3158	protein_coding	TATA-box binding protein associated factor 9B [Source:MGI Symbol;Acc:MGI:3039562]	-
ENSMUSG00000046567	137.739	103.397	0.418936	0.00155999	0.0574435	4930430F08Rik	10	100572265	100590423	-	6275	protein_coding	RIKEN cDNA 4930430F08 gene [Source:MGI Symbol;Acc:MGI:1921197]	-
ENSMUSG00000028331	124.945	155.77	-0.320387	0.00156858	0.0576097	Trmo	4	46376505	46389437	-	2271	protein_coding	tRNA methyltransferase O [Source:MGI Symbol;Acc:MGI:1922003]	-
ENSMUSG00000078440	295.354	352.199	-0.25481	0.0015853	0.0579674	Dohh	10	81384428	81388352	+	2048	protein_coding	deoxyhypusine hydroxylase/monooxygenase [Source:MGI Symbol;Acc:MGI:1915964]	-
ENSMUSG00000045896	2032.28	1741.05	0.223604	0.00158652	0.0579674	Paip2b	6	83805401	83831741	-	6335	protein_coding	poly(A) binding protein interacting protein 2B [Source:MGI Symbol;Acc:MGI:2386865]	-
ENSMUSG00000085105	25.5668	10.5598	1.27731	0.00160211	0.058206	Gm12758	7	34234377	34240207	+	5232	antisense	predicted gene 12758 [Source:MGI Symbol;Acc:MGI:3702543]	-
ENSMUSG00000024319	930.075	1035.39	-0.154744	0.00160527	0.058206	Vps52	17	33955812	33966984	+	3876	protein_coding	VPS52 GARP complex subunit [Source:MGI Symbol;Acc:MGI:1330304]	-
ENSMUSG00000002844	2967.6	3258.59	-0.135552	0.00160831	0.058206	Adprh	16	38444030	38452703	-	2966	protein_coding	ADP-ribosylarginine hydrolase [Source:MGI Symbol;Acc:MGI:1098234]	-
ENSMUSG00000052605	26.4239	12.7652	1.05973	0.00161085	0.058206	Isoc2b	7	4844959	4870258	-	1373	protein_coding	isochorismatase domain containing 2b [Source:MGI Symbol;Acc:MGI:1914691]	-
ENSMUSG00000042363	645.583	539.989	0.258295	0.00161363	0.058206	Lgalsl	11	20823576	20831056	-	4115	protein_coding	lectin, galactoside binding-like [Source:MGI Symbol;Acc:MGI:1916114]	-
ENSMUSG00000029163	2410.59	2738.08	-0.184023	0.00162267	0.058383	Emilin1	5	30913402	30921277	+	4937	protein_coding	elastin microfibril interfacer 1 [Source:MGI Symbol;Acc:MGI:1926189]	-
ENSMUSG00000031585	1706.61	1493.32	0.192861	0.00163434	0.0586536	Gtf2e2	8	33731833	33777173	+	2348	protein_coding	general transcription factor II E, polypeptide 2 (beta subunit) [Source:MGI Symbol;Acc:MGI:1915403]	-
ENSMUSG00000050856	452.052	612.985	-0.439654	0.00164105	0.0587453	Atp5k	5	108433244	108434448	-	616	protein_coding	ATP synthase, H+ transporting, mitochondrial F1F0 complex, subunit E [Source:MGI Symbol;Acc:MGI:106636]	-
ENSMUSG00000020883	770.738	548.416	0.491623	0.00164717	0.0587813	Fbxl20	11	98082556	98150403	-	12106	protein_coding	F-box and leucine-rich repeat protein 20 [Source:MGI Symbol;Acc:MGI:1919444]	-
ENSMUSG00000059248	7968.95	9004.3	-0.176325	0.00165037	0.0587813	2023-09-09	11	117199661	117362325	+	7565	protein_coding	septin 9 [Source:MGI Symbol;Acc:MGI:1858222]	-
ENSMUSG00000027663	1144.68	985.988	0.216031	0.00165536	0.058811	Zmat3	3	32334792	32366014	-	11435	protein_coding	zinc finger matrin type 3 [Source:MGI Symbol;Acc:MGI:1195270]	-
ENSMUSG00000029648	867.609	596.533	0.541098	0.00167769	0.0594549	Flt1	5	147561604	147726011	-	13504	protein_coding	FMS-like tyrosine kinase 1 [Source:MGI Symbol;Acc:MGI:95558]	-
ENSMUSG00000022551	3154.02	3667.77	-0.217933	0.00169771	0.060014	Cyc1	15	76343523	76346260	+	2154	protein_coding	cytochrome c-1 [Source:MGI Symbol;Acc:MGI:1913695]	-
ENSMUSG00000101111	63.3725	109.896	-0.795453	0.00170558	0.060142	Gm28437	1	24613189	24613971	-	783	unprocessed_pseudogene	predicted gene 28437 [Source:MGI Symbol;Acc:MGI:5579143]	-
ENSMUSG00000003541	102.748	21.4398	2.26236	0.00171282	0.0602005	Ier3	17	35821684	35822923	+	1131	protein_coding	immediate early response 3 [Source:MGI Symbol;Acc:MGI:104814]	-
ENSMUSG00000082016	190.244	145.306	0.392304	0.00171576	0.0602005	Pgam1-ps2	7	27469771	27470535	-	765	processed_pseudogene	phosphoglycerate mutase 1, pseudogene 2 [Source:MGI Symbol;Acc:MGI:3645709]	-
ENSMUSG00000000301	62.0335	88.3265	-0.507921	0.00172596	0.0602829	Pemt	11	59970614	60046489	-	2104	protein_coding	phosphatidylethanolamine N-methyltransferase [Source:MGI Symbol;Acc:MGI:104535]	-
ENSMUSG00000029030	1189.61	1443.55	-0.27984	0.00172663	0.0602829	Tprgl	4	154157485	154160666	-	2242	protein_coding	transformation related protein 63 regulated like [Source:MGI Symbol;Acc:MGI:1915058]	-
ENSMUSG00000053253	579.121	508.247	0.189038	0.00173338	0.0603694	Ndfip2	14	105258573	105309298	+	11553	protein_coding	Nedd4 family interacting protein 2 [Source:MGI Symbol;Acc:MGI:1923523]	-
ENSMUSG00000030435	8900.4	9624	-0.112944	0.00174336	0.0604641	U2af2	7	5062143	5079938	+	4113	protein_coding	U2 small nuclear ribonucleoprotein auxiliary factor (U2AF) 2 [Source:MGI Symbol;Acc:MGI:98886]	-
ENSMUSG00000024981	594.4	680.898	-0.19726	0.00174635	0.0604641	Acsl5	19	55251938	55297720	+	4864	protein_coding	acyl-CoA synthetase long-chain family member 5 [Source:MGI Symbol;Acc:MGI:1919129]	-
ENSMUSG00000042650	3957.43	3099.05	0.352931	0.00174893	0.0604641	Alkbh5	11	60536381	60558512	+	5987	protein_coding	alkB homolog 5, RNA demethylase [Source:MGI Symbol;Acc:MGI:2144489]	-
ENSMUSG00000075316	5.42676	0.680347	2.96442	0.00175932	1	Scn9a	2	66480080	66634962	-	12772	protein_coding	sodium channel, voltage-gated, type IX, alpha [Source:MGI Symbol;Acc:MGI:107636]	-
ENSMUSG00000041974	751.169	548.192	0.455273	0.0017652	0.0607372	Spidr	16	15889224	16146851	-	6952	protein_coding	scaffolding protein involved in DNA repair [Source:MGI Symbol;Acc:MGI:1924834]	-
ENSMUSG00000019796	370.709	263.073	0.496212	0.00176572	0.0607372	Lrp11	10	7589800	7625483	+	3418	protein_coding	low density lipoprotein receptor-related protein 11 [Source:MGI Symbol;Acc:MGI:2442989]	-
ENSMUSG00000097772	56.1899	37.3945	0.585006	0.00176971	0.0607372	5430416N02Rik	5	100420842	100429535	-	4071	lincRNA	RIKEN cDNA 5430416N02 gene [Source:MGI Symbol;Acc:MGI:1918676]	-
ENSMUSG00000029649	2392.43	2708.06	-0.179061	0.00178288	0.0608209	Pomp	5	147860461	147876456	+	5216	protein_coding	proteasome maturation protein [Source:MGI Symbol;Acc:MGI:1913787]	-
ENSMUSG00000011263	241.708	305.906	-0.342615	0.0017829	0.0608209	Exoc3l2	7	19463331	19496762	+	4016	protein_coding	exocyst complex component 3-like 2 [Source:MGI Symbol;Acc:MGI:1921713]	-
ENSMUSG00000046873	671.599	570.911	0.235559	0.00178819	0.0608209	Mbtps2	X	157535371	157598715	-	10105	protein_coding	membrane-bound transcription factor peptidase, site 2 [Source:MGI Symbol;Acc:MGI:2444506]	-
ENSMUSG00000028608	515.911	600.866	-0.221637	0.00178936	0.0608209	0610037L13Rik	4	107889813	107899384	+	5633	protein_coding	RIKEN cDNA 0610037L13 gene [Source:MGI Symbol;Acc:MGI:1921348]	-
ENSMUSG00000015165	11390.2	12436.6	-0.126921	0.00180017	0.0610205	Hnrnpl	7	28808541	28822266	+	5953	protein_coding	heterogeneous nuclear ribonucleoprotein L [Source:MGI Symbol;Acc:MGI:104816]	-
ENSMUSG00000034522	1531.45	993.814	0.624263	0.00180842	0.0610205	Zfp395	14	65358389	65398930	+	4733	protein_coding	zinc finger protein 395 [Source:MGI Symbol;Acc:MGI:2682318]	-
ENSMUSG00000062901	1237.29	825.385	0.584508	0.00181037	0.0610205	Klhl24	16	20097542	20129221	+	10183	protein_coding	kelch-like 24 [Source:MGI Symbol;Acc:MGI:1923035]	-
ENSMUSG00000028334	1497.77	1743.27	-0.219506	0.00181249	0.0610205	Nans	4	46489248	46503632	+	4581	protein_coding	N-acetylneuraminic acid synthase (sialic acid synthase) [Source:MGI Symbol;Acc:MGI:2149820]	-
ENSMUSG00000056895	149.895	85.7339	0.80904	0.00182405	0.0612638	Hist3h2ba	11	58948920	58949533	+	614	protein_coding	histone cluster 3, H2ba [Source:MGI Symbol;Acc:MGI:1925553]	-
ENSMUSG00000018340	1208.03	1512.93	-0.324299	0.00184513	0.0616359	Anxa6	11	54979108	55033445	-	2930	protein_coding	annexin A6 [Source:MGI Symbol;Acc:MGI:88255]	-
ENSMUSG00000069769	3733.58	3197.68	0.223898	0.0018466	0.0616359	Msi2	11	88339382	88718513	-	10405	protein_coding	musashi RNA-binding protein 2 [Source:MGI Symbol;Acc:MGI:1923876]	-
ENSMUSG00000004789	2921.24	3400.18	-0.219275	0.00184821	0.0616359	Dlst	12	85110833	85134845	+	9559	protein_coding	dihydrolipoamide S-succinyltransferase (E2 component of 2-oxo-glutarate complex) [Source:MGI Symbol;Acc:MGI:1926170]	-
ENSMUSG00000019975	407.649	310.927	0.392381	0.00185893	0.0618096	Ikbip	10	91082940	91102607	+	4933	protein_coding	IKBKB interacting protein [Source:MGI Symbol;Acc:MGI:1914704]	-
ENSMUSG00000028080	727.35	573.41	0.344401	0.00186556	0.0618096	Lrba	3	86224680	86782692	+	19324	protein_coding	LPS-responsive beige-like anchor [Source:MGI Symbol;Acc:MGI:1933162]	-
ENSMUSG00000021972	991.821	895.067	0.148206	0.00186885	0.0618096	Hmbox1	14	64811600	64949871	-	9681	protein_coding	homeobox containing 1 [Source:MGI Symbol;Acc:MGI:2445066]	Homeobox
ENSMUSG00000026199	434.701	312.577	0.476983	0.0018709	0.0618096	Ankzf1	1	75192151	75199387	+	5142	protein_coding	ankyrin repeat and zinc finger domain containing 1 [Source:MGI Symbol;Acc:MGI:1098746]	-
ENSMUSG00000023845	912.674	723.228	0.336322	0.0018781	0.0619027	Lnpep	17	17521410	17625050	-	14144	protein_coding	leucyl/cystinyl aminopeptidase [Source:MGI Symbol;Acc:MGI:2387123]	-
ENSMUSG00000031644	958.883	724.401	0.405348	0.00188286	0.0619156	Nek1	8	60993195	61131346	+	7886	protein_coding	NIMA (never in mitosis gene a)-related expressed kinase 1 [Source:MGI Symbol;Acc:MGI:97303]	-
ENSMUSG00000019916	3504.62	1857.32	0.916133	0.00190883	0.062152	P4ha1	10	59323296	59373304	+	4114	protein_coding	procollagen-proline, 2-oxoglutarate 4-dioxygenase (proline 4-hydroxylase), alpha 1 polypeptide [Source:MGI Symbol;Acc:MGI:97463]	-
ENSMUSG00000003604	517.71	653.08	-0.336811	0.00191163	0.062152	Aven	2	112492964	112634573	+	5001	protein_coding	apoptosis, caspase activation inhibitor [Source:MGI Symbol;Acc:MGI:1921518]	-
ENSMUSG00000005534	978.186	685.793	0.512935	0.00191651	0.062152	Insr	8	3122061	3279617	-	13746	protein_coding	insulin receptor [Source:MGI Symbol;Acc:MGI:96575]	-
ENSMUSG00000027104	1513.74	1338.95	0.177081	0.00191747	0.062152	Atf2	2	73816509	73892639	-	8187	protein_coding	activating transcription factor 2 [Source:MGI Symbol;Acc:MGI:109349]	TF_bZIP
ENSMUSG00000047146	1007.28	664.886	0.59981	0.0019223	0.062152	Tet1	10	62804570	62908996	-	15457	protein_coding	tet methylcytosine dioxygenase 1 [Source:MGI Symbol;Acc:MGI:1098693]	-
ENSMUSG00000029145	889.723	1052.47	-0.243231	0.00192428	0.062152	Eif2b4	5	31187558	31193430	-	2599	protein_coding	eukaryotic translation initiation factor 2B, subunit 4 delta [Source:MGI Symbol;Acc:MGI:95300]	-
ENSMUSG00000035478	4673.23	5327.41	-0.189201	0.00193272	0.062152	Mbd3	10	80392539	80399550	-	1987	protein_coding	methyl-CpG binding domain protein 3 [Source:MGI Symbol;Acc:MGI:1333812]	MBD
ENSMUSG00000079157	24.4503	12.2816	0.992751	0.00193387	0.062152	Fam155a	8	9205902	9771161	-	6536	protein_coding	family with sequence similarity 155, member A [Source:MGI Symbol;Acc:MGI:2142765]	-
ENSMUSG00000041440	201.39	144.447	0.481376	0.00193396	0.062152	Gk5	9	96119362	96184608	+	8493	protein_coding	glycerol kinase 5 (putative) [Source:MGI Symbol;Acc:MGI:2443336]	-
ENSMUSG00000109115	32.8292	17.378	0.926987	0.00193401	0.062152	Gm44669	7	67679335	67681303	-	1969	TEC	predicted gene 44669 [Source:MGI Symbol;Acc:MGI:5753245]	-
ENSMUSG00000043155	31.8498	47.4252	-0.584779	0.0019395	0.0621871	Hpdl	4	116819904	116821707	-	1804	protein_coding	4-hydroxyphenylpyruvate dioxygenase-like [Source:MGI Symbol;Acc:MGI:2444646]	-
ENSMUSG00000097727	14.4644	3.71662	1.96656	0.0019524	1	F630040K05Rik	17	45734506	45788594	+	5327	lincRNA	RIKEN cDNA F630040K05 gene [Source:MGI Symbol;Acc:MGI:4437734]	-
ENSMUSG00000038291	322.582	250.336	0.36765	0.00196008	0.0627048	Snx25	8	46033261	46152159	-	4440	protein_coding	sorting nexin 25 [Source:MGI Symbol;Acc:MGI:2142610]	-
ENSMUSG00000039795	298.235	247.714	0.265117	0.00196705	0.0627277	Zfand1	3	10339953	10351317	-	6267	protein_coding	zinc finger, AN1-type domain 1 [Source:MGI Symbol;Acc:MGI:1913611]	-
ENSMUSG00000030816	2087.17	2340.26	-0.165254	0.00197067	0.0627277	Rnf40	7	127588767	127604799	+	5621	protein_coding	ring finger protein 40 [Source:MGI Symbol;Acc:MGI:2142048]	-
ENSMUSG00000020111	599.214	730.197	-0.284271	0.0019741	0.0627277	Micu1	10	59702477	59864132	+	9234	protein_coding	mitochondrial calcium uptake 1 [Source:MGI Symbol;Acc:MGI:2384909]	-
ENSMUSG00000056445	171.704	108.131	0.668962	0.00198346	0.0628837	Hoxaas2	6	52165674	52169564	+	3361	processed_transcript	Hoxa cluster antisense RNA 2 [Source:MGI Symbol;Acc:MGI:1913890]	-
ENSMUSG00000033487	1901.64	1525.26	0.318585	0.00200574	0.0631826	Fndc3a	14	72537946	72710003	-	9944	protein_coding	fibronectin type III domain containing 3A [Source:MGI Symbol;Acc:MGI:1196463]	-
ENSMUSG00000040359	592.07	462.53	0.357037	0.00200825	0.0631826	Ufl1	4	25248600	25281821	-	5706	protein_coding	UFM1 specific ligase 1 [Source:MGI Symbol;Acc:MGI:1914740]	-
ENSMUSG00000019189	4015.61	3541.1	0.181491	0.00201278	0.0631826	Rnf145	11	44518964	44565520	+	7786	protein_coding	ring finger protein 145 [Source:MGI Symbol;Acc:MGI:1921565]	-
ENSMUSG00000032786	422.988	565.672	-0.421726	0.00201487	0.0631826	Alas1	9	106233455	106248654	-	6174	protein_coding	aminolevulinic acid synthase 1 [Source:MGI Symbol;Acc:MGI:87989]	-
ENSMUSG00000032267	1198.9	1038.04	0.208799	0.00201715	0.0631826	Usp28	9	48985375	49042517	+	5832	protein_coding	ubiquitin specific peptidase 28 [Source:MGI Symbol;Acc:MGI:2442293]	-
ENSMUSG00000052921	353.85	436.819	-0.303903	0.0020197	0.0631826	Arhgef15	11	68943155	68957480	-	6483	protein_coding	Rho guanine nucleotide exchange factor (GEF) 15 [Source:MGI Symbol;Acc:MGI:3045246]	-
ENSMUSG00000020211	2528.77	3077.32	-0.283506	0.00202743	0.0632103	Sf3a2	10	80798198	80804924	+	2658	protein_coding	splicing factor 3a, subunit 2 [Source:MGI Symbol;Acc:MGI:104912]	-
ENSMUSG00000023951	886.841	608.62	0.5439	0.00203501	0.0632103	Vegfa	17	46016993	46032369	-	4285	protein_coding	vascular endothelial growth factor A [Source:MGI Symbol;Acc:MGI:103178]	-
ENSMUSG00000029730	9553.82	10214.3	-0.0965733	0.00203944	0.0632103	Mcm7	5	138164583	138172422	-	4426	protein_coding	minichromosome maintenance complex component 7 [Source:MGI Symbol;Acc:MGI:1298398]	-
ENSMUSG00000030752	274.653	352.804	-0.363624	0.00204046	0.0632103	Kdm8	7	125444676	125462269	+	2389	protein_coding	lysine (K)-specific demethylase 8 [Source:MGI Symbol;Acc:MGI:1924285]	-
ENSMUSG00000071141	19.1256	32.0664	-0.743186	0.00204294	0.0632103	Rpl36a-ps3	6	136488807	136489127	+	321	processed_pseudogene	ribosomal protein L36A, pseudogene 3 [Source:MGI Symbol;Acc:MGI:3642503]	-
ENSMUSG00000019505	13163.9	15048.4	-0.193038	0.00205852	0.0633492	Ubb	11	62551171	62553213	+	1675	protein_coding	ubiquitin B [Source:MGI Symbol;Acc:MGI:98888]	-
ENSMUSG00000034560	1086.99	976.373	0.155198	0.00206945	0.0633492	Washc4	10	83543752	83596473	+	6098	protein_coding	WASH complex subunit 4 [Source:MGI Symbol;Acc:MGI:2441787]	-
ENSMUSG00000034845	1368.34	1617.32	-0.24134	0.0020709	0.0633492	Plvap	8	71497765	71511752	-	1987	protein_coding	plasmalemma vesicle associated protein [Source:MGI Symbol;Acc:MGI:1890497]	-
ENSMUSG00000020376	909.535	722.169	0.333647	0.00207153	0.0633492	Rnf130	11	50025346	50104758	+	1558	protein_coding	ring finger protein 130 [Source:MGI Symbol;Acc:MGI:1891717]	-
ENSMUSG00000016494	1089.61	1268.84	-0.220229	0.00207398	0.0633492	Cd34	1	194938819	194961279	+	7290	protein_coding	CD34 antigen [Source:MGI Symbol;Acc:MGI:88329]	-
ENSMUSG00000038637	199.279	151.009	0.401049	0.00207431	0.0633492	Lrrc56	7	141194157	141210055	+	6068	protein_coding	leucine rich repeat containing 56 [Source:MGI Symbol;Acc:MGI:1917802]	-
ENSMUSG00000049411	99.9499	72.458	0.464687	0.00209326	0.0637904	Tmem241	18	11964450	12121537	-	4514	protein_coding	transmembrane protein 241 [Source:MGI Symbol;Acc:MGI:2442435]	-
ENSMUSG00000000957	1814.14	2110.32	-0.218372	0.00210156	0.0638546	Mmp14	14	54431612	54445364	+	5960	protein_coding	matrix metallopeptidase 14 (membrane-inserted) [Source:MGI Symbol;Acc:MGI:101900]	-
ENSMUSG00000052962	518.42	610.514	-0.237789	0.0021044	0.0638546	Mrpl35	6	71812997	71826969	-	4171	protein_coding	mitochondrial ribosomal protein L35 [Source:MGI Symbol;Acc:MGI:1913473]	-
ENSMUSG00000002102	4383.69	5239.27	-0.257435	0.00210898	0.0638564	Psmc3	2	91054009	91066369	+	2607	protein_coding	proteasome (prosome, macropain) 26S subunit, ATPase 3 [Source:MGI Symbol;Acc:MGI:1098754]	-
ENSMUSG00000058922	2600.24	2905.68	-0.160192	0.00214548	0.0648229	Gm10052	9	123689233	123690192	-	960	processed_pseudogene	predicted pseudogene 10052 [Source:MGI Symbol;Acc:MGI:3704348]	-
ENSMUSG00000078201	94.9057	65.2383	0.542636	0.00215206	0.0648829	Tmem203	2	25255439	25256292	+	854	protein_coding	transmembrane protein 203 [Source:MGI Symbol;Acc:MGI:2443597]	-
ENSMUSG00000018921	2371.87	2738.24	-0.207754	0.00216761	0.0651156	Pelp1	11	70392883	70410031	-	3561	protein_coding	proline, glutamic acid and leucine rich protein 1 [Source:MGI Symbol;Acc:MGI:1922523]	-
ENSMUSG00000022139	521.781	418.459	0.31896	0.00216899	0.0651156	Mbnl2	14	120275669	120431697	+	11993	protein_coding	muscleblind like splicing factor 2 [Source:MGI Symbol;Acc:MGI:2145597]	-
ENSMUSG00000091337	2390.44	2054.76	0.218614	0.00217668	0.0652082	Eid1	2	125673095	125674785	+	1691	protein_coding	EP300 interacting inhibitor of differentiation 1 [Source:MGI Symbol;Acc:MGI:1889651]	-
ENSMUSG00000058625	184.548	224.337	-0.281698	0.00219267	0.0655483	Gm17383	18	82338774	82339816	+	1041	pseudogene	predicted gene, 17383 [Source:MGI Symbol;Acc:MGI:4937017]	-
ENSMUSG00000039323	5812.63	3478.3	0.74087	0.00220747	0.0658516	Igfbp2	1	72824503	72852474	+	1847	protein_coding	insulin-like growth factor binding protein 2 [Source:MGI Symbol;Acc:MGI:96437]	-
ENSMUSG00000003948	1077.32	961.07	0.164149	0.0022158	0.0658889	Mmd	11	90249456	90278589	+	3581	protein_coding	monocyte to macrophage differentiation-associated [Source:MGI Symbol;Acc:MGI:1914718]	-
ENSMUSG00000027823	4804.21	5322.55	-0.14822	0.00221977	0.0658889	Gmps	3	63976106	64022579	+	8105	protein_coding	guanine monophosphate synthetase [Source:MGI Symbol;Acc:MGI:2448526]	-
ENSMUSG00000025262	129.61	95.5282	0.443786	0.0022273	0.0658889	Fam120c	X	151344175	151471842	+	5823	protein_coding	family with sequence similarity 120, member C [Source:MGI Symbol;Acc:MGI:2387687]	-
ENSMUSG00000079499	141.136	185.061	-0.393506	0.00222736	0.0658889	6530402F18Rik	2	29245107	29253006	-	5511	processed_transcript	RIKEN cDNA 6530402F18 gene [Source:MGI Symbol;Acc:MGI:1923470]	-
ENSMUSG00000041341	819.605	606.236	0.435851	0.00223663	0.066025	Atg2b	12	105616136	105685211	-	13456	protein_coding	autophagy related 2B [Source:MGI Symbol;Acc:MGI:1923809]	-
ENSMUSG00000003808	1735.14	2076.46	-0.259722	0.00224409	0.0661072	Farsa	8	84856989	84869257	+	4538	protein_coding	phenylalanyl-tRNA synthetase, alpha subunit [Source:MGI Symbol;Acc:MGI:1913840]	-
ENSMUSG00000031987	4058.75	2408.27	0.753137	0.00225461	0.0661886	Egln1	8	124908587	124949324	-	3594	protein_coding	egl-9 family hypoxia-inducible factor 1 [Source:MGI Symbol;Acc:MGI:1932286]	-
ENSMUSG00000074673	22.8581	9.96271	1.20791	0.00225622	0.0661886	Ttll9	2	152962485	153008482	+	3491	protein_coding	tubulin tyrosine ligase-like family, member 9 [Source:MGI Symbol;Acc:MGI:1913589]	-
ENSMUSG00000041879	5159.57	5744.05	-0.155081	0.00226663	0.0662119	Ipo9	1	135382312	135430499	-	8233	protein_coding	importin 9 [Source:MGI Symbol;Acc:MGI:1918944]	-
ENSMUSG00000107810	19.8557	9.87063	1.01618	0.0022694	1	Gm18609	6	128185277	128188877	+	3601	processed_pseudogene	predicted gene, 18609 [Source:MGI Symbol;Acc:MGI:5010794]	-
ENSMUSG00000033871	52.3954	27.7226	0.924438	0.00227103	0.0662119	Ppargc1b	18	61298136	61400431	-	3990	protein_coding	peroxisome proliferative activated receptor, gamma, coactivator 1 beta [Source:MGI Symbol;Acc:MGI:2444934]	-
ENSMUSG00000006398	4924.9	5394.56	-0.131665	0.00227106	0.0662119	Cdc20	4	118432901	118437352	-	1868	protein_coding	cell division cycle 20 [Source:MGI Symbol;Acc:MGI:1859866]	-
ENSMUSG00000064068	548.471	657.132	-0.261907	0.0022771	0.0662229	Mtx1	3	89209081	89227088	-	3584	protein_coding	metaxin 1 [Source:MGI Symbol;Acc:MGI:103025]	-
ENSMUSG00000079033	19.0795	3.91026	2.29512	0.00228024	1	Mef2b	8	70139711	70167488	+	1404	protein_coding	myocyte enhancer factor 2B [Source:MGI Symbol;Acc:MGI:104526]	SRF
ENSMUSG00000017264	1669.85	1951.27	-0.225303	0.0022808	0.0662229	Exosc10	4	148558429	148582401	+	3594	protein_coding	exosome component 10 [Source:MGI Symbol;Acc:MGI:1355322]	-
ENSMUSG00000036639	418.156	485.38	-0.217963	0.00228708	0.0662691	Nudt1	5	140321656	140338137	+	1473	protein_coding	nudix (nucleoside diphosphate linked moiety X)-type motif 1 [Source:MGI Symbol;Acc:MGI:109280]	-
ENSMUSG00000003208	263.945	317.325	-0.268189	0.00231907	0.066994	Yju2	17	55959099	55968285	+	4956	protein_coding	YJU2 splicing factor [Source:MGI Symbol;Acc:MGI:1920136]	-
ENSMUSG00000019082	552.785	655.359	-0.246468	0.00232515	0.066994	Slc25a22	7	141429744	141437892	-	5992	protein_coding	solute carrier family 25 (mitochondrial carrier, glutamate), member 22 [Source:MGI Symbol;Acc:MGI:1915517]	-
ENSMUSG00000061887	4976.94	5443.04	-0.129117	0.00233253	0.066994	Ssbp3	4	106910701	107049694	+	6582	protein_coding	single-stranded DNA binding protein 3 [Source:MGI Symbol;Acc:MGI:1919725]	-
ENSMUSG00000010406	855.971	956.018	-0.159858	0.00233654	0.066994	Mrpl52	14	54426909	54429756	+	1109	protein_coding	mitochondrial ribosomal protein L52 [Source:MGI Symbol;Acc:MGI:1916086]	-
ENSMUSG00000002043	373.611	265.969	0.49157	0.00233829	0.066994	Trappc6a	7	19508395	19516145	+	1589	protein_coding	trafficking protein particle complex 6A [Source:MGI Symbol;Acc:MGI:1914341]	-
ENSMUSG00000024529	126.966	65.0583	0.966953	0.00234232	0.066994	Lox	18	52516069	52529867	-	4810	protein_coding	lysyl oxidase [Source:MGI Symbol;Acc:MGI:96817]	-
ENSMUSG00000044005	57.7921	29.9767	0.950535	0.00234527	0.066994	Gls2	10	128194457	128210004	+	3474	protein_coding	glutaminase 2 (liver, mitochondrial) [Source:MGI Symbol;Acc:MGI:2143539]	-
ENSMUSG00000011658	132.869	92.0756	0.532142	0.00236334	0.0673742	Fuz	7	44896079	44902631	+	5003	protein_coding	fuzzy planar cell polarity protein [Source:MGI Symbol;Acc:MGI:1917550]	-
ENSMUSG00000032612	2632.98	2926.64	-0.152922	0.00239238	0.0680648	Usp4	9	108347853	108392545	+	8628	protein_coding	ubiquitin specific peptidase 4 (proto-oncogene) [Source:MGI Symbol;Acc:MGI:98905]	-
ENSMUSG00000008475	2048.73	2405.98	-0.23214	0.00240403	0.0681282	Arpc5	1	152766542	152775597	+	2276	protein_coding	actin related protein 2/3 complex, subunit 5 [Source:MGI Symbol;Acc:MGI:1915021]	-
ENSMUSG00000028152	972.719	835.677	0.220008	0.00240424	0.0681282	Tspan5	3	138742195	138907905	+	7389	protein_coding	tetraspanin 5 [Source:MGI Symbol;Acc:MGI:1928096]	-
ENSMUSG00000024949	7923.18	9056.48	-0.193012	0.00242094	0.0684472	Sf1	19	6363690	6378030	+	6211	protein_coding	splicing factor 1 [Source:MGI Symbol;Acc:MGI:1095403]	-
ENSMUSG00000044338	1080.83	1355.68	-0.326935	0.00242518	0.0684472	Aplnr	2	85136225	85139923	+	3699	protein_coding	apelin receptor [Source:MGI Symbol;Acc:MGI:1346086]	-
ENSMUSG00000019849	3629.57	4038.69	-0.154308	0.00244501	0.0688693	Prep	10	45067203	45167198	+	10933	protein_coding	prolyl endopeptidase [Source:MGI Symbol;Acc:MGI:1270863]	-
ENSMUSG00000054435	82.6617	115.429	-0.480601	0.00247149	0.0693527	Gimap4	6	48684549	48692060	+	1837	protein_coding	GTPase, IMAP family member 4 [Source:MGI Symbol;Acc:MGI:1349656]	-
ENSMUSG00000004151	246.1	182.151	0.436944	0.00247417	0.0693527	Etv1	12	38779380	38870484	+	13296	protein_coding	ets variant 1 [Source:MGI Symbol;Acc:MGI:99254]	ETS
ENSMUSG00000034518	1107.08	985.064	0.169232	0.00247688	0.0693527	Hmgxb4	8	74993356	75031978	+	5227	protein_coding	HMG box domain containing 4 [Source:MGI Symbol;Acc:MGI:1918073]	HMG
ENSMUSG00000007812	645.838	529.363	0.288226	0.00251173	0.0700705	Zfp655	5	145231715	145247302	+	5598	protein_coding	zinc finger protein 655 [Source:MGI Symbol;Acc:MGI:1919861]	zf-C2H2
ENSMUSG00000063684	292.479	341.414	-0.223133	0.00251243	0.0700705	Gm13910	2	108948806	108950233	+	1428	processed_pseudogene	predicted gene 13910 [Source:MGI Symbol;Acc:MGI:3651143]	-
ENSMUSG00000025188	443.958	374.687	0.246668	0.00254518	0.0702156	Hps1	19	42755105	42779978	-	5855	protein_coding	HPS1, biogenesis of lysosomal organelles complex 3 subunit 1 [Source:MGI Symbol;Acc:MGI:2177763]	-
ENSMUSG00000031303	72.3439	47.4917	0.610531	0.00255015	0.0702156	Map3k15	X	159988433	160123351	+	4348	protein_coding	mitogen-activated protein kinase kinase kinase 15 [Source:MGI Symbol;Acc:MGI:2448588]	-
ENSMUSG00000061904	9225.56	10269.4	-0.154741	0.00255109	0.0702156	Slc25a3	10	91116574	91124059	-	5550	protein_coding	solute carrier family 25 (mitochondrial carrier, phosphate carrier), member 3 [Source:MGI Symbol;Acc:MGI:1353498]	-
ENSMUSG00000016554	3337.58	3659.44	-0.133186	0.00255643	0.0702156	Eif3d	15	77958998	77970813	-	4968	protein_coding	eukaryotic translation initiation factor 3, subunit D [Source:MGI Symbol;Acc:MGI:1933181]	-
ENSMUSG00000068101	401.604	480.255	-0.258182	0.00255656	0.0702156	Cenpm	15	82233779	82244748	-	1617	protein_coding	centromere protein M [Source:MGI Symbol;Acc:MGI:1913820]	-
ENSMUSG00000061360	2226.2	2947.89	-0.405312	0.00255683	0.0702156	Phf5a	15	81864520	81871911	-	2166	protein_coding	PHD finger protein 5A [Source:MGI Symbol;Acc:MGI:2156864]	-
ENSMUSG00000052544	568.408	457.58	0.314486	0.00255719	0.0702156	St6galnac3	3	153198266	153725174	-	8994	protein_coding	ST6 (alpha-N-acetyl-neuraminyl-2,3-beta-galactosyl-1,3)-N-acetylgalactosaminide alpha-2,6-sialyltransferase 3 [Source:MGI Symbol;Acc:MGI:1341828]	-
ENSMUSG00000003200	2022.69	2413.41	-0.255094	0.00255862	0.0702156	Sh3gl1	17	56016750	56036635	-	5012	protein_coding	SH3-domain GRB2-like 1 [Source:MGI Symbol;Acc:MGI:700010]	-
ENSMUSG00000019856	121.581	82.5408	0.561995	0.00256232	0.0702156	Fam184a	10	53633145	53751123	-	5368	protein_coding	family with sequence similarity 184, member A [Source:MGI Symbol;Acc:MGI:1923156]	-
ENSMUSG00000108801	2.23884	8.94582	-2.02579	0.00256486	1	Gm39090	7	127691935	127700793	+	1169	lincRNA	predicted gene, 39090 [Source:MGI Symbol;Acc:MGI:5621975]	-
ENSMUSG00000050919	51.5009	72.4665	-0.490057	0.00257989	0.0704528	Zfp366	13	99184823	99250656	+	6382	protein_coding	zinc finger protein 366 [Source:MGI Symbol;Acc:MGI:2178429]	zf-C2H2
ENSMUSG00000073792	343.331	274.027	0.327281	0.00258192	0.0704528	Alg6	4	99715664	99763460	+	8544	protein_coding	asparagine-linked glycosylation 6 (alpha-1,3,-glucosyltransferase) [Source:MGI Symbol;Acc:MGI:2444031]	-
ENSMUSG00000066324	4982.28	4497.45	0.147444	0.00258815	0.0704528	Impad1	4	4762484	4793355	-	6543	protein_coding	inositol monophosphatase domain containing 1 [Source:MGI Symbol;Acc:MGI:1915720]	-
ENSMUSG00000086929	0.46102	3.84966	-3.05719	0.00259204	1	Gm11788	11	120489406	120492394	-	562	antisense	predicted gene 11788 [Source:MGI Symbol;Acc:MGI:3649943]	-
ENSMUSG00000038121	1391.98	1223.27	0.186763	0.00259292	0.0704528	Fam210a	18	68260187	68300333	-	9813	protein_coding	family with sequence similarity 210, member A [Source:MGI Symbol;Acc:MGI:1914000]	-
ENSMUSG00000024217	2467.37	2743.72	-0.15376	0.00260044	0.0704528	Snrpc	17	27838150	27851968	+	6521	protein_coding	U1 small nuclear ribonucleoprotein C [Source:MGI Symbol;Acc:MGI:109489]	-
ENSMUSG00000062209	145.86	93.5733	0.643179	0.00260088	0.0704528	Erbb4	1	68032186	69108059	-	12355	protein_coding	erb-b2 receptor tyrosine kinase 4 [Source:MGI Symbol;Acc:MGI:104771]	-
ENSMUSG00000070319	3212.92	3695.66	-0.202308	0.00260834	0.070466	Eif3g	9	20894349	20898623	-	1984	protein_coding	eukaryotic translation initiation factor 3, subunit G [Source:MGI Symbol;Acc:MGI:1858258]	-
ENSMUSG00000026514	21.2932	10.9934	0.961053	0.00261344	0.070466	Cnih3	1	181352628	181460641	+	2751	protein_coding	cornichon family AMPA receptor auxiliary protein 3 [Source:MGI Symbol;Acc:MGI:1920228]	-
ENSMUSG00000038145	747.974	671.483	0.157562	0.00261736	0.070466	Snrk	9	122117266	122169702	+	5780	protein_coding	SNF related kinase [Source:MGI Symbol;Acc:MGI:108104]	-
ENSMUSG00000002732	81.6803	53.4934	0.612955	0.0026213	0.070466	Fkbp7	2	76663044	76673116	-	1485	protein_coding	FK506 binding protein 7 [Source:MGI Symbol;Acc:MGI:1336879]	-
ENSMUSG00000027637	1168.87	1475.49	-0.336768	0.00263727	0.070761	Rab5if	2	156863128	156873563	+	2871	protein_coding	RAB5 interacting factor [Source:MGI Symbol;Acc:MGI:1914638]	-
ENSMUSG00000002343	349.413	456.81	-0.388146	0.00265471	0.071094	Armc6	8	70220172	70234466	-	3262	protein_coding	armadillo repeat containing 6 [Source:MGI Symbol;Acc:MGI:1924063]	-
ENSMUSG00000033460	763.17	627.094	0.284642	0.00269218	0.0719547	Armcx1	X	134717963	134721917	+	3227	protein_coding	armadillo repeat containing, X-linked 1 [Source:MGI Symbol;Acc:MGI:1925498]	-
ENSMUSG00000042111	738.594	587.398	0.331367	0.00269703	0.0719547	Ccdc115	1	34436670	34439672	-	2543	protein_coding	coiled-coil domain containing 115 [Source:MGI Symbol;Acc:MGI:1916918]	-
ENSMUSG00000023051	1202.91	1471.1	-0.291015	0.00271178	0.072212	Tarbp2	15	102518192	102523676	+	4549	protein_coding	TARBP2, RISC loading complex RNA binding subunit [Source:MGI Symbol;Acc:MGI:103027]	-
ENSMUSG00000015214	264.195	218.762	0.272057	0.00274833	0.0730478	Mtmr1	X	71364760	71419196	+	5859	protein_coding	myotubularin related protein 1 [Source:MGI Symbol;Acc:MGI:1858271]	-
ENSMUSG00000049493	161.279	108.424	0.57473	0.00275597	0.0731133	Pls1	9	95752642	95845311	-	3890	protein_coding	plastin 1 (I-isoform) [Source:MGI Symbol;Acc:MGI:104809]	-
ENSMUSG00000029671	44.2488	70.0983	-0.660633	0.00276154	0.0731241	Wnt16	6	22288227	22298522	+	4360	protein_coding	wingless-type MMTV integration site family, member 16 [Source:MGI Symbol;Acc:MGI:2136018]	-
ENSMUSG00000032436	499.419	584.364	-0.227808	0.00276778	0.0731521	Cmtm7	9	114756836	114781856	-	3455	protein_coding	CKLF-like MARVEL transmembrane domain containing 7 [Source:MGI Symbol;Acc:MGI:2447166]	-
ENSMUSG00000018770	5237.83	5873.8	-0.165555	0.00279376	0.0737011	Atp5g3	2	73908447	73911326	-	2181	protein_coding	ATP synthase, H+ transporting, mitochondrial F0 complex, subunit C3 (subunit 9) [Source:MGI Symbol;Acc:MGI:2442035]	-
ENSMUSG00000033361	514.831	379.844	0.439734	0.00280063	0.0737446	Prrg3	X	71962624	71972722	+	6087	protein_coding	proline rich Gla (G-carboxyglutamic acid) 3 (transmembrane) [Source:MGI Symbol;Acc:MGI:2685214]	-
ENSMUSG00000089917	175.855	132.72	0.407955	0.00282	0.074078	Uckl1	2	181569149	181584892	-	4629	protein_coding	uridine-cytidine kinase 1-like 1 [Source:MGI Symbol;Acc:MGI:1915806]	-
ENSMUSG00000022749	278.93	222.17	0.329986	0.00282377	0.074078	Tbc1d23	16	57168862	57231504	-	9802	protein_coding	TBC1 domain family, member 23 [Source:MGI Symbol;Acc:MGI:1914831]	-
ENSMUSG00000030861	716.903	597.842	0.263629	0.00283002	0.0741045	Acadsb	7	131410601	131448944	+	7179	protein_coding	acyl-Coenzyme A dehydrogenase, short/branched chain [Source:MGI Symbol;Acc:MGI:1914135]	-
ENSMUSG00000046897	2483.73	2232.4	0.153887	0.00286859	0.0748084	Zfp740	15	102203249	102215606	+	5091	protein_coding	zinc finger protein 740 [Source:MGI Symbol;Acc:MGI:1915994]	zf-C2H2
ENSMUSG00000073434	864.205	736.741	0.231512	0.00286967	0.0748084	Wdr90	17	25844771	25861501	-	8466	protein_coding	WD repeat domain 90 [Source:MGI Symbol;Acc:MGI:1921267]	-
ENSMUSG00000038658	1000.79	861.285	0.217045	0.00287277	0.0748084	Ric1	19	29522282	29606829	+	10727	protein_coding	RAB6A GEF complex partner 1 [Source:MGI Symbol;Acc:MGI:1924893]	-
ENSMUSG00000020189	552.12	470.227	0.231313	0.00288217	0.0749151	Osbpl8	10	111164752	111297249	+	9401	protein_coding	oxysterol binding protein-like 8 [Source:MGI Symbol;Acc:MGI:2443807]	-
ENSMUSG00000026429	286.165	206.894	0.46924	0.00289853	0.0752023	Ube2t	1	134962565	134974162	+	4836	protein_coding	ubiquitin-conjugating enzyme E2T [Source:MGI Symbol;Acc:MGI:1914446]	-
ENSMUSG00000038762	4569.98	5236.31	-0.196629	0.00293747	0.0760731	Abcf1	17	35956819	35969761	-	4410	protein_coding	ATP-binding cassette, sub-family F (GCN20), member 1 [Source:MGI Symbol;Acc:MGI:1351658]	-
ENSMUSG00000003402	2748.83	3016.34	-0.133762	0.00294528	0.0761359	Prkcsh	9	22002806	22014222	+	4275	protein_coding	protein kinase C substrate 80K-H [Source:MGI Symbol;Acc:MGI:107877]	-
ENSMUSG00000097309	6.91982	1.9338	1.84865	0.0029454	1	Gm17249	10	84618341	84622578	-	3500	bidirectional_promoter_lncRNA	predicted gene, 17249 [Source:MGI Symbol;Acc:MGI:4936883]	-
ENSMUSG00000030357	16706.9	18178.1	-0.121878	0.00295384	0.0761706	Fkbp4	6	128429735	128438677	-	2795	protein_coding	FK506 binding protein 4 [Source:MGI Symbol;Acc:MGI:95543]	-
ENSMUSG00000027589	618.657	474.816	0.382923	0.0029574	0.0761706	Pcmtd2	2	181837854	181857461	+	4183	protein_coding	protein-L-isoaspartate (D-aspartate) O-methyltransferase domain containing 2 [Source:MGI Symbol;Acc:MGI:1923927]	-
ENSMUSG00000000394	0.701578	5.62812	-3.12559	0.00296901	1	Gcg	2	62474530	62483650	-	1494	protein_coding	glucagon [Source:MGI Symbol;Acc:MGI:95674]	-
ENSMUSG00000048234	861.554	766.678	0.167617	0.00298012	0.0765911	Rnf149	1	39551296	39577405	-	2838	protein_coding	ring finger protein 149 [Source:MGI Symbol;Acc:MGI:2677438]	-
ENSMUSG00000085438	2816.69	2526.31	0.157088	0.00298456	0.0765911	1700020I14Rik	2	119594297	119607502	+	8306	lincRNA	RIKEN cDNA 1700020I14 gene [Source:MGI Symbol;Acc:MGI:1913852]	-
ENSMUSG00000117284	211.31	166.619	0.344556	0.00299171	0.0766355	Gm7072	17	22285871	22314837	-	3474	protein_coding	predicted gene 7072 [Source:NCBI gene;Acc:631624]	-
ENSMUSG00000061046	204.828	134.897	0.605143	0.00299907	0.076685	Haghl	17	25779843	25785673	-	2643	protein_coding	hydroxyacylglutathione hydrolase-like [Source:MGI Symbol;Acc:MGI:1919877]	-
ENSMUSG00000047153	1971.18	1287.7	0.61453	0.00301654	0.0768419	Khnyn	14	55884947	55898775	+	6502	protein_coding	KH and NYN domain containing [Source:MGI Symbol;Acc:MGI:2451333]	-
ENSMUSG00000087138	66.1729	43.0717	0.6233	0.00302089	0.0768419	Gm15545	7	44986900	44994597	+	1976	antisense	predicted gene 15545 [Source:MGI Symbol;Acc:MGI:3782994]	-
ENSMUSG00000032115	4360.43	5153.47	-0.241296	0.00302151	0.0768419	Hyou1	9	44379490	44392369	+	7230	protein_coding	hypoxia up-regulated 1 [Source:MGI Symbol;Acc:MGI:108030]	-
ENSMUSG00000041959	533.987	666.344	-0.319437	0.00305227	0.0773794	S100a10	3	93555080	93564643	+	1212	protein_coding	S100 calcium binding protein A10 (calpactin) [Source:MGI Symbol;Acc:MGI:1339468]	-
ENSMUSG00000024769	245.93	179.916	0.453674	0.00305359	0.0773794	Cdc42bpg	19	6306456	6325652	+	6099	protein_coding	CDC42 binding protein kinase gamma (DMPK-like) [Source:MGI Symbol;Acc:MGI:2652845]	-
ENSMUSG00000031137	392.512	336.846	0.221913	0.00306148	0.0774046	Fgf13	X	59062145	59568071	-	4019	protein_coding	fibroblast growth factor 13 [Source:MGI Symbol;Acc:MGI:109178]	-
ENSMUSG00000059534	1193.49	1363.05	-0.191841	0.00306553	0.0774046	Uqcr10	11	4701973	4704342	-	584	protein_coding	ubiquinol-cytochrome c reductase, complex III subunit X [Source:MGI Symbol;Acc:MGI:1913402]	-
ENSMUSG00000016319	9957.26	11859.4	-0.252297	0.00307599	0.0775302	Slc25a5	X	36795651	36798807	+	1646	protein_coding	solute carrier family 25 (mitochondrial carrier, adenine nucleotide translocator), member 5 [Source:MGI Symbol;Acc:MGI:1353496]	-
ENSMUSG00000028035	280.542	227.476	0.30487	0.00308502	0.0776196	Dnajb4	3	152178511	152210302	-	8765	protein_coding	DnaJ heat shock protein family (Hsp40) member B4 [Source:MGI Symbol;Acc:MGI:1914285]	-
ENSMUSG00000079055	142.912	93.9669	0.607379	0.00309353	0.0776954	Slc8a3	12	81197915	81333180	-	5332	protein_coding	solute carrier family 8 (sodium/calcium exchanger), member 3 [Source:MGI Symbol;Acc:MGI:107976]	-
ENSMUSG00000062098	1026.22	895.749	0.196986	0.00311632	0.0780207	Btbd3	2	138256565	138589292	+	5776	protein_coding	BTB (POZ) domain containing 3 [Source:MGI Symbol;Acc:MGI:2385155]	-
ENSMUSG00000038453	172.155	124.456	0.469615	0.00311752	0.0780207	Srcin1	11	97509340	97576186	-	9558	protein_coding	SRC kinase signaling inhibitor 1 [Source:MGI Symbol;Acc:MGI:1933179]	-
ENSMUSG00000058301	2949.76	3457.1	-0.229331	0.00321438	0.0803	Upf1	8	70331525	70353278	-	4618	protein_coding	UPF1 regulator of nonsense transcripts homolog (yeast) [Source:MGI Symbol;Acc:MGI:107995]	-
ENSMUSG00000009654	79.2625	50.912	0.643432	0.0032243	0.0803	Oit3	10	59422958	59441778	-	2788	protein_coding	oncoprotein induced transcript 3 [Source:MGI Symbol;Acc:MGI:1201782]	-
ENSMUSG00000030512	1859.7	2157.04	-0.214586	0.00322986	0.0803	Snrpa1	7	66059003	66074587	+	3172	protein_coding	small nuclear ribonucleoprotein polypeptide A' [Source:MGI Symbol;Acc:MGI:1916231]	-
ENSMUSG00000044216	35.5167	19.3463	0.886123	0.00323131	0.0803	Kcnj4	15	79483714	79505241	-	2152	protein_coding	potassium inwardly-rectifying channel, subfamily J, member 4 [Source:MGI Symbol;Acc:MGI:104743]	-
ENSMUSG00000039195	131.048	169.25	-0.373506	0.00324175	0.0803932	1110008P14Rik	2	32377097	32381938	-	2694	protein_coding	RIKEN cDNA 1110008P14 gene [Source:MGI Symbol;Acc:MGI:1920987]	-
ENSMUSG00000020869	6424.65	7891.8	-0.296894	0.00324643	0.0803932	Lrrc59	11	94629767	94645216	+	3073	protein_coding	leucine rich repeat containing 59 [Source:MGI Symbol;Acc:MGI:2138133]	-
ENSMUSG00000028902	3170.42	3613.53	-0.18911	0.00325795	0.0805375	Sf3a3	4	124714776	124732460	+	2785	protein_coding	splicing factor 3a, subunit 3 [Source:MGI Symbol;Acc:MGI:1922312]	-
ENSMUSG00000026965	2897.3	3144.12	-0.117634	0.00326617	0.0805997	Anapc2	2	25272478	25285915	+	3445	protein_coding	anaphase promoting complex subunit 2 [Source:MGI Symbol;Acc:MGI:2139135]	-
ENSMUSG00000011382	224.667	168.64	0.416045	0.00327558	0.0806912	Dhdh	7	45470987	45488805	-	7408	protein_coding	dihydrodiol dehydrogenase (dimeric) [Source:MGI Symbol;Acc:MGI:1919005]	-
ENSMUSG00000074743	119.445	165.126	-0.468289	0.00329417	0.0810079	Thbd	2	148404466	148408188	-	3723	protein_coding	thrombomodulin [Source:MGI Symbol;Acc:MGI:98736]	-
ENSMUSG00000052369	393.585	305.24	0.368642	0.00330277	0.0810785	Tmem106c	15	97964200	97970275	+	2434	protein_coding	transmembrane protein 106C [Source:MGI Symbol;Acc:MGI:1196384]	-
ENSMUSG00000071866	16113.2	22463.3	-0.479323	0.00330953	0.0811035	Ppia	11	6415443	6419817	+	3508	protein_coding	peptidylprolyl isomerase A [Source:MGI Symbol;Acc:MGI:97749]	-
ENSMUSG00000024201	1645.74	1299.09	0.341752	0.00331912	0.0811978	Kdm4b	17	56326062	56402870	+	4895	protein_coding	lysine (K)-specific demethylase 4B [Source:MGI Symbol;Acc:MGI:2442355]	-
ENSMUSG00000029623	5871.81	6442.03	-0.13388	0.00334411	0.0813904	Pdap1	5	145128769	145140238	-	5245	protein_coding	PDGFA associated protein 1 [Source:MGI Symbol;Acc:MGI:2448536]	-
ENSMUSG00000017466	902.763	1085.53	-0.266337	0.00334659	0.0813904	Timp2	11	118301069	118355740	-	3896	protein_coding	tissue inhibitor of metalloproteinase 2 [Source:MGI Symbol;Acc:MGI:98753]	-
ENSMUSG00000028134	3643.77	3272.54	0.155047	0.00334695	0.0813904	Ptbp2	3	119718742	119784466	-	9175	protein_coding	polypyrimidine tract binding protein 2 [Source:MGI Symbol;Acc:MGI:1860489]	-
ENSMUSG00000044006	12.748	5.47458	1.2217	0.00335191	1	Cilp2	8	69880369	69887687	-	4314	protein_coding	cartilage intermediate layer protein 2 [Source:MGI Symbol;Acc:MGI:1915959]	-
ENSMUSG00000047193	525.823	380.583	0.467427	0.00335288	0.0813904	Dync2h1	9	6928503	7184446	-	16348	protein_coding	dynein cytoplasmic 2 heavy chain 1 [Source:MGI Symbol;Acc:MGI:107736]	-
ENSMUSG00000036398	828.359	1002.87	-0.276664	0.00335721	0.0813904	Ppp1r11	17	36948356	36951741	-	1975	protein_coding	protein phosphatase 1, regulatory inhibitor subunit 11 [Source:MGI Symbol;Acc:MGI:1923747]	-
ENSMUSG00000028937	775.879	879.45	-0.181698	0.00336592	0.0813904	Acot7	4	152178134	152271855	+	2124	protein_coding	acyl-CoA thioesterase 7 [Source:MGI Symbol;Acc:MGI:1917275]	-
ENSMUSG00000050423	98.27	55.9453	0.816494	0.00337824	0.0813904	Ppp1r3g	13	35958839	35970388	+	2694	protein_coding	protein phosphatase 1, regulatory subunit 3G [Source:MGI Symbol;Acc:MGI:1923737]	-
ENSMUSG00000003308	864.024	983.295	-0.18776	0.00338131	0.0813904	Keap1	9	21229730	21239361	-	4693	protein_coding	kelch-like ECH-associated protein 1 [Source:MGI Symbol;Acc:MGI:1858732]	-
ENSMUSG00000002808	311.412	267.524	0.220767	0.0033835	0.0813904	Epdr1	13	19591706	19619927	-	2745	protein_coding	ependymin related protein 1 (zebrafish) [Source:MGI Symbol;Acc:MGI:2145369]	-
ENSMUSG00000053411	82.4345	49.3321	0.745922	0.00338455	0.0813904	Cbx7	15	79915807	79971119	-	6487	protein_coding	chromobox 7 [Source:MGI Symbol;Acc:MGI:1196439]	-
ENSMUSG00000016552	305.561	243.882	0.328785	0.00339825	0.081581	Foxred2	15	77940522	77956722	-	5939	protein_coding	FAD-dependent oxidoreductase domain containing 2 [Source:MGI Symbol;Acc:MGI:106315]	-
ENSMUSG00000033658	1041.2	908.628	0.196974	0.00340931	0.0816302	Ddx19b	8	111003188	111031751	-	6742	protein_coding	DEAD (Asp-Glu-Ala-Asp) box polypeptide 19b [Source:MGI Symbol;Acc:MGI:2148251]	-
ENSMUSG00000037351	3923.75	4610.76	-0.233049	0.00341184	0.0816302	Actr1b	1	36698114	36714422	-	4274	protein_coding	ARP1 actin-related protein 1B, centractin beta [Source:MGI Symbol;Acc:MGI:1917446]	-
ENSMUSG00000063663	1374.61	1142.87	0.266967	0.0034288	0.0817949	Brwd3	X	108737016	108834372	-	12692	protein_coding	bromodomain and WD repeat domain containing 3 [Source:MGI Symbol;Acc:MGI:3029414]	-
ENSMUSG00000023330	265.032	222.745	0.25021	0.0034303	0.0817949	Dtwd1	2	126152141	126165279	+	1350	protein_coding	DTW domain containing 1 [Source:MGI Symbol;Acc:MGI:1916435]	-
ENSMUSG00000040234	694.521	505.72	0.458559	0.00343715	0.0818204	Tm7sf3	6	146602352	146642824	-	3438	protein_coding	transmembrane 7 superfamily member 3 [Source:MGI Symbol;Acc:MGI:1914873]	-
ENSMUSG00000051695	12551.7	13918.1	-0.149183	0.0034487	0.0819567	Pcbp1	6	86524492	86526321	-	1830	protein_coding	poly(rC) binding protein 1 [Source:MGI Symbol;Acc:MGI:1345635]	-
ENSMUSG00000004263	152.995	192.013	-0.326227	0.00345628	0.0819567	Atn1	6	124742544	124756524	-	4600	protein_coding	atrophin 1 [Source:MGI Symbol;Acc:MGI:104725]	-
ENSMUSG00000034216	773.47	873.217	-0.174272	0.00346026	0.0819567	Vps18	2	119288740	119298453	+	4786	protein_coding	VPS18 CORVET/HOPS core subunit [Source:MGI Symbol;Acc:MGI:2443626]	-
ENSMUSG00000025216	34.5041	56.1141	-0.708018	0.00347562	0.0821826	Lbx1	19	45232684	45235812	-	2484	protein_coding	ladybird homeobox 1 [Source:MGI Symbol;Acc:MGI:104867]	Homeobox
ENSMUSG00000041225	1003.4	850.751	0.238913	0.00348782	0.0822644	Arhgap12	18	6024427	6136098	-	8016	protein_coding	Rho GTPase activating protein 12 [Source:MGI Symbol;Acc:MGI:1922665]	-
ENSMUSG00000022391	6072.03	7004.17	-0.206143	0.00349071	0.0822644	Rangap1	15	81704248	81745530	-	4863	protein_coding	RAN GTPase activating protein 1 [Source:MGI Symbol;Acc:MGI:103071]	-
ENSMUSG00000007721	1388.82	1734.28	-0.320928	0.00349743	0.0822857	Ccdc124	8	70868227	70873935	-	1696	protein_coding	coiled-coil domain containing 124 [Source:MGI Symbol;Acc:MGI:1916403]	-
ENSMUSG00000025515	9.41024	1.25831	2.92036	0.00350034	1	Muc2	7	141690340	141754693	+	7127	protein_coding	mucin 2 [Source:MGI Symbol;Acc:MGI:1339364]	-
ENSMUSG00000075595	1600.14	1351.36	0.244358	0.00351951	0.082397	Zfp652	11	95712673	95835115	+	15444	protein_coding	zinc finger protein 652 [Source:MGI Symbol;Acc:MGI:2442221]	zf-C2H2
ENSMUSG00000009535	1602.06	1429.7	0.163375	0.00351973	0.082397	Rnmt	18	68300355	68324852	+	7339	protein_coding	RNA (guanine-7-) methyltransferase [Source:MGI Symbol;Acc:MGI:1915147]	-
ENSMUSG00000042167	1090.94	988.949	0.141093	0.00352266	0.082397	Papd4	13	93146282	93192385	-	4173	protein_coding	PAP associated domain containing 4 [Source:MGI Symbol;Acc:MGI:2140950]	-
ENSMUSG00000050069	21.5597	39.7036	-0.877476	0.00352547	0.082397	Grem2	1	174833785	174921819	-	3745	protein_coding	gremlin 2, DAN family BMP antagonist [Source:MGI Symbol;Acc:MGI:1344367]	-
ENSMUSG00000029676	682.724	554.424	0.301613	0.00354851	0.0827019	Pot1a	6	25743737	25809246	-	8669	protein_coding	protection of telomeres 1A [Source:MGI Symbol;Acc:MGI:2141503]	-
ENSMUSG00000058914	26.8241	60.7328	-1.18757	0.00355022	0.0827019	C1qtnf3	15	10952332	10980150	+	2557	protein_coding	C1q and tumor necrosis factor related protein 3 [Source:MGI Symbol;Acc:MGI:1932136]	-
ENSMUSG00000056735	101.95	70.0205	0.545003	0.00356323	0.0827679	A930024E05Rik	5	122989354	122998345	+	1896	antisense	RIKEN cDNA A930024E05 gene [Source:MGI Symbol;Acc:MGI:1924414]	-
ENSMUSG00000032396	569.061	668.574	-0.234089	0.00356476	0.0827679	Dis3l	9	64306756	64341288	-	5458	protein_coding	DIS3 like exosome 3'-5' exoribonuclease [Source:MGI Symbol;Acc:MGI:2143272]	-
ENSMUSG00000032026	670.675	863.843	-0.366104	0.00357205	0.0828012	Rexo2	9	48468512	48480623	-	3385	protein_coding	RNA exonuclease 2 [Source:MGI Symbol;Acc:MGI:1888981]	-
ENSMUSG00000032253	2080.05	1849.83	0.16909	0.0035796	0.0828405	Phip	9	82866159	82975516	-	33312	protein_coding	pleckstrin homology domain interacting protein [Source:MGI Symbol;Acc:MGI:1932404]	-
ENSMUSG00000019139	2792.77	3049.71	-0.1266	0.00359175	0.0829859	Isyna1	8	70594373	70597290	+	2436	protein_coding	myo-inositol 1-phosphate synthase A1 [Source:MGI Symbol;Acc:MGI:1919030]	-
ENSMUSG00000037646	653.754	483.262	0.436436	0.00362338	0.0835476	Vps13b	15	35371160	35931229	+	21273	protein_coding	vacuolar protein sorting 13B [Source:MGI Symbol;Acc:MGI:1916380]	-
ENSMUSG00000039879	557.699	411.241	0.440533	0.00363249	0.0835476	Heca	10	17868612	17948067	-	6247	protein_coding	hdc homolog, cell cycle regulator [Source:MGI Symbol;Acc:MGI:2685715]	-
ENSMUSG00000003929	517.85	442.812	0.225743	0.00363379	0.0835476	Zfp81	17	33329342	33358878	-	6639	protein_coding	zinc finger protein 81 [Source:MGI Symbol;Acc:MGI:1890752]	zf-C2H2
ENSMUSG00000017009	506.281	317.724	0.673144	0.00364529	0.0835541	Sdc4	2	164424247	164443887	-	2547	protein_coding	syndecan 4 [Source:MGI Symbol;Acc:MGI:1349164]	-
ENSMUSG00000004788	1222.23	1485.17	-0.28187	0.00364589	0.0835541	Eif2b2	12	85219481	85226628	+	1885	protein_coding	eukaryotic translation initiation factor 2B, subunit 2 beta [Source:MGI Symbol;Acc:MGI:2145118]	-
ENSMUSG00000046351	1085.1	969.446	0.162461	0.00365339	0.083583	Zfp322a	13	23353103	23369208	-	6263	protein_coding	zinc finger protein 322A [Source:MGI Symbol;Acc:MGI:2442566]	zf-C2H2
ENSMUSG00000058407	1261.18	1456.73	-0.208558	0.00365897	0.083583	Txndc9	1	37985189	37997893	-	9102	protein_coding	thioredoxin domain containing 9 [Source:MGI Symbol;Acc:MGI:2138153]	-
ENSMUSG00000072889	860.343	738.457	0.220656	0.00367771	0.0838756	Nfxl1	5	72513301	72559684	-	8307	protein_coding	nuclear transcription factor, X-box binding-like 1 [Source:MGI Symbol;Acc:MGI:1923646]	zf-NF-X1
ENSMUSG00000021178	5148.27	5991.92	-0.21912	0.00369962	0.0841069	Psmc1	12	100110154	100123405	+	1933	protein_coding	protease (prosome, macropain) 26S subunit, ATPase 1 [Source:MGI Symbol;Acc:MGI:106054]	-
ENSMUSG00000031155	176.503	112.015	0.658601	0.00370038	0.0841069	Pim2	X	7878262	7883432	+	2795	protein_coding	proviral integration site 2 [Source:MGI Symbol;Acc:MGI:97587]	-
ENSMUSG00000022378	2100.34	1947.9	0.108206	0.0037057	0.0841069	Fam49b	15	63929097	64060478	-	11412	protein_coding	family with sequence similarity 49, member B [Source:MGI Symbol;Acc:MGI:1923520]	-
ENSMUSG00000031157	1039.62	1147.93	-0.142713	0.00372189	0.0842892	Pqbp1	X	7894519	7899269	-	1636	protein_coding	polyglutamine binding protein 1 [Source:MGI Symbol;Acc:MGI:1859638]	-
ENSMUSG00000029657	4712.04	6543.29	-0.473784	0.00372993	0.0842892	Hsph1	5	149614287	149636376	-	7266	protein_coding	heat shock 105kDa/110kDa protein 1 [Source:MGI Symbol;Acc:MGI:105053]	-
ENSMUSG00000084159	73.3261	98.0928	-0.417325	0.00373162	0.0842892	Gm12696	4	97521428	97522332	-	905	processed_pseudogene	predicted gene 12696 [Source:MGI Symbol;Acc:MGI:3649288]	-
ENSMUSG00000028385	841.336	722.636	0.220101	0.00374425	0.0844227	Snx30	4	59805840	59904737	+	7795	protein_coding	sorting nexin family member 30 [Source:MGI Symbol;Acc:MGI:2443882]	-
ENSMUSG00000031788	128.54	158.463	-0.302648	0.00374946	0.0844227	Kifc3	8	95099828	95202812	-	5298	protein_coding	kinesin family member C3 [Source:MGI Symbol;Acc:MGI:109202]	-
ENSMUSG00000038205	359.483	265.727	0.437627	0.00376648	0.0846583	Prkab2	3	97658193	97673812	+	5096	protein_coding	protein kinase, AMP-activated, beta 2 non-catalytic subunit [Source:MGI Symbol;Acc:MGI:1336185]	-
ENSMUSG00000035941	1459.14	1312.02	0.152888	0.0037719	0.0846583	Ibtk	9	85687360	85749334	-	8628	protein_coding	inhibitor of Bruton agammaglobulinemia tyrosine kinase [Source:MGI Symbol;Acc:MGI:1918677]	-
ENSMUSG00000040268	899.01	791.318	0.184544	0.00378775	0.0848793	Plekha1	7	130865756	130913312	+	8527	protein_coding	pleckstrin homology domain containing, family A (phosphoinositide binding specific) member 1 [Source:MGI Symbol;Acc:MGI:2442213]	-
ENSMUSG00000096687	108.251	84.291	0.363555	0.00379511	0.0849095	Mfsd4b4	10	39890018	39899238	-	3833	protein_coding	major facilitator superfamily domain containing 4B4 [Source:MGI Symbol;Acc:MGI:3035041]	-
ENSMUSG00000025232	730.355	557.518	0.39054	0.00381655	0.0852544	Hexa	9	59539540	59565109	+	1996	protein_coding	hexosaminidase A [Source:MGI Symbol;Acc:MGI:96073]	-
ENSMUSG00000090389	36.4492	51.9463	-0.515129	0.00383149	0.0854531	Cdv3-ps	14	43120937	43122471	-	827	processed_pseudogene	Cdv3 retrotransposed pseudogene [Source:MGI Symbol;Acc:MGI:3646628]	-
ENSMUSG00000058638	580.243	671.373	-0.212481	0.00385501	0.0857298	Zfp110	7	12834761	12850577	+	4116	protein_coding	zinc finger protein 110 [Source:MGI Symbol;Acc:MGI:1890378]	zf-C2H2
ENSMUSG00000053930	40.2166	25.1716	0.670458	0.00385622	0.0857298	Shisa6	11	66211725	66525964	-	7449	protein_coding	shisa family member 6 [Source:MGI Symbol;Acc:MGI:2685725]	-
ENSMUSG00000079065	144.086	106.462	0.436024	0.003865	0.0857298	BC005561	5	104508352	104522611	+	5409	protein_coding	cDNA sequence BC005561 [Source:MGI Symbol;Acc:MGI:3040669]	-
ENSMUSG00000032839	81.7618	48.0065	0.773608	0.00387609	0.0857298	Trpc1	9	95705082	95750375	-	8030	protein_coding	transient receptor potential cation channel, subfamily C, member 1 [Source:MGI Symbol;Acc:MGI:109528]	-
ENSMUSG00000040231	24.3795	11.3784	1.09567	0.00387669	0.0857298	Syngr4	7	45885222	45896714	-	1001	protein_coding	synaptogyrin 4 [Source:MGI Symbol;Acc:MGI:1928903]	-
ENSMUSG00000030087	152.737	106.444	0.525512	0.00388027	0.0857298	Klf15	6	90462576	90475238	+	2791	protein_coding	Kruppel-like factor 15 [Source:MGI Symbol;Acc:MGI:1929988]	zf-C2H2
ENSMUSG00000111394	61.5291	41.8509	0.555412	0.00388685	0.0857411	AC160637.1	9	59672814	59676700	+	3887	TEC	novel transcript	-
ENSMUSG00000022389	549.788	416.392	0.401697	0.00389875	0.0858697	Tef	15	81802421	81826863	+	7867	protein_coding	thyrotroph embryonic factor [Source:MGI Symbol;Acc:MGI:98663]	TF_bZIP
ENSMUSG00000059839	83.4044	58.8337	0.507397	0.00391038	0.0858907	Zfp874b	13	67471513	67484258	-	3789	protein_coding	zinc finger protein 874b [Source:MGI Symbol;Acc:MGI:3040702]	zf-C2H2
ENSMUSG00000059824	163.098	92.2808	0.82474	0.00391185	0.0858907	Dbp	7	45705088	45710203	+	2993	protein_coding	D site albumin promoter binding protein [Source:MGI Symbol;Acc:MGI:94866]	TF_bZIP
ENSMUSG00000022822	547.706	453.374	0.274085	0.00393384	0.0862396	Abcc5	16	20331303	20426394	-	10681	protein_coding	ATP-binding cassette, sub-family C (CFTR/MRP), member 5 [Source:MGI Symbol;Acc:MGI:1351644]	-
ENSMUSG00000073062	132.81	99.4747	0.417906	0.00394488	0.0862741	Zxdb	X	94724569	94730187	+	5619	protein_coding	zinc finger, X-linked, duplicated B [Source:MGI Symbol;Acc:MGI:3694898]	zf-C2H2
ENSMUSG00000030095	961.002	1096.12	-0.189637	0.00394762	0.0862741	Tmem43	6	91473703	91488463	+	3973	protein_coding	transmembrane protein 43 [Source:MGI Symbol;Acc:MGI:1921372]	-
ENSMUSG00000016409	711.551	616.27	0.2079	0.00396186	0.0864518	Nkap	X	37126795	37150746	+	4326	protein_coding	NFKB activating protein [Source:MGI Symbol;Acc:MGI:1914300]	-
ENSMUSG00000028859	2.35247	7.25767	-1.63899	0.00396456	1	Csf3r	4	126024550	126044440	+	3609	protein_coding	colony stimulating factor 3 receptor (granulocyte) [Source:MGI Symbol;Acc:MGI:1339755]	-
ENSMUSG00000048022	110.543	79.0649	0.486573	0.00400513	0.0871282	Tmem229a	6	24951141	24956297	-	5157	protein_coding	transmembrane protein 229A [Source:MGI Symbol;Acc:MGI:2442812]	-
ENSMUSG00000018974	3062.67	3312.27	-0.113398	0.00400519	0.0871282	Sart3	5	113742446	113772510	-	5657	protein_coding	squamous cell carcinoma antigen recognized by T cells 3 [Source:MGI Symbol;Acc:MGI:1858230]	-
ENSMUSG00000026696	450.573	387.249	0.21687	0.00402276	0.087376	Vamp4	1	162570515	162599084	+	4565	protein_coding	vesicle-associated membrane protein 4 [Source:MGI Symbol;Acc:MGI:1858730]	-
ENSMUSG00000055720	838.958	922.337	-0.136875	0.00408082	0.0882476	Ubl7	9	57910979	57929968	+	2402	protein_coding	ubiquitin-like 7 (bone marrow stromal cell-derived) [Source:MGI Symbol;Acc:MGI:1916709]	-
ENSMUSG00000026781	458.809	388.914	0.239704	0.00408186	0.0882476	Acbd5	2	23068167	23115558	+	9775	protein_coding	acyl-Coenzyme A binding domain containing 5 [Source:MGI Symbol;Acc:MGI:1921409]	-
ENSMUSG00000020696	225.562	177.447	0.346863	0.00408677	0.0882476	Rffl	11	82802449	82871210	-	5922	protein_coding	ring finger and FYVE like domain containing protein [Source:MGI Symbol;Acc:MGI:1914588]	-
ENSMUSG00000005413	494.066	318.6	0.634077	0.00409506	0.0882476	Hmox1	8	75093621	75100589	+	1751	protein_coding	heme oxygenase 1 [Source:MGI Symbol;Acc:MGI:96163]	-
ENSMUSG00000028430	1807.93	2159.19	-0.256825	0.00409732	0.0882476	Nol6	4	41114427	41124455	-	5242	protein_coding	nucleolar protein family 6 (RNA-associated) [Source:MGI Symbol;Acc:MGI:2140151]	-
ENSMUSG00000030232	1697.19	1554.81	0.126074	0.00410033	0.0882476	Aebp2	6	140622663	140678472	+	9851	protein_coding	AE binding protein 2 [Source:MGI Symbol;Acc:MGI:1338038]	zf-C2H2
ENSMUSG00000026932	100.657	131.155	-0.378981	0.00412082	0.0883807	Nacc2	2	26055535	26123220	-	7815	protein_coding	nucleus accumbens associated 2, BEN and BTB (POZ) domain containing [Source:MGI Symbol;Acc:MGI:1915241]	-
ENSMUSG00000032298	74.5643	47.2202	0.664029	0.00412381	0.0883807	Neil1	9	57142800	57148305	-	1871	protein_coding	nei endonuclease VIII-like 1 (E. coli) [Source:MGI Symbol;Acc:MGI:1920024]	-
ENSMUSG00000022210	529.143	627.994	-0.248975	0.00413314	0.0883807	Dhrs4	14	55478758	55490340	+	1754	protein_coding	dehydrogenase/reductase (SDR family) member 4 [Source:MGI Symbol;Acc:MGI:90169]	-
ENSMUSG00000014177	391.39	320.136	0.291308	0.00413555	0.0883807	Tvp23b	11	62879455	62916780	+	2235	protein_coding	trans-golgi network vesicle protein 23B [Source:MGI Symbol;Acc:MGI:1914760]	-
ENSMUSG00000040249	1808.68	1326.21	0.447919	0.00414312	0.0883807	Lrp1	10	127538161	127621148	-	17717	protein_coding	low density lipoprotein receptor-related protein 1 [Source:MGI Symbol;Acc:MGI:96828]	-
ENSMUSG00000009013	5730.05	6759.65	-0.238603	0.00414575	0.0883807	Dynll1	5	115297110	115300999	-	3890	protein_coding	dynein light chain LC8-type 1 [Source:MGI Symbol;Acc:MGI:1861457]	-
ENSMUSG00000001228	10056.9	10777.7	-0.100003	0.00415839	0.0883807	Uhrf1	17	56303321	56323486	+	4259	protein_coding	ubiquitin-like, containing PHD and RING finger domains, 1 [Source:MGI Symbol;Acc:MGI:1338889]	-
ENSMUSG00000030796	7743.75	8444.84	-0.125174	0.00415999	0.0883807	Tead2	7	45215753	45233644	+	4788	protein_coding	TEA domain family member 2 [Source:MGI Symbol;Acc:MGI:104904]	TEA
ENSMUSG00000030652	609.915	705.245	-0.210742	0.00416277	0.0883807	Coq7	7	118509659	118533356	-	6434	protein_coding	demethyl-Q 7 [Source:MGI Symbol;Acc:MGI:107207]	-
ENSMUSG00000054675	582.902	703.158	-0.270851	0.00416904	0.0883811	Tmem119	5	113793729	113800516	-	2315	protein_coding	transmembrane protein 119 [Source:MGI Symbol;Acc:MGI:2385228]	-
ENSMUSG00000021306	185.001	141.207	0.391584	0.00419052	0.0886508	Gpr137b	13	13357620	13394014	-	5026	protein_coding	G protein-coupled receptor 137B [Source:MGI Symbol;Acc:MGI:1891463]	-
ENSMUSG00000021123	30.6291	15.81	0.958516	0.0041943	0.0886508	Rdh12	12	79208914	79222665	+	2967	protein_coding	retinol dehydrogenase 12 [Source:MGI Symbol;Acc:MGI:1925224]	-
ENSMUSG00000041247	7.57696	15.9882	-1.09169	0.00420076	1	Lamp3	16	19653378	19706375	-	3356	protein_coding	lysosomal-associated membrane protein 3 [Source:MGI Symbol;Acc:MGI:2441659]	-
ENSMUSG00000054477	38.75	24.7746	0.652947	0.0042311	0.0892085	Kcnn2	18	45268860	45686024	+	7321	protein_coding	potassium intermediate/small conductance calcium-activated channel, subfamily N, member 2 [Source:MGI Symbol;Acc:MGI:2153182]	-
ENSMUSG00000029221	1572.1	1365.19	0.203898	0.0042333	0.0892085	Slc30a9	5	67306955	67358443	+	12374	protein_coding	solute carrier family 30 (zinc transporter), member 9 [Source:MGI Symbol;Acc:MGI:1923690]	-
ENSMUSG00000040258	167.055	47.5204	1.81458	0.00424077	0.0892329	Nxph4	10	127525473	127534559	-	1675	protein_coding	neurexophilin 4 [Source:MGI Symbol;Acc:MGI:1336197]	-
ENSMUSG00000023952	562.858	380.878	0.564209	0.00425306	0.0892386	Gtpbp2	17	46161032	46169370	+	5305	protein_coding	GTP binding protein 2 [Source:MGI Symbol;Acc:MGI:1860138]	-
ENSMUSG00000020886	781.236	519.711	0.588798	0.00425821	0.0892386	Dlg4	11	70016942	70047522	+	13251	protein_coding	discs large MAGUK scaffold protein 4 [Source:MGI Symbol;Acc:MGI:1277959]	-
ENSMUSG00000013701	1794.68	2307.72	-0.363178	0.00425998	0.0892386	Timm23	14	32180162	32201898	-	1786	protein_coding	translocase of inner mitochondrial membrane 23 [Source:MGI Symbol;Acc:MGI:1858317]	-
ENSMUSG00000040415	631.721	533.46	0.244469	0.00426665	0.0892462	Dtx3	10	127190378	127195728	-	2572	protein_coding	deltex 3, E3 ubiquitin ligase [Source:MGI Symbol;Acc:MGI:2135752]	-
ENSMUSG00000065952	64.1594	42.3811	0.600664	0.00427554	0.0893001	C330021F23Rik	8	3567990	3584939	+	2773	protein_coding	RIKEN cDNA C330021F23 gene [Source:MGI Symbol;Acc:MGI:3612471]	-
ENSMUSG00000039515	4055.76	4488.33	-0.146433	0.00428789	0.0894259	Ptpa	2	30416039	30447806	+	5188	protein_coding	protein phosphatase 2 protein activator [Source:MGI Symbol;Acc:MGI:1346006]	-
ENSMUSG00000027165	316.444	258.341	0.294569	0.00430354	0.0896201	B230118H07Rik	2	101560781	101649532	-	4289	protein_coding	RIKEN cDNA B230118H07 gene [Source:MGI Symbol;Acc:MGI:1915420]	-
ENSMUSG00000034949	35.8722	15.1387	1.25214	0.00431549	0.089691	Zfr2	10	81233155	81252123	+	7483	protein_coding	zinc finger RNA binding protein 2 [Source:MGI Symbol;Acc:MGI:2143792]	-
ENSMUSG00000063063	204.71	152.638	0.425504	0.00432596	0.089691	Ctnna2	6	76881637	77979699	-	6947	protein_coding	catenin (cadherin associated protein), alpha 2 [Source:MGI Symbol;Acc:MGI:88275]	-
ENSMUSG00000020032	1554.37	1374.98	0.177154	0.00432598	0.089691	Nuak1	10	84370905	84440597	-	5625	protein_coding	NUAK family, SNF1-like kinase, 1 [Source:MGI Symbol;Acc:MGI:1925226]	-
ENSMUSG00000045467	12.0393	4.22396	1.51293	0.0043457	1	Ttll13	7	80246376	80260821	+	4321	protein_coding	tubulin tyrosine ligase-like family, member 13 [Source:MGI Symbol;Acc:MGI:1920845]	-
ENSMUSG00000036503	448.463	330.042	0.443304	0.00435418	0.0900793	Rnf13	3	57736062	57835233	+	10019	protein_coding	ring finger protein 13 [Source:MGI Symbol;Acc:MGI:1346341]	-
ENSMUSG00000019737	62.2383	85.9105	-0.457176	0.00435744	0.0900793	Syne4	7	30314807	30319046	+	2946	protein_coding	spectrin repeat containing, nuclear envelope family member 4 [Source:MGI Symbol;Acc:MGI:2141950]	-
ENSMUSG00000073405	6.86716	0.883986	2.9616	0.00436019	1	H2-T-ps	17	36109234	36111658	-	1067	unprocessed_pseudogene	histocompatibility 2, T region locus, pseudogene [Source:MGI Symbol;Acc:MGI:2442805]	-
ENSMUSG00000020817	1321.29	1215.3	0.120425	0.00437163	0.0900939	Rabep1	11	70844778	70943105	+	6868	protein_coding	rabaptin, RAB GTPase binding effector protein 1 [Source:MGI Symbol;Acc:MGI:1860236]	-
ENSMUSG00000036636	275.256	340.378	-0.305952	0.00437822	0.0900939	Clcn7	17	25133391	25162104	+	5291	protein_coding	chloride channel, voltage-sensitive 7 [Source:MGI Symbol;Acc:MGI:1347048]	-
ENSMUSG00000048921	249.293	202.821	0.299375	0.00438634	0.0900939	Zfp689	7	127442136	127449158	-	3621	protein_coding	zinc finger protein 689 [Source:MGI Symbol;Acc:MGI:1918381]	zf-C2H2
ENSMUSG00000035413	889.139	1090	-0.294383	0.00440123	0.0900939	Tmem98	11	80810175	80822033	+	1633	protein_coding	transmembrane protein 98 [Source:MGI Symbol;Acc:MGI:1923457]	-
ENSMUSG00000078671	1217.72	888.923	0.454452	0.0044047	0.0900939	Chd2	7	73426638	73541830	-	14300	protein_coding	chromodomain helicase DNA binding protein 2 [Source:MGI Symbol;Acc:MGI:2448567]	-
ENSMUSG00000087153	25.0563	12.8087	0.969733	0.00440489	0.0900939	Gm6483	8	19682449	19697736	+	862	unprocessed_pseudogene	predicted gene 6483 [Source:MGI Symbol;Acc:MGI:3644574]	-
ENSMUSG00000036169	172.467	124.037	0.477012	0.00440511	0.0900939	Sostdc1	12	36314139	36318452	+	1781	protein_coding	sclerostin domain containing 1 [Source:MGI Symbol;Acc:MGI:1913292]	-
ENSMUSG00000028821	630.691	711.108	-0.175056	0.00440912	0.0900939	Syf2	4	134930898	134937548	+	2043	protein_coding	SYF2 homolog, RNA splicing factor (S. cerevisiae) [Source:MGI Symbol;Acc:MGI:1915842]	-
ENSMUSG00000040760	1197.85	1092.1	0.134049	0.00444574	0.0905994	Appl1	14	26918988	26971232	-	8719	protein_coding	adaptor protein, phosphotyrosine interaction, PH domain and leucine zipper containing 1 [Source:MGI Symbol;Acc:MGI:1920243]	-
ENSMUSG00000078861	116.096	88.6933	0.392058	0.00444667	0.0905994	Zfp931	2	178067695	178078476	-	2299	protein_coding	zinc finger protein 931 [Source:MGI Symbol;Acc:MGI:2441662]	zf-C2H2
ENSMUSG00000038384	1127.44	1348.28	-0.25873	0.00448449	0.0911528	Setd1b	5	123142193	123168629	+	12068	protein_coding	SET domain containing 1B [Source:MGI Symbol;Acc:MGI:2652820]	-
ENSMUSG00000038805	265.874	184.529	0.528032	0.00448673	0.0911528	Six3	17	85613608	85629302	+	5446	protein_coding	sine oculis-related homeobox 3 [Source:MGI Symbol;Acc:MGI:102764]	Homeobox
ENSMUSG00000021477	3400.22	2680.88	0.343127	0.00449518	0.0911648	Ctsl	13	64359337	64370890	-	6489	protein_coding	cathepsin L [Source:MGI Symbol;Acc:MGI:88564]	-
ENSMUSG00000036019	324.764	255.087	0.350454	0.00450021	0.0911648	Tmtc2	10	105187663	105574451	-	7779	protein_coding	transmembrane and tetratricopeptide repeat containing 2 [Source:MGI Symbol;Acc:MGI:1914057]	-
ENSMUSG00000105403	6.2482	1.3886	2.14739	0.00451415	1	Gm43618	3	151836505	151839955	+	3451	TEC	predicted gene 43618 [Source:MGI Symbol;Acc:MGI:5663755]	-
ENSMUSG00000066900	2014.92	2317.65	-0.202542	0.00452745	0.0915854	Suds3	5	117091680	117116113	-	11321	protein_coding	suppressor of defective silencing 3 homolog (S. cerevisiae) [Source:MGI Symbol;Acc:MGI:1919204]	-
ENSMUSG00000017390	250.228	80.9383	1.62906	0.00456292	0.0921709	Aldoc	11	78322968	78327781	+	3263	protein_coding	aldolase C, fructose-bisphosphate [Source:MGI Symbol;Acc:MGI:101863]	-
ENSMUSG00000029780	540.803	459.545	0.235491	0.00457813	0.0923464	Nt5c3	6	56882400	56923932	-	4250	protein_coding	5'-nucleotidase, cytosolic III [Source:MGI Symbol;Acc:MGI:1927186]	-
ENSMUSG00000059518	478.522	557.054	-0.220503	0.00463859	0.0934325	Znhit1	5	136982164	136988021	-	1860	protein_coding	zinc finger, HIT domain containing 1 [Source:MGI Symbol;Acc:MGI:1917353]	-
ENSMUSG00000035473	251.561	186.933	0.430696	0.00466176	0.0936864	Galm	17	80127471	80185101	+	2476	protein_coding	galactose mutarotase [Source:MGI Symbol;Acc:MGI:2442420]	-
ENSMUSG00000059409	3336.61	3635.33	-0.123838	0.0046685	0.0936864	Ppp2r5d	17	46682991	46705111	-	3402	protein_coding	protein phosphatase 2, regulatory subunit B', delta [Source:MGI Symbol;Acc:MGI:2388481]	-
ENSMUSG00000029076	2166.76	2374.48	-0.132248	0.00467107	0.0936864	Sdf4	4	155992872	156013610	+	6115	protein_coding	stromal cell derived factor 4 [Source:MGI Symbol;Acc:MGI:108079]	-
ENSMUSG00000020053	340.489	264.283	0.36697	0.0046908	0.0939489	Igf1	10	87858265	87937042	+	9904	protein_coding	insulin-like growth factor 1 [Source:MGI Symbol;Acc:MGI:96432]	-
ENSMUSG00000034891	77.6847	22.0946	1.81519	0.00470361	0.0940722	Sncb	13	54758860	54766595	-	2145	protein_coding	synuclein, beta [Source:MGI Symbol;Acc:MGI:1889011]	-
ENSMUSG00000060538	124.67	92.7513	0.427006	0.00473356	0.0942546	Tmem219	7	126886171	126922917	-	2292	protein_coding	transmembrane protein 219 [Source:MGI Symbol;Acc:MGI:1915992]	-
ENSMUSG00000028347	3126.99	2864.25	0.126522	0.00473671	0.0942546	Tmeff1	4	48585174	48663131	+	2549	protein_coding	transmembrane protein with EGF-like and two follistatin-like domains 1 [Source:MGI Symbol;Acc:MGI:1926810]	-
ENSMUSG00000017478	3148.44	3712.3	-0.238014	0.00474085	0.0942546	Zc3h18	8	122376609	122417360	+	9190	protein_coding	zinc finger CCCH-type containing 18 [Source:MGI Symbol;Acc:MGI:1923264]	-
ENSMUSG00000042293	86.8287	53.0882	0.715201	0.00474208	0.0942546	Gm5617	9	48495442	48495972	+	531	protein_coding	predicted gene 5617 [Source:MGI Symbol;Acc:MGI:3643566]	-
ENSMUSG00000055670	412.675	325.616	0.343466	0.00475155	0.0942546	Zzef1	11	72796226	72927120	+	16450	protein_coding	zinc finger, ZZ-type with EF hand domain 1 [Source:MGI Symbol;Acc:MGI:2444286]	-
ENSMUSG00000028653	334.472	221.628	0.595091	0.00475272	0.0942546	Trit1	4	123016597	123054949	+	2087	protein_coding	tRNA isopentenyltransferase 1 [Source:MGI Symbol;Acc:MGI:1914216]	-
ENSMUSG00000029762	133.484	179.279	-0.425022	0.00477048	0.0943774	Akr1b8	6	34354119	34368463	+	1499	protein_coding	aldo-keto reductase family 1, member B8 [Source:MGI Symbol;Acc:MGI:107673]	-
ENSMUSG00000034613	171.183	124.104	0.467921	0.00479751	0.0943774	Ppm1h	10	122678762	122945795	+	10226	protein_coding	protein phosphatase 1H (PP2C domain containing) [Source:MGI Symbol;Acc:MGI:2442087]	-
ENSMUSG00000035754	2682.35	3198.21	-0.254133	0.00480085	0.0943774	Wdr18	10	79960152	79970203	+	6005	protein_coding	WD repeat domain 18 [Source:MGI Symbol;Acc:MGI:2158400]	-
ENSMUSG00000039536	1861.23	2009.25	-0.111109	0.00480465	0.0943774	Stau1	2	166947549	166996299	-	6065	protein_coding	staufen double-stranded RNA binding protein 1 [Source:MGI Symbol;Acc:MGI:1338864]	-
ENSMUSG00000062753	57.062	32.6813	0.812541	0.00481471	0.0943774	AI413582	17	27563573	27565756	-	1912	protein_coding	expressed sequence AI413582 [Source:MGI Symbol;Acc:MGI:2146839]	-
ENSMUSG00000078889	50.2497	33.4931	0.580044	0.00481527	0.0943774	Gm14288	2	175789357	175801093	-	3438	protein_coding	predicted gene 14288 [Source:MGI Symbol;Acc:MGI:3706570]	-
ENSMUSG00000046794	220.078	132.407	0.73536	0.00481605	0.0943774	Ppp1r3b	8	35375739	35388139	+	6216	protein_coding	protein phosphatase 1, regulatory subunit 3B [Source:MGI Symbol;Acc:MGI:2177268]	-
ENSMUSG00000020840	4575.93	5074.25	-0.149378	0.00481766	0.0943774	Blmh	11	76924809	76987379	+	5891	protein_coding	bleomycin hydrolase [Source:MGI Symbol;Acc:MGI:1345186]	-
ENSMUSG00000042286	630.797	360.38	0.808057	0.00481899	0.0943774	Stab1	14	31139013	31168641	-	10288	protein_coding	stabilin 1 [Source:MGI Symbol;Acc:MGI:2178742]	-
ENSMUSG00000035275	710.688	565.93	0.329359	0.00483554	0.0945455	Raver2	4	101068983	101152370	+	6342	protein_coding	ribonucleoprotein, PTB-binding 2 [Source:MGI Symbol;Acc:MGI:2443623]	-
ENSMUSG00000023104	2261.66	2440.2	-0.109851	0.00484094	0.0945455	Rfc2	5	134581366	134601805	+	6303	protein_coding	replication factor C (activator 1) 2 [Source:MGI Symbol;Acc:MGI:1341868]	-
ENSMUSG00000063316	12256.1	13746.8	-0.165682	0.00484863	0.0945651	Rpl27	11	101442298	101445529	+	1535	protein_coding	ribosomal protein L27 [Source:MGI Symbol;Acc:MGI:98036]	-
ENSMUSG00000025580	4595.17	5314.84	-0.210142	0.00486563	0.0946914	Eif4a3	11	119288363	119300089	-	2122	protein_coding	eukaryotic translation initiation factor 4A3 [Source:MGI Symbol;Acc:MGI:1923731]	-
ENSMUSG00000070699	500.705	593.31	-0.245819	0.00487505	0.0946914	Sars2	7	28741992	28753871	+	3313	protein_coding	seryl-aminoacyl-tRNA synthetase 2 [Source:MGI Symbol;Acc:MGI:1919234]	-
ENSMUSG00000073154	0	2.66531	-3.95982	0.00487591	1	9330158H04Rik	6	36209620	36390191	-	9180	lincRNA	RIKEN cDNA 9330158H04 gene [Source:MGI Symbol;Acc:MGI:2442094]	-
ENSMUSG00000058793	2160.07	1609.21	0.425055	0.00487806	0.0946914	Cds2	2	132263148	132312050	+	9125	protein_coding	CDP-diacylglycerol synthase (phosphatidate cytidylyltransferase) 2 [Source:MGI Symbol;Acc:MGI:1332236]	-
ENSMUSG00000046223	36.6675	55.4026	-0.608378	0.0048819	0.0946914	Plaur	7	24462484	24475968	+	2617	protein_coding	plasminogen activator, urokinase receptor [Source:MGI Symbol;Acc:MGI:97612]	-
ENSMUSG00000024352	123.4	95.4736	0.376005	0.00490273	0.094911	Spata24	18	35656690	35662186	-	967	protein_coding	spermatogenesis associated 24 [Source:MGI Symbol;Acc:MGI:1918492]	-
ENSMUSG00000028042	127.048	80.4389	0.66343	0.00490664	0.094911	Zbtb7b	3	89377644	89394776	-	5591	protein_coding	zinc finger and BTB domain containing 7B [Source:MGI Symbol;Acc:MGI:102755]	ZBTB
ENSMUSG00000018858	832.223	991.899	-0.253774	0.00491907	0.0950213	Mrpl58	11	115403752	115412674	+	3332	protein_coding	mitochondrial ribosomal protein L58 [Source:MGI Symbol;Acc:MGI:1915822]	-
ENSMUSG00000045915	31.8312	48.3505	-0.61406	0.00494182	0.0952903	Ccdc42	11	68587021	68597966	+	1483	protein_coding	coiled-coil domain containing 42 [Source:MGI Symbol;Acc:MGI:3045254]	-
ENSMUSG00000033762	377.071	457.296	-0.278427	0.00494647	0.0952903	Recql4	15	76703553	76710548	-	4342	protein_coding	RecQ protein-like 4 [Source:MGI Symbol;Acc:MGI:1931028]	-
ENSMUSG00000030655	2042.48	1743.48	0.228527	0.00498241	0.0957788	Smg1	7	118131308	118243670	-	23984	protein_coding	SMG1 homolog, phosphatidylinositol 3-kinase-related kinase (C. elegans) [Source:MGI Symbol;Acc:MGI:1919742]	-
ENSMUSG00000002833	2448.16	2663.85	-0.122051	0.00498537	0.0957788	Hdgfl2	17	56079634	56100607	+	4876	protein_coding	HDGF like 2 [Source:MGI Symbol;Acc:MGI:1194492]	-
ENSMUSG00000018661	597.637	681.309	-0.189573	0.00499517	0.0958011	Cog1	11	113649169	113667054	+	4987	protein_coding	component of oligomeric golgi complex 1 [Source:MGI Symbol;Acc:MGI:1333873]	-
ENSMUSG00000037108	93.8804	62.6878	0.586047	0.00500008	0.0958011	Zcwpw1	5	137787798	137822621	+	5697	protein_coding	zinc finger, CW type with PWWP domain 1 [Source:MGI Symbol;Acc:MGI:2685899]	-
ENSMUSG00000055254	294.151	195.239	0.593206	0.00501962	0.0959762	Ntrk2	13	58806569	59133970	+	19292	protein_coding	neurotrophic tyrosine kinase, receptor, type 2 [Source:MGI Symbol;Acc:MGI:97384]	-
ENSMUSG00000014602	654.802	422.608	0.632531	0.0050228	0.0959762	Kif1a	1	93015464	93101951	-	9330	protein_coding	kinesin family member 1A [Source:MGI Symbol;Acc:MGI:108391]	-
ENSMUSG00000044647	292.251	234.257	0.318387	0.00503775	0.0960187	Csrnp3	2	65845767	66031546	+	12336	protein_coding	cysteine-serine-rich nuclear protein 3 [Source:MGI Symbol;Acc:MGI:1925021]	-
ENSMUSG00000054519	262.708	195.61	0.427466	0.0050431	0.0960187	Zfp867	11	59461197	59472474	-	3412	protein_coding	zinc finger protein 867 [Source:MGI Symbol;Acc:MGI:2681848]	zf-C2H2
ENSMUSG00000060002	334.175	284.236	0.235915	0.00504799	0.0960187	Chpt1	10	88452745	88504073	-	8324	protein_coding	choline phosphotransferase 1 [Source:MGI Symbol;Acc:MGI:2384841]	-
ENSMUSG00000040929	1086.19	863.584	0.331402	0.00506523	0.0960187	Rfx3	19	27761721	28011166	-	11034	protein_coding	regulatory factor X, 3 (influences HLA class II expression) [Source:MGI Symbol;Acc:MGI:106582]	RFX
ENSMUSG00000032850	134.483	105.989	0.345238	0.00506764	0.0960187	Rnft2	5	118190736	118245116	-	5593	protein_coding	ring finger protein, transmembrane 2 [Source:MGI Symbol;Acc:MGI:2442859]	-
ENSMUSG00000061981	1338.68	1514.21	-0.177203	0.00506972	0.0960187	Flot2	11	78037931	78060434	+	2740	protein_coding	flotillin 2 [Source:MGI Symbol;Acc:MGI:103309]	-
ENSMUSG00000060771	146.383	106.146	0.464422	0.00507256	0.0960187	Tsga10	1	37754776	37866429	-	10662	protein_coding	testis specific 10 [Source:MGI Symbol;Acc:MGI:2685063]	-
ENSMUSG00000033577	450.002	323.971	0.474858	0.00508395	0.0961056	Myo6	9	80165031	80311729	+	12078	protein_coding	myosin VI [Source:MGI Symbol;Acc:MGI:104785]	-
ENSMUSG00000044224	877.733	761.249	0.206882	0.00509528	0.096167	Dnajc21	15	10446756	10470516	-	4777	protein_coding	DnaJ heat shock protein family (Hsp40) member C21 [Source:MGI Symbol;Acc:MGI:1925371]	-
ENSMUSG00000059474	2979.98	2674.33	0.155848	0.00510079	0.096167	Mbtd1	11	93885852	93946985	+	13896	protein_coding	mbt domain containing 1 [Source:MGI Symbol;Acc:MGI:2143977]	-
ENSMUSG00000064357	102.645	162.909	-0.668291	0.00511968	0.0963945	mt-Atp6	MT	7927	8607	+	681	protein_coding	mitochondrially encoded ATP synthase 6 [Source:MGI Symbol;Acc:MGI:99927]	-
ENSMUSG00000028932	3198.97	4033.2	-0.334529	0.00516848	0.097184	Psmc2	5	21785283	21803787	+	5031	protein_coding	proteasome (prosome, macropain) 26S subunit, ATPase 2 [Source:MGI Symbol;Acc:MGI:109555]	-
ENSMUSG00000097666	18.5736	9.5323	0.968766	0.00520007	1	A330094K24Rik	18	77729681	77733470	-	1027	lincRNA	RIKEN cDNA A330094K24 gene [Source:MGI Symbol;Acc:MGI:1924343]	-
ENSMUSG00000029119	345.113	275.928	0.325103	0.00520146	0.0976742	Man2b2	5	36806921	36830653	-	3528	protein_coding	mannosidase 2, alpha B2 [Source:MGI Symbol;Acc:MGI:1195262]	-
ENSMUSG00000051934	3392.98	2945.75	0.204241	0.00522225	0.097679	Spats2	15	99125916	99213215	+	4120	protein_coding	spermatogenesis associated, serine-rich 2 [Source:MGI Symbol;Acc:MGI:1919822]	-
ENSMUSG00000027940	8349.2	10022.9	-0.263684	0.00522812	0.097679	Tpm3	3	90072649	90100902	+	6085	protein_coding	tropomyosin 3, gamma [Source:MGI Symbol;Acc:MGI:1890149]	-
ENSMUSG00000038174	209.469	158.914	0.396911	0.00524439	0.097679	Fam126b	1	58522806	58586323	-	12041	protein_coding	family with sequence similarity 126, member B [Source:MGI Symbol;Acc:MGI:1098784]	-
ENSMUSG00000097195	249.576	184.035	0.441882	0.00524875	0.097679	Snhg5	9	88521050	88522929	-	1730	processed_transcript	small nucleolar RNA host gene 5 [Source:MGI Symbol;Acc:MGI:1919905]	-
ENSMUSG00000029469	648.169	547.833	0.24357	0.00524998	0.097679	Ift81	5	122550204	122614518	-	5840	protein_coding	intraflagellar transport 81 [Source:MGI Symbol;Acc:MGI:1098597]	-
ENSMUSG00000025158	277.76	330.537	-0.251607	0.00525823	0.097679	Rfng	11	120780746	120784207	-	2489	protein_coding	RFNG O-fucosylpeptide 3-beta-N-acetylglucosaminyltransferase [Source:MGI Symbol;Acc:MGI:894275]	-
ENSMUSG00000025228	3203.57	3756.95	-0.230066	0.00526139	0.097679	Actr1a	19	46376814	46395735	-	2742	protein_coding	ARP1 actin-related protein 1A, centractin alpha [Source:MGI Symbol;Acc:MGI:1858964]	-
ENSMUSG00000034932	1086.61	1214.35	-0.160258	0.00527294	0.097679	Mrpl54	10	81264713	81266934	-	825	protein_coding	mitochondrial ribosomal protein L54 [Source:MGI Symbol;Acc:MGI:1913297]	-
ENSMUSG00000034748	473.782	549.493	-0.214914	0.00527626	0.097679	Sirt6	10	81621785	81627797	-	2785	protein_coding	sirtuin 6 [Source:MGI Symbol;Acc:MGI:1354161]	-
ENSMUSG00000038569	32.3452	17.1011	0.917477	0.00528053	0.097679	Rad9b	5	122323223	122354233	-	4322	protein_coding	RAD9 checkpoint clamp component B [Source:MGI Symbol;Acc:MGI:2385231]	-
ENSMUSG00000048087	1420.94	1560.36	-0.135124	0.00528348	0.097679	Gm4737	16	46152985	46155077	-	2093	protein_coding	predicted gene 4737 [Source:MGI Symbol;Acc:MGI:3643647]	-
ENSMUSG00000070047	2240.85	1772.07	0.338851	0.00528946	0.097679	Fat1	8	44935447	45052257	+	15655	protein_coding	FAT atypical cadherin 1 [Source:MGI Symbol;Acc:MGI:109168]	-
ENSMUSG00000038007	405.343	322.992	0.329926	0.00531558	0.097679	Acer2	4	86874396	86934822	+	7159	protein_coding	alkaline ceramidase 2 [Source:MGI Symbol;Acc:MGI:1920932]	-
ENSMUSG00000038368	587.618	428.077	0.458188	0.00531763	0.097679	Focad	4	88094629	88411011	+	11311	protein_coding	focadhesin [Source:MGI Symbol;Acc:MGI:2676921]	-
ENSMUSG00000020549	1308.01	1608.72	-0.299334	0.00532171	0.097679	Elac2	11	64979038	65002069	+	3479	protein_coding	elaC ribonuclease Z 2 [Source:MGI Symbol;Acc:MGI:1890496]	-
ENSMUSG00000031832	285.421	368.541	-0.370948	0.00532332	0.097679	Taf1c	8	119597871	119605222	-	3490	protein_coding	TATA-box binding protein associated factor, RNA polymerase I, C [Source:MGI Symbol;Acc:MGI:109576]	-
ENSMUSG00000084989	9.20161	3.04599	1.60949	0.00532447	1	Crocc2	1	93168725	93231072	+	7132	protein_coding	ciliary rootlet coiled-coil, rootletin family member 2 [Source:MGI Symbol;Acc:MGI:3045962]	-
ENSMUSG00000097093	8.05558	2.30495	1.81462	0.00532634	1	C330013E15Rik	15	100614137	100615110	-	881	bidirectional_promoter_lncRNA	RIKEN cDNA C330013E15 gene [Source:MGI Symbol;Acc:MGI:1925695]	-
ENSMUSG00000025133	1240.32	1349.74	-0.123157	0.00533442	0.097679	Ints4	7	97480956	97541395	+	7038	protein_coding	integrator complex subunit 4 [Source:MGI Symbol;Acc:MGI:1917164]	-
ENSMUSG00000022754	94.5066	44.5555	1.08755	0.00533884	0.097679	Tmem45a	16	56805161	56886166	-	3129	protein_coding	transmembrane protein 45a [Source:MGI Symbol;Acc:MGI:1913122]	-
ENSMUSG00000020708	4345.12	5323.91	-0.293306	0.00534346	0.097679	Psmc5	11	106256154	106263120	+	1394	protein_coding	protease (prosome, macropain) 26S subunit, ATPase 5 [Source:MGI Symbol;Acc:MGI:105047]	-
ENSMUSG00000049421	1853.13	1698.14	0.126263	0.00534542	0.097679	Zfp260	7	30094777	30107622	+	5790	protein_coding	zinc finger protein 260 [Source:MGI Symbol;Acc:MGI:1347071]	zf-C2H2
ENSMUSG00000021583	89.0462	115.32	-0.377378	0.00534678	0.097679	Erap1	13	74639568	74693201	+	7280	protein_coding	endoplasmic reticulum aminopeptidase 1 [Source:MGI Symbol;Acc:MGI:1933403]	-
ENSMUSG00000027404	7853.71	9222.83	-0.231949	0.00537208	0.0980144	Snrpb	2	130171414	130179403	-	1976	protein_coding	small nuclear ribonucleoprotein B [Source:MGI Symbol;Acc:MGI:98342]	-
ENSMUSG00000028228	1180.74	948.091	0.317495	0.00539432	0.0982934	Cpne3	4	19519254	19570108	-	7131	protein_coding	copine III [Source:MGI Symbol;Acc:MGI:1917818]	-
ENSMUSG00000030533	828.589	995.207	-0.264995	0.00540415	0.0983459	Unc45a	7	80325292	80341005	-	5054	protein_coding	unc-45 myosin chaperone A [Source:MGI Symbol;Acc:MGI:2142246]	-
ENSMUSG00000073650	5.50836	1.25859	2.16407	0.00543995	1	Catip	1	74362108	74369321	+	2211	protein_coding	ciliogenesis associated TTC17 interacting protein [Source:MGI Symbol;Acc:MGI:2685062]	-
ENSMUSG00000024430	10.2699	4.27982	1.27643	0.00544956	1	Cabyr	18	12741324	12755146	+	2160	protein_coding	calcium-binding tyrosine-(Y)-phosphorylation regulated (fibrousheathin 2) [Source:MGI Symbol;Acc:MGI:1918382]	-
ENSMUSG00000019718	87.0082	62.9579	0.471103	0.00548201	0.0996345	L3hypdh	12	72073428	72085439	-	2679	protein_coding	L-3-hydroxyproline dehydratase (trans-) [Source:MGI Symbol;Acc:MGI:1914467]	-
ENSMUSG00000038374	3579.74	4014.69	-0.165886	0.00549779	0.0997753	Rbm8a	3	96629933	96633791	+	3215	protein_coding	RNA binding motif protein 8a [Source:MGI Symbol;Acc:MGI:1913129]	-
ENSMUSG00000027238	294.66	244.751	0.268622	0.00550387	0.0997753	Frmd5	2	121545529	121807087	-	7546	protein_coding	FERM domain containing 5 [Source:MGI Symbol;Acc:MGI:2442557]	-
ENSMUSG00000042404	364.515	264.599	0.463455	0.00553649	0.100135	Dennd4b	3	90265185	90280669	+	6031	protein_coding	DENN/MADD domain containing 4B [Source:MGI Symbol;Acc:MGI:2446201]	-
ENSMUSG00000031808	177.207	112.461	0.659405	0.00553786	0.100135	Slc27a1	8	71568882	71587302	+	5835	protein_coding	solute carrier family 27 (fatty acid transporter), member 1 [Source:MGI Symbol;Acc:MGI:1347098]	-
ENSMUSG00000073678	481.468	392.095	0.298165	0.00554912	0.100148	Pgap1	1	54472994	54557684	-	16611	protein_coding	post-GPI attachment to proteins 1 [Source:MGI Symbol;Acc:MGI:2443342]	-
ENSMUSG00000030682	1064.8	1257.18	-0.240328	0.00555986	0.100148	Cdipt	7	126975914	126980501	+	2592	protein_coding	CDP-diacylglycerol--inositol 3-phosphatidyltransferase (phosphatidylinositol synthase) [Source:MGI Symbol;Acc:MGI:105491]	-
ENSMUSG00000031605	556.344	491.521	0.17986	0.00556671	0.100148	Klhl2	8	64739675	64850017	-	9247	protein_coding	kelch-like 2, Mayven [Source:MGI Symbol;Acc:MGI:1924363]	-
ENSMUSG00000029999	155.308	121.883	0.352675	0.00557032	0.100148	Tgfa	6	86195223	86275719	+	6490	protein_coding	transforming growth factor alpha [Source:MGI Symbol;Acc:MGI:98724]	-
ENSMUSG00000071497	228.356	269.212	-0.241343	0.00557401	0.100148	Nutf2-ps1	19	53588204	53589067	-	864	protein_coding	nuclear transport factor 2, pseudogene 1 [Source:MGI Symbol;Acc:MGI:108008]	-
ENSMUSG00000083695	4.76207	0.893643	2.42788	0.00557825	1	Rnf138rt1	X	163760139	163761329	-	1191	protein_coding	ring finger protein 138, retrogene 1 [Source:MGI Symbol;Acc:MGI:1921514]	zf-MIZ
ENSMUSG00000041420	688.49	796.084	-0.209896	0.00558812	0.100274	Meis3	7	16175090	16186504	+	3173	protein_coding	Meis homeobox 3 [Source:MGI Symbol;Acc:MGI:108519]	Homeobox
ENSMUSG00000046311	912.942	802.862	0.186639	0.00564359	0.101141	Zfp62	11	49203292	49218816	+	6060	protein_coding	zinc finger protein 62 [Source:MGI Symbol;Acc:MGI:99662]	zf-C2H2
ENSMUSG00000025860	1499.18	1374.44	0.124965	0.00569841	0.101994	Xiap	X	42059679	42109656	+	9469	protein_coding	X-linked inhibitor of apoptosis [Source:MGI Symbol;Acc:MGI:107572]	-
ENSMUSG00000021975	1023.53	1142.17	-0.15898	0.00576378	0.10278	Ints9	14	64950045	65039832	+	6814	protein_coding	integrator complex subunit 9 [Source:MGI Symbol;Acc:MGI:1098533]	-
ENSMUSG00000033278	355.677	297.172	0.260687	0.00576711	0.10278	Ptprm	17	66666947	67354457	-	8828	protein_coding	protein tyrosine phosphatase, receptor type, M [Source:MGI Symbol;Acc:MGI:102694]	-
ENSMUSG00000037876	1062.05	924.244	0.200788	0.00576957	0.10278	Jmjd1c	10	67096125	67256326	+	17822	protein_coding	jumonji domain containing 1C [Source:MGI Symbol;Acc:MGI:1918614]	-
ENSMUSG00000022884	2571.45	1497.27	0.780373	0.00577987	0.10278	Eif4a2	16	23107444	23114136	+	5338	protein_coding	eukaryotic translation initiation factor 4A2 [Source:MGI Symbol;Acc:MGI:106906]	-
ENSMUSG00000029554	833.124	1025.82	-0.300974	0.00578589	0.10278	Mad1l1	5	140008689	140321552	-	3649	protein_coding	MAD1 mitotic arrest deficient 1-like 1 [Source:MGI Symbol;Acc:MGI:1341857]	-
ENSMUSG00000075053	491.753	561.505	-0.193575	0.00578591	0.10278	Vdac3-ps1	13	18030741	18031593	-	853	unprocessed_pseudogene	voltage-dependent anion channel 3, pseudogene 1 [Source:MGI Symbol;Acc:MGI:1270159]	-
ENSMUSG00000020598	483.415	356.065	0.442452	0.00579418	0.102798	Nrcam	12	44328885	44601964	+	13358	protein_coding	neuronal cell adhesion molecule [Source:MGI Symbol;Acc:MGI:104750]	-
ENSMUSG00000023999	47.3644	29.2342	0.703512	0.00580189	0.102805	Kif6	17	49615136	49909847	+	6015	protein_coding	kinesin family member 6 [Source:MGI Symbol;Acc:MGI:1098238]	-
ENSMUSG00000021606	840.267	966.575	-0.202974	0.00584246	0.103274	Ndufs6	13	73319838	73328542	-	898	protein_coding	NADH:ubiquinone oxidoreductase core subunit S6 [Source:MGI Symbol;Acc:MGI:107932]	-
ENSMUSG00000005410	8386.48	9375.48	-0.161035	0.00584293	0.103274	Mcm5	8	75109569	75128439	+	3993	protein_coding	minichromosome maintenance complex component 5 [Source:MGI Symbol;Acc:MGI:103197]	-
ENSMUSG00000039414	537.489	401.904	0.420591	0.0058619	0.103445	Heatr5b	17	78752898	78835364	-	8173	protein_coding	HEAT repeat containing 5B [Source:MGI Symbol;Acc:MGI:2444098]	-
ENSMUSG00000038072	422.202	363.704	0.21564	0.00587061	0.103445	Galnt11	5	25221904	25265918	+	6853	protein_coding	polypeptide N-acetylgalactosaminyltransferase 11 [Source:MGI Symbol;Acc:MGI:2444392]	-
ENSMUSG00000039483	604.197	759.778	-0.331606	0.00587459	0.103445	Asb6	2	30823097	30830333	-	5439	protein_coding	ankyrin repeat and SOCS box-containing 6 [Source:MGI Symbol;Acc:MGI:1919573]	-
ENSMUSG00000005374	1175.25	831.6	0.499521	0.00589431	0.103664	Tbl2	5	135149657	135165760	+	7855	protein_coding	transducin (beta)-like 2 [Source:MGI Symbol;Acc:MGI:1351652]	-
ENSMUSG00000015879	54.7373	27.4483	0.999634	0.00590968	0.103805	Fam184b	5	45529705	45639614	-	8598	protein_coding	family with sequence similarity 184, member B [Source:MGI Symbol;Acc:MGI:2442958]	-
ENSMUSG00000050538	147.216	115.133	0.356611	0.00593147	0.104058	B230217C12Rik	11	97840780	97844099	+	2245	protein_coding	RIKEN cDNA B230217C12 gene [Source:MGI Symbol;Acc:MGI:1915377]	-
ENSMUSG00000049891	6.48533	14.1682	-1.12644	0.00596179	1	Gm7984	8	75398511	75399048	+	538	processed_pseudogene	predicted gene 7984 [Source:MGI Symbol;Acc:MGI:3645839]	-
ENSMUSG00000049811	34.8487	16.5001	1.08678	0.00597835	0.104611	Fam161a	11	23007531	23030788	+	4396	protein_coding	family with sequence similarity 161, member A [Source:MGI Symbol;Acc:MGI:1921123]	-
ENSMUSG00000063802	1170.56	1381.1	-0.238988	0.00598565	0.104611	Hspbp1	7	4660521	4685068	-	1892	protein_coding	HSPA (heat shock 70kDa) binding protein, cytoplasmic cochaperone 1 [Source:MGI Symbol;Acc:MGI:1913495]	-
ENSMUSG00000104342	40.5739	24.1875	0.752448	0.00598907	0.104611	Gm36401	5	45702733	45704760	+	2028	TEC	predicted gene, 36401 [Source:MGI Symbol;Acc:MGI:5595560]	-
ENSMUSG00000042622	263.23	165.953	0.667122	0.00599259	0.104611	Maff	15	79346621	79359076	+	2594	protein_coding	v-maf musculoaponeurotic fibrosarcoma oncogene family, protein F (avian) [Source:MGI Symbol;Acc:MGI:96910]	TF_bZIP
ENSMUSG00000026620	607.937	523.2	0.217334	0.00601574	0.104886	Mark1	1	184896789	184999570	-	4356	protein_coding	MAP/microtubule affinity regulating kinase 1 [Source:MGI Symbol;Acc:MGI:2664902]	-
ENSMUSG00000021716	536.631	458.059	0.22837	0.00603212	0.105042	Srek1ip1	13	104792484	104839274	+	3254	protein_coding	splicing regulatory glutamine/lysine-rich protein 1interacting protein 1 [Source:MGI Symbol;Acc:MGI:1914538]	-
ENSMUSG00000086495	9.00715	2.97753	1.60216	0.0060607	1	Gm13778	2	91044092	91053933	-	670	processed_transcript	predicted gene 13778 [Source:MGI Symbol;Acc:MGI:3649233]	-
ENSMUSG00000061186	104.131	56.6748	0.880919	0.00608116	0.105766	Sfmbt2	2	10370510	10595253	+	9128	protein_coding	Scm-like with four mbt domains 2 [Source:MGI Symbol;Acc:MGI:2447794]	-
ENSMUSG00000032966	7512.89	8450.41	-0.169791	0.00609787	0.105926	Fkbp1a	2	151542483	151561692	+	3857	protein_coding	FK506 binding protein 1a [Source:MGI Symbol;Acc:MGI:95541]	-
ENSMUSG00000069206	214.45	174.101	0.30372	0.0061221	0.106216	Zfp874a	13	67424549	67451624	-	6733	protein_coding	zinc finger protein 874a [Source:MGI Symbol;Acc:MGI:3040703]	zf-C2H2
ENSMUSG00000035530	5994.72	6604.86	-0.140101	0.00613019	0.106227	Eif1	11	100319885	100322096	+	2098	protein_coding	eukaryotic translation initiation factor 1 [Source:MGI Symbol;Acc:MGI:105125]	-
ENSMUSG00000006717	202.493	158.497	0.356329	0.0061416	0.106294	Acot13	13	24817948	24831540	-	744	protein_coding	acyl-CoA thioesterase 13 [Source:MGI Symbol;Acc:MGI:1914084]	-
ENSMUSG00000056537	2419.25	2180.98	0.149622	0.00615433	0.106384	Rlim	X	103957163	103981284	-	8917	protein_coding	ring finger protein, LIM domain interacting [Source:MGI Symbol;Acc:MGI:1342291]	-
ENSMUSG00000035027	3600.98	4417.24	-0.294969	0.00617661	0.106545	Map2k2	10	81105915	81133975	+	5663	protein_coding	mitogen-activated protein kinase kinase 2 [Source:MGI Symbol;Acc:MGI:1346867]	-
ENSMUSG00000019214	887.568	987.153	-0.15339	0.00617869	0.106545	Chtf18	17	25718926	25727419	-	4584	protein_coding	CTF18, chromosome transmission fidelity factor 18 [Source:MGI Symbol;Acc:MGI:2384887]	-
ENSMUSG00000028848	398.96	507.081	-0.348133	0.00619497	0.106642	Gpn2	4	133584362	133591735	+	1482	protein_coding	GPN-loop GTPase 2 [Source:MGI Symbol;Acc:MGI:2140368]	-
ENSMUSG00000027070	348.764	262.76	0.409056	0.00619998	0.106642	Lrp2	2	69424340	69586065	-	16701	protein_coding	low density lipoprotein receptor-related protein 2 [Source:MGI Symbol;Acc:MGI:95794]	-
ENSMUSG00000015377	102.659	75.7737	0.441926	0.00620695	0.106642	Dennd6b	15	89182213	89196496	-	5896	protein_coding	DENN/MADD domain containing 6B [Source:MGI Symbol;Acc:MGI:1916690]	-
ENSMUSG00000017781	1794.25	2091.71	-0.221814	0.00621558	0.106661	Pitpna	11	75588097	75628804	+	4129	protein_coding	phosphatidylinositol transfer protein, alpha [Source:MGI Symbol;Acc:MGI:99887]	-
ENSMUSG00000045319	138.146	83.4516	0.730125	0.00623334	0.106836	Proser2	2	6097607	6130211	-	9563	protein_coding	proline and serine rich 2 [Source:MGI Symbol;Acc:MGI:2442238]	-
ENSMUSG00000029192	1401.81	1232.05	0.186154	0.00625882	0.107127	Tbc1d14	5	36490604	36593276	-	9802	protein_coding	TBC1 domain family, member 14 [Source:MGI Symbol;Acc:MGI:1098708]	-
ENSMUSG00000086841	325.994	167.03	0.965526	0.0062655	0.107127	2410006H16Rik	11	62602877	62604807	+	462	processed_transcript	RIKEN cDNA 2410006H16 gene [Source:MGI Symbol;Acc:MGI:1916471]	-
ENSMUSG00000086784	370.499	306.496	0.276578	0.00627707	0.107195	Isoc2a	7	4877153	4896973	+	2244	protein_coding	isochorismatase domain containing 2a [Source:MGI Symbol;Acc:MGI:3609243]	-
ENSMUSG00000073725	464.04	397.037	0.226876	0.00629323	0.107342	Lmbrd1	1	24678630	24766301	+	5960	protein_coding	LMBR1 domain containing 1 [Source:MGI Symbol;Acc:MGI:1915671]	-
ENSMUSG00000112117	46.6822	24.334	0.944765	0.00630343	0.107386	Rmst	10	92071037	92165170	-	7423	lincRNA	rhabdomyosarcoma 2 associated transcript (non-coding RNA) [Source:MGI Symbol;Acc:MGI:1099806]	-
ENSMUSG00000034488	228.958	145.044	0.660565	0.00636004	0.108029	Edil3	13	88821472	89323223	+	13677	protein_coding	EGF-like repeats and discoidin I-like domains 3 [Source:MGI Symbol;Acc:MGI:1329025]	-
ENSMUSG00000031381	568.679	487.126	0.225061	0.00637236	0.108029	Piga	X	164419787	164433916	+	6385	protein_coding	phosphatidylinositol glycan anchor biosynthesis, class A [Source:MGI Symbol;Acc:MGI:99461]	-
ENSMUSG00000040146	100.013	63.2892	0.663993	0.00637237	0.108029	Rgl3	9	21968711	21989446	-	3924	protein_coding	ral guanine nucleotide dissociation stimulator-like 3 [Source:MGI Symbol;Acc:MGI:1918996]	-
ENSMUSG00000032479	3174.3	3611.54	-0.185862	0.00637455	0.108029	Map4	9	109931460	110083955	+	15143	protein_coding	microtubule-associated protein 4 [Source:MGI Symbol;Acc:MGI:97178]	-
ENSMUSG00000026740	683.136	594.44	0.202283	0.00637936	0.108029	Dnajc1	2	18195654	18392830	-	11651	protein_coding	DnaJ heat shock protein family (Hsp40) member C1 [Source:MGI Symbol;Acc:MGI:103268]	MYB
ENSMUSG00000033938	1003.16	1155.3	-0.203883	0.00640756	0.108377	Ndufb7	8	83566671	83571626	+	4522	protein_coding	NADH:ubiquinone oxidoreductase subunit B7 [Source:MGI Symbol;Acc:MGI:1914166]	-
ENSMUSG00000034254	1588.72	1781.75	-0.165584	0.00642293	0.108507	Agpat1	17	34604262	34613449	+	3001	protein_coding	1-acylglycerol-3-phosphate O-acyltransferase 1 (lysophosphatidic acid acyltransferase, alpha) [Source:MGI Symbol;Acc:MGI:1932075]	-
ENSMUSG00000036764	145.359	103.24	0.492881	0.00644268	0.108671	Dnajc12	10	63382443	63410576	+	4476	protein_coding	DnaJ heat shock protein family (Hsp40) member C12 [Source:MGI Symbol;Acc:MGI:1353428]	-
ENSMUSG00000029104	1185.55	1028.64	0.204594	0.00645098	0.108671	Htt	5	34761740	34912534	+	24438	protein_coding	huntingtin [Source:MGI Symbol;Acc:MGI:96067]	-
ENSMUSG00000040078	1579.14	1709.83	-0.114848	0.00645572	0.108671	Ptges3-ps	6	85843980	85844459	+	480	processed_pseudogene	prostaglandin E synthase 3, pseudogene [Source:MGI Symbol;Acc:MGI:3704271]	-
ENSMUSG00000050199	1445.15	1282.19	0.172906	0.00647874	0.108795	Lgr4	2	109917647	110014257	+	5884	protein_coding	leucine-rich repeat-containing G protein-coupled receptor 4 [Source:MGI Symbol;Acc:MGI:1891468]	-
ENSMUSG00000041895	534.167	365.347	0.549171	0.0064827	0.108795	Wipi1	11	109573331	109611967	-	4410	protein_coding	WD repeat domain, phosphoinositide interacting 1 [Source:MGI Symbol;Acc:MGI:1261864]	-
ENSMUSG00000016940	637.465	558.797	0.190668	0.00648618	0.108795	Kctd2	11	115420128	115431274	+	3009	protein_coding	potassium channel tetramerisation domain containing 2 [Source:MGI Symbol;Acc:MGI:1917632]	-
ENSMUSG00000005566	21199.5	24173.9	-0.189475	0.00652549	0.109325	Trim28	7	12999114	13031035	+	4158	protein_coding	tripartite motif-containing 28 [Source:MGI Symbol;Acc:MGI:109274]	-
ENSMUSG00000051224	170.521	119.673	0.514061	0.00654535	0.10946	Tceanc	X	166499812	166518567	-	4201	protein_coding	transcription elongation factor A (SII) N-terminal and central domain containing [Source:MGI Symbol;Acc:MGI:2685236]	-
ENSMUSG00000050050	35.9579	24.0335	0.587086	0.00654903	0.10946	Ccdc158	5	92607954	92675271	-	6207	protein_coding	coiled-coil domain containing 158 [Source:MGI Symbol;Acc:MGI:2444555]	-
ENSMUSG00000026784	197.818	266.413	-0.432002	0.00658127	0.109825	Pdss1	2	22895522	22940266	+	4248	protein_coding	prenyl (solanesyl) diphosphate synthase, subunit 1 [Source:MGI Symbol;Acc:MGI:1889278]	-
ENSMUSG00000049128	0.338593	2.7949	-3.07368	0.00658841	1	Ivl	3	92570902	92573735	-	1922	protein_coding	involucrin [Source:MGI Symbol;Acc:MGI:96626]	-
ENSMUSG00000061518	2148.5	2436.15	-0.181479	0.00659337	0.109825	Cox5b	1	36691449	36693681	+	1587	protein_coding	cytochrome c oxidase subunit 5B [Source:MGI Symbol;Acc:MGI:88475]	-
ENSMUSG00000084911	20.6219	10.873	0.927797	0.00659556	0.109825	Gm16185	9	97085326	97088610	+	3207	antisense	predicted gene 16185 [Source:MGI Symbol;Acc:MGI:3802169]	-
ENSMUSG00000059734	785.655	875.75	-0.158031	0.00660947	0.109825	Ndufs8	19	3908870	3912717	-	963	protein_coding	NADH:ubiquinone oxidoreductase core subunit S8 [Source:MGI Symbol;Acc:MGI:2385079]	-
ENSMUSG00000040414	188.292	241.357	-0.359615	0.00660972	0.109825	Slc25a28	19	43663822	43674881	-	1514	protein_coding	solute carrier family 25, member 28 [Source:MGI Symbol;Acc:MGI:2180509]	-
ENSMUSG00000028909	523.424	421.909	0.312776	0.00663512	0.110113	Ptpru	4	131768457	131838288	-	7113	protein_coding	protein tyrosine phosphatase, receptor type, U [Source:MGI Symbol;Acc:MGI:1321151]	-
ENSMUSG00000020681	37.5663	19.1602	0.980843	0.00664262	0.110113	Ace	11	105967945	105989964	+	5287	protein_coding	angiotensin I converting enzyme (peptidyl-dipeptidase A) 1 [Source:MGI Symbol;Acc:MGI:87874]	-
ENSMUSG00000014956	6947.87	6238.64	0.155357	0.00668438	0.110638	Ppp1cb	5	32458843	32517433	+	10913	protein_coding	protein phosphatase 1 catalytic subunit beta [Source:MGI Symbol;Acc:MGI:104871]	-
ENSMUSG00000031388	639.666	729.279	-0.190928	0.00668994	0.110638	Naa10	X	73916873	73921944	-	4132	protein_coding	N(alpha)-acetyltransferase 10, NatA catalytic subunit [Source:MGI Symbol;Acc:MGI:1915255]	-
ENSMUSG00000024194	665.756	768.221	-0.20654	0.00671967	0.111	Cuta	17	26937973	26939478	-	649	protein_coding	cutA divalent cation tolerance homolog [Source:MGI Symbol;Acc:MGI:1914925]	-
ENSMUSG00000109408	41.6552	26.4945	0.642893	0.0067366	0.111038	A930037H05Rik	11	119448788	119491298	-	9082	processed_transcript	RIKEN cDNA A930037H05 gene [Source:MGI Symbol;Acc:MGI:1925689]	-
ENSMUSG00000047945	22647	26012.4	-0.199915	0.00673765	0.111038	Marcksl1	4	129513581	129515985	+	1605	protein_coding	MARCKS-like 1 [Source:MGI Symbol;Acc:MGI:97143]	-
ENSMUSG00000039530	994.834	864.281	0.203866	0.0067491	0.111097	Tusc3	8	39005845	39165114	+	3432	protein_coding	tumor suppressor candidate 3 [Source:MGI Symbol;Acc:MGI:1933134]	-
ENSMUSG00000054408	1924.24	1719.83	0.161905	0.0067663	0.111167	Spcs3	8	54520433	54529998	-	3466	protein_coding	signal peptidase complex subunit 3 homolog (S. cerevisiae) [Source:MGI Symbol;Acc:MGI:1923937]	-
ENSMUSG00000042246	194.75	157.029	0.313558	0.00676905	0.111167	Tmc7	7	118535841	118584736	-	5763	protein_coding	transmembrane channel-like gene family 7 [Source:MGI Symbol;Acc:MGI:2443317]	-
ENSMUSG00000072235	11326.2	13606.5	-0.264606	0.00678153	0.111242	Tuba1a	15	98949837	98953703	-	1803	protein_coding	tubulin, alpha 1A [Source:MGI Symbol;Acc:MGI:98869]	-
ENSMUSG00000028980	463.175	385.905	0.2655	0.00680268	0.11146	H6pd	4	149979475	150009023	-	5236	protein_coding	hexose-6-phosphate dehydrogenase (glucose 1-dehydrogenase) [Source:MGI Symbol;Acc:MGI:2140356]	-
ENSMUSG00000051185	218.632	175.239	0.321783	0.00681359	0.111509	Fam174a	1	95313623	95335284	+	4814	protein_coding	family with sequence similarity 174, member A [Source:MGI Symbol;Acc:MGI:1914948]	-
ENSMUSG00000101970	150.238	112.778	0.413417	0.00682272	0.111519	1810026B05Rik	7	73539203	73558395	-	8620	processed_transcript	RIKEN cDNA 1810026B05 gene [Source:MGI Symbol;Acc:MGI:1916420]	-
ENSMUSG00000035992	520.951	406.784	0.357978	0.00682997	0.111519	Fnip1	11	54438199	54518235	+	7119	protein_coding	folliculin interacting protein 1 [Source:MGI Symbol;Acc:MGI:2444668]	-
ENSMUSG00000002578	132.04	94.6113	0.485124	0.00686827	0.111749	Ikzf4	10	128630843	128645991	-	5995	protein_coding	IKAROS family zinc finger 4 [Source:MGI Symbol;Acc:MGI:1343139]	zf-C2H2
ENSMUSG00000040297	1057.98	893.764	0.243921	0.00686942	0.111749	Suco	1	161816114	161876682	-	8928	protein_coding	SUN domain containing ossification factor [Source:MGI Symbol;Acc:MGI:2138346]	-
ENSMUSG00000078622	1614.63	1421.73	0.184327	0.00687055	0.111749	Ccdc47	11	106197408	106216344	-	6414	protein_coding	coiled-coil domain containing 47 [Source:MGI Symbol;Acc:MGI:1914413]	-
ENSMUSG00000032245	549.738	393.115	0.484822	0.00687565	0.111749	Cln6	9	62838785	62852006	+	2434	protein_coding	ceroid-lipofuscinosis, neuronal 6 [Source:MGI Symbol;Acc:MGI:2159324]	-
ENSMUSG00000031749	1458.84	1649.96	-0.178333	0.00689886	0.111998	St3gal2	8	110919922	110972480	+	5041	protein_coding	ST3 beta-galactoside alpha-2,3-sialyltransferase 2 [Source:MGI Symbol;Acc:MGI:99427]	-
ENSMUSG00000032398	223.005	280.465	-0.332627	0.00690721	0.112005	Snapc5	9	64179274	64183132	+	1228	protein_coding	small nuclear RNA activating complex, polypeptide 5 [Source:MGI Symbol;Acc:MGI:1914282]	-
ENSMUSG00000030204	1912.23	2080.09	-0.121642	0.00694006	0.112408	Ddx47	6	135011612	135023776	+	6652	protein_coding	DEAD (Asp-Glu-Ala-Asp) box polypeptide 47 [Source:MGI Symbol;Acc:MGI:1915005]	-
ENSMUSG00000028804	17.5251	8.69332	1.0237	0.00696342	1	Csmd2	4	127987857	128567656	+	17077	protein_coding	CUB and Sushi multiple domains 2 [Source:MGI Symbol;Acc:MGI:2386401]	-
ENSMUSG00000033948	1014.57	833.441	0.284518	0.00697942	0.112888	Zswim5	4	116877376	116989264	+	5582	protein_coding	zinc finger SWIM-type containing 5 [Source:MGI Symbol;Acc:MGI:1921714]	-
ENSMUSG00000002981	2147.71	2346.54	-0.128122	0.00699018	0.112888	Clptm1	7	19631571	19665033	-	6210	protein_coding	cleft lip and palate associated transmembrane protein 1 [Source:MGI Symbol;Acc:MGI:1927155]	-
ENSMUSG00000019362	1543.66	1776.23	-0.203322	0.00699364	0.112888	D8Ertd738e	8	84246238	84249719	-	616	protein_coding	DNA segment, Chr 8, ERATO Doi 738, expressed [Source:MGI Symbol;Acc:MGI:1289231]	-
ENSMUSG00000107230	11.0433	4.96565	1.15238	0.00699687	1	Gm19265	6	85961623	86001926	+	894	antisense	predicted gene, 19265 [Source:MGI Symbol;Acc:MGI:5011450]	-
ENSMUSG00000036067	24.2195	14.6551	0.736134	0.00700836	0.112997	Slc2a6	2	27021363	27027998	-	3211	protein_coding	solute carrier family 2 (facilitated glucose transporter), member 6 [Source:MGI Symbol;Acc:MGI:2443286]	-
ENSMUSG00000014867	4373.97	4788.93	-0.130823	0.00702258	0.113094	Surf4	2	26920040	26933928	-	3281	protein_coding	surfeit gene 4 [Source:MGI Symbol;Acc:MGI:98445]	-
ENSMUSG00000004054	1842.53	2166.22	-0.233919	0.0070304	0.113094	Map3k11	19	5689131	5702862	+	3801	protein_coding	mitogen-activated protein kinase kinase kinase 11 [Source:MGI Symbol;Acc:MGI:1346880]	-
ENSMUSG00000097413	11.8457	5.3553	1.16301	0.00703605	1	A830052D11Rik	18	32359057	32378284	-	1130	lincRNA	RIKEN cDNA A830052D11 gene [Source:MGI Symbol;Acc:MGI:3028074]	-
ENSMUSG00000032294	87677.4	71337.4	0.297555	0.00706128	0.113368	Pkm	9	59656368	59679375	+	5001	protein_coding	pyruvate kinase, muscle [Source:MGI Symbol;Acc:MGI:97591]	-
ENSMUSG00000031592	3230.09	2790.92	0.211028	0.00706344	0.113368	Pcm1	8	41239752	41332344	+	7458	protein_coding	pericentriolar material 1 [Source:MGI Symbol;Acc:MGI:1277958]	-
ENSMUSG00000046756	1293.93	1555.49	-0.266291	0.00710897	0.113643	Mrps7	11	115603925	115608036	+	2072	protein_coding	mitchondrial ribosomal protein S7 [Source:MGI Symbol;Acc:MGI:1354367]	-
ENSMUSG00000064264	855.472	987.886	-0.20801	0.00711105	0.113643	Zfp428	7	24507006	24515682	+	1308	protein_coding	zinc finger protein 428 [Source:MGI Symbol;Acc:MGI:1916463]	-
ENSMUSG00000032763	266.087	210.454	0.341576	0.00711161	0.113643	Ilvbl	10	78574346	78584502	+	4420	protein_coding	ilvB (bacterial acetolactate synthase)-like [Source:MGI Symbol;Acc:MGI:1351911]	-
ENSMUSG00000037034	389.896	543.489	-0.480964	0.00711276	0.113643	Pax1	2	147361925	147393295	+	4492	protein_coding	paired box 1 [Source:MGI Symbol;Acc:MGI:97485]	PAX
ENSMUSG00000041645	2436.06	2864.62	-0.234172	0.00712729	0.113735	Ddx24	12	103407982	103425830	-	8242	protein_coding	DEAD (Asp-Glu-Ala-Asp) box polypeptide 24 [Source:MGI Symbol;Acc:MGI:1351337]	-
ENSMUSG00000020492	1312.81	1139.4	0.20449	0.00713456	0.113735	Ska2	11	87109234	87124635	+	3272	protein_coding	spindle and kinetochore associated complex subunit 2 [Source:MGI Symbol;Acc:MGI:1913390]	-
ENSMUSG00000032652	48.3493	30.6128	0.665527	0.00715446	0.113924	Crebl2	6	134830154	134858931	+	6186	protein_coding	cAMP responsive element binding protein-like 2 [Source:MGI Symbol;Acc:MGI:1889385]	-
ENSMUSG00000041506	1154.47	1416.67	-0.296016	0.00717242	0.114081	Rrp9	9	106475963	106485424	+	2933	protein_coding	RRP9, small subunit (SSU) processome component, homolog (yeast) [Source:MGI Symbol;Acc:MGI:2384313]	-
ENSMUSG00000034647	132.002	100.121	0.401515	0.00718207	0.114106	Ankrd12	17	65965698	66077089	-	13748	protein_coding	ankyrin repeat domain 12 [Source:MGI Symbol;Acc:MGI:1914357]	-
ENSMUSG00000006435	150.125	109.091	0.465402	0.00720187	0.114292	Neurl1a	19	47178820	47259440	+	4411	protein_coding	neuralized E3 ubiquitin protein ligase 1A [Source:MGI Symbol;Acc:MGI:1334263]	-
ENSMUSG00000031700	1084.91	758.29	0.517304	0.00723242	0.114648	Gpt2	8	85492576	85527560	+	5643	protein_coding	glutamic pyruvate transaminase (alanine aminotransferase) 2 [Source:MGI Symbol;Acc:MGI:1915391]	-
ENSMUSG00000018446	5468.34	6030.64	-0.141527	0.00724368	0.114698	C1qbp	11	70977836	70983026	-	2826	protein_coding	complement component 1, q subcomponent binding protein [Source:MGI Symbol;Acc:MGI:1194505]	-
ENSMUSG00000007783	168.372	103.432	0.705287	0.00726005	0.114756	Cpt1c	7	44959372	44974851	-	5605	protein_coding	carnitine palmitoyltransferase 1c [Source:MGI Symbol;Acc:MGI:2446526]	-
ENSMUSG00000006611	30.0177	17.9955	0.740686	0.00729533	0.114756	Hfe	13	23702034	23710854	-	3572	protein_coding	hemochromatosis [Source:MGI Symbol;Acc:MGI:109191]	-
ENSMUSG00000058835	991.807	903.229	0.135919	0.00731614	0.114756	Abi1	2	22940073	23040241	-	4032	protein_coding	abl-interactor 1 [Source:MGI Symbol;Acc:MGI:104913]	-
ENSMUSG00000031951	474.52	361.65	0.392976	0.00731919	0.114756	Tmem231	8	111912011	111933881	-	5372	protein_coding	transmembrane protein 231 [Source:MGI Symbol;Acc:MGI:2685024]	-
ENSMUSG00000014786	137.786	86.3835	0.677231	0.00732185	0.114756	Slc9a5	8	105348843	105369881	+	5240	protein_coding	solute carrier family 9 (sodium/hydrogen exchanger), member 5 [Source:MGI Symbol;Acc:MGI:2685542]	-
ENSMUSG00000025499	1229.27	1499.81	-0.287558	0.0073232	0.114756	Hras	7	141189105	141194005	-	3733	protein_coding	Harvey rat sarcoma virus oncogene [Source:MGI Symbol;Acc:MGI:96224]	-
ENSMUSG00000025142	861.519	973.683	-0.177287	0.00732493	0.114756	Aspscr1	11	120672973	120709447	+	4770	protein_coding	alveolar soft part sarcoma chromosome region, candidate 1 (human) [Source:MGI Symbol;Acc:MGI:1916188]	-
ENSMUSG00000041935	1008.62	836.713	0.270066	0.00733298	0.114756	AW549877	15	3982035	3995744	-	5199	protein_coding	expressed sequence AW549877 [Source:MGI Symbol;Acc:MGI:2146232]	-
ENSMUSG00000030591	3017.68	3275.48	-0.118452	0.00733321	0.114756	Psmd8	7	29174188	29180701	-	3057	protein_coding	proteasome (prosome, macropain) 26S subunit, non-ATPase, 8 [Source:MGI Symbol;Acc:MGI:1888669]	-
ENSMUSG00000018965	5171.42	6062.7	-0.229562	0.00733337	0.114756	Ywhah	5	33018816	33027966	+	3709	protein_coding	tyrosine 3-monooxygenase/tryptophan 5-monooxygenase activation protein, eta polypeptide [Source:MGI Symbol;Acc:MGI:109194]	-
ENSMUSG00000003865	1960.53	1180.48	0.732042	0.007343	0.114756	Gys1	7	45434844	45456619	+	4789	protein_coding	glycogen synthase 1, muscle [Source:MGI Symbol;Acc:MGI:101805]	-
ENSMUSG00000035469	2813.94	2604.39	0.112176	0.00735915	0.114756	Rcbtb1	14	59201209	59237265	+	6010	protein_coding	regulator of chromosome condensation (RCC1) and BTB (POZ) domain containing protein 1 [Source:MGI Symbol;Acc:MGI:1918580]	-
ENSMUSG00000022370	1429.63	1605.92	-0.168108	0.00736552	0.114756	Mrpl13	15	55534094	55557748	-	7936	protein_coding	mitochondrial ribosomal protein L13 [Source:MGI Symbol;Acc:MGI:2137218]	-
ENSMUSG00000043531	48.5469	31.1389	0.646933	0.00736891	0.114756	Sorcs1	19	50143299	50678646	-	8441	protein_coding	sortilin-related VPS10 domain containing receptor 1 [Source:MGI Symbol;Acc:MGI:1929666]	-
ENSMUSG00000028458	379.116	479.436	-0.339198	0.00736916	0.114756	Tesk1	4	43441939	43448064	+	4434	protein_coding	testis specific protein kinase 1 [Source:MGI Symbol;Acc:MGI:1201675]	-
ENSMUSG00000063317	850.367	704.933	0.270719	0.00738704	0.114756	Usp31	7	121642021	121707253	-	10304	protein_coding	ubiquitin specific peptidase 31 [Source:MGI Symbol;Acc:MGI:1923429]	-
ENSMUSG00000055897	180.504	127.574	0.5025	0.00738766	0.114756	Ppp4r1l-ps	2	173579320	173659640	-	12025	transcribed_unprocessed_pseudogene	protein phosphatase 4, regulatory subunit 1-like, pseudogene [Source:MGI Symbol;Acc:MGI:1924560]	-
ENSMUSG00000039834	347.543	397.263	-0.193738	0.00739339	0.114756	Zfp335	2	164891882	164911757	-	4743	protein_coding	zinc finger protein 335 [Source:MGI Symbol;Acc:MGI:2682313]	zf-C2H2
ENSMUSG00000032536	1351.16	1027.05	0.39612	0.0074045	0.114802	Trak1	9	121297502	121474918	+	12568	protein_coding	trafficking protein, kinesin binding 1 [Source:MGI Symbol;Acc:MGI:1914345]	-
ENSMUSG00000030795	15746	18537.1	-0.235485	0.00741338	0.114814	Fus	7	127967457	127985701	+	11695	protein_coding	fused in sarcoma [Source:MGI Symbol;Acc:MGI:1353633]	-
ENSMUSG00000040370	221.537	178.178	0.316175	0.00744832	0.115214	Etfrf1	6	145211134	145216939	+	2682	protein_coding	electron transfer flavoprotein regulatory factor 1 [Source:MGI Symbol;Acc:MGI:1914886]	-
ENSMUSG00000032478	476.115	543.853	-0.193356	0.00745548	0.115214	Nme6	9	109832749	109843116	+	2088	protein_coding	NME/NM23 nucleoside diphosphate kinase 6 [Source:MGI Symbol;Acc:MGI:1861676]	-
ENSMUSG00000044783	3547.18	3032.13	0.226662	0.00746662	0.115235	Hjurp	1	88262471	88277633	-	8331	protein_coding	Holliday junction recognition protein [Source:MGI Symbol;Acc:MGI:2685821]	-
ENSMUSG00000053580	662.088	495.692	0.418445	0.00747855	0.115235	Tanc2	11	105589986	105929304	+	16605	protein_coding	tetratricopeptide repeat, ankyrin repeat and coiled-coil containing 2 [Source:MGI Symbol;Acc:MGI:2444121]	-
ENSMUSG00000027185	1340.56	1586.02	-0.243412	0.00748129	0.115235	Nat10	2	103721256	103761270	-	7199	protein_coding	N-acetyltransferase 10 [Source:MGI Symbol;Acc:MGI:2138939]	-
ENSMUSG00000040936	86.5215	60.433	0.52294	0.00750315	0.11535	Ulk4	9	120955351	121277197	-	8503	protein_coding	unc-51-like kinase 4 [Source:MGI Symbol;Acc:MGI:1921622]	-
ENSMUSG00000000751	4376.21	4683.36	-0.0979715	0.0075051	0.11535	Rpa1	11	75298166	75348324	-	5578	protein_coding	replication protein A1 [Source:MGI Symbol;Acc:MGI:1915525]	-
ENSMUSG00000033396	900.252	739.761	0.283969	0.0075137	0.115357	Spg11	2	122053520	122118386	-	8042	protein_coding	SPG11, spatacsin vesicle trafficking associated [Source:MGI Symbol;Acc:MGI:2444989]	-
ENSMUSG00000094690	5.42359	1.22969	2.14608	0.00751458	1	1600014C23Rik	17	45732864	45733844	-	518	protein_coding	RIKEN cDNA 1600014C23 gene [Source:MGI Symbol;Acc:MGI:1919490]	-
ENSMUSG00000036502	335.307	248.84	0.431832	0.0075324	0.115397	Tmem255a	X	38196573	38252439	-	4490	protein_coding	transmembrane protein 255A [Source:MGI Symbol;Acc:MGI:3045722]	-
ENSMUSG00000002608	817.423	925.188	-0.179652	0.00753311	0.115397	Ccdc97	7	25711106	25719088	-	3939	protein_coding	coiled-coil domain containing 97 [Source:MGI Symbol;Acc:MGI:1196455]	-
ENSMUSG00000101360	2.29042	0.182106	3.0787	0.007539	1	4933417O13Rik	7	143322773	143364625	-	1899	antisense	RIKEN cDNA 4933417O13 gene [Source:MGI Symbol;Acc:MGI:1918403]	-
ENSMUSG00000005625	3048.23	3438.74	-0.174182	0.00754078	0.115397	Psmd4	3	95032694	95042614	-	2808	protein_coding	proteasome (prosome, macropain) 26S subunit, non-ATPase, 4 [Source:MGI Symbol;Acc:MGI:1201670]	-
ENSMUSG00000040528	0.153611	2.27951	-3.25807	0.00754597	1	Milr1	11	106751226	106768794	+	2474	protein_coding	mast cell immunoglobulin like receptor 1 [Source:MGI Symbol;Acc:MGI:2685731]	-
ENSMUSG00000028140	1062.49	1166.69	-0.136594	0.00758634	0.115525	Mrpl9	3	94443318	94451130	+	2703	protein_coding	mitochondrial ribosomal protein L9 [Source:MGI Symbol;Acc:MGI:2137211]	-
ENSMUSG00000002997	1406.05	1272.91	0.143393	0.00758765	0.115525	Prkar2b	12	31958476	32061296	-	3652	protein_coding	protein kinase, cAMP dependent regulatory, type II beta [Source:MGI Symbol;Acc:MGI:97760]	-
ENSMUSG00000028630	1418.91	1275.51	0.153784	0.00759004	0.115525	Dyrk2	10	118855603	118870209	-	6251	protein_coding	dual-specificity tyrosine-(Y)-phosphorylation regulated kinase 2 [Source:MGI Symbol;Acc:MGI:1330301]	-
ENSMUSG00000011179	18103.1	15757.5	0.200236	0.00759007	0.115525	Odc1	12	17544794	17551505	+	3405	protein_coding	ornithine decarboxylase, structural 1 [Source:MGI Symbol;Acc:MGI:97402]	-
ENSMUSG00000041592	594.87	430.367	0.467838	0.00759213	0.115525	Sdk2	11	113776374	114067046	-	15469	protein_coding	sidekick cell adhesion molecule 2 [Source:MGI Symbol;Acc:MGI:2443847]	-
ENSMUSG00000061723	29.2454	48.5234	-0.730985	0.00759819	0.115525	Tnnt3	7	142498836	142516009	+	1583	protein_coding	troponin T3, skeletal, fast [Source:MGI Symbol;Acc:MGI:109550]	-
ENSMUSG00000068744	1096.32	909.654	0.270019	0.00760745	0.115542	Psrc1	3	108383839	108388231	+	3364	protein_coding	proline/serine-rich coiled-coil 1 [Source:MGI Symbol;Acc:MGI:1913099]	-
ENSMUSG00000054404	4.31076	9.98602	-1.21581	0.00762574	1	Slfn5	11	82951349	82964840	+	6326	protein_coding	schlafen 5 [Source:MGI Symbol;Acc:MGI:1329004]	-
ENSMUSG00000004637	162.078	119.471	0.443149	0.00763137	0.115696	Wwox	8	114439655	115352708	+	10173	protein_coding	WW domain-containing oxidoreductase [Source:MGI Symbol;Acc:MGI:1931237]	-
ENSMUSG00000028452	12615.1	14183.6	-0.16914	0.00763397	0.115696	Vcp	4	42979963	43000507	-	4851	protein_coding	valosin containing protein [Source:MGI Symbol;Acc:MGI:99919]	-
ENSMUSG00000035944	124.98	89.9865	0.478987	0.00765579	0.115902	Ttc38	15	85832306	85858822	+	3842	protein_coding	tetratricopeptide repeat domain 38 [Source:MGI Symbol;Acc:MGI:2146198]	-
ENSMUSG00000019989	165.401	136.459	0.278316	0.00768805	0.116055	Enpp3	10	24772406	24842823	-	6017	protein_coding	ectonucleotide pyrophosphatase/phosphodiesterase 3 [Source:MGI Symbol;Acc:MGI:2143702]	-
ENSMUSG00000029581	18058.8	19950.9	-0.143799	0.00768834	0.116055	Fscn1	5	142960343	142973185	+	3012	protein_coding	fascin actin-bundling protein 1 [Source:MGI Symbol;Acc:MGI:1352745]	-
ENSMUSG00000025613	12804.3	13870.2	-0.11548	0.00769046	0.116055	Cct8	16	87483326	87495873	-	3088	protein_coding	chaperonin containing Tcp1, subunit 8 (theta) [Source:MGI Symbol;Acc:MGI:107183]	-
ENSMUSG00000079018	0.477387	3.35326	-2.85091	0.00771629	1	Ly6c1	15	75044018	75048830	-	1677	protein_coding	lymphocyte antigen 6 complex, locus C1 [Source:MGI Symbol;Acc:MGI:96882]	-
ENSMUSG00000097749	2.88951	0.177277	3.4132	0.00771802	1	Gm16938	7	98177194	98179401	+	511	processed_transcript	predicted gene, 16938 [Source:MGI Symbol;Acc:MGI:4439862]	-
ENSMUSG00000027699	2770.41	2534.2	0.128852	0.00772625	0.116394	Ect2	3	27097222	27153878	-	5386	protein_coding	ect2 oncogene [Source:MGI Symbol;Acc:MGI:95281]	-
ENSMUSG00000051037	32.2187	18.4878	0.797541	0.00772941	0.116394	Zfp455	13	67194506	67209298	+	2712	protein_coding	zinc finger protein 455 [Source:MGI Symbol;Acc:MGI:3040708]	zf-C2H2
ENSMUSG00000091474	381.46	328.098	0.217367	0.00776145	0.116741	2610021A01Rik	7	41599230	41628533	+	4857	protein_coding	RIKEN cDNA 2610021A01 gene [Source:MGI Symbol;Acc:MGI:1922662]	zf-C2H2
ENSMUSG00000093460	282.383	181.384	0.638759	0.00776896	0.116741	Six3os1	17	85600651	85618398	-	11884	processed_transcript	SIX homeobox 3, opposite strand 1 [Source:MGI Symbol;Acc:MGI:1925118]	-
ENSMUSG00000056476	171.391	133.876	0.356489	0.00779297	0.116816	Med12l	3	59005825	59318682	+	12763	protein_coding	mediator complex subunit 12-like [Source:MGI Symbol;Acc:MGI:2139916]	-
ENSMUSG00000030180	2180.14	1800.39	0.276346	0.00780221	0.116816	Kdm5a	6	120364124	120444574	+	14158	protein_coding	lysine (K)-specific demethylase 5A [Source:MGI Symbol;Acc:MGI:2136980]	ARID
ENSMUSG00000062963	1043.42	1155.35	-0.147742	0.00781495	0.116816	Ufc1	1	171288563	171295024	-	2070	protein_coding	ubiquitin-fold modifier conjugating enzyme 1 [Source:MGI Symbol;Acc:MGI:1913405]	-
ENSMUSG00000031628	2491.95	2701.66	-0.116642	0.00782232	0.116816	Casp3	8	46617291	46639689	+	3357	protein_coding	caspase 3 [Source:MGI Symbol;Acc:MGI:107739]	-
ENSMUSG00000005338	163.013	206.674	-0.341513	0.00782799	0.116816	Cadm3	1	173333258	173367695	-	7248	protein_coding	cell adhesion molecule 3 [Source:MGI Symbol;Acc:MGI:2137858]	-
ENSMUSG00000003135	1336.13	1570.69	-0.234086	0.0078281	0.116816	Cnot11	1	39534992	39546889	+	3508	protein_coding	CCR4-NOT transcription complex, subunit 11 [Source:MGI Symbol;Acc:MGI:106580]	-
ENSMUSG00000000934	243.608	197.665	0.302004	0.00783177	0.116816	Top1mt	15	75657035	75678800	-	2043	protein_coding	DNA topoisomerase 1, mitochondrial [Source:MGI Symbol;Acc:MGI:1920210]	-
ENSMUSG00000024811	8619.82	7665.3	0.169448	0.00784328	0.116864	Tnks2	19	36834232	36893477	+	10406	protein_coding	tankyrase, TRF1-interacting ankyrin-related ADP-ribose polymerase 2 [Source:MGI Symbol;Acc:MGI:1921743]	-
ENSMUSG00000059363	406.9	476.606	-0.230836	0.00785821	0.116963	Fxn	19	24261453	24280605	-	2053	protein_coding	frataxin [Source:MGI Symbol;Acc:MGI:1096879]	-
ENSMUSG00000026031	434.028	375.106	0.211714	0.00788656	0.117262	Cflar	1	58711508	58758884	+	12669	protein_coding	CASP8 and FADD-like apoptosis regulator [Source:MGI Symbol;Acc:MGI:1336166]	-
ENSMUSG00000013622	356.408	282.592	0.337173	0.00790614	0.117429	Atraid	5	31048312	31054623	+	2082	protein_coding	all-trans retinoic acid induced differentiation factor [Source:MGI Symbol;Acc:MGI:1918918]	-
ENSMUSG00000020641	6.98556	17.4592	-1.30412	0.00791592	1	Rsad2	12	26442746	26456452	-	4335	protein_coding	radical S-adenosyl methionine domain containing 2 [Source:MGI Symbol;Acc:MGI:1929628]	-
ENSMUSG00000064349	53.1563	21.6642	1.29753	0.00793464	0.117628	mt-Tc	MT	5192	5257	-	66	Mt_tRNA	mitochondrially encoded tRNA cysteine [Source:MGI Symbol;Acc:MGI:102490]	-
ENSMUSG00000006763	1201.12	1092.86	0.137213	0.00794796	0.117628	Saal1	7	46686108	46710680	-	8080	protein_coding	serum amyloid A-like 1 [Source:MGI Symbol;Acc:MGI:1926185]	-
ENSMUSG00000029062	2105.86	2342.88	-0.154482	0.00795172	0.117628	Cdk11b	4	155624854	155649938	+	3752	protein_coding	cyclin-dependent kinase 11B [Source:MGI Symbol;Acc:MGI:88353]	-
ENSMUSG00000023191	290.845	221.458	0.395397	0.00795279	0.117628	P3h3	6	124841089	124857752	-	3930	protein_coding	prolyl 3-hydroxylase 3 [Source:MGI Symbol;Acc:MGI:1315208]	-
ENSMUSG00000047843	603.545	496.848	0.282056	0.00796448	0.117678	Bri3	5	144244437	144446757	+	1648	protein_coding	brain protein I3 [Source:MGI Symbol;Acc:MGI:1933174]	-
ENSMUSG00000027474	44.5543	60.538	-0.448506	0.00798559	0.117752	Ccm2l	2	153065955	153081735	+	2407	protein_coding	cerebral cavernous malformation 2-like [Source:MGI Symbol;Acc:MGI:2385159]	-
ENSMUSG00000040430	799.24	668.307	0.259411	0.00798612	0.117752	Pitpnc1	11	107207892	107470699	-	6612	protein_coding	phosphatidylinositol transfer protein, cytoplasmic 1 [Source:MGI Symbol;Acc:MGI:1919045]	-
ENSMUSG00000024298	854.627	738.537	0.211994	0.00801834	0.118103	Zfp871	17	32771236	32788287	-	5376	protein_coding	zinc finger protein 871 [Source:MGI Symbol;Acc:MGI:1921793]	zf-C2H2
ENSMUSG00000022707	469.781	336.823	0.480628	0.00806329	0.11863	Gbe1	16	70313949	70569716	+	5352	protein_coding	glucan (1,4-alpha-), branching enzyme 1 [Source:MGI Symbol;Acc:MGI:1921435]	-
ENSMUSG00000037822	204.624	164.983	0.314862	0.00807338	0.11863	Smim14	5	65446844	65537184	-	15976	protein_coding	small integral membrane protein 14 [Source:MGI Symbol;Acc:MGI:1915802]	-
ENSMUSG00000025551	50.3459	30.2311	0.743804	0.00807923	0.11863	Fgf14	14	123977907	124677127	-	4182	protein_coding	fibroblast growth factor 14 [Source:MGI Symbol;Acc:MGI:109189]	-
ENSMUSG00000037553	557.434	651.041	-0.225278	0.00810493	0.118822	Zdhhc18	4	133605299	133650154	-	5382	protein_coding	zinc finger, DHHC domain containing 18 [Source:MGI Symbol;Acc:MGI:3527792]	-
ENSMUSG00000029821	236.245	284.292	-0.269752	0.00810915	0.118822	Gsdme	6	50188888	50263862	-	12742	protein_coding	gasdermin E [Source:MGI Symbol;Acc:MGI:1889850]	-
ENSMUSG00000028863	578.437	711.403	-0.29945	0.00814537	0.119134	Meaf6	4	125085134	125113238	+	5211	protein_coding	MYST/Esa1-associated factor 6 [Source:MGI Symbol;Acc:MGI:1917338]	-
ENSMUSG00000019715	1410.64	1567.44	-0.152754	0.00815567	0.119134	Gle1	2	29935426	29960371	+	6087	protein_coding	GLE1 RNA export mediator (yeast) [Source:MGI Symbol;Acc:MGI:1921662]	-
ENSMUSG00000015656	56130.2	72425.4	-0.367729	0.00816528	0.119134	Hspa8	9	40800984	40810087	+	4301	protein_coding	heat shock protein 8 [Source:MGI Symbol;Acc:MGI:105384]	-
ENSMUSG00000020329	679.717	754.033	-0.150136	0.00816902	0.119134	Polrmt	10	79736123	79746581	-	4685	protein_coding	polymerase (RNA) mitochondrial (DNA directed) [Source:MGI Symbol;Acc:MGI:1915843]	-
ENSMUSG00000069744	2839.43	3255.05	-0.197369	0.00817511	0.119134	Psmb3	11	97703399	97713500	+	2300	protein_coding	proteasome (prosome, macropain) subunit, beta type 3 [Source:MGI Symbol;Acc:MGI:1347014]	-
ENSMUSG00000090704	26.1266	40.4803	-0.634135	0.00818227	0.119134	Trp53-ps	17	54419680	54420841	+	1162	processed_pseudogene	transformation related protein 53, pseudogene [Source:MGI Symbol;Acc:MGI:98835]	-
ENSMUSG00000026087	1015.6	1121.25	-0.142823	0.00819623	0.119134	Mrpl30	1	37890477	37898535	+	3226	protein_coding	mitochondrial ribosomal protein L30 [Source:MGI Symbol;Acc:MGI:1333820]	-
ENSMUSG00000040482	361.425	443.947	-0.29881	0.00819785	0.119134	Dxo	17	34837019	34839233	+	1961	protein_coding	decapping exoribonuclease [Source:MGI Symbol;Acc:MGI:1890444]	-
ENSMUSG00000041889	375.808	456.306	-0.279931	0.00820987	0.119186	Shisa4	1	135371057	135375237	-	2418	protein_coding	shisa family member 4 [Source:MGI Symbol;Acc:MGI:1924802]	-
ENSMUSG00000015354	68.5776	96.4862	-0.498519	0.00822602	0.119298	Pcolce2	9	95637601	95698096	+	4625	protein_coding	procollagen C-endopeptidase enhancer 2 [Source:MGI Symbol;Acc:MGI:1923727]	-
ENSMUSG00000083899	530.794	615.132	-0.214634	0.00823746	0.119342	Gm12346	11	77293444	77295898	+	2255	transcribed_processed_pseudogene	predicted gene 12346 [Source:MGI Symbol;Acc:MGI:3649810]	-
ENSMUSG00000031953	308.289	261.626	0.239711	0.00825284	0.119355	Tmem170	8	111863038	111876750	-	3878	protein_coding	transmembrane protein 170 [Source:MGI Symbol;Acc:MGI:106426]	-
ENSMUSG00000033808	501.622	440.042	0.189026	0.00825523	0.119355	Tmem87a	2	120355312	120404113	-	7528	protein_coding	transmembrane protein 87A [Source:MGI Symbol;Acc:MGI:2441844]	-
ENSMUSG00000035293	1282.51	1078.46	0.250096	0.00827622	0.119536	G2e3	12	51348061	51376986	+	7886	protein_coding	G2/M-phase specific E3 ubiquitin ligase [Source:MGI Symbol;Acc:MGI:2444298]	-
ENSMUSG00000027303	1553.44	1388.23	0.16333	0.00828906	0.119599	Ptpra	2	130450278	130556124	+	10848	protein_coding	protein tyrosine phosphatase, receptor type, A [Source:MGI Symbol;Acc:MGI:97808]	-
ENSMUSG00000033809	474.782	551.559	-0.217795	0.00830858	0.119741	Alg3	16	20605374	20611735	-	1690	protein_coding	asparagine-linked glycosylation 3 (alpha-1,3-mannosyltransferase) [Source:MGI Symbol;Acc:MGI:1098592]	-
ENSMUSG00000032717	988.556	780.016	0.342774	0.00831579	0.119741	Mdfi	17	47815328	47834691	-	3092	protein_coding	MyoD family inhibitor [Source:MGI Symbol;Acc:MGI:107687]	-
ENSMUSG00000036572	567.85	480.935	0.240994	0.00834376	0.120021	Upf3b	X	37091678	37110322	-	3999	protein_coding	UPF3 regulator of nonsense transcripts homolog B (yeast) [Source:MGI Symbol;Acc:MGI:1915384]	-
ENSMUSG00000024604	1888.54	2087.95	-0.145475	0.00835853	0.120111	Rbm22	18	60560736	60572810	+	5338	protein_coding	RNA binding motif protein 22 [Source:MGI Symbol;Acc:MGI:1914060]	-
ENSMUSG00000031066	1530.55	1131.39	0.436407	0.00840385	0.120544	Usp11	X	20703906	20720539	+	4732	protein_coding	ubiquitin specific peptidase 11 [Source:MGI Symbol;Acc:MGI:2384312]	-
ENSMUSG00000027313	86.7003	17.4162	2.31643	0.00840994	0.120544	Chac1	2	119351229	119354381	+	1637	protein_coding	ChaC, cation transport regulator 1 [Source:MGI Symbol;Acc:MGI:1916315]	-
ENSMUSG00000025733	581.832	665.541	-0.193534	0.00841421	0.120544	Rhot2	17	25838457	25844851	-	4442	protein_coding	ras homolog family member T2 [Source:MGI Symbol;Acc:MGI:2384892]	-
ENSMUSG00000025656	185.972	143.931	0.370572	0.0084532	0.12098	Arhgef9	X	95048935	95196856	-	8776	protein_coding	CDC42 guanine nucleotide exchange factor (GEF) 9 [Source:MGI Symbol;Acc:MGI:2442233]	-
ENSMUSG00000054136	20.727	7.40761	1.49282	0.00845827	1	Adm2	15	89322720	89324731	+	1298	protein_coding	adrenomedullin 2 [Source:MGI Symbol;Acc:MGI:2675256]	-
ENSMUSG00000071796	116.138	77.7667	0.58103	0.00847685	0.121102	6820431F20Rik	8	20262613	20297432	-	5006	transcribed_unprocessed_pseudogene	RIKEN cDNA 6820431F20 gene [Source:MGI Symbol;Acc:MGI:3694236]	-
ENSMUSG00000032009	2583.46	2146.65	0.267551	0.00847889	0.121102	Sesn3	9	14275067	14333101	+	15269	protein_coding	sestrin 3 [Source:MGI Symbol;Acc:MGI:1922997]	-
ENSMUSG00000028572	582.616	502.903	0.212568	0.00849384	0.121194	Hook1	4	95967240	96025413	+	8318	protein_coding	hook microtubule tethering protein 1 [Source:MGI Symbol;Acc:MGI:1925213]	-
ENSMUSG00000031387	236.547	167.611	0.499584	0.00851333	0.121349	Renbp	X	73922121	73930850	-	2494	protein_coding	renin binding protein [Source:MGI Symbol;Acc:MGI:105940]	-
ENSMUSG00000048310	1177.78	1023.19	0.203905	0.00853588	0.121459	Pskh1	8	105900441	105931778	+	3255	protein_coding	protein serine kinase H1 [Source:MGI Symbol;Acc:MGI:3528383]	-
ENSMUSG00000032666	987.583	860.279	0.19968	0.0085382	0.121459	1700025G04Rik	1	151852403	152090125	-	11788	protein_coding	RIKEN cDNA 1700025G04 gene [Source:MGI Symbol;Acc:MGI:1916649]	-
ENSMUSG00000110331	534.17	612.011	-0.197741	0.00854738	0.121467	Nudc-ps1	8	29286431	29286981	-	551	processed_pseudogene	nuclear distribution gene C homolog (Aspergillus), pseudogene 1 [Source:MGI Symbol;Acc:MGI:2142657]	-
ENSMUSG00000098905	87.2874	66.7121	0.388479	0.0085688	0.121649	Zfp953	13	67339306	67360605	-	4677	protein_coding	zinc finger protein 953 [Source:MGI Symbol;Acc:MGI:3612873]	zf-C2H2
ENSMUSG00000022479	37.7396	20.9711	0.851417	0.0086322	0.122336	Vdr	15	97854425	97910630	-	5650	protein_coding	vitamin D (1,25-dihydroxyvitamin D3) receptor [Source:MGI Symbol;Acc:MGI:103076]	THR-like
ENSMUSG00000004264	6472.23	7327.95	-0.179324	0.00864758	0.122336	Phb2	6	124712336	124716950	+	3718	protein_coding	prohibitin 2 [Source:MGI Symbol;Acc:MGI:102520]	-
ENSMUSG00000042271	137.209	112.963	0.278007	0.00864771	0.122336	Nxt2	X	142226770	142239692	+	3176	protein_coding	nuclear transport factor 2-like export factor 2 [Source:MGI Symbol;Acc:MGI:2147914]	-
ENSMUSG00000001642	2993.58	3438.13	-0.200136	0.00865179	0.122336	Akr1b3	6	34302434	34317478	-	8384	protein_coding	aldo-keto reductase family 1, member B3 (aldose reductase) [Source:MGI Symbol;Acc:MGI:1353494]	-
ENSMUSG00000032078	1107.89	1270.82	-0.198969	0.00866114	0.122346	Zpr1	9	46273064	46282643	+	3583	protein_coding	ZPR1 zinc finger [Source:MGI Symbol;Acc:MGI:1330262]	-
ENSMUSG00000023367	111.785	143.134	-0.356585	0.0087078	0.122883	Tmem176a	6	48840919	48847071	+	3810	protein_coding	transmembrane protein 176A [Source:MGI Symbol;Acc:MGI:1913308]	-
ENSMUSG00000029594	1020.99	1282.16	-0.329308	0.0087222	0.122963	Rbm19	5	120116465	120198981	+	5280	protein_coding	RNA binding motif protein 19 [Source:MGI Symbol;Acc:MGI:1921361]	-
ENSMUSG00000097284	35.0554	21.0449	0.742757	0.00874283	0.123067	4930480K23Rik	14	69732784	69767113	+	3755	lincRNA	RIKEN cDNA 4930480K23 gene [Source:MGI Symbol;Acc:MGI:1922266]	-
ENSMUSG00000029186	546.176	430.925	0.343255	0.00874716	0.123067	Pi4k2b	5	52741574	52769340	+	3760	protein_coding	phosphatidylinositol 4-kinase type 2 beta [Source:MGI Symbol;Acc:MGI:1914323]	-
ENSMUSG00000039630	30797.8	34199	-0.151185	0.00876364	0.123067	Hnrnpu	1	178321108	178337797	-	11599	protein_coding	heterogeneous nuclear ribonucleoprotein U [Source:MGI Symbol;Acc:MGI:1858195]	-
ENSMUSG00000021209	96.1996	74.965	0.357407	0.0087644	0.123067	Ppp4r4	12	103532283	103613831	+	4192	protein_coding	protein phosphatase 4, regulatory subunit 4 [Source:MGI Symbol;Acc:MGI:1921771]	-
ENSMUSG00000034601	638.439	535.78	0.253664	0.0088171	0.123684	2700049A03Rik	12	71136848	71243303	+	5879	protein_coding	RIKEN cDNA 2700049A03 gene [Source:MGI Symbol;Acc:MGI:1924217]	-
ENSMUSG00000041695	67.4975	32.1636	1.07435	0.00887364	0.124255	Kcnj2	11	111066164	111076821	+	5444	protein_coding	potassium inwardly-rectifying channel, subfamily J, member 2 [Source:MGI Symbol;Acc:MGI:104744]	-
ENSMUSG00000032328	1629.16	1435.81	0.182211	0.00887538	0.124255	Tmem30a	9	79768943	79793507	-	5646	protein_coding	transmembrane protein 30A [Source:MGI Symbol;Acc:MGI:106402]	-
ENSMUSG00000038910	660.787	733.689	-0.152054	0.00889203	0.124365	Plcl2	17	50509403	50688484	+	6626	protein_coding	phospholipase C-like 2 [Source:MGI Symbol;Acc:MGI:1352756]	-
ENSMUSG00000021466	4254.56	3495.73	0.283541	0.00890267	0.124391	Ptch1	13	63508328	63573598	-	14185	protein_coding	patched 1 [Source:MGI Symbol;Acc:MGI:105373]	-
ENSMUSG00000081214	25.9322	40.5572	-0.661215	0.00892006	0.124511	Rpl35a-ps2	1	181241988	181242320	-	333	processed_pseudogene	ribosomal protein L35A, pseudogene 2 [Source:MGI Symbol;Acc:MGI:3705461]	-
ENSMUSG00000030207	468.66	391.495	0.259849	0.00893357	0.124577	Fam234b	6	135197977	135244955	+	6912	protein_coding	family with sequence similarity 234, member B [Source:MGI Symbol;Acc:MGI:1921775]	-
ENSMUSG00000051518	552.67	653.726	-0.24417	0.00894548	0.124603	Rps19bp1	15	80260615	80264315	-	1083	protein_coding	ribosomal protein S19 binding protein 1 [Source:MGI Symbol;Acc:MGI:1913788]	-
ENSMUSG00000110841	597.627	525.552	0.184991	0.00895927	0.124603	Gpx4-ps2	10	45875291	45876086	+	796	transcribed_processed_pseudogene	glutathione peroxidase 4, pseudogene 2 [Source:MGI Symbol;Acc:MGI:3779731]	-
ENSMUSG00000038375	594.641	776.857	-0.385397	0.00896192	0.124603	Trp53inp2	2	155381059	155389850	+	5257	protein_coding	transformation related protein 53 inducible nuclear protein 2 [Source:MGI Symbol;Acc:MGI:1915978]	-
ENSMUSG00000042148	557.483	705.07	-0.340119	0.00900345	0.125058	Cox10	11	63962627	64079468	-	3037	protein_coding	heme A:farnesyltransferase cytochrome c oxidase assembly factor 10 [Source:MGI Symbol;Acc:MGI:1917633]	-
ENSMUSG00000037994	46.1492	28.8535	0.677851	0.00905456	0.125644	Slc9b2	3	135307700	135345387	+	5497	protein_coding	solute carrier family 9, subfamily B (NHA2, cation proton antiporter 2), member 2 [Source:MGI Symbol;Acc:MGI:2140077]	-
ENSMUSG00000027035	742.922	606.48	0.293647	0.00910649	0.126241	Cers6	2	68861441	69114282	+	8875	protein_coding	ceramide synthase 6 [Source:MGI Symbol;Acc:MGI:2442564]	Homeobox
ENSMUSG00000087222	10.7016	4.42021	1.28677	0.00912561	1	E030042O20Rik	2	75704770	75710024	+	1427	processed_transcript	RIKEN cDNA E030042O20 gene [Source:MGI Symbol;Acc:MGI:2444099]	-
ENSMUSG00000045954	117.26	160.824	-0.456734	0.00913229	0.126379	Cavin2	1	51289126	51302960	+	3055	protein_coding	caveolae associated 2 [Source:MGI Symbol;Acc:MGI:99513]	-
ENSMUSG00000028833	1014.3	1193	-0.234874	0.00914228	0.126379	Ncdn	4	126743750	126753438	-	3710	protein_coding	neurochondrin [Source:MGI Symbol;Acc:MGI:1347351]	-
ENSMUSG00000005378	1297.44	1480.38	-0.191035	0.00914325	0.126379	Bud23	5	135052957	135064959	-	3386	protein_coding	BUD23, rRNA methyltransferase and ribosome maturation factor [Source:MGI Symbol;Acc:MGI:1913388]	-
ENSMUSG00000021936	1125.59	1036	0.12045	0.00915583	0.126429	Mapk8	14	33377898	33447158	-	11444	protein_coding	mitogen-activated protein kinase 8 [Source:MGI Symbol;Acc:MGI:1346861]	-
ENSMUSG00000087149	0.138793	2.11885	-3.14951	0.00916154	1	Itih5l-ps	X	150826972	150857053	+	4077	transcribed_unprocessed_pseudogene	inter-alpha (globulin) inhibitor H5-like, pseudogene [Source:MGI Symbol;Acc:MGI:2685232]	-
ENSMUSG00000046658	501.479	426.016	0.235999	0.00916718	0.126462	Zfp316	5	143249697	143270022	-	7526	protein_coding	zinc finger protein 316 [Source:MGI Symbol;Acc:MGI:1860402]	zf-C2H2
ENSMUSG00000023266	77.2936	47.3683	0.711534	0.00918281	0.126555	Frs3	17	47689030	47704286	+	3128	protein_coding	fibroblast growth factor receptor substrate 3 [Source:MGI Symbol;Acc:MGI:2135965]	-
ENSMUSG00000022437	2204.25	2412.07	-0.130498	0.00920959	0.126686	Samm50	15	84192241	84217267	+	6556	protein_coding	SAMM50 sorting and assembly machinery component [Source:MGI Symbol;Acc:MGI:1915903]	-
ENSMUSG00000038822	619.18	535.771	0.207738	0.00921026	0.126686	Hace1	10	45577829	45712345	+	12851	protein_coding	HECT domain and ankyrin repeat containing, E3 ubiquitin protein ligase 1 [Source:MGI Symbol;Acc:MGI:2446110]	-
ENSMUSG00000019297	1886.93	2217.76	-0.233519	0.00922709	0.126794	Nop9	14	55745693	55755500	+	3800	protein_coding	NOP9 nucleolar protein [Source:MGI Symbol;Acc:MGI:1915092]	-
ENSMUSG00000030287	136.222	86.1868	0.66359	0.00924547	0.126923	Itpr2	6	146108299	146502223	-	14802	protein_coding	inositol 1,4,5-triphosphate receptor 2 [Source:MGI Symbol;Acc:MGI:99418]	-
ENSMUSG00000026791	216.802	141.561	0.61742	0.00926185	0.126968	Slc2a8	2	32972990	32982083	-	3209	protein_coding	solute carrier family 2, (facilitated glucose transporter), member 8 [Source:MGI Symbol;Acc:MGI:1860103]	-
ENSMUSG00000053216	9.2904	2.78577	1.74094	0.00926499	1	Btn2a2	13	23477676	23488857	-	2370	protein_coding	butyrophilin, subfamily 2, member A2 [Source:MGI Symbol;Acc:MGI:3606486]	-
ENSMUSG00000015474	275.61	220.06	0.328048	0.00927264	0.126968	Ppt2	17	34616662	34628510	-	2614	protein_coding	palmitoyl-protein thioesterase 2 [Source:MGI Symbol;Acc:MGI:1860075]	-
ENSMUSG00000037016	1152.98	836.142	0.463909	0.00927569	0.126968	Frem2	3	53513938	53657355	-	13255	protein_coding	Fras1 related extracellular matrix protein 2 [Source:MGI Symbol;Acc:MGI:2444465]	-
ENSMUSG00000009292	11.4004	3.17068	1.85516	0.0092985	1	Trpm2	10	77907722	77970563	-	12459	protein_coding	transient receptor potential cation channel, subfamily M, member 2 [Source:MGI Symbol;Acc:MGI:1351901]	-
ENSMUSG00000079173	8.84037	3.46997	1.33984	0.00930845	1	Zan	5	137378637	137477064	-	19813	protein_coding	zonadhesin [Source:MGI Symbol;Acc:MGI:106656]	-
ENSMUSG00000027605	223.832	173.825	0.367548	0.00932269	0.126987	Acss2	2	155517948	155585724	+	10163	protein_coding	acyl-CoA synthetase short-chain family member 2 [Source:MGI Symbol;Acc:MGI:1890410]	-
ENSMUSG00000073125	36.5884	61.8652	-0.766262	0.00932406	0.126987	Xlr3b	X	73192207	73202930	+	3780	protein_coding	X-linked lymphocyte-regulated 3B [Source:MGI Symbol;Acc:MGI:109505]	-
ENSMUSG00000075312	62.575	82.6831	-0.40281	0.00932557	0.126987	Gm13597	2	68554555	68554929	+	375	processed_pseudogene	predicted gene 13597 [Source:MGI Symbol;Acc:MGI:3651139]	-
ENSMUSG00000033788	227.378	272.874	-0.263878	0.00933865	0.126987	Dysf	6	84008590	84211060	+	8328	protein_coding	dysferlin [Source:MGI Symbol;Acc:MGI:1349385]	-
ENSMUSG00000058656	77.2195	53.1083	0.543355	0.00934047	0.126987	Samd12	15	53453810	53902537	-	9283	protein_coding	sterile alpha motif domain containing 12 [Source:MGI Symbol;Acc:MGI:2444518]	-
ENSMUSG00000034931	1987.09	2222.25	-0.161946	0.00934747	0.126987	Dhx8	11	101732919	101767358	+	5032	protein_coding	DEAH (Asp-Glu-Ala-His) box polypeptide 8 [Source:MGI Symbol;Acc:MGI:1306823]	-
ENSMUSG00000024270	1787.02	2064.61	-0.208992	0.00935472	0.126987	Slc39a6	18	24579881	24603817	-	4073	protein_coding	solute carrier family 39 (metal ion transporter), member 6 [Source:MGI Symbol;Acc:MGI:2147279]	-
ENSMUSG00000038212	1026.5	924.075	0.152561	0.00935473	0.126987	Mfsd14b	13	65064663	65112975	-	5531	protein_coding	major facilitator superfamily domain containing 14B [Source:MGI Symbol;Acc:MGI:1913881]	-
ENSMUSG00000025821	949.555	1077.69	-0.183368	0.00935835	0.126987	Zfp282	6	47877204	47908485	+	7663	protein_coding	zinc finger protein 282 [Source:MGI Symbol;Acc:MGI:2141413]	zf-C2H2
ENSMUSG00000100164	82.9188	64.476	0.367377	0.00936685	0.126987	2610306M01Rik	6	86848399	86849440	-	1042	bidirectional_promoter_lncRNA	RIKEN cDNA 2610306M01 gene [Source:MGI Symbol;Acc:MGI:1914420]	-
ENSMUSG00000034813	519.712	424.986	0.290679	0.00938221	0.127072	Grip1	10	119453830	120087261	+	8064	protein_coding	glutamate receptor interacting protein 1 [Source:MGI Symbol;Acc:MGI:1921303]	-
ENSMUSG00000085783	530.911	627.745	-0.243648	0.0093911	0.127072	Gm9816	16	62717037	62718450	+	1414	processed_pseudogene	predicted pseudogene 9816 [Source:MGI Symbol;Acc:MGI:3704465]	-
ENSMUSG00000019179	4993.91	5571.34	-0.158019	0.00941328	0.12725	Mdh2	5	135778480	135790398	+	3562	protein_coding	malate dehydrogenase 2, NAD (mitochondrial) [Source:MGI Symbol;Acc:MGI:97050]	-
ENSMUSG00000047022	180.97	141.08	0.360771	0.00942679	0.127259	Mipol1	12	57230427	57497199	+	9342	protein_coding	mirror-image polydactyly 1 [Source:MGI Symbol;Acc:MGI:1920740]	-
ENSMUSG00000085037	79.2945	60.2411	0.400985	0.00943455	0.127259	4933421O10Rik	4	33027142	33031323	-	3847	processed_transcript	RIKEN cDNA 4933421O10 gene [Source:MGI Symbol;Acc:MGI:1918323]	-
ENSMUSG00000090952	42.3104	28.4833	0.569144	0.00945675	0.127259	Gm17251	17	33759992	33761870	+	925	processed_transcript	predicted gene, 17251 [Source:MGI Symbol;Acc:MGI:4936885]	-
ENSMUSG00000035139	337.314	404.919	-0.265704	0.00947068	0.127259	Secisbp2	13	51651697	51684044	+	4626	protein_coding	SECIS binding protein 2 [Source:MGI Symbol;Acc:MGI:1922670]	-
ENSMUSG00000024091	2686.53	2459.45	0.127948	0.00948374	0.127259	Vapa	17	65578327	65613555	-	3492	protein_coding	vesicle-associated membrane protein, associated protein A [Source:MGI Symbol;Acc:MGI:1353561]	-
ENSMUSG00000030091	1652.15	1368.29	0.272182	0.00948456	0.127259	Nup210	6	91013068	91116829	-	10474	protein_coding	nucleoporin 210 [Source:MGI Symbol;Acc:MGI:1859555]	-
ENSMUSG00000025572	282.242	359.697	-0.352159	0.00951253	0.127259	Tmc6	11	117765988	117782198	-	4091	protein_coding	transmembrane channel-like gene family 6 [Source:MGI Symbol;Acc:MGI:1098686]	-
ENSMUSG00000096727	2.87013	0.16414	3.40533	0.00952079	1	Psmb9	17	34181988	34187764	-	3659	protein_coding	proteasome (prosome, macropain) subunit, beta type 9 (large multifunctional peptidase 2) [Source:MGI Symbol;Acc:MGI:1346526]	-
ENSMUSG00000040195	844.422	671.54	0.331148	0.00953122	0.127259	Nemp1	10	127666901	127701049	+	7822	protein_coding	nuclear envelope integral membrane protein 1 [Source:MGI Symbol;Acc:MGI:2446113]	-
ENSMUSG00000020407	284.536	141.787	1.00546	0.009535	0.127259	Upp1	11	9118103	9136170	+	1961	protein_coding	uridine phosphorylase 1 [Source:MGI Symbol;Acc:MGI:1097668]	-
ENSMUSG00000090576	18.3244	5.42688	1.75951	0.00954331	1	Gm17055	6	108656917	108659537	+	2621	processed_transcript	predicted gene 17055 [Source:MGI Symbol;Acc:MGI:4937882]	-
ENSMUSG00000005575	2557.14	2824.97	-0.143905	0.0095543	0.127259	Ube2m	7	13035120	13038275	-	2357	protein_coding	ubiquitin-conjugating enzyme E2M [Source:MGI Symbol;Acc:MGI:108278]	-
ENSMUSG00000056076	10780.9	12601.3	-0.22517	0.00955702	0.127259	Eif3b	5	140419328	140443360	+	3346	protein_coding	eukaryotic translation initiation factor 3, subunit B [Source:MGI Symbol;Acc:MGI:106478]	-
ENSMUSG00000087370	285.693	226.862	0.335911	0.0095586	0.127259	Tmem170b	13	41605907	41641355	+	7477	protein_coding	transmembrane protein 170B [Source:MGI Symbol;Acc:MGI:3647046]	-
ENSMUSG00000010797	252.289	376.485	-0.57786	0.00957369	0.127259	Wnt2	6	17988940	18030585	-	2255	protein_coding	wingless-type MMTV integration site family, member 2 [Source:MGI Symbol;Acc:MGI:98954]	-
ENSMUSG00000049686	227.393	280.807	-0.304927	0.00957658	0.127259	Orai1	5	123015074	123030456	+	2295	protein_coding	ORAI calcium release-activated calcium modulator 1 [Source:MGI Symbol;Acc:MGI:1925542]	-
ENSMUSG00000116632	48.4514	31.1404	0.642226	0.0095769	0.127259	AC126457.1	16	21331902	21333356	-	1455	transcribed_processed_pseudogene	NSE3 homolog, SMC5-SMC6 complex component (Nsmce3) pseudogene	-
ENSMUSG00000027889	1062.07	1198.38	-0.175536	0.00958153	0.127259	Ampd2	3	108074062	108086651	-	5224	protein_coding	adenosine monophosphate deaminase 2 [Source:MGI Symbol;Acc:MGI:88016]	-
ENSMUSG00000083327	2186.06	2558.23	-0.227078	0.00959018	0.127259	Vcp-rs	X	104345829	104348234	-	2406	processed_pseudogene	valosin containing protein, related sequence [Source:MGI Symbol;Acc:MGI:894298]	-
ENSMUSG00000037020	265.587	325.607	-0.296385	0.00959354	0.127259	Wdr62	7	30240138	30280419	-	5743	protein_coding	WD repeat domain 62 [Source:MGI Symbol;Acc:MGI:1923696]	-
ENSMUSG00000008373	2401.47	2805.53	-0.224683	0.00961734	0.127259	Prpf31	7	3629985	3642486	+	5439	protein_coding	pre-mRNA processing factor 31 [Source:MGI Symbol;Acc:MGI:1916238]	-
ENSMUSG00000024870	2957.66	3419.65	-0.209649	0.00961798	0.127259	Rab1b	19	5099207	5106996	-	1835	protein_coding	RAB1B, member RAS oncogene family [Source:MGI Symbol;Acc:MGI:1923558]	-
ENSMUSG00000019738	502.302	577.029	-0.202228	0.00962082	0.127259	Polr2i	7	30231948	30233390	+	1212	protein_coding	polymerase (RNA) II (DNA directed) polypeptide I [Source:MGI Symbol;Acc:MGI:1917170]	-
ENSMUSG00000068263	22.1892	35.0943	-0.652522	0.00962181	0.127259	Efcc1	6	87730869	87755908	+	4053	protein_coding	EF hand and coiled-coil domain containing 1 [Source:MGI Symbol;Acc:MGI:3611451]	-
ENSMUSG00000029385	556.702	374.282	0.57364	0.00964106	0.127259	Ccng2	5	93267257	93276231	+	5458	protein_coding	cyclin G2 [Source:MGI Symbol;Acc:MGI:1095734]	-
ENSMUSG00000005299	1177.25	1519.16	-0.368396	0.00964191	0.127259	Letm1	5	33739673	33782817	-	9650	protein_coding	leucine zipper-EF-hand containing transmembrane protein 1 [Source:MGI Symbol;Acc:MGI:1932557]	-
ENSMUSG00000050310	557.549	461.361	0.273913	0.00964567	0.127259	Rictor	15	6708379	6800401	+	16930	protein_coding	RPTOR independent companion of MTOR, complex 2 [Source:MGI Symbol;Acc:MGI:1926007]	-
ENSMUSG00000021848	716.599	526.249	0.44583	0.00964796	0.127259	Otx2	14	48657677	48673819	-	4221	protein_coding	orthodenticle homeobox 2 [Source:MGI Symbol;Acc:MGI:97451]	TF_Otx
ENSMUSG00000041926	1144.76	1303.52	-0.188115	0.00968364	0.127503	Rnpep	1	135262712	135284084	-	6977	protein_coding	arginyl aminopeptidase (aminopeptidase B) [Source:MGI Symbol;Acc:MGI:2384902]	-
ENSMUSG00000026277	1290.85	1165.79	0.148042	0.00968449	0.127503	Stk25	1	93619751	93658659	-	5812	protein_coding	serine/threonine kinase 25 (yeast) [Source:MGI Symbol;Acc:MGI:1891699]	-
ENSMUSG00000062202	838.5	936.772	-0.161057	0.00972891	0.127969	Btbd9	17	30215524	30576287	-	6857	protein_coding	BTB (POZ) domain containing 9 [Source:MGI Symbol;Acc:MGI:1916625]	-
ENSMUSG00000025925	740.007	644.216	0.199988	0.00975019	0.127978	Terf1	1	15805646	15844052	+	4608	protein_coding	telomeric repeat binding factor 1 [Source:MGI Symbol;Acc:MGI:109634]	MYB
ENSMUSG00000109771	67.0001	45.4349	0.564538	0.00975063	0.127978	Gm35315	5	110076136	110094420	-	3693	protein_coding	predicted gene, 35315 [Source:MGI Symbol;Acc:MGI:5594474]	-
ENSMUSG00000030220	122.287	158.249	-0.370982	0.00975781	0.127978	Arhgdib	6	136923655	136941899	-	1707	protein_coding	Rho, GDP dissociation inhibitor (GDI) beta [Source:MGI Symbol;Acc:MGI:101940]	-
ENSMUSG00000026994	92.4331	67.0369	0.468559	0.00977425	0.127978	Galnt3	2	66082766	66124994	-	4374	protein_coding	polypeptide N-acetylgalactosaminyltransferase 3 [Source:MGI Symbol;Acc:MGI:894695]	-
ENSMUSG00000020941	71.0331	51.0117	0.478703	0.00977481	0.127978	Map3k14	11	103219762	103267472	-	6550	protein_coding	mitogen-activated protein kinase kinase kinase 14 [Source:MGI Symbol;Acc:MGI:1858204]	-
ENSMUSG00000059213	41.9007	24.8871	0.75564	0.00978707	0.128017	Ddn	15	98803777	98809490	-	3781	protein_coding	dendrin [Source:MGI Symbol;Acc:MGI:108101]	-
ENSMUSG00000020583	129.169	89.7415	0.529394	0.00979593	0.128017	Matn3	12	8947929	8972028	+	3014	protein_coding	matrilin 3 [Source:MGI Symbol;Acc:MGI:1328350]	-
ENSMUSG00000083477	73.9431	96.3437	-0.38293	0.0098352	0.128412	Gm5555	5	49552158	49553268	+	1111	processed_pseudogene	predicted pseudogene 5555 [Source:MGI Symbol;Acc:MGI:3648970]	-
ENSMUSG00000020131	34.8118	19.0077	0.879973	0.00985696	0.128577	Pcsk4	10	80321283	80329498	-	2958	protein_coding	proprotein convertase subtilisin/kexin type 4 [Source:MGI Symbol;Acc:MGI:97514]	-
ENSMUSG00000004530	4411.03	4997.49	-0.180231	0.00993101	0.129396	Coro1c	5	113842436	113908758	-	9664	protein_coding	coronin, actin binding protein 1C [Source:MGI Symbol;Acc:MGI:1345964]	-
ENSMUSG00000027349	2336.86	2588.56	-0.148103	0.00993802	0.129396	Fam98b	2	117249739	117271540	+	3390	protein_coding	family with sequence similarity 98, member B [Source:MGI Symbol;Acc:MGI:1915465]	-
ENSMUSG00000031533	516.143	587.034	-0.187394	0.0100396	0.130562	Mrps31	8	22411361	22429665	+	3291	protein_coding	mitochondrial ribosomal protein S31 [Source:MGI Symbol;Acc:MGI:1913153]	-
ENSMUSG00000035121	32.0471	17.5584	0.875855	0.0100461	0.130562	Neil2	14	63182443	63193856	-	5017	protein_coding	nei like 2 (E. coli) [Source:MGI Symbol;Acc:MGI:2686058]	-
ENSMUSG00000035699	10.599	22.3824	-1.09055	0.0100651	0.13069	Slc51a	16	32474504	32487879	-	3198	protein_coding	solute carrier family 51, alpha subunit [Source:MGI Symbol;Acc:MGI:2146634]	-
ENSMUSG00000031090	85.2801	53.3387	0.681499	0.0100756	0.130705	Nadsyn1	7	143795584	143822849	-	3306	protein_coding	NAD synthetase 1 [Source:MGI Symbol;Acc:MGI:1926164]	-
ENSMUSG00000060012	402.866	322.584	0.321914	0.0100901	0.130712	Kif13b	14	64647265	64809617	+	13017	protein_coding	kinesin family member 13B [Source:MGI Symbol;Acc:MGI:1098265]	-
ENSMUSG00000034391	14.1413	6.22452	1.20167	0.0100913	1	Fbxo15	18	84934782	84981472	+	3359	protein_coding	F-box protein 15 [Source:MGI Symbol;Acc:MGI:1354755]	-
ENSMUSG00000000594	306.139	201.937	0.60203	0.0101096	0.130712	Gm2a	11	55098115	55113029	+	4127	protein_coding	GM2 ganglioside activator protein [Source:MGI Symbol;Acc:MGI:95762]	-
ENSMUSG00000006356	1451.16	1767.83	-0.284636	0.010113	0.130712	Crip2	12	113140236	113145506	+	2099	protein_coding	cysteine rich protein 2 [Source:MGI Symbol;Acc:MGI:1915587]	-
ENSMUSG00000022221	156.502	198.567	-0.344544	0.0101176	0.130712	Ripk3	14	55784995	55788865	-	2292	protein_coding	receptor-interacting serine-threonine kinase 3 [Source:MGI Symbol;Acc:MGI:2154952]	-
ENSMUSG00000024777	299.291	358.76	-0.262367	0.0101236	0.130712	Ppp2r5b	19	6227765	6235872	-	2895	protein_coding	protein phosphatase 2, regulatory subunit B', beta [Source:MGI Symbol;Acc:MGI:2388480]	-
ENSMUSG00000024767	2320.85	2551.33	-0.137335	0.0101316	0.130712	Otub1	19	7198202	7206316	-	2545	protein_coding	OTU domain, ubiquitin aldehyde binding 1 [Source:MGI Symbol;Acc:MGI:2147616]	-
ENSMUSG00000048677	83.2237	64.1299	0.377055	0.0101466	0.130787	Tpcn2	7	145186524	145284011	-	5256	protein_coding	two pore segment channel 2 [Source:MGI Symbol;Acc:MGI:2385297]	-
ENSMUSG00000030888	1015.17	1161.69	-0.195681	0.0101717	0.130991	Rrp8	7	105731730	105737385	-	3558	protein_coding	ribosomal RNA processing 8, methyltransferase, homolog (yeast) [Source:MGI Symbol;Acc:MGI:1914251]	-
ENSMUSG00000037685	338.982	274.877	0.303572	0.0101991	0.131123	Atp8a1	5	67618140	67847434	-	14278	protein_coding	ATPase, aminophospholipid transporter (APLT), class I, type 8A, member 1 [Source:MGI Symbol;Acc:MGI:1330848]	-
ENSMUSG00000018326	7065.29	8176.47	-0.210873	0.0102073	0.131123	Ywhab	2	163994960	164018588	+	3382	protein_coding	tyrosine 3-monooxygenase/tryptophan 5-monooxygenase activation protein, beta polypeptide [Source:MGI Symbol;Acc:MGI:1891917]	-
ENSMUSG00000058318	1052.34	840.693	0.324615	0.0102098	0.131123	Phf21a	2	92093117	92364666	+	8561	protein_coding	PHD finger protein 21A [Source:MGI Symbol;Acc:MGI:2384756]	-
ENSMUSG00000004843	904.856	769.01	0.235761	0.0102335	0.131299	Chmp2b	16	65539128	65562726	-	1928	protein_coding	charged multivesicular body protein 2B [Source:MGI Symbol;Acc:MGI:1916192]	-
ENSMUSG00000023932	1767.72	1991.78	-0.172816	0.0102432	0.131299	Cdc5l	17	45391884	45433737	-	3300	protein_coding	cell division cycle 5-like (S. pombe) [Source:MGI Symbol;Acc:MGI:1918952]	MYB
ENSMUSG00000075229	649.732	529.395	0.29589	0.0102513	0.131299	Ccdc58	16	36071685	36092120	+	1503	protein_coding	coiled-coil domain containing 58 [Source:MGI Symbol;Acc:MGI:2146423]	-
ENSMUSG00000111905	2.68038	7.21436	-1.45092	0.0102751	1	Gm48045	10	34018815	34020762	+	1948	antisense	predicted gene, 48045 [Source:MGI Symbol;Acc:MGI:6097362]	-
ENSMUSG00000085204	2.33017	0	3.5948	0.0102839	1	Gm15327	13	111809141	111811039	+	752	processed_transcript	predicted gene 15327 [Source:MGI Symbol;Acc:MGI:3705295]	-
ENSMUSG00000006498	13986.8	15504.3	-0.148693	0.0103015	0.131822	Ptbp1	10	79854427	79864771	+	4740	protein_coding	polypyrimidine tract binding protein 1 [Source:MGI Symbol;Acc:MGI:97791]	-
ENSMUSG00000101356	0.879923	4.3663	-2.26585	0.0103181	1	Gm28876	15	103096151	103102111	-	703	lincRNA	predicted gene 28876 [Source:MGI Symbol;Acc:MGI:5579582]	-
ENSMUSG00000114419	12.1293	5.54793	1.14709	0.010344	1	5430414B19Rik	14	16271089	16271838	+	750	sense_intronic	RIKEN cDNA 5430414B19 gene [Source:MGI Symbol;Acc:MGI:1921096]	-
ENSMUSG00000035595	47.2717	68.5893	-0.546455	0.0103514	0.132279	1600002K03Rik	10	80172944	80175146	+	678	protein_coding	RIKEN cDNA 1600002K03 gene [Source:MGI Symbol;Acc:MGI:1917020]	-
ENSMUSG00000018286	4230.89	4855.58	-0.198892	0.0103559	0.132279	Psmb6	11	70525367	70527858	+	1872	protein_coding	proteasome (prosome, macropain) subunit, beta type 6 [Source:MGI Symbol;Acc:MGI:104880]	-
ENSMUSG00000013523	10.9039	19.4203	-0.829649	0.0104239	1	Bcas1	2	170346991	170427845	-	3775	protein_coding	breast carcinoma amplified sequence 1 [Source:MGI Symbol;Acc:MGI:1924210]	-
ENSMUSG00000029017	1128.31	1231.96	-0.127415	0.0104243	0.133032	Pmpcb	5	21737141	21757152	+	5141	protein_coding	peptidase (mitochondrial processing) beta [Source:MGI Symbol;Acc:MGI:1920328]	-
ENSMUSG00000037977	18.1856	10.1453	0.83451	0.0104491	1	6430571L13Rik	9	107340602	107352422	+	2912	protein_coding	RIKEN cDNA 6430571L13 gene [Source:MGI Symbol;Acc:MGI:2445137]	-
ENSMUSG00000022194	1180.71	1322.72	-0.164878	0.0104519	0.1332	Pabpn1	14	54892500	54898169	+	3035	protein_coding	poly(A) binding protein, nuclear 1 [Source:MGI Symbol;Acc:MGI:1859158]	-
ENSMUSG00000066036	2441.4	1841.15	0.407332	0.0104652	0.1332	Ubr4	4	139352609	139489588	+	17997	protein_coding	ubiquitin protein ligase E3 component n-recognin 4 [Source:MGI Symbol;Acc:MGI:1916366]	-
ENSMUSG00000034917	200.907	131.482	0.613848	0.0104657	0.1332	Tjp3	10	81273207	81291581	-	3714	protein_coding	tight junction protein 3 [Source:MGI Symbol;Acc:MGI:1351650]	-
ENSMUSG00000071646	4323.77	4798.36	-0.150621	0.010495	0.133326	Mta2	19	8941875	8952303	+	4093	protein_coding	metastasis-associated gene family, member 2 [Source:MGI Symbol;Acc:MGI:1346340]	zf-GATA
ENSMUSG00000025532	567.794	691.048	-0.284632	0.0104961	0.133326	Crcp	5	130029290	130060789	+	1585	protein_coding	calcitonin gene-related peptide-receptor component protein [Source:MGI Symbol;Acc:MGI:1100818]	-
ENSMUSG00000020267	3134.84	3491.21	-0.155692	0.0105168	0.133326	Hint1	11	54866383	54870501	+	872	protein_coding	histidine triad nucleotide binding protein 1 [Source:MGI Symbol;Acc:MGI:1321133]	-
ENSMUSG00000001555	941.778	1078.89	-0.195438	0.0105247	0.133326	Fkbp10	11	100415697	100424824	+	2935	protein_coding	FK506 binding protein 10 [Source:MGI Symbol;Acc:MGI:104769]	-
ENSMUSG00000024039	103.749	68.0746	0.611622	0.0105307	0.133326	Cbs	17	31612623	31637199	-	3343	protein_coding	cystathionine beta-synthase [Source:MGI Symbol;Acc:MGI:88285]	-
ENSMUSG00000035505	192.878	231.005	-0.259593	0.0105322	0.133326	Cox18	5	90214724	90224001	-	2710	protein_coding	cytochrome c oxidase assembly protein 18 [Source:MGI Symbol;Acc:MGI:2448532]	-
ENSMUSG00000048874	2414.64	2263.86	0.0929151	0.0105806	0.133819	Phf3	1	30802339	30873921	-	14190	protein_coding	PHD finger protein 3 [Source:MGI Symbol;Acc:MGI:2446126]	-
ENSMUSG00000040322	1148.42	1277.19	-0.152783	0.0106043	0.133889	Slc25a24	3	109123149	109168457	+	3431	protein_coding	solute carrier family 25 (mitochondrial carrier, phosphate carrier), member 24 [Source:MGI Symbol;Acc:MGI:1917160]	-
ENSMUSG00000031176	261.964	206.776	0.342695	0.0106181	0.133889	Dynlt3	X	9654267	9663003	-	2576	protein_coding	dynein light chain Tctex-type 3 [Source:MGI Symbol;Acc:MGI:1914367]	-
ENSMUSG00000026649	34.6666	23.2399	0.584118	0.0106235	0.133889	Cfap126	1	171113918	171126967	+	1774	protein_coding	cilia and flagella associated protein 126 [Source:MGI Symbol;Acc:MGI:1922722]	-
ENSMUSG00000042444	217.321	176.486	0.303438	0.0106329	0.133889	Mindy2	9	70599014	70657174	-	8600	protein_coding	MINDY lysine 48 deubiquitinase 2 [Source:MGI Symbol;Acc:MGI:2443086]	-
ENSMUSG00000063524	68017.9	57391.7	0.245083	0.0106334	0.133889	Eno1	4	150236721	150248879	+	5379	protein_coding	enolase 1, alpha non-neuron [Source:MGI Symbol;Acc:MGI:95393]	-
ENSMUSG00000020258	20.1831	10.7144	0.921729	0.0106463	0.133894	Glyctk	9	106152857	106158138	-	4229	protein_coding	glycerate kinase [Source:MGI Symbol;Acc:MGI:2444085]	-
ENSMUSG00000079942	19.0923	31.3346	-0.712385	0.0106528	0.133894	Rpl28-ps3	4	126069867	126070259	-	393	processed_pseudogene	ribosomal protein L28, pseudogene 3 [Source:MGI Symbol;Acc:MGI:3650282]	-
ENSMUSG00000117187	5.56751	11.5239	-1.04846	0.0106643	1	CT033749.1	17	74438285	74438639	-	355	processed_pseudogene	elongin B (Elob) pseudogene	-
ENSMUSG00000094090	337.238	393.028	-0.222301	0.0106869	0.134203	Gm8494	5	146574888	146576120	+	1233	processed_pseudogene	predicted gene 8494 [Source:MGI Symbol;Acc:MGI:3645114]	-
ENSMUSG00000049076	1216.18	1107.49	0.135157	0.0107289	0.134611	Acap2	16	31092412	31201245	-	6732	protein_coding	ArfGAP with coiled-coil, ankyrin repeat and PH domains 2 [Source:MGI Symbol;Acc:MGI:1925868]	-
ENSMUSG00000061524	1062.26	866.233	0.295064	0.0107397	0.134627	Zic2	14	122475435	122479852	+	2880	protein_coding	zinc finger protein of the cerebellum 2 [Source:MGI Symbol;Acc:MGI:106679]	zf-C2H2
ENSMUSG00000039968	509.857	417.417	0.289613	0.0107602	0.134765	Rsbn1l	5	20893028	20956398	-	12676	protein_coding	round spermatid basic protein 1-like [Source:MGI Symbol;Acc:MGI:3036237]	-
ENSMUSG00000030161	959.357	716.2	0.42231	0.0108061	0.135169	Gabarapl1	6	129533160	129542346	+	2013	protein_coding	gamma-aminobutyric acid (GABA) A receptor-associated protein-like 1 [Source:MGI Symbol;Acc:MGI:1914980]	-
ENSMUSG00000033632	345.065	299.418	0.204756	0.0108181	0.135169	AW554918	18	25168999	25467321	+	7014	protein_coding	expressed sequence AW554918 [Source:MGI Symbol;Acc:MGI:2147376]	-
ENSMUSG00000017428	2941.06	3291.38	-0.162727	0.0108283	0.135169	Psmd11	11	80428615	80473248	+	6383	protein_coding	proteasome (prosome, macropain) 26S subunit, non-ATPase, 11 [Source:MGI Symbol;Acc:MGI:1916327]	-
ENSMUSG00000032558	214.219	166.928	0.360668	0.0108339	0.135169	Nphp3	9	104002544	104043818	+	6617	protein_coding	nephronophthisis 3 (adolescent) [Source:MGI Symbol;Acc:MGI:1921275]	-
ENSMUSG00000034342	2165.92	1977.89	0.131155	0.0108518	0.135169	Cbl	9	44142976	44234049	-	12345	protein_coding	Casitas B-lineage lymphoma [Source:MGI Symbol;Acc:MGI:88279]	-
ENSMUSG00000027333	320.802	365.586	-0.189908	0.010852	0.135169	Smox	2	131491496	131525922	+	3894	protein_coding	spermine oxidase [Source:MGI Symbol;Acc:MGI:2445356]	-
ENSMUSG00000040097	1867.42	2114.75	-0.17978	0.0108697	0.135169	Flywch1	17	23752793	23771602	-	4266	protein_coding	FLYWCH-type zinc finger 1 [Source:MGI Symbol;Acc:MGI:2442638]	-
ENSMUSG00000106775	86.2072	52.1849	0.725544	0.0108746	0.135169	C130093G08Rik	6	23251133	23253358	+	2226	TEC	RIKEN cDNA C130093G08 gene [Source:MGI Symbol;Acc:MGI:2443208]	-
ENSMUSG00000030689	731.995	848.393	-0.214029	0.0108842	0.135169	Ino80e	7	126850960	126862377	-	7644	protein_coding	INO80 complex subunit E [Source:MGI Symbol;Acc:MGI:2141881]	-
ENSMUSG00000035297	2768.05	2949.37	-0.0920976	0.0108881	0.135169	Cops4	5	100518309	100547803	+	5006	protein_coding	COP9 signalosome subunit 4 [Source:MGI Symbol;Acc:MGI:1349414]	-
ENSMUSG00000028943	366.11	187.051	0.96948	0.0109043	0.135252	Espn	4	152120331	152152371	-	8272	protein_coding	espin [Source:MGI Symbol;Acc:MGI:1861630]	-
ENSMUSG00000028811	2789.56	3027.97	-0.118445	0.0109267	0.135299	Yars	4	129189760	129219607	+	5943	protein_coding	tyrosyl-tRNA synthetase [Source:MGI Symbol;Acc:MGI:2147627]	-
ENSMUSG00000023927	1114.8	978.939	0.188026	0.0109273	0.135299	Satb1	17	51736187	51833290	-	19027	protein_coding	special AT-rich sequence binding protein 1 [Source:MGI Symbol;Acc:MGI:105084]	CUT
ENSMUSG00000105987	3214.7	3864.7	-0.265947	0.0109652	0.135352	AI506816	5	23698296	23712667	-	4479	processed_transcript	expressed sequence AI506816 [Source:MGI Symbol;Acc:MGI:2140929]	-
ENSMUSG00000025487	3106.73	3666.66	-0.23934	0.01097	0.135352	Psmd13	7	140881968	140898643	+	3377	protein_coding	proteasome (prosome, macropain) 26S subunit, non-ATPase, 13 [Source:MGI Symbol;Acc:MGI:1345192]	-
ENSMUSG00000026014	651.02	758.283	-0.220969	0.0109729	0.135352	Raph1	1	60482292	60567104	-	20498	protein_coding	Ras association (RalGDS/AF-6) and pleckstrin homology domains 1 [Source:MGI Symbol;Acc:MGI:1924550]	-
ENSMUSG00000028914	632.199	560.805	0.174069	0.0109837	0.135352	Casp9	4	141793612	141815976	+	5197	protein_coding	caspase 9 [Source:MGI Symbol;Acc:MGI:1277950]	-
ENSMUSG00000031207	4689.67	5167.62	-0.140008	0.0109925	0.135352	Msn	X	96096042	96168552	+	6327	protein_coding	moesin [Source:MGI Symbol;Acc:MGI:97167]	-
ENSMUSG00000072915	60.3051	45.3756	0.406846	0.0110012	0.135352	Gm12258	11	58847158	58861956	+	4429	protein_coding	predicted gene 12258 [Source:MGI Symbol;Acc:MGI:3651534]	zf-C2H2
ENSMUSG00000001751	211.622	141.374	0.583716	0.0110064	0.135352	Naglu	11	101070012	101077672	+	2658	protein_coding	alpha-N-acetylglucosaminidase (Sanfilippo disease IIIB) [Source:MGI Symbol;Acc:MGI:1351641]	-
ENSMUSG00000098234	437.629	353.038	0.310611	0.0110081	0.135352	Snhg6	1	9941959	9944118	-	1146	lincRNA	small nucleolar RNA host gene 6 [Source:MGI Symbol;Acc:MGI:1921074]	-
ENSMUSG00000043843	10.4811	4.73483	1.149	0.0110108	1	Tmem145	7	25306106	25316195	+	2739	protein_coding	transmembrane protein 145 [Source:MGI Symbol;Acc:MGI:3607779]	-
ENSMUSG00000032308	121.168	94.2942	0.366994	0.0110315	0.135427	Ulk3	9	57589452	57596233	+	4157	protein_coding	unc-51-like kinase 3 [Source:MGI Symbol;Acc:MGI:1918992]	-
ENSMUSG00000028023	256.25	345.743	-0.431722	0.0110333	0.135427	Pitx2	3	129199878	129219591	+	4726	protein_coding	paired-like homeodomain transcription factor 2 [Source:MGI Symbol;Acc:MGI:109340]	Homeobox
ENSMUSG00000002109	34.8866	20.2177	0.798088	0.0110575	0.135606	Ddb2	2	91211572	91236982	-	2736	protein_coding	damage specific DNA binding protein 2 [Source:MGI Symbol;Acc:MGI:1355314]	-
ENSMUSG00000063904	3843.47	4111.01	-0.0970339	0.011079	0.135751	Dpp3	19	4907229	4928287	-	2683	protein_coding	dipeptidylpeptidase 3 [Source:MGI Symbol;Acc:MGI:1922471]	-
ENSMUSG00000026960	1242.37	1129.71	0.1369	0.0111014	0.135812	Arl6ip6	2	53191726	53219220	+	2703	protein_coding	ADP-ribosylation factor-like 6 interacting protein 6 [Source:MGI Symbol;Acc:MGI:1929507]	-
ENSMUSG00000028370	342.781	259.027	0.405404	0.0111032	0.135812	Pappa	4	65124174	65357509	+	11027	protein_coding	pregnancy-associated plasma protein A [Source:MGI Symbol;Acc:MGI:97479]	-
ENSMUSG00000003033	1793.93	2002.59	-0.15882	0.0111192	0.135891	Ap1m1	8	72240018	72257385	+	3184	protein_coding	adaptor-related protein complex AP-1, mu subunit 1 [Source:MGI Symbol;Acc:MGI:102776]	-
ENSMUSG00000028381	1506.87	1347.14	0.161768	0.0111603	0.136276	Ugcg	4	59189257	59222833	+	5212	protein_coding	UDP-glucose ceramide glucosyltransferase [Source:MGI Symbol;Acc:MGI:1332243]	-
ENSMUSG00000032291	10739.3	8696.27	0.30448	0.0111728	0.136284	Crabp1	9	54764748	54773110	+	802	protein_coding	cellular retinoic acid binding protein I [Source:MGI Symbol;Acc:MGI:88490]	-
ENSMUSG00000025427	1211.63	1008.68	0.264903	0.0111809	0.136284	Rnf165	18	77456110	77565147	-	10134	protein_coding	ring finger protein 165 [Source:MGI Symbol;Acc:MGI:2444521]	-
ENSMUSG00000066357	4423.57	5315.33	-0.265112	0.0111961	0.136284	Wdr6	9	108572311	108578739	-	4163	protein_coding	WD repeat domain 6 [Source:MGI Symbol;Acc:MGI:1930140]	-
ENSMUSG00000030747	457.332	349.652	0.388227	0.0111996	0.136284	Dgat2	7	99153658	99182719	-	3083	protein_coding	diacylglycerol O-acyltransferase 2 [Source:MGI Symbol;Acc:MGI:1915050]	-
ENSMUSG00000020083	82.3475	57.0545	0.53125	0.0112157	0.136363	Fam241b	10	62107655	62143920	-	2981	protein_coding	family with sequence similarity 241, member B [Source:MGI Symbol;Acc:MGI:1917144]	-
ENSMUSG00000021271	247.984	196.782	0.335213	0.0112524	0.13652	Zfp839	12	110850253	110869996	+	3749	protein_coding	zinc finger protein 839 [Source:MGI Symbol;Acc:MGI:1920055]	-
ENSMUSG00000063652	30.0688	16.1384	0.899993	0.0112678	0.13652	Slc22a21	11	53949965	53980332	-	3645	protein_coding	solute carrier family 22 (organic cation transporter), member 21 [Source:MGI Symbol;Acc:MGI:1929481]	-
ENSMUSG00000020897	2607.69	2416.26	0.110255	0.0112758	0.13652	Aurkb	11	69045647	69051664	+	2946	protein_coding	aurora kinase B [Source:MGI Symbol;Acc:MGI:107168]	-
ENSMUSG00000015869	2005.18	2379.21	-0.247133	0.0112767	0.13652	Prpsap1	11	116470845	116494202	-	3407	protein_coding	phosphoribosyl pyrophosphate synthetase-associated protein 1 [Source:MGI Symbol;Acc:MGI:1915013]	-
ENSMUSG00000098404	5.70012	12.1462	-1.07103	0.0112811	1	Mrip-ps	7	15288251	15289190	-	940	unprocessed_pseudogene	Mom radiation induced polyposis, pseudogene [Source:MGI Symbol;Acc:MGI:3645947]	-
ENSMUSG00000025269	432.339	535.482	-0.31026	0.0112836	0.13652	Apex2	X	150519519	150589868	-	8744	protein_coding	apurinic/apyrimidinic endonuclease 2 [Source:MGI Symbol;Acc:MGI:1924872]	-
ENSMUSG00000020919	790.601	620.134	0.351254	0.0112872	0.13652	Stat5b	11	100780731	100850724	-	5539	protein_coding	signal transducer and activator of transcription 5B [Source:MGI Symbol;Acc:MGI:103035]	STAT
ENSMUSG00000005103	3053.05	3799.83	-0.315852	0.0113003	0.13652	Wdr1	5	38526813	38563221	-	8899	protein_coding	WD repeat domain 1 [Source:MGI Symbol;Acc:MGI:1337100]	-
ENSMUSG00000024096	1523.5	1664.96	-0.128925	0.0113064	0.13652	Ralbp1	17	65848418	65885798	-	4790	protein_coding	ralA binding protein 1 [Source:MGI Symbol;Acc:MGI:108466]	-
ENSMUSG00000037211	597.691	507.711	0.236072	0.0113247	0.13652	Spry1	3	37639947	37644598	+	2906	protein_coding	sprouty RTK signaling antagonist 1 [Source:MGI Symbol;Acc:MGI:1345139]	-
ENSMUSG00000021027	935.265	852.489	0.134491	0.011332	0.13652	Ralgapa1	12	55602896	55821167	-	12315	protein_coding	Ral GTPase activating protein, alpha subunit 1 [Source:MGI Symbol;Acc:MGI:1931050]	-
ENSMUSG00000000804	574.849	503.641	0.189874	0.0113351	0.13652	Usp32	11	84984442	85140161	-	7680	protein_coding	ubiquitin specific peptidase 32 [Source:MGI Symbol;Acc:MGI:2144475]	-
ENSMUSG00000029125	490.259	587.44	-0.262317	0.0113445	0.13652	Stx18	5	38038742	38137765	+	4593	protein_coding	syntaxin 18 [Source:MGI Symbol;Acc:MGI:1918366]	-
ENSMUSG00000042644	275.003	187.632	0.55332	0.0113702	0.136598	Itpr3	17	27057304	27122223	+	8990	protein_coding	inositol 1,4,5-triphosphate receptor 3 [Source:MGI Symbol;Acc:MGI:96624]	-
ENSMUSG00000102692	53.5581	30.418	0.821383	0.0113769	0.136598	Dchs2	3	83127948	83357209	+	10783	protein_coding	dachsous cadherin related 2 [Source:MGI Symbol;Acc:MGI:2685263]	-
ENSMUSG00000031060	2949.14	3432.76	-0.219329	0.0113799	0.136598	Rbm10	X	20617503	20650901	+	3714	protein_coding	RNA binding motif protein 10 [Source:MGI Symbol;Acc:MGI:2384310]	-
ENSMUSG00000086127	3.06419	0.359923	3.03267	0.0113869	1	Gm11934	4	33303569	33310137	-	1536	processed_transcript	predicted gene 11934 [Source:MGI Symbol;Acc:MGI:3649212]	-
ENSMUSG00000025103	2363.46	2064.62	0.195447	0.0113915	0.136621	Btbd1	7	81792074	81829431	-	3471	protein_coding	BTB (POZ) domain containing 1 [Source:MGI Symbol;Acc:MGI:1933765]	-
ENSMUSG00000039100	2824.51	2568.77	0.137292	0.0114187	0.136627	2023-03-06	15	31455891	31531053	-	9174	protein_coding	membrane-associated ring finger (C3HC4) 6 [Source:MGI Symbol;Acc:MGI:2442773]	-
ENSMUSG00000052056	1241.86	1064.66	0.222923	0.0114236	0.136627	Zfp217	2	170108643	170148103	-	6139	protein_coding	zinc finger protein 217 [Source:MGI Symbol;Acc:MGI:2685408]	zf-C2H2
ENSMUSG00000002006	488.237	396.612	0.300436	0.0114239	0.136627	Pdzd4	X	73793359	73824969	-	3970	protein_coding	PDZ domain containing 4 [Source:MGI Symbol;Acc:MGI:2443483]	-
ENSMUSG00000056481	659.842	776.123	-0.234201	0.0114306	0.136627	Cd248	19	5068078	5070637	+	2560	protein_coding	CD248 antigen, endosialin [Source:MGI Symbol;Acc:MGI:1917695]	-
ENSMUSG00000026605	3455.59	3010.43	0.199103	0.0114424	0.136652	Cenpf	1	189640606	189688086	-	15433	protein_coding	centromere protein F [Source:MGI Symbol;Acc:MGI:1313302]	-
ENSMUSG00000020089	4080.91	4885.11	-0.2597	0.0114544	0.136668	Ppa1	10	61648552	61674168	+	2902	protein_coding	pyrophosphatase (inorganic) 1 [Source:MGI Symbol;Acc:MGI:97831]	-
ENSMUSG00000095115	252.918	299.507	-0.24467	0.0114631	0.136668	Itpripl2	7	118485111	118491975	-	6865	protein_coding	inositol 1,4,5-triphosphate receptor interacting protein-like 2 [Source:MGI Symbol;Acc:MGI:2442416]	-
ENSMUSG00000021662	204.244	147.531	0.47192	0.0114765	0.136712	Arhgef28	13	97899469	98206439	-	7328	protein_coding	Rho guanine nucleotide exchange factor (GEF) 28 [Source:MGI Symbol;Acc:MGI:1346016]	-
ENSMUSG00000023150	6753.37	6115.05	0.143218	0.0114969	0.136751	Ivns1abp	1	151344477	151364422	+	5435	protein_coding	influenza virus NS1A binding protein [Source:MGI Symbol;Acc:MGI:2152389]	-
ENSMUSG00000031546	1045.61	1174.74	-0.169221	0.0115072	0.136751	Gins4	8	23226616	23237659	-	1349	protein_coding	GINS complex subunit 4 (Sld5 homolog) [Source:MGI Symbol;Acc:MGI:1923847]	-
ENSMUSG00000018076	1107.53	967.047	0.196002	0.0115127	0.136751	Med13l	5	118560679	118765438	+	15427	protein_coding	mediator complex subunit 13-like [Source:MGI Symbol;Acc:MGI:2670178]	-
ENSMUSG00000004460	1481.26	1789.09	-0.272949	0.0115185	0.136751	Dnajb11	16	22857845	22879634	+	3236	protein_coding	DnaJ heat shock protein family (Hsp40) member B11 [Source:MGI Symbol;Acc:MGI:1915088]	-
ENSMUSG00000027957	395.356	341.301	0.210144	0.0115399	0.136891	Slc35a3	3	116669470	116712831	-	10786	protein_coding	solute carrier family 35 (UDP-N-acetylglucosamine (UDP-GlcNAc) transporter), member 3 [Source:MGI Symbol;Acc:MGI:1917648]	-
ENSMUSG00000047412	588.645	519.277	0.180767	0.0115538	0.136941	Zbtb44	9	31030644	31075885	+	9341	protein_coding	zinc finger and BTB domain containing 44 [Source:MGI Symbol;Acc:MGI:1925123]	ZBTB
ENSMUSG00000063897	399.602	465.15	-0.219358	0.0115639	0.136946	CAAA01118383.1	GL456216.1	15881	36183	+	2173	protein_coding	dehydrogenase/reductase (SDR family) X chromosome [Source:NCBI gene;Acc:236082]	-
ENSMUSG00000019732	30.0108	15.5754	0.952765	0.0115818	0.137043	Calr3	8	72424176	72443870	-	1962	protein_coding	calreticulin 3 [Source:MGI Symbol;Acc:MGI:1920566]	-
ENSMUSG00000041012	214.275	161.845	0.4089	0.0116004	0.137148	Cmtm8	9	114789345	114844156	-	3401	protein_coding	CKLF-like MARVEL transmembrane domain containing 8 [Source:MGI Symbol;Acc:MGI:2447167]	-
ENSMUSG00000028318	597.216	808.258	-0.437426	0.0116564	0.137692	Polr1e	4	45018583	45036565	+	3897	protein_coding	polymerase (RNA) I polypeptide E [Source:MGI Symbol;Acc:MGI:1929022]	-
ENSMUSG00000053730	474.33	544.875	-0.20184	0.0116658	0.137692	Tmem39b	4	129676355	129696838	-	2286	protein_coding	transmembrane protein 39b [Source:MGI Symbol;Acc:MGI:2682939]	-
ENSMUSG00000024312	1691.06	2098.96	-0.312216	0.0116821	0.137719	Wdr46	17	33940660	33949695	+	2442	protein_coding	WD repeat domain 46 [Source:MGI Symbol;Acc:MGI:1931871]	-
ENSMUSG00000018040	1963.87	2208.95	-0.170115	0.0116876	0.137719	Rrp7a	15	83113433	83122801	-	5411	protein_coding	ribosomal RNA processing 7 homolog A (S. cerevisiae) [Source:MGI Symbol;Acc:MGI:1922028]	-
ENSMUSG00000022211	161.047	122.058	0.403674	0.0117054	0.137813	Carmil3	14	55490651	55508272	+	6457	protein_coding	capping protein regulator and myosin 1 linker 3 [Source:MGI Symbol;Acc:MGI:2448573]	-
ENSMUSG00000048264	446.603	376.044	0.250269	0.0117281	0.137966	Dip2c	13	9276528	9668928	+	8235	protein_coding	disco interacting protein 2 homolog C [Source:MGI Symbol;Acc:MGI:1920179]	-
ENSMUSG00000042675	262.368	174.962	0.586633	0.011759	0.138186	Ypel3	7	126776955	126780514	+	1848	protein_coding	yippee like 3 [Source:MGI Symbol;Acc:MGI:1913340]	-
ENSMUSG00000034245	278.827	215.708	0.372242	0.0117676	0.138186	Hdac11	6	91156665	91174692	+	3849	protein_coding	histone deacetylase 11 [Source:MGI Symbol;Acc:MGI:2385252]	-
ENSMUSG00000051705	419.484	345.292	0.282092	0.0117761	0.138186	Senp8	9	59734259	59750710	-	3965	protein_coding	SUMO/sentrin specific peptidase 8 [Source:MGI Symbol;Acc:MGI:1918849]	-
ENSMUSG00000049436	15.5054	26.3917	-0.76345	0.0118013	0.138226	Upk1b	16	38773184	38800328	-	2089	protein_coding	uroplakin 1B [Source:MGI Symbol;Acc:MGI:98912]	-
ENSMUSG00000022587	772.156	851.08	-0.141108	0.0118112	0.138226	Ly6e	15	74955051	74959905	+	3784	protein_coding	lymphocyte antigen 6 complex, locus E [Source:MGI Symbol;Acc:MGI:106651]	-
ENSMUSG00000042436	516.434	631.128	-0.28821	0.0118146	0.138226	Mfap4	11	61485431	61488900	+	1922	protein_coding	microfibrillar-associated protein 4 [Source:MGI Symbol;Acc:MGI:1342276]	-
ENSMUSG00000000902	3016.32	3270.03	-0.116606	0.0118255	0.138226	Smarcb1	10	75896769	75921617	-	7930	protein_coding	SWI/SNF related, matrix associated, actin dependent regulator of chromatin, subfamily b, member 1 [Source:MGI Symbol;Acc:MGI:1328366]	-
ENSMUSG00000024038	1024.96	786.744	0.382297	0.0118332	0.138226	Ndufv3	17	31520115	31531326	+	2490	protein_coding	NADH:ubiquinone oxidoreductase core subunit V3 [Source:MGI Symbol;Acc:MGI:1890894]	-
ENSMUSG00000032939	2457.44	2925.5	-0.251838	0.0118508	0.138226	Nup93	8	94214564	94317227	+	4257	protein_coding	nucleoporin 93 [Source:MGI Symbol;Acc:MGI:1919055]	-
ENSMUSG00000042207	4180.73	3264.36	0.357121	0.0118526	0.138226	Kdm5b	1	134560171	134635285	+	16555	protein_coding	lysine (K)-specific demethylase 5B [Source:MGI Symbol;Acc:MGI:1922855]	ARID
ENSMUSG00000025937	358.308	284.267	0.335382	0.0118626	0.138226	Lactb2	1	13623330	13660546	-	4566	protein_coding	lactamase, beta 2 [Source:MGI Symbol;Acc:MGI:2442551]	-
ENSMUSG00000037243	128.148	100.119	0.358543	0.011876	0.138226	Zfp692	11	58307069	58314627	+	1963	protein_coding	zinc finger protein 692 [Source:MGI Symbol;Acc:MGI:2144276]	zf-C2H2
ENSMUSG00000033088	1786.92	1382.07	0.371075	0.0118773	0.138226	Triobp	15	78947724	79005869	+	12302	protein_coding	TRIO and F-actin binding protein [Source:MGI Symbol;Acc:MGI:1349410]	-
ENSMUSG00000047636	1.13472	4.22617	-1.95067	0.0118873	1	Cdcp2	4	107096891	107113125	+	3117	protein_coding	CUB domain containing protein 2 [Source:MGI Symbol;Acc:MGI:3045328]	-
ENSMUSG00000023883	1874.46	1688.21	0.150939	0.0119104	0.138415	Phf10	17	14945009	14961273	-	4914	protein_coding	PHD finger protein 10 [Source:MGI Symbol;Acc:MGI:1919307]	-
ENSMUSG00000052981	95.1137	70.8713	0.428167	0.0119156	0.138415	Ube2ql1	13	69702832	69739889	-	2674	protein_coding	ubiquitin-conjugating enzyme E2Q family-like 1 [Source:MGI Symbol;Acc:MGI:1924230]	-
ENSMUSG00000003360	3395.11	3802.35	-0.163794	0.0119229	0.138415	Ddx23	15	98645134	98662894	-	6229	protein_coding	DEAD (Asp-Glu-Ala-Asp) box polypeptide 23 [Source:MGI Symbol;Acc:MGI:1921601]	-
ENSMUSG00000087403	108.634	73.0719	0.575739	0.0119499	0.138542	Kantr	X	152294828	152327495	-	5089	protein_coding	Kdm5c adjacent non-coding transcript [Source:MGI Symbol;Acc:MGI:1920247]	-
ENSMUSG00000030335	1268.45	1406.93	-0.150363	0.0119534	0.138542	Mrpl51	6	125191801	125196269	+	4043	protein_coding	mitochondrial ribosomal protein L51 [Source:MGI Symbol;Acc:MGI:1913743]	-
ENSMUSG00000001285	942.73	1140.05	-0.27526	0.0119728	0.138653	Myg1	15	102331709	102338139	+	2823	protein_coding	melanocyte proliferating gene 1 [Source:MGI Symbol;Acc:MGI:1929864]	-
ENSMUSG00000029484	250.68	318.543	-0.345598	0.0119982	0.13874	Anxa3	5	96793339	96845966	+	3643	protein_coding	annexin A3 [Source:MGI Symbol;Acc:MGI:1201378]	-
ENSMUSG00000029338	596.734	727.502	-0.286993	0.0120009	0.13874	Antxr2	5	97882783	98031043	-	6655	protein_coding	anthrax toxin receptor 2 [Source:MGI Symbol;Acc:MGI:1919164]	-
ENSMUSG00000021140	1503.72	1297.67	0.213121	0.012014	0.13874	Pcnx	12	81860023	82000924	+	15613	protein_coding	pecanex homolog [Source:MGI Symbol;Acc:MGI:1891924]	-
ENSMUSG00000027848	446.715	575.784	-0.367579	0.0120195	0.13874	Olfml3	3	103722222	103738001	-	6161	protein_coding	olfactomedin-like 3 [Source:MGI Symbol;Acc:MGI:1914877]	-
ENSMUSG00000085936	18.4436	10.388	0.822613	0.0120241	1	2610307P16Rik	13	28460034	28885620	-	3293	processed_transcript	RIKEN cDNA 2610307P16 gene [Source:MGI Symbol;Acc:MGI:1919768]	-
ENSMUSG00000038079	427.329	352.773	0.27757	0.0120827	0.13932	Tmem237	1	59100590	59120408	-	2389	protein_coding	transmembrane protein 237 [Source:MGI Symbol;Acc:MGI:2138365]	-
ENSMUSG00000034152	1476.27	1681.49	-0.188444	0.0120895	0.13932	Exoc3	13	74169488	74208732	-	6001	protein_coding	exocyst complex component 3 [Source:MGI Symbol;Acc:MGI:2443972]	-
ENSMUSG00000022557	2147.96	2813.21	-0.389547	0.0121444	0.139659	Bop1	15	76452989	76477277	-	2957	protein_coding	block of proliferation 1 [Source:MGI Symbol;Acc:MGI:1334460]	-
ENSMUSG00000004328	356.836	223.954	0.67315	0.0121515	0.139659	Hif3a	7	17031507	17062427	-	6710	protein_coding	hypoxia inducible factor 3, alpha subunit [Source:MGI Symbol;Acc:MGI:1859778]	-
ENSMUSG00000060568	185.964	147.809	0.33355	0.0121547	0.139659	Fam78b	1	167001417	167091302	+	6325	protein_coding	family with sequence similarity 78, member B [Source:MGI Symbol;Acc:MGI:2443050]	-
ENSMUSG00000030528	1727.55	1603.37	0.107104	0.0121585	0.139659	Blm	7	80454733	80535119	-	8777	protein_coding	Bloom syndrome, RecQ like helicase [Source:MGI Symbol;Acc:MGI:1328362]	-
ENSMUSG00000099913	2.68508	0.359923	2.83868	0.0121603	1	Gm28551	1	53325507	53352667	-	3142	protein_coding	predicted gene 28551 [Source:MGI Symbol;Acc:MGI:5579257]	-
ENSMUSG00000025858	1896.08	2145.72	-0.17901	0.0121875	0.139879	Get4	5	139252324	139270051	+	2431	protein_coding	golgi to ER traffic protein 4 [Source:MGI Symbol;Acc:MGI:1914854]	-
ENSMUSG00000078887	34.625	21.8323	0.664917	0.0122166	0.1401	Gm6710	2	175869219	175881248	+	3440	protein_coding	predicted gene 6710 [Source:MGI Symbol;Acc:MGI:3779623]	zf-C2H2
ENSMUSG00000086604	6.07055	2.10142	1.53212	0.0122284	1	Gm15510	7	5046949	5057116	-	1172	antisense	predicted gene 15510 [Source:MGI Symbol;Acc:MGI:3782958]	-
ENSMUSG00000058331	82.1523	62.6788	0.394499	0.0122288	0.140114	Zfp85	13	67747800	67755228	-	2359	protein_coding	zinc finger protein 85 [Source:MGI Symbol;Acc:MGI:107767]	zf-C2H2
ENSMUSG00000068039	11302.9	11955	-0.0810776	0.0122399	0.140114	Tcp1	17	12915701	12925067	+	5030	protein_coding	t-complex protein 1 [Source:MGI Symbol;Acc:MGI:98535]	-
ENSMUSG00000032667	324.637	408.464	-0.333434	0.0122574	0.140114	Pon2	6	5264147	5298455	-	7339	protein_coding	paraoxonase 2 [Source:MGI Symbol;Acc:MGI:106687]	-
ENSMUSG00000027506	707.346	561.14	0.334818	0.0122575	0.140114	Tpd52	3	8925593	9004723	-	7487	protein_coding	tumor protein D52 [Source:MGI Symbol;Acc:MGI:107749]	-
ENSMUSG00000031548	4886.64	4423.15	0.143889	0.0122835	0.140294	Sfrp1	8	23411502	23449632	+	4372	protein_coding	secreted frizzled-related protein 1 [Source:MGI Symbol;Acc:MGI:892014]	-
ENSMUSG00000093726	78.7734	58.7366	0.430598	0.0122931	0.140294	Gm20667	14	67673177	67675106	-	1930	sense_overlapping	predicted gene 20667 [Source:MGI Symbol;Acc:MGI:5313114]	-
ENSMUSG00000020514	540.311	617.674	-0.19492	0.012319	0.140476	Mrpl22	11	58171661	58179565	+	981	protein_coding	mitochondrial ribosomal protein L22 [Source:MGI Symbol;Acc:MGI:1333794]	-
ENSMUSG00000029772	774.054	653.465	0.245534	0.0123325	0.140517	Ahcyl2	6	29768011	29912310	+	18255	protein_coding	S-adenosylhomocysteine hydrolase-like 2 [Source:MGI Symbol;Acc:MGI:1921590]	-
ENSMUSG00000030697	3509.88	3787.1	-0.110123	0.0123524	0.14063	Ppp4c	7	126785866	126792496	-	4281	protein_coding	protein phosphatase 4, catalytic subunit [Source:MGI Symbol;Acc:MGI:1891763]	-
ENSMUSG00000027998	1869.92	2093.13	-0.163559	0.0123722	0.140641	Plrg1	3	83055522	83072355	+	2816	protein_coding	pleiotropic regulator 1 [Source:MGI Symbol;Acc:MGI:1858197]	-
ENSMUSG00000028851	6091.33	6940.79	-0.188534	0.0123751	0.140641	Nudc	4	133532542	133545996	-	1425	protein_coding	nudC nuclear distribution protein [Source:MGI Symbol;Acc:MGI:106014]	-
ENSMUSG00000015745	1341.73	1544.14	-0.20318	0.0123832	0.140641	Plekho1	3	95988429	95996001	-	2172	protein_coding	pleckstrin homology domain containing, family O member 1 [Source:MGI Symbol;Acc:MGI:1914470]	-
ENSMUSG00000030079	3017.59	3405.41	-0.174875	0.0123979	0.140696	Ruvbl1	6	88465409	88497572	+	1899	protein_coding	RuvB-like protein 1 [Source:MGI Symbol;Acc:MGI:1928760]	-
ENSMUSG00000107741	18.0483	7.26186	1.32186	0.0124433	1	Gm2011	3	40846820	40875388	+	4557	transcribed_unprocessed_pseudogene	predicted gene 2011 [Source:MGI Symbol;Acc:MGI:3780180]	-
ENSMUSG00000053111	6.31451	1.75395	1.8511	0.012462	1	Fank1	7	133776861	133881532	+	2299	protein_coding	fibronectin type 3 and ankyrin repeat domains 1 [Source:MGI Symbol;Acc:MGI:1914180]	-
ENSMUSG00000018415	1767.75	1530.1	0.208502	0.0124803	0.141517	Gid4	11	60417145	60450927	+	4864	protein_coding	GID complex subunit 4, VID24 homolog [Source:MGI Symbol;Acc:MGI:1914021]	-
ENSMUSG00000006281	210.108	143.663	0.549967	0.0125097	0.141736	Tep1	14	50824059	50870560	-	9568	protein_coding	telomerase associated protein 1 [Source:MGI Symbol;Acc:MGI:109573]	-
ENSMUSG00000024177	821.725	736.99	0.15815	0.0125469	0.142044	Nme4	17	26091734	26095508	-	1418	protein_coding	NME/NM23 nucleoside diphosphate kinase 4 [Source:MGI Symbol;Acc:MGI:1931148]	-
ENSMUSG00000020605	611.037	473.305	0.36985	0.0125931	0.142438	Hs1bp3	12	8313432	8343824	+	3004	protein_coding	HCLS1 binding protein 3 [Source:MGI Symbol;Acc:MGI:1913224]	-
ENSMUSG00000030283	378.69	298.313	0.344192	0.0126043	0.142438	St8sia1	6	142821545	142964452	-	9341	protein_coding	ST8 alpha-N-acetyl-neuraminide alpha-2,8-sialyltransferase 1 [Source:MGI Symbol;Acc:MGI:106011]	-
ENSMUSG00000033272	2752.94	3399.43	-0.304629	0.0126358	0.142438	Slc35a4	18	36679215	36683861	+	3275	protein_coding	solute carrier family 35, member A4 [Source:MGI Symbol;Acc:MGI:1915093]	-
ENSMUSG00000020893	598.829	413.723	0.534504	0.0126394	0.142438	Per1	11	69095217	69109960	+	5631	protein_coding	period circadian clock 1 [Source:MGI Symbol;Acc:MGI:1098283]	-
ENSMUSG00000018322	619.178	744.313	-0.266687	0.012648	0.142438	Tomm34	2	164053540	164071169	-	3040	protein_coding	translocase of outer mitochondrial membrane 34 [Source:MGI Symbol;Acc:MGI:1914395]	-
ENSMUSG00000020256	61.1066	27.6627	1.14795	0.0126568	0.142438	Aldh1l2	10	83487450	83534140	-	7503	protein_coding	aldehyde dehydrogenase 1 family, member L2 [Source:MGI Symbol;Acc:MGI:2444680]	-
ENSMUSG00000040105	113.864	85.5499	0.417376	0.0126639	0.142438	Plpp6	19	28963953	28966811	+	2859	protein_coding	phospholipid phosphatase 6 [Source:MGI Symbol;Acc:MGI:1921661]	-
ENSMUSG00000026686	220.976	186.921	0.242384	0.0126716	0.142438	Lmx1a	1	167689237	167848741	+	3396	protein_coding	LIM homeobox transcription factor 1 alpha [Source:MGI Symbol;Acc:MGI:1888519]	Homeobox
ENSMUSG00000018707	4090.09	3077.8	0.410363	0.0126724	0.142438	Dync1h1	12	110601452	110666945	+	15658	protein_coding	dynein cytoplasmic 1 heavy chain 1 [Source:MGI Symbol;Acc:MGI:103147]	-
ENSMUSG00000030058	2944.81	3178.09	-0.109755	0.0126935	0.142562	Copg1	6	87887814	87913595	+	11011	protein_coding	coatomer protein complex, subunit gamma 1 [Source:MGI Symbol;Acc:MGI:1858696]	-
ENSMUSG00000032997	1137.9	1365.92	-0.264101	0.0127169	0.142588	Chpf	1	75474569	75479307	-	3856	protein_coding	chondroitin polymerizing factor [Source:MGI Symbol;Acc:MGI:106576]	-
ENSMUSG00000033294	1150.56	1396.66	-0.280215	0.0127346	0.142588	Noc4l	5	110648418	110653417	-	2596	protein_coding	NOC4 like [Source:MGI Symbol;Acc:MGI:2140843]	-
ENSMUSG00000038014	3158.94	3573.52	-0.178239	0.0127359	0.142588	Fam120a	13	48879219	48968017	-	5105	protein_coding	family with sequence similarity 120, member A [Source:MGI Symbol;Acc:MGI:2446163]	-
ENSMUSG00000061232	353.619	234.318	0.594714	0.012738	0.142588	H2-K1	17	33996017	34000333	-	2608	protein_coding	histocompatibility 2, K1, K region [Source:MGI Symbol;Acc:MGI:95904]	-
ENSMUSG00000068966	619.365	544.765	0.185289	0.0127476	0.142588	Zbtb34	2	33406108	33431324	-	6604	protein_coding	zinc finger and BTB domain containing 34 [Source:MGI Symbol;Acc:MGI:2685195]	ZBTB
ENSMUSG00000069601	1629.93	1453.76	0.165905	0.012766	0.142588	Ank3	10	69398773	70027438	+	34838	protein_coding	ankyrin 3, epithelial [Source:MGI Symbol;Acc:MGI:88026]	-
ENSMUSG00000079480	370.941	455.209	-0.296901	0.0127664	0.142588	Pin4	X	102119447	102127669	+	651	protein_coding	protein (peptidyl-prolyl cis/trans isomerase) NIMA-interacting, 4 (parvulin) [Source:MGI Symbol;Acc:MGI:1916963]	-
ENSMUSG00000064367	8430.15	13274.8	-0.655062	0.0128014	0.142801	mt-Nd5	MT	11742	13565	+	1824	protein_coding	mitochondrially encoded NADH dehydrogenase 5 [Source:MGI Symbol;Acc:MGI:102496]	-
ENSMUSG00000018554	52.4746	35.5494	0.567879	0.0128056	0.142801	Ybx2	11	69935796	69941605	+	1885	protein_coding	Y box protein 2 [Source:MGI Symbol;Acc:MGI:1096372]	CSD
ENSMUSG00000025134	3776.7	4511.4	-0.256693	0.0128354	0.142907	Alyref	11	120592121	120598365	-	3839	protein_coding	Aly/REF export factor [Source:MGI Symbol;Acc:MGI:1341044]	-
ENSMUSG00000040128	1202.97	927.162	0.376232	0.0128372	0.142907	Pnrc1	4	33245423	33290163	-	2095	protein_coding	proline-rich nuclear receptor coactivator 1 [Source:MGI Symbol;Acc:MGI:1917838]	-
ENSMUSG00000021645	1020.74	1189.76	-0.222058	0.012847	0.142907	Smn1	13	100124852	100137690	+	2592	protein_coding	survival motor neuron 1 [Source:MGI Symbol;Acc:MGI:109257]	-
ENSMUSG00000056043	203.442	123.963	0.716675	0.0128556	0.142907	Rgs9bp	7	35578993	35585582	-	6590	protein_coding	regulator of G-protein signalling 9 binding protein [Source:MGI Symbol;Acc:MGI:2384418]	-
ENSMUSG00000063049	577.809	485.902	0.251115	0.0128848	0.14297	Ing2	8	47667178	47675556	-	3019	protein_coding	inhibitor of growth family, member 2 [Source:MGI Symbol;Acc:MGI:1916510]	-
ENSMUSG00000041199	237.916	286.17	-0.268199	0.0128849	0.14297	Rpusd1	17	25727751	25731456	+	1703	protein_coding	RNA pseudouridylate synthase domain containing 1 [Source:MGI Symbol;Acc:MGI:1919186]	-
ENSMUSG00000029711	63.986	41.5884	0.627462	0.0128915	0.14297	Epo	5	137483020	137533242	-	855	protein_coding	erythropoietin [Source:MGI Symbol;Acc:MGI:95407]	-
ENSMUSG00000039831	2793.69	2146.98	0.380117	0.0129496	0.143476	Arhgap29	3	121952541	122016753	+	8815	protein_coding	Rho GTPase activating protein 29 [Source:MGI Symbol;Acc:MGI:2443818]	-
ENSMUSG00000040649	1092.27	900.133	0.279774	0.0129575	0.143476	Rimklb	6	122447296	122498761	-	5622	protein_coding	ribosomal modification protein rimK-like family member B [Source:MGI Symbol;Acc:MGI:1918325]	-
ENSMUSG00000113749	100.084	125.68	-0.333405	0.0129792	0.143571	Mrto4-ps1	12	20417722	20418442	+	721	processed_pseudogene	mRNA turnover 4, pseudogene 1 [Source:MGI Symbol;Acc:MGI:3644169]	-
ENSMUSG00000022863	471.428	361.653	0.383704	0.0129864	0.143571	Btg3	16	78332637	78377192	-	4014	protein_coding	B cell translocation gene 3 [Source:MGI Symbol;Acc:MGI:109532]	-
ENSMUSG00000036537	158.384	133.562	0.247085	0.013003	0.14359	Rnf113a1	X	37191245	37192467	+	1223	protein_coding	ring finger protein 113A1 [Source:MGI Symbol;Acc:MGI:1917192]	-
ENSMUSG00000031245	1014.41	875.208	0.213618	0.0130132	0.14359	Hmgn5	X	109004534	109013404	-	1934	protein_coding	high-mobility group nucleosome binding domain 5 [Source:MGI Symbol;Acc:MGI:1355295]	-
ENSMUSG00000032405	839.502	747.471	0.167812	0.0130185	0.14359	Pias1	9	62878368	62987924	-	6830	protein_coding	protein inhibitor of activated STAT 1 [Source:MGI Symbol;Acc:MGI:1913125]	zf-MIZ
ENSMUSG00000010936	1224.17	1438.58	-0.233563	0.0130667	0.143834	Vac14	8	110618585	110720398	+	6960	protein_coding	Vac14 homolog (S. cerevisiae) [Source:MGI Symbol;Acc:MGI:2157980]	-
ENSMUSG00000097504	566.579	492.305	0.203256	0.0130695	0.143834	4930516B21Rik	9	119440278	119444830	-	1195	lincRNA	RIKEN cDNA 4930516B21 gene [Source:MGI Symbol;Acc:MGI:1922364]	-
ENSMUSG00000024683	642.574	788.481	-0.296828	0.0130712	0.143834	Mrpl16	19	11770415	11774944	+	1122	protein_coding	mitochondrial ribosomal protein L16 [Source:MGI Symbol;Acc:MGI:2137219]	-
ENSMUSG00000033295	10307.4	9460.06	0.123869	0.0130951	0.143985	Ptprf	4	118208213	118291405	-	9148	protein_coding	protein tyrosine phosphatase, receptor type, F [Source:MGI Symbol;Acc:MGI:102695]	-
ENSMUSG00000026312	15.1894	7.10777	1.08497	0.0131004	1	Cdh7	1	109982431	110140157	+	10037	protein_coding	cadherin 7, type 2 [Source:MGI Symbol;Acc:MGI:2442792]	-
ENSMUSG00000020868	667.067	572.347	0.221927	0.0131158	0.144101	Xylt2	11	94663851	94677515	-	3979	protein_coding	xylosyltransferase II [Source:MGI Symbol;Acc:MGI:2444797]	-
ENSMUSG00000050141	3.09482	0	4.00226	0.0131281	1	Fam205c	4	42868004	42874234	-	1871	protein_coding	family with sequence similarity 205, member C [Source:MGI Symbol;Acc:MGI:2679716]	-
ENSMUSG00000034066	200.91	240.71	-0.262908	0.0131299	0.144144	Farp2	1	93512079	93621976	+	5235	protein_coding	FERM, RhoGEF and pleckstrin domain protein 2 [Source:MGI Symbol;Acc:MGI:2385126]	-
ENSMUSG00000097164	65.9767	45.0338	0.555515	0.0131704	0.144235	Cep83os	10	94671025	94688576	-	6566	bidirectional_promoter_lncRNA	centrosomal protein 83, opposite strand [Source:MGI Symbol;Acc:MGI:1914973]	-
ENSMUSG00000054091	437.84	373.674	0.229484	0.0131744	0.144235	1810037I17Rik	3	122924203	122926184	+	1160	protein_coding	RIKEN cDNA 1810037I17 gene [Source:MGI Symbol;Acc:MGI:1914954]	-
ENSMUSG00000027255	1035.2	1201.02	-0.215545	0.013204	0.144235	Arfgap2	2	91264974	91276931	+	4129	protein_coding	ADP-ribosylation factor GTPase activating protein 2 [Source:MGI Symbol;Acc:MGI:1924288]	-
ENSMUSG00000022947	28.7329	40.8689	-0.510602	0.0132087	0.144235	Cbr3	16	93683215	93690990	+	1254	protein_coding	carbonyl reductase 3 [Source:MGI Symbol;Acc:MGI:1309992]	-
ENSMUSG00000085196	5.41248	0.881245	2.62916	0.0132211	1	Gm14963	19	6268795	6276605	-	2558	processed_transcript	predicted gene 14963 [Source:MGI Symbol;Acc:MGI:3705162]	-
ENSMUSG00000063564	1047.21	904.187	0.213017	0.0132274	0.144235	Col23a1	11	51289920	51583918	+	5736	protein_coding	collagen, type XXIII, alpha 1 [Source:MGI Symbol;Acc:MGI:2653243]	-
ENSMUSG00000029147	5973.35	7146.83	-0.25893	0.0132301	0.144235	Ppm1g	5	31202664	31220687	-	4861	protein_coding	protein phosphatase 1G (formerly 2C), magnesium-dependent, gamma isoform [Source:MGI Symbol;Acc:MGI:106065]	-
ENSMUSG00000040220	563.151	737.408	-0.38974	0.0132325	0.144235	Gas8	8	123518834	123536650	+	4012	protein_coding	growth arrest specific 8 [Source:MGI Symbol;Acc:MGI:1202386]	-
ENSMUSG00000028199	611.472	486.198	0.332076	0.013237	0.144235	Cryz	3	154596711	154623182	+	6195	protein_coding	crystallin, zeta [Source:MGI Symbol;Acc:MGI:88527]	-
ENSMUSG00000046207	15.056	24.6332	-0.704925	0.01324	0.144235	Pik3r6	11	68503019	68552698	+	3622	protein_coding	phosphoinositide-3-kinase regulatory subunit 5 [Source:MGI Symbol;Acc:MGI:2144613]	-
ENSMUSG00000013822	1176.28	1408.9	-0.261113	0.0132448	0.144235	Elof1	9	22112989	22117172	-	1702	protein_coding	ELF1 homolog, elongation factor 1 [Source:MGI Symbol;Acc:MGI:1913376]	-
ENSMUSG00000016918	2130.73	1874.52	0.185127	0.0132504	0.144235	Sulf1	1	12692277	12861192	+	11294	protein_coding	sulfatase 1 [Source:MGI Symbol;Acc:MGI:2138563]	-
ENSMUSG00000006288	805.788	727.422	0.149073	0.0132796	0.144441	Ttc5	14	50765415	50785519	-	4065	protein_coding	tetratricopeptide repeat domain 5 [Source:MGI Symbol;Acc:MGI:2683584]	-
ENSMUSG00000041697	3382.54	3678.8	-0.120884	0.0133048	0.144605	Cox6a1	5	115345642	115348981	-	702	protein_coding	cytochrome c oxidase subunit 6A1 [Source:MGI Symbol;Acc:MGI:103099]	-
ENSMUSG00000023000	2.93322	8.62817	-1.59363	0.0133239	1	Dhh	15	98891152	98898540	-	4399	protein_coding	desert hedgehog [Source:MGI Symbol;Acc:MGI:94891]	-
ENSMUSG00000023961	34.8082	52.4346	-0.59877	0.0133718	0.144956	Enpp4	17	44096308	44105809	-	4560	protein_coding	ectonucleotide pyrophosphatase/phosphodiesterase 4 [Source:MGI Symbol;Acc:MGI:2682634]	-
ENSMUSG00000005609	1959.6	2187.16	-0.159082	0.013374	0.144956	Ctr9	7	111028951	111056377	+	8000	protein_coding	CTR9 homolog, Paf1/RNA polymerase II complex component [Source:MGI Symbol;Acc:MGI:109345]	-
ENSMUSG00000075415	709.704	811.743	-0.194093	0.0133742	0.144956	Fnbp1	2	31026206	31142008	-	10030	protein_coding	formin binding protein 1 [Source:MGI Symbol;Acc:MGI:109606]	-
ENSMUSG00000001105	343.172	434.753	-0.342772	0.0133881	0.144956	Ift20	11	78536361	78541737	+	1525	protein_coding	intraflagellar transport 20 [Source:MGI Symbol;Acc:MGI:1915585]	-
ENSMUSG00000027778	744.506	650.124	0.196097	0.0133884	0.144956	Ift80	3	68892499	69004570	-	12428	protein_coding	intraflagellar transport 80 [Source:MGI Symbol;Acc:MGI:1915509]	-
ENSMUSG00000026718	1139	971.272	0.230766	0.0134083	0.14506	Stam	2	14074098	14149634	+	8386	protein_coding	signal transducing adaptor molecule (SH3 domain and ITAM motif) 1 [Source:MGI Symbol;Acc:MGI:1329014]	-
ENSMUSG00000005069	1141.58	981.194	0.219316	0.013427	0.145151	Pex5	6	124396816	124415067	-	3943	protein_coding	peroxisomal biogenesis factor 5 [Source:MGI Symbol;Acc:MGI:1098808]	-
ENSMUSG00000037270	670.289	567.35	0.241018	0.013438	0.145159	4932438A13Rik	3	36863104	37053033	+	32279	protein_coding	RIKEN cDNA 4932438A13 gene [Source:MGI Symbol;Acc:MGI:2444631]	-
ENSMUSG00000055013	1891.98	1691.47	0.162221	0.0134918	0.145607	Agap1	1	89454806	89897617	+	17559	protein_coding	ArfGAP with GTPase domain, ankyrin repeat and PH domain 1 [Source:MGI Symbol;Acc:MGI:2653690]	-
ENSMUSG00000022407	2316.29	2624.4	-0.180635	0.0135086	0.145607	Adsl	15	80948490	80970946	+	5634	protein_coding	adenylosuccinate lyase [Source:MGI Symbol;Acc:MGI:103202]	-
ENSMUSG00000041769	1253.55	1431.39	-0.192248	0.0135103	0.145607	Ppp2r2d	7	138846079	138883057	+	5903	protein_coding	protein phosphatase 2, regulatory subunit B, delta [Source:MGI Symbol;Acc:MGI:1289252]	-
ENSMUSG00000034471	908.412	1095.66	-0.271162	0.0135247	0.145651	Caskin2	11	115799183	115813639	-	5177	protein_coding	CASK-interacting protein 2 [Source:MGI Symbol;Acc:MGI:2157062]	-
ENSMUSG00000060572	1129.25	1313.93	-0.21867	0.013535	0.145651	Mfap2	4	141010418	141015984	+	1211	protein_coding	microfibrillar-associated protein 2 [Source:MGI Symbol;Acc:MGI:99559]	-
ENSMUSG00000097320	42.9866	28.4412	0.593875	0.0135463	0.145662	Tmem147os	7	30729579	30745929	+	1416	antisense	transmembrane protein 147, opposite strand [Source:MGI Symbol;Acc:MGI:3642392]	-
ENSMUSG00000024829	731.392	811.807	-0.15282	0.0135624	0.145695	Mrpl21	19	3282901	3292837	+	2011	protein_coding	mitochondrial ribosomal protein L21 [Source:MGI Symbol;Acc:MGI:2660674]	-
ENSMUSG00000026915	2190.01	1937.57	0.177314	0.0135701	0.145695	Strbp	2	37483228	37703859	-	18616	protein_coding	spermatid perinuclear RNA binding protein [Source:MGI Symbol;Acc:MGI:104626]	-
ENSMUSG00000032418	272.785	326.824	-0.25773	0.0135869	0.145765	Me1	9	86581371	86695953	-	3848	protein_coding	malic enzyme 1, NADP(+)-dependent, cytosolic [Source:MGI Symbol;Acc:MGI:97043]	-
ENSMUSG00000116858	121.777	98.9739	0.302075	0.0136223	0.146035	AC165953.2	17	3198110	3311120	+	4534	lincRNA	novel transcript	-
ENSMUSG00000015461	1756.25	1952.62	-0.153098	0.0136427	0.146143	Atf6b	17	34647146	34655074	+	2757	protein_coding	activating transcription factor 6 beta [Source:MGI Symbol;Acc:MGI:105121]	TF_bZIP
ENSMUSG00000018500	51.3363	36.5887	0.49252	0.01366	0.146216	Adora2b	11	62248984	62266453	+	1845	protein_coding	adenosine A2b receptor [Source:MGI Symbol;Acc:MGI:99403]	-
ENSMUSG00000043015	205.504	153.215	0.426587	0.0136849	0.146309	Nemp2	1	52630703	52651919	+	7078	protein_coding	nuclear envelope integral membrane protein 2 [Source:MGI Symbol;Acc:MGI:2444113]	-
ENSMUSG00000036098	1370.83	1802.13	-0.394866	0.0136893	0.146309	Myrf	19	10208272	10240748	-	8562	protein_coding	myelin regulatory factor [Source:MGI Symbol;Acc:MGI:2684944]	NDT80/PhoG
ENSMUSG00000039628	20.585	9.9694	1.05927	0.0137218	0.146546	Hs3st6	17	24753003	24758683	+	1219	protein_coding	heparan sulfate (glucosamine) 3-O-sulfotransferase 6 [Source:MGI Symbol;Acc:MGI:3580487]	-
ENSMUSG00000036109	173.212	210.68	-0.285342	0.0137342	0.146567	Mbnl3	X	51117269	51206532	-	8743	protein_coding	muscleblind like splicing factor 3 [Source:MGI Symbol;Acc:MGI:2444912]	-
ENSMUSG00000058881	3676.64	3142.27	0.226831	0.0137664	0.1468	Zfp516	18	82910879	83005314	+	7817	protein_coding	zinc finger protein 516 [Source:MGI Symbol;Acc:MGI:2443957]	zf-C2H2
ENSMUSG00000046317	2.14627	0	3.46254	0.0137947	1	BC107364	3	96433788	96452306	-	1159	protein_coding	cDNA sequence BC107364 [Source:MGI Symbol;Acc:MGI:3618860]	-
ENSMUSG00000004929	3507.62	3876.49	-0.144585	0.013806	0.147111	Thop1	10	81070035	81082559	+	5059	protein_coding	thimet oligopeptidase 1 [Source:MGI Symbol;Acc:MGI:1354165]	-
ENSMUSG00000071711	811.807	689.24	0.237359	0.0138374	0.147335	Mpst	15	78406416	78414013	+	2143	protein_coding	mercaptopyruvate sulfurtransferase [Source:MGI Symbol;Acc:MGI:2179733]	-
ENSMUSG00000035948	51.4092	32.6262	0.662743	0.0138546	0.147408	Acss3	10	106933517	107123668	-	7196	protein_coding	acyl-CoA synthetase short-chain family member 3 [Source:MGI Symbol;Acc:MGI:2685720]	-
ENSMUSG00000031661	1295.21	1422.82	-0.135754	0.0139157	0.147946	Nkd1	8	88521354	88594884	+	4558	protein_coding	naked cuticle 1 [Source:MGI Symbol;Acc:MGI:2135954]	-
ENSMUSG00000028289	1130.29	961.821	0.233248	0.0139683	0.148252	Epha7	4	28813131	28967499	+	9884	protein_coding	Eph receptor A7 [Source:MGI Symbol;Acc:MGI:95276]	-
ENSMUSG00000050967	17.619	7.92811	1.15534	0.0139705	1	Creg2	1	39618406	39651474	-	6091	protein_coding	cellular repressor of E1A-stimulated genes 2 [Source:MGI Symbol;Acc:MGI:1928333]	-
ENSMUSG00000064247	44.0212	25.4412	0.795377	0.013975	0.148252	Plcxd1	5	110099969	110105953	+	3811	protein_coding	phosphatidylinositol-specific phospholipase C, X domain containing 1 [Source:MGI Symbol;Acc:MGI:2685422]	-
ENSMUSG00000046442	239.377	191.642	0.322409	0.0139827	0.148252	Ppm1e	11	87226906	87359023	-	6702	protein_coding	protein phosphatase 1E (PP2C domain containing) [Source:MGI Symbol;Acc:MGI:2444096]	-
ENSMUSG00000047976	41.1647	27.8884	0.564113	0.0139888	0.148252	Kcna1	6	126640397	126646384	-	4780	protein_coding	potassium voltage-gated channel, shaker-related subfamily, member 1 [Source:MGI Symbol;Acc:MGI:96654]	-
ENSMUSG00000027099	1299.95	1484.25	-0.19221	0.0139969	0.148252	Mtx2	2	74825803	74878431	+	3675	protein_coding	metaxin 2 [Source:MGI Symbol;Acc:MGI:1859652]	-
ENSMUSG00000040605	10.7427	20.303	-0.914854	0.0140325	0.148518	Bace2	16	97356742	97442936	+	7887	protein_coding	beta-site APP-cleaving enzyme 2 [Source:MGI Symbol;Acc:MGI:1860440]	-
ENSMUSG00000027671	2480.47	2919.98	-0.235703	0.0140495	0.148586	Actl6a	3	32706298	32726973	+	3886	protein_coding	actin-like 6A [Source:MGI Symbol;Acc:MGI:1861453]	-
ENSMUSG00000017999	2061.05	2281.9	-0.147521	0.0140716	0.148709	Ddx27	2	167015193	167034947	+	4817	protein_coding	DEAD (Asp-Glu-Ala-Asp) box polypeptide 27 [Source:MGI Symbol;Acc:MGI:2385884]	-
ENSMUSG00000048827	14.2738	6.87848	1.06736	0.0141	1	Pkd1l3	8	109614517	109674386	+	7061	protein_coding	polycystic kidney disease 1 like 3 [Source:MGI Symbol;Acc:MGI:2664670]	-
ENSMUSG00000021460	343.04	276.503	0.312808	0.0141138	0.148885	Auh	13	52835119	52929681	-	9580	protein_coding	AU RNA binding protein/enoyl-coenzyme A hydratase [Source:MGI Symbol;Acc:MGI:1338011]	-
ENSMUSG00000023175	10806.3	8396.29	0.364107	0.0141294	0.148885	Bsg	10	79704491	79711969	+	1814	protein_coding	basigin [Source:MGI Symbol;Acc:MGI:88208]	-
ENSMUSG00000039633	302.803	260.09	0.22055	0.0141319	0.148885	Lonrf1	8	36216064	36249516	-	3930	protein_coding	LON peptidase N-terminal domain and ring finger 1 [Source:MGI Symbol;Acc:MGI:3609241]	-
ENSMUSG00000028792	2972.91	3363.58	-0.178445	0.0141342	0.148885	Ak2	4	128991958	129011529	+	2140	protein_coding	adenylate kinase 2 [Source:MGI Symbol;Acc:MGI:87978]	-
ENSMUSG00000037761	377.522	430.621	-0.192235	0.0141409	0.148885	Actr5	2	158624888	158639211	+	4186	protein_coding	ARP5 actin-related protein 5 [Source:MGI Symbol;Acc:MGI:1924748]	-
ENSMUSG00000027379	3092.77	2893.11	0.0961414	0.0141592	0.148966	Bub1	2	127801122	127831865	-	4354	protein_coding	BUB1, mitotic checkpoint serine/threonine kinase [Source:MGI Symbol;Acc:MGI:1100510]	-
ENSMUSG00000057137	23.7459	34.4257	-0.540775	0.014175	0.149021	Tmem140	6	34863146	34874946	+	5853	protein_coding	transmembrane protein 140 [Source:MGI Symbol;Acc:MGI:1915737]	-
ENSMUSG00000037636	10.3722	18.0229	-0.80001	0.0141973	1	Slc25a43	X	36743659	36777202	+	1780	protein_coding	solute carrier family 25, member 43 [Source:MGI Symbol;Acc:MGI:2684854]	-
ENSMUSG00000056612	5766.84	6685.72	-0.213503	0.0142194	0.149378	Ppp1r14b	19	6975048	6977324	+	919	protein_coding	protein phosphatase 1, regulatory inhibitor subunit 14B [Source:MGI Symbol;Acc:MGI:107682]	-
ENSMUSG00000024213	1358.89	1485.13	-0.127748	0.0142453	0.149447	Nudt3	17	27579382	27623495	-	4607	protein_coding	nudix (nucleotide diphosphate linked moiety X)-type motif 3 [Source:MGI Symbol;Acc:MGI:1928484]	-
ENSMUSG00000073910	365.937	306.775	0.256612	0.0142471	0.149447	Mob3b	4	34949074	35157484	-	6200	protein_coding	MOB kinase activator 3B [Source:MGI Symbol;Acc:MGI:2664539]	-
ENSMUSG00000011960	1411.98	1291.04	0.128903	0.0142959	0.149736	Ccnt1	15	98538689	98570923	-	9157	protein_coding	cyclin T1 [Source:MGI Symbol;Acc:MGI:1328363]	-
ENSMUSG00000015290	864.269	990.526	-0.197408	0.0143009	0.149736	Ubl4a	X	74365718	74373218	-	3142	protein_coding	ubiquitin-like 4A [Source:MGI Symbol;Acc:MGI:95049]	-
ENSMUSG00000038523	24.3447	13.1109	0.900796	0.0143065	0.149736	1700003F12Rik	2	154547085	154550003	+	976	protein_coding	RIKEN cDNA 1700003F12 gene [Source:MGI Symbol;Acc:MGI:1922730]	-
ENSMUSG00000029050	3719.19	4157.93	-0.161218	0.0143191	0.149758	Ski	4	155154075	155222592	-	5562	protein_coding	ski sarcoma viral oncogene homolog (avian) [Source:MGI Symbol;Acc:MGI:98310]	-
ENSMUSG00000001416	12567.8	13950.1	-0.150658	0.0143313	0.149774	Cct3	3	88297116	88321767	+	6370	protein_coding	chaperonin containing Tcp1, subunit 3 (gamma) [Source:MGI Symbol;Acc:MGI:104708]	-
ENSMUSG00000021998	546.418	479.557	0.187991	0.0143469	0.149827	Lcp1	14	75131101	75230842	+	9504	protein_coding	lymphocyte cytosolic protein 1 [Source:MGI Symbol;Acc:MGI:104808]	-
ENSMUSG00000071661	75.0931	93.966	-0.321191	0.0143706	0.149963	Zbtb3	19	8802530	8804854	+	2037	protein_coding	zinc finger and BTB domain containing 3 [Source:MGI Symbol;Acc:MGI:1922541]	ZBTB
ENSMUSG00000019814	1186.97	1491.27	-0.329993	0.0144013	0.150173	Ltv1	10	13178140	13193168	-	2317	protein_coding	LTV1 ribosome biogenesis factor [Source:MGI Symbol;Acc:MGI:2447810]	-
ENSMUSG00000038425	210.499	142.027	0.570306	0.0144125	0.150179	Poli	18	70508680	70530620	-	3863	protein_coding	polymerase (DNA directed), iota [Source:MGI Symbol;Acc:MGI:1347081]	-
ENSMUSG00000061130	1866.38	1569.32	0.250562	0.0144461	0.150226	Ppm1b	17	84956741	85023991	+	4971	protein_coding	protein phosphatase 1B, magnesium dependent, beta isoform [Source:MGI Symbol;Acc:MGI:101841]	-
ENSMUSG00000038260	178.659	115.532	0.631784	0.0144473	0.150226	Trpm4	7	45302632	45333780	-	10826	protein_coding	transient receptor potential cation channel, subfamily M, member 4 [Source:MGI Symbol;Acc:MGI:1915917]	-
ENSMUSG00000025602	230.141	197.457	0.218786	0.0144508	0.150226	Zfp202	9	40192316	40213604	+	3877	protein_coding	zinc finger protein 202 [Source:MGI Symbol;Acc:MGI:1933401]	zf-C2H2
ENSMUSG00000032968	32.3503	21.8426	0.571206	0.0144636	0.150226	Inha	1	75507077	75510366	+	1475	protein_coding	inhibin alpha [Source:MGI Symbol;Acc:MGI:96569]	-
ENSMUSG00000002984	2784.43	3277.28	-0.235476	0.0144725	0.150226	Tomm40	7	19701313	19715438	-	4513	protein_coding	translocase of outer mitochondrial membrane 40 [Source:MGI Symbol;Acc:MGI:1858259]	-
ENSMUSG00000018427	157.312	113.301	0.47742	0.0144808	0.150226	Ypel2	11	86936425	86993707	-	4847	protein_coding	yippee like 2 [Source:MGI Symbol;Acc:MGI:1925114]	-
ENSMUSG00000022945	1543.13	1798.29	-0.221336	0.0145355	0.150683	Chaf1b	16	93883901	93906115	+	4681	protein_coding	chromatin assembly factor 1, subunit B (p60) [Source:MGI Symbol;Acc:MGI:1314881]	-
ENSMUSG00000026349	1241.82	1102.09	0.172853	0.0145478	0.1507	Ccnt2	1	127774164	127808061	+	12345	protein_coding	cyclin T2 [Source:MGI Symbol;Acc:MGI:1920199]	-
ENSMUSG00000044986	151.39	125.321	0.271882	0.0145872	0.150998	Tst	15	78399556	78405907	-	3163	protein_coding	thiosulfate sulfurtransferase, mitochondrial [Source:MGI Symbol;Acc:MGI:98852]	-
ENSMUSG00000037808	593.811	531.817	0.15849	0.014635	0.151136	Fam76b	9	13827716	13854987	+	4667	protein_coding	family with sequence similarity 76, member B [Source:MGI Symbol;Acc:MGI:1920076]	-
ENSMUSG00000028873	3343.92	3659.55	-0.130425	0.0146381	0.151136	Cdca8	4	124918465	124939311	-	5177	protein_coding	cell division cycle associated 8 [Source:MGI Symbol;Acc:MGI:1196274]	-
ENSMUSG00000082575	455.038	356.515	0.35321	0.0146524	0.151136	Gm13050	4	143242024	143243368	-	1345	processed_pseudogene	predicted gene 13050 [Source:MGI Symbol;Acc:MGI:3650664]	-
ENSMUSG00000020456	2993.9	3485.22	-0.2193	0.0146607	0.151136	Ogdh	11	6291633	6356642	+	5456	protein_coding	oxoglutarate (alpha-ketoglutarate) dehydrogenase (lipoamide) [Source:MGI Symbol;Acc:MGI:1098267]	-
ENSMUSG00000050821	71.4954	43.8197	0.710141	0.0146666	0.151136	Fam131a	16	20693241	20703048	+	2899	protein_coding	family with sequence similarity 131, member A [Source:MGI Symbol;Acc:MGI:1925658]	-
ENSMUSG00000021555	1480.22	1683.52	-0.186003	0.0146678	0.151136	Naa35	13	59585259	59635922	+	8861	protein_coding	N(alpha)-acetyltransferase 35, NatC auxiliary subunit [Source:MGI Symbol;Acc:MGI:1925939]	-
ENSMUSG00000075702	183.373	144.875	0.343378	0.0146754	0.151136	Selenom	11	3514684	3517351	+	1481	protein_coding	selenoprotein M [Source:MGI Symbol;Acc:MGI:2149786]	-
ENSMUSG00000002012	31.7094	19.7945	0.689684	0.0147468	0.151761	Pnck	X	73655994	73660117	-	1971	protein_coding	pregnancy upregulated non-ubiquitously expressed CaM kinase [Source:MGI Symbol;Acc:MGI:1347357]	-
ENSMUSG00000037364	3473.06	4425.83	-0.349924	0.014775	0.151941	Srrt	5	137295704	137307674	-	5244	protein_coding	serrate RNA effector molecule homolog (Arabidopsis) [Source:MGI Symbol;Acc:MGI:1933527]	-
ENSMUSG00000002028	1188.93	975.677	0.285581	0.0148391	0.152489	Kmt2a	9	44803355	44881296	-	16670	protein_coding	lysine (K)-specific methyltransferase 2A [Source:MGI Symbol;Acc:MGI:96995]	-
ENSMUSG00000076435	475.56	377.322	0.335442	0.0148776	0.152773	Acsf2	11	94557102	94601871	-	3432	protein_coding	acyl-CoA synthetase family member 2 [Source:MGI Symbol;Acc:MGI:2388287]	-
ENSMUSG00000097874	2.36379	0.182646	3.11171	0.0148801	1	C030010L15Rik	16	97994596	97997419	-	763	antisense	RIKEN cDNA C030010L15 gene [Source:MGI Symbol;Acc:MGI:1924562]	-
ENSMUSG00000029001	182.36	149.103	0.294201	0.0148928	0.152818	Fbxo44	4	148152800	148160482	-	3024	protein_coding	F-box protein 44 [Source:MGI Symbol;Acc:MGI:1354744]	-
ENSMUSG00000007989	3319.39	2828.18	0.231052	0.0149039	0.152822	Fzd3	14	65192449	65262463	-	12804	protein_coding	frizzled class receptor 3 [Source:MGI Symbol;Acc:MGI:108476]	-
ENSMUSG00000060735	23.5964	40.4609	-0.787461	0.014933	0.15296	Rxfp3	15	11033717	11037991	-	4275	protein_coding	relaxin family peptide receptor 3 [Source:MGI Symbol;Acc:MGI:2441827]	-
ENSMUSG00000025132	13522.9	15038.1	-0.153295	0.0149497	0.15296	Arhgdia	11	120578104	120581624	-	2258	protein_coding	Rho GDP dissociation inhibitor (GDI) alpha [Source:MGI Symbol;Acc:MGI:2178103]	-
ENSMUSG00000033502	373.528	325.094	0.200911	0.0149498	0.15296	Cdc14a	3	116272553	116424032	-	12205	protein_coding	CDC14 cell division cycle 14A [Source:MGI Symbol;Acc:MGI:2442676]	-
ENSMUSG00000043068	71.2093	91.9109	-0.3704	0.0150028	0.153391	Fam89a	8	124740257	124751832	-	1338	protein_coding	family with sequence similarity 89, member A [Source:MGI Symbol;Acc:MGI:1916877]	-
ENSMUSG00000035242	9721.14	11033	-0.182697	0.0150295	0.153553	Oaz1	10	80826656	80829290	+	2558	protein_coding	ornithine decarboxylase antizyme 1 [Source:MGI Symbol;Acc:MGI:109433]	-
ENSMUSG00000033966	14.7348	7.76161	0.925934	0.0150421	1	Cdkl4	17	80523550	80563834	-	2931	protein_coding	cyclin-dependent kinase-like 4 [Source:MGI Symbol;Acc:MGI:3587025]	-
ENSMUSG00000032846	762.297	642.054	0.248871	0.0150664	0.153819	Zswim6	13	107724617	107890064	-	5550	processed_transcript	zinc finger SWIM-type containing 6 [Source:MGI Symbol;Acc:MGI:1914513]	-
ENSMUSG00000064043	499.597	400.109	0.321422	0.0151236	0.154271	Trerf1	17	47140875	47361958	+	9070	processed_transcript	transcriptional regulating factor 1 [Source:MGI Symbol;Acc:MGI:2442086]	zf-C2H2
ENSMUSG00000038346	889.971	983.277	-0.144239	0.0151325	0.154271	Zfp384	6	125009145	125037870	+	6421	protein_coding	zinc finger protein 384 [Source:MGI Symbol;Acc:MGI:2443203]	zf-C2H2
ENSMUSG00000002107	904.424	735.726	0.298429	0.0151515	0.154353	Celf2	2	6539694	7509563	-	25884	protein_coding	CUGBP, Elav-like family member 2 [Source:MGI Symbol;Acc:MGI:1338822]	-
ENSMUSG00000056211	1477.95	1327.22	0.156089	0.0152012	0.154656	R3hdm1	1	128103301	128237736	+	31486	protein_coding	R3H domain containing 1 [Source:MGI Symbol;Acc:MGI:2448514]	-
ENSMUSG00000022558	489.189	399.502	0.294283	0.0152031	0.154656	Mroh1	15	76380261	76453038	+	16468	protein_coding	maestro heat-like repeat family member 1 [Source:MGI Symbol;Acc:MGI:2442558]	-
ENSMUSG00000052456	1648.33	1885.42	-0.194341	0.0152259	0.154776	Asna1	8	85017931	85025281	-	1881	protein_coding	arsA arsenite transporter, ATP-binding, homolog 1 (bacterial) [Source:MGI Symbol;Acc:MGI:1928379]	-
ENSMUSG00000085327	10.176	16.787	-0.721338	0.0152443	1	Gm16104	10	81409575	81411579	+	401	antisense	predicted gene 16104 [Source:MGI Symbol;Acc:MGI:3801749]	-
ENSMUSG00000038880	509.45	602.757	-0.244345	0.0152748	0.155059	Mrps34	17	24895116	24897502	+	2064	protein_coding	mitochondrial ribosomal protein S34 [Source:MGI Symbol;Acc:MGI:1930188]	-
ENSMUSG00000040943	255.03	167.079	0.611861	0.0152756	0.155059	Tet2	3	133463679	133545139	-	16870	protein_coding	tet methylcytosine dioxygenase 2 [Source:MGI Symbol;Acc:MGI:2443298]	-
ENSMUSG00000044550	74.112	49.3725	0.593329	0.0152909	0.155102	Tceal3	X	136590842	136668378	+	3546	protein_coding	transcription elongation factor A (SII)-like 3 [Source:MGI Symbol;Acc:MGI:1913354]	-
ENSMUSG00000038828	982.927	1117.64	-0.185953	0.0153041	0.155115	Tmem214	5	30868012	30879180	+	7580	protein_coding	transmembrane protein 214 [Source:MGI Symbol;Acc:MGI:1916046]	-
ENSMUSG00000038859	385.037	269.105	0.518005	0.0153224	0.155115	Baiap2l1	5	144264526	144358112	-	3366	protein_coding	BAI1-associated protein 2-like 1 [Source:MGI Symbol;Acc:MGI:1914148]	-
ENSMUSG00000039067	3855.97	4554.07	-0.240328	0.0153308	0.155115	Psmd7	8	107580381	107588464	-	2261	protein_coding	proteasome (prosome, macropain) 26S subunit, non-ATPase, 7 [Source:MGI Symbol;Acc:MGI:1351511]	-
ENSMUSG00000066632	160.582	116.96	0.461364	0.015344	0.155115	Pgk1-rs7	12	10898986	10900240	-	1255	processed_pseudogene	phosphoglycerate kinase-1, related sequence-7 [Source:MGI Symbol;Acc:MGI:97562]	-
ENSMUSG00000016559	14873.8	13444.7	0.145788	0.015347	0.155115	H3f3b	11	116021912	116027962	-	2976	protein_coding	H3 histone, family 3B [Source:MGI Symbol;Acc:MGI:1101768]	-
ENSMUSG00000052488	2316.39	2590.85	-0.162124	0.0153687	0.155148	Cherp	8	72460489	72475226	-	4621	protein_coding	calcium homeostasis endoplasmic reticulum protein [Source:MGI Symbol;Acc:MGI:106417]	-
ENSMUSG00000049401	2484.44	2976.86	-0.261182	0.0153722	0.155148	Ogfr	2	180589245	180595836	+	2580	protein_coding	opioid growth factor receptor [Source:MGI Symbol;Acc:MGI:1919325]	-
ENSMUSG00000021493	1461.7	1670.39	-0.192286	0.0154375	0.155641	Pdlim7	13	55495795	55513676	-	4849	protein_coding	PDZ and LIM domain 7 [Source:MGI Symbol;Acc:MGI:1914649]	-
ENSMUSG00000051456	9.14665	19.3033	-1.07117	0.0154381	1	Hspb3	13	113662896	113663676	-	781	protein_coding	heat shock protein 3 [Source:MGI Symbol;Acc:MGI:1928479]	-
ENSMUSG00000039345	158.773	122.957	0.373814	0.0154431	0.155641	Mettl22	16	8470788	8490684	+	5768	protein_coding	methyltransferase like 22 [Source:MGI Symbol;Acc:MGI:2384301]	-
ENSMUSG00000073233	8.21953	16.4935	-1.02265	0.0154437	1	Gm9144	12	7859900	7860907	+	1008	processed_pseudogene	predicted gene 9144 [Source:MGI Symbol;Acc:MGI:3643264]	-
ENSMUSG00000037625	143.674	105.231	0.4513	0.015454	0.155641	Cldn11	3	31149920	31164324	+	1870	protein_coding	claudin 11 [Source:MGI Symbol;Acc:MGI:106925]	-
ENSMUSG00000037129	25.022	13.3049	0.916178	0.015508	0.155651	Tmprss13	9	45319100	45347581	+	3245	protein_coding	transmembrane protease, serine 13 [Source:MGI Symbol;Acc:MGI:2682935]	-
ENSMUSG00000034274	1122.06	1287.89	-0.199592	0.0155137	0.155651	Thoc5	11	4895320	4928867	+	2861	protein_coding	THO complex 5 [Source:MGI Symbol;Acc:MGI:1351333]	-
ENSMUSG00000080840	3.5782	8.43609	-1.20976	0.0155178	1	Gm11349	13	25582271	25583386	-	1116	processed_pseudogene	predicted gene 11349 [Source:MGI Symbol;Acc:MGI:3652298]	-
ENSMUSG00000040848	789.714	641.616	0.300413	0.0155276	0.155651	Sft2d2	1	165174337	165194438	-	5702	protein_coding	SFT2 domain containing 2 [Source:MGI Symbol;Acc:MGI:1917362]	-
ENSMUSG00000073147	195.87	151.974	0.368227	0.01554	0.155651	5031425E22Rik	5	23382308	23434269	-	5142	lincRNA	RIKEN cDNA 5031425E22 gene [Source:MGI Symbol;Acc:MGI:1923227]	-
ENSMUSG00000000088	2003.13	2248.27	-0.167031	0.0155407	0.155651	Cox5a	9	57521274	57532426	+	2101	protein_coding	cytochrome c oxidase subunit 5A [Source:MGI Symbol;Acc:MGI:88474]	-
ENSMUSG00000028463	25.931	9.62926	1.43218	0.0155497	0.155651	Car9	4	43506966	43513729	+	2304	protein_coding	carbonic anhydrase 9 [Source:MGI Symbol;Acc:MGI:2447188]	-
ENSMUSG00000006920	274.072	204.055	0.427657	0.015559	0.155651	Ezh1	11	101191115	101226463	-	7440	protein_coding	enhancer of zeste 1 polycomb repressive complex 2 subunit [Source:MGI Symbol;Acc:MGI:1097695]	-
ENSMUSG00000035958	1078.54	902.515	0.257602	0.0155593	0.155651	Tdp2	13	24831679	24842153	+	3286	protein_coding	tyrosyl-DNA phosphodiesterase 2 [Source:MGI Symbol;Acc:MGI:1860486]	-
ENSMUSG00000027811	225.615	194.686	0.213338	0.0155687	0.155651	4930579G24Rik	3	79629079	79632820	+	1970	protein_coding	RIKEN cDNA 4930579G24 gene [Source:MGI Symbol;Acc:MGI:1923189]	-
ENSMUSG00000002010	1441.09	1582.17	-0.13561	0.0155849	0.155651	Idh3g	X	73778963	73786897	-	2701	protein_coding	isocitrate dehydrogenase 3 (NAD+), gamma [Source:MGI Symbol;Acc:MGI:1099463]	-
ENSMUSG00000028953	3628.62	4437.76	-0.290587	0.0155908	0.155651	Abcf2	5	24565345	24577467	-	2569	protein_coding	ATP-binding cassette, sub-family F (GCN20), member 2 [Source:MGI Symbol;Acc:MGI:1351657]	-
ENSMUSG00000001280	2698	2330.14	0.211792	0.0155999	0.155651	Sp1	15	102406143	102436404	+	8262	protein_coding	trans-acting transcription factor 1 [Source:MGI Symbol;Acc:MGI:98372]	zf-C2H2
ENSMUSG00000022906	50.9192	33.9123	0.591828	0.0156022	0.155651	Parp9	16	35938470	35972605	+	4872	protein_coding	poly (ADP-ribose) polymerase family, member 9 [Source:MGI Symbol;Acc:MGI:1933117]	-
ENSMUSG00000038215	322.503	271.016	0.252501	0.0156092	0.155651	Cep44	8	56531522	56551047	-	6096	protein_coding	centrosomal protein 44 [Source:MGI Symbol;Acc:MGI:3525111]	-
ENSMUSG00000040380	16.4154	6.37251	1.37159	0.015661	1	Cbln3	14	55878913	55884392	-	4866	protein_coding	cerebellin 3 precursor protein [Source:MGI Symbol;Acc:MGI:1889286]	-
ENSMUSG00000037012	1515.49	1107.65	0.452727	0.0156888	0.156335	Hk1	10	62268855	62379908	-	8532	protein_coding	hexokinase 1 [Source:MGI Symbol;Acc:MGI:96103]	-
ENSMUSG00000047171	1.29119	6.41234	-2.26183	0.0157345	1	Helt	8	46292039	46294671	-	2012	protein_coding	helt bHLH transcription factor [Source:MGI Symbol;Acc:MGI:3040955]	bHLH
ENSMUSG00000042628	684.452	560.3	0.28986	0.0157546	0.156716	Zfyve1	12	83546558	83597222	-	8343	protein_coding	zinc finger, FYVE domain containing 1 [Source:MGI Symbol;Acc:MGI:3026685]	-
ENSMUSG00000020477	486.575	546.929	-0.171306	0.0157598	0.156716	Mrps24	11	5703983	5715680	-	1466	protein_coding	mitochondrial ribosomal protein S24 [Source:MGI Symbol;Acc:MGI:1928142]	-
ENSMUSG00000021266	2880.29	3450.85	-0.261015	0.0157603	0.156716	Wars	12	108860030	108894174	-	3447	protein_coding	tryptophanyl-tRNA synthetase [Source:MGI Symbol;Acc:MGI:104630]	-
ENSMUSG00000041035	366.009	407.137	-0.156247	0.0157793	0.156795	Gm17018	19	45560615	45579763	+	1995	protein_coding	predicted gene 17018 [Source:MGI Symbol;Acc:MGI:4820566]	-
ENSMUSG00000033128	1125.18	1263.4	-0.16786	0.0158192	0.156914	Gga1	15	78877190	78894585	+	3765	protein_coding	golgi associated, gamma adaptin ear containing, ARF binding protein 1 [Source:MGI Symbol;Acc:MGI:2146207]	-
ENSMUSG00000033335	1221.62	1465.89	-0.263387	0.0158237	0.156914	Dnm2	9	21424908	21507759	+	5330	protein_coding	dynamin 2 [Source:MGI Symbol;Acc:MGI:109547]	-
ENSMUSG00000027938	44.8658	32.5126	0.47152	0.0158287	0.156914	Creb3l4	3	90237500	90243512	-	1679	protein_coding	cAMP responsive element binding protein 3-like 4 [Source:MGI Symbol;Acc:MGI:1916603]	TF_bZIP
ENSMUSG00000027253	856.385	718.193	0.254094	0.0158356	0.156914	Lrp4	2	91457511	91513779	+	10504	protein_coding	low density lipoprotein receptor-related protein 4 [Source:MGI Symbol;Acc:MGI:2442252]	-
ENSMUSG00000029787	800.175	719.71	0.153767	0.0158722	0.157166	Avl9	6	56714899	56761912	+	8590	protein_coding	AVL9 cell migration associated [Source:MGI Symbol;Acc:MGI:1926187]	-
ENSMUSG00000017167	8.03254	3.3556	1.26964	0.0158847	1	Cntnap1	11	101170523	101190724	+	5875	protein_coding	contactin associated protein-like 1 [Source:MGI Symbol;Acc:MGI:1858201]	-
ENSMUSG00000044167	457.831	387.083	0.244202	0.015895	0.157281	Foxo1	3	52268336	52353221	+	8665	protein_coding	forkhead box O1 [Source:MGI Symbol;Acc:MGI:1890077]	Fork
ENSMUSG00000048332	202.308	242.997	-0.264599	0.0159141	0.157316	Lhfp	3	53041528	53261679	+	5108	protein_coding	lipoma HMGIC fusion partner [Source:MGI Symbol;Acc:MGI:1920048]	-
ENSMUSG00000061479	3646.55	3899.31	-0.0965969	0.0159207	0.157316	Snrpa	7	27187005	27196271	-	2964	protein_coding	small nuclear ribonucleoprotein polypeptide A [Source:MGI Symbol;Acc:MGI:1855690]	-
ENSMUSG00000025607	1819.7	1586.32	0.198638	0.0159371	0.157368	Copg2	6	30747554	30896794	-	5121	protein_coding	coatomer protein complex, subunit gamma 2 [Source:MGI Symbol;Acc:MGI:1858683]	-
ENSMUSG00000014747	1.74599	5.68929	-1.72379	0.0159385	1	Ankrd53	6	83762644	83768326	+	1739	protein_coding	ankyrin repeat domain 53 [Source:MGI Symbol;Acc:MGI:1922555]	-
ENSMUSG00000033943	1886.13	1687.44	0.160148	0.0159529	0.157414	Mga	2	119897228	119969581	+	15340	protein_coding	MAX gene associated [Source:MGI Symbol;Acc:MGI:1352483]	T-box
ENSMUSG00000032867	3395.36	3792.6	-0.159889	0.0159838	0.157575	Fbxw8	5	118064965	118155464	-	5525	protein_coding	F-box and WD-40 domain protein 8 [Source:MGI Symbol;Acc:MGI:1923041]	-
ENSMUSG00000026355	8839.16	9349.08	-0.0810931	0.0159915	0.157575	Mcm6	1	128331590	128359664	-	4666	protein_coding	minichromosome maintenance complex component 6 [Source:MGI Symbol;Acc:MGI:1298227]	-
ENSMUSG00000015668	548.868	629.777	-0.1991	0.0160922	0.158457	Pdzd11	X	100622883	100626568	-	2127	protein_coding	PDZ domain containing 11 [Source:MGI Symbol;Acc:MGI:1919871]	-
ENSMUSG00000002635	491.65	549.973	-0.16372	0.0161444	0.158569	Pdcd2l	7	34184499	34196661	-	1549	protein_coding	programmed cell death 2-like [Source:MGI Symbol;Acc:MGI:1915329]	-
ENSMUSG00000031913	960.193	1057.39	-0.138486	0.0161463	0.158569	Vps4a	8	107031222	107045755	+	2522	protein_coding	vacuolar protein sorting 4A [Source:MGI Symbol;Acc:MGI:1890520]	-
ENSMUSG00000040148	21.7004	12.4876	0.792788	0.0161749	0.158569	Hmx3	7	131542867	131544925	+	1457	protein_coding	H6 homeobox 3 [Source:MGI Symbol;Acc:MGI:107160]	Homeobox
ENSMUSG00000062234	1681.87	1798.62	-0.0975192	0.0161841	0.158569	Gak	5	108569411	108629755	-	6439	protein_coding	cyclin G associated kinase [Source:MGI Symbol;Acc:MGI:2442153]	-
ENSMUSG00000041126	2979.5	2744.89	0.118679	0.0161849	0.158569	H2afv	11	6427229	6444443	-	1633	protein_coding	H2A histone family, member V [Source:MGI Symbol;Acc:MGI:1924855]	-
ENSMUSG00000037487	4963.5	4442.94	0.159826	0.0161859	0.158569	Ubr5	15	37967328	38078854	-	15388	protein_coding	ubiquitin protein ligase E3 component n-recognin 5 [Source:MGI Symbol;Acc:MGI:1918040]	-
ENSMUSG00000026213	913.541	1040.97	-0.188722	0.0162139	0.158569	Stk11ip	1	75521529	75537335	+	5743	protein_coding	serine/threonine kinase 11 interacting protein [Source:MGI Symbol;Acc:MGI:1918978]	-
ENSMUSG00000031781	1479.82	1882.09	-0.347296	0.0162147	0.158569	Ciapin1	8	94819804	94838358	-	9212	protein_coding	cytokine induced apoptosis inhibitor 1 [Source:MGI Symbol;Acc:MGI:1922083]	-
ENSMUSG00000014633	330.864	376.116	-0.183449	0.0162159	0.158569	Cmc2	8	116888685	116921455	-	2043	protein_coding	COX assembly mitochondrial protein 2 [Source:MGI Symbol;Acc:MGI:1913781]	-
ENSMUSG00000024732	987.361	1341.51	-0.442646	0.0162168	0.158569	Ccdc86	19	10941481	10949266	-	5774	protein_coding	coiled-coil domain containing 86 [Source:MGI Symbol;Acc:MGI:1277220]	-
ENSMUSG00000051730	197.001	166.293	0.241588	0.0162269	0.158569	Mettl5	2	69871198	69885615	-	2437	protein_coding	methyltransferase like 5 [Source:MGI Symbol;Acc:MGI:1922672]	-
ENSMUSG00000023110	4110	4669.72	-0.184471	0.0162413	0.158599	Prmt5	14	54507187	54517525	-	3958	protein_coding	protein arginine N-methyltransferase 5 [Source:MGI Symbol;Acc:MGI:1351645]	-
ENSMUSG00000021427	5748.13	6315.67	-0.136119	0.0162645	0.158716	Ssr1	13	37966605	37994217	-	10431	protein_coding	signal sequence receptor, alpha [Source:MGI Symbol;Acc:MGI:105082]	-
ENSMUSG00000026701	6113.86	6762.37	-0.145609	0.0162866	0.158722	Prdx6	1	161240112	161251219	-	4804	protein_coding	peroxiredoxin 6 [Source:MGI Symbol;Acc:MGI:894320]	-
ENSMUSG00000012429	569.143	487.709	0.222045	0.0162964	0.158722	Mplkip	13	17695192	17699748	+	4503	protein_coding	M-phase specific PLK1 intereacting protein [Source:MGI Symbol;Acc:MGI:1913558]	-
ENSMUSG00000020692	605.773	682.154	-0.172956	0.0162988	0.158722	Nle1	11	82900768	82908411	-	3233	protein_coding	notchless homolog 1 [Source:MGI Symbol;Acc:MGI:2429770]	-
ENSMUSG00000108414	343.658	268.689	0.357145	0.0163128	0.15875	Snhg1	19	8723475	8726443	+	2969	processed_transcript	small nucleolar RNA host gene 1 [Source:MGI Symbol;Acc:MGI:3763743]	-
ENSMUSG00000026977	1340.76	1182.08	0.182359	0.0163466	0.158969	2023-03-07	2	60209887	60250676	+	10391	protein_coding	membrane-associated ring finger (C3HC4) 7 [Source:MGI Symbol;Acc:MGI:1931053]	-
ENSMUSG00000017400	20.4948	8.07499	1.34652	0.0163578	1	Stac2	11	98036623	98053462	-	3139	protein_coding	SH3 and cysteine rich domain 2 [Source:MGI Symbol;Acc:MGI:2144518]	-
ENSMUSG00000020190	3726.92	4157.75	-0.157972	0.0163687	0.159075	Mknk2	10	80665327	80678112	-	3892	protein_coding	MAP kinase-interacting serine/threonine kinase 2 [Source:MGI Symbol;Acc:MGI:894279]	-
ENSMUSG00000037058	2604.56	2362.66	0.140676	0.0163808	0.159082	Paip2	18	35598617	35617186	+	2789	protein_coding	polyadenylate-binding protein-interacting protein 2 [Source:MGI Symbol;Acc:MGI:1915119]	-
ENSMUSG00000018199	1685.54	1521.27	0.148436	0.0163966	0.159082	Trove2	1	143750790	143777068	-	9541	protein_coding	TROVE domain family, member 2 [Source:MGI Symbol;Acc:MGI:106652]	-
ENSMUSG00000024927	572.097	657.196	-0.201727	0.0164033	0.159082	Rela	19	5637483	5648130	+	2716	protein_coding	v-rel reticuloendotheliosis viral oncogene homolog A (avian) [Source:MGI Symbol;Acc:MGI:103290]	RHD
ENSMUSG00000019850	77.8045	42.9943	0.859867	0.0164455	0.159383	Tnfaip3	10	19000910	19015657	-	7226	protein_coding	tumor necrosis factor, alpha-induced protein 3 [Source:MGI Symbol;Acc:MGI:1196377]	-
ENSMUSG00000060534	134.914	88.0745	0.618801	0.0164942	0.159745	Dcc	18	71258738	72351069	-	8067	protein_coding	deleted in colorectal carcinoma [Source:MGI Symbol;Acc:MGI:94869]	-
ENSMUSG00000053801	1828.08	2329.09	-0.349808	0.0165102	0.159791	Grwd1	7	45825223	45830944	-	2057	protein_coding	glutamate-rich WD repeat containing 1 [Source:MGI Symbol;Acc:MGI:2141989]	-
ENSMUSG00000029726	1470.4	1636.31	-0.155037	0.0165268	0.159842	Mepce	5	137781906	137787655	-	3553	protein_coding	methylphosphate capping enzyme [Source:MGI Symbol;Acc:MGI:106477]	-
ENSMUSG00000061724	111.985	139.522	-0.321791	0.016545	0.159908	Gm2423	13	13232161	13232893	-	733	processed_pseudogene	predicted gene 2423 [Source:MGI Symbol;Acc:MGI:3805957]	-
ENSMUSG00000030897	2.0477	0.17479	2.89989	0.0165676	1	Cnga4	7	105404568	105408742	+	2663	protein_coding	cyclic nucleotide gated channel alpha 4 [Source:MGI Symbol;Acc:MGI:2664099]	-
ENSMUSG00000011837	840.296	948.222	-0.174001	0.0165682	0.160023	Snapc2	8	4253080	4256220	+	1769	protein_coding	small nuclear RNA activating complex, polypeptide 2 [Source:MGI Symbol;Acc:MGI:1914861]	-
ENSMUSG00000091515	52.6568	39.4443	0.419288	0.0165925	0.160049	Zfp422-ps	17	33305040	33305745	-	706	unprocessed_pseudogene	zinc finger protein 422, pseudogene [Source:MGI Symbol;Acc:MGI:3028594]	-
ENSMUSG00000039166	265.685	229.19	0.213248	0.0165947	0.160049	Akap7	10	25169090	25307870	-	4375	protein_coding	A kinase (PRKA) anchor protein 7 [Source:MGI Symbol;Acc:MGI:1859150]	-
ENSMUSG00000045039	2332.49	1995.49	0.225513	0.0166133	0.160049	Megf8	7	25317164	25365917	+	10159	protein_coding	multiple EGF-like-domains 8 [Source:MGI Symbol;Acc:MGI:2446294]	-
ENSMUSG00000052062	247.608	197.57	0.328004	0.0166161	0.160049	Pard3b	1	61638824	62642284	+	13153	protein_coding	par-3 family cell polarity regulator beta [Source:MGI Symbol;Acc:MGI:1919301]	-
ENSMUSG00000040490	19.2015	10.752	0.840947	0.016623	1	Lrfn2	17	48932379	49097588	+	3202	protein_coding	leucine rich repeat and fibronectin type III domain containing 2 [Source:MGI Symbol;Acc:MGI:1917780]	-
ENSMUSG00000040003	34.5497	20.5048	0.762207	0.016644	0.16017	Magi2	5	19227036	20704792	+	11348	protein_coding	membrane associated guanylate kinase, WW and PDZ domain containing 2 [Source:MGI Symbol;Acc:MGI:1354953]	-
ENSMUSG00000042851	87.1952	53.5929	0.706822	0.016659	0.16017	Zc3h6	2	128967402	129018563	+	5668	protein_coding	zinc finger CCCH type containing 6 [Source:MGI Symbol;Acc:MGI:1926001]	-
ENSMUSG00000036356	49.5623	33.0602	0.588716	0.0166666	0.16017	Csgalnact1	8	68356781	68735146	-	5093	protein_coding	chondroitin sulfate N-acetylgalactosaminyltransferase 1 [Source:MGI Symbol;Acc:MGI:2442354]	-
ENSMUSG00000026856	461.718	535.653	-0.214414	0.016674	0.16017	Dolpp1	2	30392254	30400529	+	3233	protein_coding	dolichyl pyrophosphate phosphatase 1 [Source:MGI Symbol;Acc:MGI:1914093]	-
ENSMUSG00000000378	942.935	1045.77	-0.150726	0.0166895	0.16021	Ccm2	11	6546887	6596744	+	3666	protein_coding	cerebral cavernous malformation 2 [Source:MGI Symbol;Acc:MGI:2384924]	-
ENSMUSG00000040152	868.864	674.796	0.365145	0.016738	0.160519	Thbs1	2	118111876	118127133	+	6073	protein_coding	thrombospondin 1 [Source:MGI Symbol;Acc:MGI:98737]	-
ENSMUSG00000025403	4072.4	3226.21	0.336176	0.0167444	0.160519	Shmt2	10	127517123	127522444	-	3109	protein_coding	serine hydroxymethyltransferase 2 (mitochondrial) [Source:MGI Symbol;Acc:MGI:1277989]	-
ENSMUSG00000044288	94.8603	75.5338	0.331913	0.0167572	0.160533	Cnr1	4	33924593	33948831	+	6444	protein_coding	cannabinoid receptor 1 (brain) [Source:MGI Symbol;Acc:MGI:104615]	-
ENSMUSG00000056305	2297.56	2617.68	-0.188633	0.016787	0.160549	Usp39	6	72318678	72345184	-	2445	protein_coding	ubiquitin specific peptidase 39 [Source:MGI Symbol;Acc:MGI:107622]	-
ENSMUSG00000024940	94.2825	65.0214	0.54101	0.0167911	0.160549	Ltbp3	19	5740904	5758532	+	5190	protein_coding	latent transforming growth factor beta binding protein 3 [Source:MGI Symbol;Acc:MGI:1101355]	-
ENSMUSG00000060671	1608.8	1462.59	0.137858	0.0167929	0.160549	Atp8b2	3	89939481	89963508	-	8561	protein_coding	ATPase, class I, type 8B, member 2 [Source:MGI Symbol;Acc:MGI:1859660]	-
ENSMUSG00000070808	688.835	586.144	0.234249	0.0168131	0.160634	Bicra	7	15970672	16047921	-	7941	protein_coding	BRD4 interacting chromatin remodeling complex associated protein [Source:MGI Symbol;Acc:MGI:2154263]	-
ENSMUSG00000038580	18.8636	29.9513	-0.663834	0.0168416	0.160797	Sct	7	141278330	141279133	-	645	protein_coding	secretin [Source:MGI Symbol;Acc:MGI:99466]	-
ENSMUSG00000022629	1162.63	864.26	0.428111	0.0168566	0.160831	Kif21a	15	90933276	91049948	-	6476	protein_coding	kinesin family member 21A [Source:MGI Symbol;Acc:MGI:109188]	-
ENSMUSG00000069020	593.324	662.422	-0.161425	0.0168831	0.160976	Urm1	2	29820075	29845002	+	4275	protein_coding	ubiquitin related modifier 1 [Source:MGI Symbol;Acc:MGI:1915455]	-
ENSMUSG00000000317	123.058	156.69	-0.34924	0.0169424	0.161432	Bcl6b	11	70224128	70229798	-	3719	protein_coding	B cell CLL/lymphoma 6, member B [Source:MGI Symbol;Acc:MGI:1278332]	ZBTB
ENSMUSG00000000056	1475.64	1219.14	0.276099	0.0169815	0.161489	Narf	11	121237253	121255856	+	4806	protein_coding	nuclear prelamin A recognition factor [Source:MGI Symbol;Acc:MGI:1914858]	-
ENSMUSG00000033565	3882.24	3557.15	0.126438	0.0169936	0.161489	Rbfox2	15	77078990	77307004	-	8140	protein_coding	RNA binding protein, fox-1 homolog (C. elegans) 2 [Source:MGI Symbol;Acc:MGI:1933973]	-
ENSMUSG00000014496	1709.28	1572.96	0.119747	0.0169943	0.161489	Ankrd28	14	31698768	31830651	-	12233	protein_coding	ankyrin repeat domain 28 [Source:MGI Symbol;Acc:MGI:2145661]	-
ENSMUSG00000028729	2017.71	2366.37	-0.230529	0.0169968	0.161489	Ebna1bp2	4	118620799	118627776	+	3553	protein_coding	EBNA1 binding protein 2 [Source:MGI Symbol;Acc:MGI:1916322]	-
ENSMUSG00000096210	7441.26	6172.88	0.269707	0.0170055	0.161489	H1f0	15	79028450	79030504	+	2055	protein_coding	H1 histone family, member 0 [Source:MGI Symbol;Acc:MGI:95893]	-
ENSMUSG00000040811	460.406	279.514	0.7208	0.0170399	0.161707	Eml2	7	19176421	19206482	+	3529	protein_coding	echinoderm microtubule associated protein like 2 [Source:MGI Symbol;Acc:MGI:1919455]	-
ENSMUSG00000028488	47.799	34.3668	0.472965	0.0170998	0.162062	Sh3gl2	4	85205126	85639195	+	6551	protein_coding	SH3-domain GRB2-like 2 [Source:MGI Symbol;Acc:MGI:700009]	-
ENSMUSG00000049313	502.861	389.93	0.367969	0.0171021	0.162062	Sorl1	9	41964720	42124297	-	11321	protein_coding	sortilin-related receptor, LDLR class A repeats-containing [Source:MGI Symbol;Acc:MGI:1202296]	-
ENSMUSG00000036315	562.111	619.477	-0.139113	0.0171116	0.162062	Znrd1	17	36954356	36958559	-	819	protein_coding	zinc ribbon domain containing, 1 [Source:MGI Symbol;Acc:MGI:1913386]	-
ENSMUSG00000014361	148.611	111.19	0.421794	0.0171724	0.162529	Mertk	2	128698956	128802894	+	4336	protein_coding	c-mer proto-oncogene tyrosine kinase [Source:MGI Symbol;Acc:MGI:96965]	-
ENSMUSG00000072825	998.961	838.855	0.25295	0.0171919	0.162604	Cep170b	12	112720455	112746592	+	8002	protein_coding	centrosomal protein 170B [Source:MGI Symbol;Acc:MGI:2145043]	-
ENSMUSG00000028961	4135.78	4787.29	-0.211226	0.0172066	0.162634	Pgd	4	149149991	149166771	-	6447	protein_coding	phosphogluconate dehydrogenase [Source:MGI Symbol;Acc:MGI:97553]	-
ENSMUSG00000059602	26.4938	17.7145	0.58449	0.0172429	0.162869	Syn3	10	86055125	86498896	-	12282	protein_coding	synapsin III [Source:MGI Symbol;Acc:MGI:1351334]	-
ENSMUSG00000055991	549.69	480.573	0.194643	0.0172786	0.163097	Zkscan5	5	145204562	145221750	+	4114	protein_coding	zinc finger with KRAB and SCAN domains 5 [Source:MGI Symbol;Acc:MGI:107533]	zf-C2H2
ENSMUSG00000031026	10.8085	2.94523	1.87494	0.0172933	1	Trim66	7	109449006	109508134	-	10125	protein_coding	tripartite motif-containing 66 [Source:MGI Symbol;Acc:MGI:2152406]	-
ENSMUSG00000041278	744.793	858.095	-0.205703	0.0173235	0.163329	Ttc1	11	43729512	43748008	-	2032	protein_coding	tetratricopeptide repeat domain 1 [Source:MGI Symbol;Acc:MGI:1914077]	-
ENSMUSG00000040907	38.4504	19.7064	0.971965	0.0173263	0.163329	Atp1a3	7	24978167	25005958	-	5958	protein_coding	ATPase, Na+/K+ transporting, alpha 3 polypeptide [Source:MGI Symbol;Acc:MGI:88107]	-
ENSMUSG00000071054	4129.77	4783.2	-0.212085	0.0173775	0.163666	Safb	17	56584825	56606294	+	7268	protein_coding	scaffold attachment factor B [Source:MGI Symbol;Acc:MGI:2146974]	-
ENSMUSG00000034912	35.2596	22.1801	0.674202	0.0173876	0.163666	Mdga2	12	66466060	67222549	-	18336	protein_coding	MAM domain containing glycosylphosphatidylinositol anchor 2 [Source:MGI Symbol;Acc:MGI:2444706]	-
ENSMUSG00000032204	0	1.75932	-3.3635	0.0173921	1	Aqp9	9	71110659	71168682	-	4143	protein_coding	aquaporin 9 [Source:MGI Symbol;Acc:MGI:1891066]	-
ENSMUSG00000043998	1083.82	1210.35	-0.160403	0.017403	0.163666	Mgat2	12	69184157	69186770	+	2614	protein_coding	mannoside acetylglucosaminyltransferase 2 [Source:MGI Symbol;Acc:MGI:2384966]	-
ENSMUSG00000013611	21.3363	13.2282	0.696077	0.0174083	0.163666	Snx31	15	36504062	36555573	-	2935	protein_coding	sorting nexin 31 [Source:MGI Symbol;Acc:MGI:1913946]	-
ENSMUSG00000025069	12.8515	6.22	1.05489	0.0174272	1	Gsto2	19	47865545	47886324	+	1551	protein_coding	glutathione S-transferase omega 2 [Source:MGI Symbol;Acc:MGI:1915464]	-
ENSMUSG00000024325	340.103	383.95	-0.174473	0.0174644	0.163923	Ring1	17	34020792	34024680	-	3243	protein_coding	ring finger protein 1 [Source:MGI Symbol;Acc:MGI:1101770]	-
ENSMUSG00000017631	1422.72	1620.81	-0.188391	0.0174686	0.163923	Abr	11	76416734	76622314	-	9730	protein_coding	active BCR-related gene [Source:MGI Symbol;Acc:MGI:107771]	-
ENSMUSG00000026211	2761.84	3004.25	-0.121198	0.017472	0.163923	Obsl1	1	75479310	75506452	-	8467	protein_coding	obscurin-like 1 [Source:MGI Symbol;Acc:MGI:2138628]	-
ENSMUSG00000019845	410.018	312.151	0.394756	0.0174821	0.163923	Tube1	10	39133976	39152542	+	7838	protein_coding	epsilon-tubulin 1 [Source:MGI Symbol;Acc:MGI:1919174]	-
ENSMUSG00000051285	379.076	320.783	0.242552	0.0175503	0.164179	Pcmtd1	1	7088920	7173628	+	6654	protein_coding	protein-L-isoaspartate (D-aspartate) O-methyltransferase domain containing 1 [Source:MGI Symbol;Acc:MGI:2441773]	-
ENSMUSG00000037426	1037.09	938.153	0.145614	0.0175545	0.164179	Depdc5	5	32863701	32994236	+	11774	protein_coding	DEP domain containing 5 [Source:MGI Symbol;Acc:MGI:2141101]	-
ENSMUSG00000061838	2071.92	1824.43	0.183803	0.0175557	0.164179	Suclg2	6	95473009	95718800	-	4623	protein_coding	succinate-Coenzyme A ligase, GDP-forming, beta subunit [Source:MGI Symbol;Acc:MGI:1306824]	-
ENSMUSG00000033411	1279.34	1163.06	0.137769	0.0175948	0.164179	Ctdspl2	2	121956001	122013642	+	9251	protein_coding	CTD (carboxy-terminal domain, RNA polymerase II, polypeptide A) small phosphatase like 2 [Source:MGI Symbol;Acc:MGI:1196405]	-
ENSMUSG00000036241	3912.24	4129.42	-0.0779754	0.0175979	0.164179	Ube2r2	4	41135743	41193380	+	4189	protein_coding	ubiquitin-conjugating enzyme E2R 2 [Source:MGI Symbol;Acc:MGI:1914865]	-
ENSMUSG00000003269	1181.11	1363.92	-0.208234	0.0175989	0.164179	Cyth2	7	45806637	45814581	-	3445	protein_coding	cytohesin 2 [Source:MGI Symbol;Acc:MGI:1334255]	-
ENSMUSG00000028893	773.099	547.014	0.49971	0.0176002	0.164179	Sesn2	4	132492032	132510501	-	3475	protein_coding	sestrin 2 [Source:MGI Symbol;Acc:MGI:2651874]	-
ENSMUSG00000021918	662.212	592.432	0.160158	0.0176081	0.164179	Nek4	14	30951377	30988821	+	8912	protein_coding	NIMA (never in mitosis gene a)-related expressed kinase 4 [Source:MGI Symbol;Acc:MGI:1344404]	-
ENSMUSG00000028010	1804.32	2050.89	-0.185397	0.0176139	0.164179	Gar1	3	129824912	129831396	-	1714	protein_coding	GAR1 ribonucleoprotein [Source:MGI Symbol;Acc:MGI:1930948]	-
ENSMUSG00000023723	1005.93	1176.06	-0.226296	0.0176284	0.164206	Mrps23	11	88204388	88211507	+	1560	protein_coding	mitochondrial ribosomal protein S23 [Source:MGI Symbol;Acc:MGI:1928138]	-
ENSMUSG00000052713	1373.41	1223.85	0.166601	0.0176485	0.164285	Zfp608	18	54888045	54990180	-	6112	protein_coding	zinc finger protein 608 [Source:MGI Symbol;Acc:MGI:2442338]	-
ENSMUSG00000106755	128.85	90.797	0.508845	0.0176691	0.164291	Tpi-rs11	6	127183409	127183718	-	310	processed_pseudogene	triosephosphate isomerase related sequence 11 [Source:MGI Symbol;Acc:MGI:98799]	-
ENSMUSG00000028973	725.444	807.571	-0.155956	0.0176723	0.164291	Abcb8	5	24393663	24410054	+	4739	protein_coding	ATP-binding cassette, sub-family B (MDR/TAP), member 8 [Source:MGI Symbol;Acc:MGI:1351667]	-
ENSMUSG00000048583	1903.52	2447.51	-0.362822	0.0177015	0.164356	Igf2	7	142650766	142666816	-	5723	protein_coding	insulin-like growth factor 2 [Source:MGI Symbol;Acc:MGI:96434]	-
ENSMUSG00000057367	466.526	403.441	0.211668	0.0177026	0.164356	Birc2	9	7818227	7837064	-	4580	protein_coding	baculoviral IAP repeat-containing 2 [Source:MGI Symbol;Acc:MGI:1197009]	-
ENSMUSG00000040731	11639.6	13253	-0.187376	0.0177708	0.164395	Eif4h	5	134619721	134639490	-	5551	protein_coding	eukaryotic translation initiation factor 4H [Source:MGI Symbol;Acc:MGI:1341822]	-
ENSMUSG00000020956	323.522	280.162	0.208587	0.0177726	0.164395	Dtd2	12	51988312	52006501	-	3108	protein_coding	D-tyrosyl-tRNA deacylase 2 [Source:MGI Symbol;Acc:MGI:1923485]	-
ENSMUSG00000046688	9.63106	4.59381	1.0734	0.0177827	1	Tifa	3	127789805	127832164	+	3199	protein_coding	TRAF-interacting protein with forkhead-associated domain [Source:MGI Symbol;Acc:MGI:2182965]	-
ENSMUSG00000048878	788.813	957.685	-0.280785	0.0177902	0.164395	Hexim1	11	103116231	103119725	+	3495	protein_coding	hexamethylene bis-acetamide inducible 1 [Source:MGI Symbol;Acc:MGI:2385923]	-
ENSMUSG00000112441	119.467	85.0876	0.491477	0.0178097	0.164395	Gm48898	12	8291024	8293694	-	2671	lincRNA	predicted gene, 48898 [Source:MGI Symbol;Acc:MGI:6098663]	-
ENSMUSG00000051457	2.83399	7.11648	-1.34139	0.0178228	1	Spn	7	127132232	127137823	-	4681	protein_coding	sialophorin [Source:MGI Symbol;Acc:MGI:98384]	-
ENSMUSG00000058441	34.8544	19.8549	0.82113	0.0178256	0.164395	Panx2	15	89059734	89073567	+	3599	protein_coding	pannexin 2 [Source:MGI Symbol;Acc:MGI:1890615]	-
ENSMUSG00000060279	2793.58	2994.59	-0.0997662	0.0178282	0.164395	Ap2a1	7	44900373	44929496	-	4300	protein_coding	adaptor-related protein complex 2, alpha 1 subunit [Source:MGI Symbol;Acc:MGI:101921]	-
ENSMUSG00000027520	1376.3	1211.75	0.184397	0.0178355	0.164395	Zdbf2	1	63273265	63314576	+	12659	protein_coding	zinc finger, DBF-type containing 2 [Source:MGI Symbol;Acc:MGI:1921134]	-
ENSMUSG00000031875	723.419	902.938	-0.320317	0.0178359	0.164395	Cmtm3	8	104339410	104347672	+	2986	protein_coding	CKLF-like MARVEL transmembrane domain containing 3 [Source:MGI Symbol;Acc:MGI:2447162]	-
ENSMUSG00000085287	16.1301	8.0426	1.00597	0.0178617	1	4833418N02Rik	17	87274886	87282814	-	2762	lincRNA	RIKEN cDNA 4833418N02 gene [Source:MGI Symbol;Acc:MGI:1921847]	-
ENSMUSG00000049670	523.911	446.233	0.232995	0.0178637	0.164395	Morn4	19	42074939	42086370	-	1816	protein_coding	MORN repeat containing 4 [Source:MGI Symbol;Acc:MGI:2449568]	-
ENSMUSG00000031930	1272.54	1389.83	-0.127382	0.0178656	0.164395	Wwp2	8	107436365	107558595	+	8871	protein_coding	WW domain containing E3 ubiquitin protein ligase 2 [Source:MGI Symbol;Acc:MGI:1914144]	-
ENSMUSG00000021033	393.618	330.241	0.255361	0.0178708	0.164395	Gstz1	12	87147165	87164723	+	5088	protein_coding	glutathione transferase zeta 1 (maleylacetoacetate isomerase) [Source:MGI Symbol;Acc:MGI:1341859]	-
ENSMUSG00000016757	2528.81	2720.32	-0.10573	0.0178731	0.164395	Ttll12	15	83575090	83595157	-	4039	protein_coding	tubulin tyrosine ligase-like family, member 12 [Source:MGI Symbol;Acc:MGI:3039573]	-
ENSMUSG00000053158	63.704	79.5758	-0.323095	0.0178814	0.164395	Fes	7	80377756	80387946	-	5074	protein_coding	feline sarcoma oncogene [Source:MGI Symbol;Acc:MGI:95514]	-
ENSMUSG00000005672	693.928	519.36	0.418844	0.0178873	0.164395	Kit	5	75574916	75656722	+	8911	protein_coding	KIT proto-oncogene receptor tyrosine kinase [Source:MGI Symbol;Acc:MGI:96677]	-
ENSMUSG00000032517	14.0348	22.9793	-0.72527	0.0178898	0.164395	Mobp	9	120149707	120181484	+	6849	protein_coding	myelin-associated oligodendrocytic basic protein [Source:MGI Symbol;Acc:MGI:108511]	-
ENSMUSG00000024462	275.684	208.031	0.408474	0.0178928	0.164395	Gabbr1	17	37045966	37075067	+	7764	protein_coding	gamma-aminobutyric acid (GABA) B receptor, 1 [Source:MGI Symbol;Acc:MGI:1860139]	-
ENSMUSG00000064065	2.35887	6.55916	-1.48922	0.0179144	1	Ipcef1	10	6885796	7052478	-	9003	protein_coding	interaction protein for cytohesin exchange factors 1 [Source:MGI Symbol;Acc:MGI:2444159]	-
ENSMUSG00000003559	283.388	325.381	-0.199442	0.0179151	0.164493	As3mt	19	46707443	46741095	+	1751	protein_coding	arsenic (+3 oxidation state) methyltransferase [Source:MGI Symbol;Acc:MGI:1929882]	-
ENSMUSG00000021270	40025.1	44139.9	-0.14122	0.0179408	0.164622	Hsp90aa1	12	110690605	110702728	-	3931	protein_coding	heat shock protein 90, alpha (cytosolic), class A member 1 [Source:MGI Symbol;Acc:MGI:96250]	-
ENSMUSG00000025207	289.771	196.027	0.565218	0.0179644	0.164732	Sema4g	19	44989101	45003397	+	4872	protein_coding	sema domain, immunoglobulin domain (Ig), transmembrane domain (TM) and short cytoplasmic domain, (semaphorin) 4G [Source:MGI Symbol;Acc:MGI:1347047]	-
ENSMUSG00000068580	352.392	424.813	-0.271204	0.018009	0.165034	Zfyve19	2	119208617	119217049	+	3255	protein_coding	zinc finger, FYVE domain containing 19 [Source:MGI Symbol;Acc:MGI:1919258]	-
ENSMUSG00000051790	1210.45	987.254	0.294691	0.0180304	0.165123	Nlgn2	11	69823122	69837784	-	5785	protein_coding	neuroligin 2 [Source:MGI Symbol;Acc:MGI:2681835]	-
ENSMUSG00000021771	4381.08	4695.62	-0.100151	0.0181073	0.16572	Vdac2	14	21825238	21845879	+	4769	protein_coding	voltage-dependent anion channel 2 [Source:MGI Symbol;Acc:MGI:106915]	-
ENSMUSG00000096474	7.40875	13.3116	-0.841699	0.0181242	1	Gm5561	1	179520378	179520857	-	480	processed_pseudogene	predicted gene 5561 [Source:MGI Symbol;Acc:MGI:3804971]	-
ENSMUSG00000003721	286.365	246.171	0.219713	0.0181292	0.165813	Insig2	1	121304353	121332589	-	3473	protein_coding	insulin induced gene 2 [Source:MGI Symbol;Acc:MGI:1920249]	-
ENSMUSG00000094526	13.2261	5.37995	1.28917	0.018143	1	Gm21451	14	69390854	69480287	+	2775	unprocessed_pseudogene	predicted gene, 21451 [Source:MGI Symbol;Acc:MGI:5434806]	-
ENSMUSG00000041040	1580.6	1295.28	0.287737	0.018152	0.165883	Fam117b	1	59913006	59985346	+	7290	protein_coding	family with sequence similarity 117, member B [Source:MGI Symbol;Acc:MGI:1920000]	-
ENSMUSG00000044252	639.898	566.03	0.178524	0.0181603	0.165883	Osbpl1a	18	12755314	12941841	-	7392	protein_coding	oxysterol binding protein-like 1A [Source:MGI Symbol;Acc:MGI:1927551]	-
ENSMUSG00000052658	10.0942	3.21347	1.65878	0.0181779	1	5830454E08Rik	9	120577331	120578074	+	744	lincRNA	RIKEN cDNA 5830454E08 gene [Source:MGI Symbol;Acc:MGI:1923350]	-
ENSMUSG00000042826	53.6751	26.0348	1.04812	0.0182015	0.166152	Fgf11	11	69796068	69801857	-	3044	protein_coding	fibroblast growth factor 11 [Source:MGI Symbol;Acc:MGI:109167]	-
ENSMUSG00000025428	20725.1	21869	-0.0774713	0.0182261	0.166269	Atp5a1	18	77773729	77782869	+	3135	protein_coding	ATP synthase, H+ transporting, mitochondrial F1 complex, alpha subunit 1 [Source:MGI Symbol;Acc:MGI:88115]	-
ENSMUSG00000089940	4.30473	1.23814	1.80108	0.0182557	1	Gm4117	13	89739460	89887166	+	52997	antisense	predicted gene 4117 [Source:MGI Symbol;Acc:MGI:3782293]	-
ENSMUSG00000034573	2935.41	2623.58	0.162404	0.0183167	0.166913	Ptpn13	5	103425192	103598303	+	12102	protein_coding	protein tyrosine phosphatase, non-receptor type 13 [Source:MGI Symbol;Acc:MGI:103293]	-
ENSMUSG00000041235	3705.16	3285.53	0.173524	0.0183203	0.166913	Chd7	4	8690406	8867659	+	13786	protein_coding	chromodomain helicase DNA binding protein 7 [Source:MGI Symbol;Acc:MGI:2444748]	-
ENSMUSG00000022453	324.614	185.264	0.81005	0.0183805	0.167292	Naga	15	82329532	82338925	-	2577	protein_coding	N-acetyl galactosaminidase, alpha [Source:MGI Symbol;Acc:MGI:1261422]	-
ENSMUSG00000042498	54.0109	71.8292	-0.414066	0.0183856	0.167292	D330045A20Rik	X	139480367	139554582	+	3740	protein_coding	RIKEN cDNA D330045A20 gene [Source:MGI Symbol;Acc:MGI:2147848]	-
ENSMUSG00000020781	502.723	584.356	-0.218665	0.0184077	0.167386	Tsen54	11	115814724	115823094	+	2458	protein_coding	tRNA splicing endonuclease subunit 54 [Source:MGI Symbol;Acc:MGI:1923515]	-
ENSMUSG00000020178	216.613	161.701	0.423963	0.0184396	0.167568	Adora2a	10	75316877	75334784	+	3062	protein_coding	adenosine A2a receptor [Source:MGI Symbol;Acc:MGI:99402]	-
ENSMUSG00000031796	1021.88	910.834	0.1663	0.0184701	0.167737	Cfap20	8	95420249	95434869	-	4451	protein_coding	cilia and flagella associated protein 20 [Source:MGI Symbol;Acc:MGI:107428]	-
ENSMUSG00000000399	1504.39	1623.81	-0.110894	0.018553	0.168187	Ndufa9	6	126821721	126849136	-	2101	protein_coding	NADH:ubiquinone oxidoreductase subunit A9 [Source:MGI Symbol;Acc:MGI:1913358]	-
ENSMUSG00000044894	1358.47	1564.23	-0.20418	0.0185568	0.168187	Uqcrq	11	53427922	53430831	-	1831	protein_coding	ubiquinol-cytochrome c reductase, complex III subunit VII [Source:MGI Symbol;Acc:MGI:107807]	-
ENSMUSG00000018906	951.567	531.704	0.839968	0.018565	0.168187	P4ha2	11	54100095	54131665	+	6239	protein_coding	procollagen-proline, 2-oxoglutarate 4-dioxygenase (proline 4-hydroxylase), alpha II polypeptide [Source:MGI Symbol;Acc:MGI:894286]	-
ENSMUSG00000032370	304.542	367.095	-0.270554	0.0185672	0.168187	Lactb	9	66955388	66975484	-	2036	protein_coding	lactamase, beta [Source:MGI Symbol;Acc:MGI:1933395]	-
ENSMUSG00000022471	1287.32	1414.47	-0.136619	0.0185799	0.168195	Xrcc6	15	81987835	82040085	+	4476	protein_coding	X-ray repair complementing defective repair in Chinese hamster cells 6 [Source:MGI Symbol;Acc:MGI:95606]	-
ENSMUSG00000024414	559.255	625.607	-0.163817	0.0186413	0.168539	Mrpl27	11	94653767	94660089	+	985	protein_coding	mitochondrial ribosomal protein L27 [Source:MGI Symbol;Acc:MGI:2137224]	-
ENSMUSG00000022174	1002.76	1148.89	-0.197066	0.0186434	0.168539	Dad1	14	54235479	54254104	-	3916	protein_coding	defender against cell death 1 [Source:MGI Symbol;Acc:MGI:101912]	-
ENSMUSG00000026094	211.285	166.779	0.342655	0.0186537	0.168539	Stk17b	1	53755506	53785224	-	5185	protein_coding	serine/threonine kinase 17b (apoptosis-inducing) [Source:MGI Symbol;Acc:MGI:2138162]	-
ENSMUSG00000014873	425.903	491.29	-0.207784	0.0186785	0.168632	Surf2	2	26916367	26920183	+	3408	protein_coding	surfeit gene 2 [Source:MGI Symbol;Acc:MGI:98444]	-
ENSMUSG00000020935	5268.43	6094.22	-0.210181	0.0186879	0.168632	Dcakd	11	102994047	103028333	-	2556	protein_coding	dephospho-CoA kinase domain containing [Source:MGI Symbol;Acc:MGI:1915337]	-
ENSMUSG00000031842	9.43944	3.34065	1.50048	0.0186925	1	Pde4c	8	70723720	70751186	+	5592	protein_coding	phosphodiesterase 4C, cAMP specific [Source:MGI Symbol;Acc:MGI:99556]	-
ENSMUSG00000016239	31.2683	16.6311	0.912809	0.0187174	0.168791	Lonrf3	X	36328353	36362341	+	3812	protein_coding	LON peptidase N-terminal domain and ring finger 3 [Source:MGI Symbol;Acc:MGI:1921615]	-
ENSMUSG00000043004	1374.12	1074.94	0.354785	0.0187411	0.168853	Gng2	14	19872559	19977627	-	4390	protein_coding	guanine nucleotide binding protein (G protein), gamma 2 [Source:MGI Symbol;Acc:MGI:102705]	-
ENSMUSG00000011148	194.519	132.943	0.551794	0.0187481	0.168853	Adssl1	12	112620045	112641360	+	2090	protein_coding	adenylosuccinate synthetase like 1 [Source:MGI Symbol;Acc:MGI:87947]	-
ENSMUSG00000041203	2448.72	2862.85	-0.225805	0.0187944	0.168993	Trir	8	85026823	85030286	+	902	protein_coding	telomerase RNA component interacting RNase [Source:MGI Symbol;Acc:MGI:1922833]	-
ENSMUSG00000021262	2417.94	2587.7	-0.0976341	0.0187984	0.168993	Evl	12	108554720	108688516	+	2940	protein_coding	Ena-vasodilator stimulated phosphoprotein [Source:MGI Symbol;Acc:MGI:1194884]	-
ENSMUSG00000096401	120.541	82.4256	0.551175	0.0188147	0.168993	Gm21811	8	20136502	20151665	+	930	unprocessed_pseudogene	predicted gene, 21811 [Source:MGI Symbol;Acc:MGI:5433975]	-
ENSMUSG00000038886	1209.29	1090.58	0.150226	0.0188282	0.168993	Man2a2	7	80349097	80371375	-	10317	protein_coding	mannosidase 2, alpha 2 [Source:MGI Symbol;Acc:MGI:2150656]	-
ENSMUSG00000031398	369.592	300.701	0.299734	0.018837	0.168993	Plxna3	X	74329066	74344689	+	7880	protein_coding	plexin A3 [Source:MGI Symbol;Acc:MGI:107683]	-
ENSMUSG00000005125	392.356	150.483	1.38301	0.0188483	0.168993	Ndrg1	15	66929318	66969640	-	6596	protein_coding	N-myc downstream regulated gene 1 [Source:MGI Symbol;Acc:MGI:1341799]	-
ENSMUSG00000108181	15.6466	7.90954	0.994372	0.018853	1	C030015A19Rik	6	90386807	90389357	+	2551	TEC	RIKEN cDNA C030015A19 gene [Source:MGI Symbol;Acc:MGI:1924668]	-
ENSMUSG00000019996	254.983	210.22	0.279163	0.0188589	0.168993	Map7	10	20148471	20281590	+	7935	protein_coding	microtubule-associated protein 7 [Source:MGI Symbol;Acc:MGI:1328328]	-
ENSMUSG00000056116	144.799	115.231	0.333395	0.0188657	0.168993	H2-T22	17	36037128	36042747	-	3414	protein_coding	histocompatibility 2, T region locus 22 [Source:MGI Symbol;Acc:MGI:95956]	-
ENSMUSG00000082454	220.76	260.251	-0.239641	0.0188853	0.168993	Gm12183	11	48751867	48753714	-	1848	processed_pseudogene	predicted gene 12183 [Source:MGI Symbol;Acc:MGI:3652175]	-
ENSMUSG00000037007	574.482	513.153	0.16334	0.018893	0.168993	Zfp113	5	138139702	138155744	-	6754	protein_coding	zinc finger protein 113 [Source:MGI Symbol;Acc:MGI:1929116]	zf-C2H2
ENSMUSG00000023795	36.3311	24.7764	0.558655	0.0188952	0.168993	Pisd-ps2	17	3076578	3084183	-	2108	transcribed_unprocessed_pseudogene	phosphatidylserine decarboxylase, pseudogene 2 [Source:MGI Symbol;Acc:MGI:3612472]	-
ENSMUSG00000038398	624.22	707.188	-0.180058	0.0189408	0.16917	Upf3a	8	13785615	13799193	+	5865	protein_coding	UPF3 regulator of nonsense transcripts homolog A (yeast) [Source:MGI Symbol;Acc:MGI:1914281]	-
ENSMUSG00000014959	2405.41	2839.87	-0.239834	0.0189832	0.16917	Gorasp2	2	70661576	70712636	+	4145	protein_coding	golgi reassembly stacking protein 2 [Source:MGI Symbol;Acc:MGI:2135962]	-
ENSMUSG00000037815	7111.54	7720.53	-0.11843	0.0189858	0.16917	Ctnna1	18	35118888	35254773	+	3698	protein_coding	catenin (cadherin associated protein), alpha 1 [Source:MGI Symbol;Acc:MGI:88274]	-
ENSMUSG00000025745	2356.82	2597.81	-0.140058	0.0189891	0.16917	Hadha	5	30118304	30155162	-	8730	protein_coding	hydroxyacyl-Coenzyme A dehydrogenase/3-ketoacyl-Coenzyme A thiolase/enoyl-Coenzyme A hydratase (trifunctional protein), alpha subunit [Source:MGI Symbol;Acc:MGI:2135593]	-
ENSMUSG00000061032	5353.32	5747.63	-0.102583	0.0189979	0.16917	Rrp1	10	78400384	78413043	-	3337	protein_coding	ribosomal RNA processing 1 homolog (S. cerevisiae) [Source:MGI Symbol;Acc:MGI:1203500]	-
ENSMUSG00000074227	879.37	744.672	0.240228	0.0189991	0.16917	Spint2	7	29256323	29281912	-	4556	protein_coding	serine protease inhibitor, Kunitz type 2 [Source:MGI Symbol;Acc:MGI:1338031]	-
ENSMUSG00000029822	293.396	252.319	0.221429	0.0190093	0.16917	Osbpl3	6	50293330	50456201	-	9021	protein_coding	oxysterol binding protein-like 3 [Source:MGI Symbol;Acc:MGI:1918970]	-
ENSMUSG00000061576	122.607	81.5073	0.59275	0.0190107	0.16917	Dpp6	5	26817203	27727505	+	12347	protein_coding	dipeptidylpeptidase 6 [Source:MGI Symbol;Acc:MGI:94921]	-
ENSMUSG00000068856	3586.13	4355.2	-0.28049	0.0190744	0.16963	Sf3b4	3	96172332	96177564	+	2162	protein_coding	splicing factor 3b, subunit 4 [Source:MGI Symbol;Acc:MGI:109580]	-
ENSMUSG00000034723	820.483	639.655	0.360096	0.0190957	0.16963	Tmx4	2	134594185	134644145	-	10907	protein_coding	thioredoxin-related transmembrane protein 4 [Source:MGI Symbol;Acc:MGI:106558]	-
ENSMUSG00000016308	571.051	636.589	-0.156631	0.0191054	0.16963	Ube2a	X	36873900	36884222	+	2272	protein_coding	ubiquitin-conjugating enzyme E2A [Source:MGI Symbol;Acc:MGI:102959]	-
ENSMUSG00000106915	6.13071	1.45133	2.11134	0.0191271	1	Gm42655	5	120255258	120256391	+	1134	TEC	predicted gene 42655 [Source:MGI Symbol;Acc:MGI:5662792]	-
ENSMUSG00000007034	11.5588	4.35647	1.40379	0.0191308	1	Slc44a4	17	34914466	34930436	+	3112	protein_coding	solute carrier family 44, member 4 [Source:MGI Symbol;Acc:MGI:1917379]	-
ENSMUSG00000085823	2.75635	0.177277	3.34262	0.0191354	1	Gm13012	4	137882370	137883937	-	863	antisense	predicted gene 13012 [Source:MGI Symbol;Acc:MGI:3652270]	-
ENSMUSG00000031583	445.454	372.861	0.257723	0.0191442	0.16963	Wrn	8	33234384	33385527	-	7597	protein_coding	Werner syndrome RecQ like helicase [Source:MGI Symbol;Acc:MGI:109635]	-
ENSMUSG00000048012	175.634	117.246	0.585691	0.0191504	0.16963	Zfp473	7	44731480	44751050	-	10037	protein_coding	zinc finger protein 473 [Source:MGI Symbol;Acc:MGI:2442697]	zf-C2H2
ENSMUSG00000022193	2822.8	3092.8	-0.132375	0.0191511	0.16963	Psmb5	14	54614119	54618022	-	899	protein_coding	proteasome (prosome, macropain) subunit, beta type 5 [Source:MGI Symbol;Acc:MGI:1194513]	-
ENSMUSG00000036275	3435.22	3136.17	0.131604	0.0191578	0.16963	9530068E07Rik	11	52396428	52408728	+	3296	protein_coding	RIKEN cDNA 9530068E07 gene [Source:MGI Symbol;Acc:MGI:2654705]	-
ENSMUSG00000027628	1115.46	1318.45	-0.241865	0.0191583	0.16963	Aar2	2	156547584	156568972	+	3615	protein_coding	AAR2 splicing factor homolog [Source:MGI Symbol;Acc:MGI:1915545]	-
ENSMUSG00000033220	3.24642	7.93805	-1.29211	0.019209	1	Rac2	15	78559167	78572783	-	3103	protein_coding	Rac family small GTPase 2 [Source:MGI Symbol;Acc:MGI:97846]	-
ENSMUSG00000042439	1627.55	1446.86	0.170413	0.0192329	0.170178	Zfp532	18	65580230	65689443	+	11192	protein_coding	zinc finger protein 532 [Source:MGI Symbol;Acc:MGI:3036282]	zf-C2H2
ENSMUSG00000031209	950.013	844.062	0.171349	0.0192446	0.170178	Heph	X	96455359	96574485	+	7662	protein_coding	hephaestin [Source:MGI Symbol;Acc:MGI:1332240]	-
ENSMUSG00000078879	31.3677	15.2845	1.02982	0.0192592	0.170178	Zfp973	2	176670522	176719085	+	2709	protein_coding	zinc finger protein 973 [Source:MGI Symbol;Acc:MGI:3615331]	zf-C2H2
ENSMUSG00000027968	2262.07	2549.64	-0.173355	0.0192928	0.170178	Larp7	3	127536714	127553349	-	2366	protein_coding	La ribonucleoprotein domain family, member 7 [Source:MGI Symbol;Acc:MGI:107634]	-
ENSMUSG00000032458	4365.25	4759.58	-0.124978	0.0192986	0.170178	Copb2	9	98563721	98588382	+	6351	protein_coding	coatomer protein complex, subunit beta 2 (beta prime) [Source:MGI Symbol;Acc:MGI:1354962]	-
ENSMUSG00000037936	1196.71	949.533	0.334389	0.0193005	0.170178	Scarb1	5	125277087	125341094	-	8500	protein_coding	scavenger receptor class B, member 1 [Source:MGI Symbol;Acc:MGI:893578]	-
ENSMUSG00000040785	7836.03	7133.71	0.135652	0.0193045	0.170178	Ttc3	16	94370618	94469343	+	16220	protein_coding	tetratricopeptide repeat domain 3 [Source:MGI Symbol;Acc:MGI:1276539]	-
ENSMUSG00000010911	329.386	381.48	-0.211919	0.0193447	0.170386	Apip	2	103073675	103092644	+	1000	protein_coding	APAF1 interacting protein [Source:MGI Symbol;Acc:MGI:1926788]	-
ENSMUSG00000025422	66.0588	40.6534	0.702665	0.0193522	0.170386	Agap2	10	127075284	127093169	+	5941	protein_coding	ArfGAP with GTPase domain, ankyrin repeat and PH domain 2 [Source:MGI Symbol;Acc:MGI:3580016]	-
ENSMUSG00000116506	10.3341	18.4044	-0.850712	0.0193641	1	5730414N17Rik	15	98872644	98874082	+	1439	lincRNA	RIKEN cDNA 5730414N17 gene [Source:MGI Symbol;Acc:MGI:1917774]	-
ENSMUSG00000032913	602.954	491.31	0.29649	0.0194052	0.17061	Lrig2	3	104396418	104511918	-	11755	protein_coding	leucine-rich repeats and immunoglobulin-like domains 2 [Source:MGI Symbol;Acc:MGI:2443718]	-
ENSMUSG00000024735	7500.05	8506.28	-0.181764	0.0194091	0.17061	Prpf19	19	10895231	10909559	+	7278	protein_coding	pre-mRNA processing factor 19 [Source:MGI Symbol;Acc:MGI:106247]	-
ENSMUSG00000006442	3644.83	4523.04	-0.311683	0.019426	0.17061	Srm	4	148591503	148594993	+	1599	protein_coding	spermidine synthase [Source:MGI Symbol;Acc:MGI:102690]	-
ENSMUSG00000028397	393.492	286.8	0.457605	0.0194399	0.17061	Kdm4c	4	74242497	74405860	+	5823	protein_coding	lysine (K)-specific demethylase 4C [Source:MGI Symbol;Acc:MGI:1924054]	-
ENSMUSG00000042292	601.743	706.066	-0.231322	0.0194406	0.17061	Mkl1	15	81012281	81190757	-	6114	protein_coding	MKL (megakaryoblastic leukemia)/myocardin-like 1 [Source:MGI Symbol;Acc:MGI:2384495]	-
ENSMUSG00000051238	262.53	300.402	-0.195468	0.0194501	0.17061	Swsap1	9	21955755	21958264	+	1838	protein_coding	SWIM type zinc finger 7 associated protein 1 [Source:MGI Symbol;Acc:MGI:1914212]	-
ENSMUSG00000096433	101.289	81.7121	0.315429	0.0195618	0.171478	Zfp994	17	22197265	22225616	-	4882	protein_coding	zinc finger protein 994 [Source:MGI Symbol;Acc:MGI:3643318]	zf-C2H2
ENSMUSG00000029165	495.583	436.62	0.183999	0.0195986	0.171478	Agbl5	5	30888694	30906965	+	7053	protein_coding	ATP/GTP binding protein-like 5 [Source:MGI Symbol;Acc:MGI:2441745]	-
ENSMUSG00000020929	5990.81	6582.59	-0.136102	0.0196102	0.171478	Eftud2	11	102838473	102880985	-	8395	protein_coding	elongation factor Tu GTP binding domain containing 2 [Source:MGI Symbol;Acc:MGI:1336880]	-
ENSMUSG00000038685	878.76	1034.45	-0.236406	0.0196134	0.171478	Rtel1	2	181319739	181356616	+	6616	protein_coding	regulator of telomere elongation helicase 1 [Source:MGI Symbol;Acc:MGI:2139369]	-
ENSMUSG00000054792	354.08	419.961	-0.248413	0.019619	0.171478	Klhl18	9	110425926	110476694	-	7021	protein_coding	kelch-like 18 [Source:MGI Symbol;Acc:MGI:2143315]	-
ENSMUSG00000072680	19.7778	47.2706	-1.24973	0.0196218	0.171478	Tmem254c	14	26063919	26067355	-	1582	protein_coding	transmembrane protein 254c [Source:MGI Symbol;Acc:MGI:3711260]	-
ENSMUSG00000063488	114.918	83.105	0.471987	0.0196499	0.171618	Zkscan7	9	122885685	122898618	+	7253	protein_coding	zinc finger with KRAB and SCAN domains 7 [Source:MGI Symbol;Acc:MGI:3040678]	zf-C2H2
ENSMUSG00000031922	1020.87	900.799	0.180974	0.0196861	0.171828	Cep57	9	13807792	13827107	-	4180	protein_coding	centrosomal protein 57 [Source:MGI Symbol;Acc:MGI:1915551]	-
ENSMUSG00000066842	162.824	114.545	0.510727	0.0197162	0.171985	Hmcn1	1	150562524	150993435	-	21191	protein_coding	hemicentin 1 [Source:MGI Symbol;Acc:MGI:2685047]	-
ENSMUSG00000036934	342.029	304.809	0.166291	0.019738	0.172069	4921524J17Rik	8	85408759	85432833	-	1679	protein_coding	RIKEN cDNA 4921524J17 gene [Source:MGI Symbol;Acc:MGI:1913964]	-
ENSMUSG00000034595	835.327	941.807	-0.172964	0.0197738	0.172271	Ppp1r18	17	35865593	35875596	+	4317	protein_coding	protein phosphatase 1, regulatory subunit 18 [Source:MGI Symbol;Acc:MGI:1923698]	-
ENSMUSG00000059939	681.729	565.272	0.271034	0.0197856	0.172271	9430015G10Rik	4	156109982	156127265	+	3695	protein_coding	RIKEN cDNA 9430015G10 gene [Source:MGI Symbol;Acc:MGI:2444364]	-
ENSMUSG00000040188	540.411	620.885	-0.20107	0.0198035	0.172321	Scamp2	9	57560943	57588795	+	3238	protein_coding	secretory carrier membrane protein 2 [Source:MGI Symbol;Acc:MGI:1346518]	-
ENSMUSG00000104784	36.1121	21.1209	0.780699	0.0198529	0.172644	Gm42984	5	44226587	44243548	+	987	antisense	predicted gene 42984 [Source:MGI Symbol;Acc:MGI:5663121]	-
ENSMUSG00000024457	593.574	667.084	-0.169945	0.0198932	0.172866	Trim26	17	36837134	36859398	+	6868	protein_coding	tripartite motif-containing 26 [Source:MGI Symbol;Acc:MGI:1337056]	-
ENSMUSG00000083610	38.1128	25.3375	0.58712	0.0199216	0.172866	Oaz2-ps	3	135525964	135526532	-	537	processed_pseudogene	ornithine decarboxylase antizyme 2, pseudogene [Source:MGI Symbol;Acc:MGI:3644634]	-
ENSMUSG00000063450	1237.12	1015.19	0.285768	0.0199236	0.172866	Syne2	12	75818134	76110926	+	26726	protein_coding	spectrin repeat containing, nuclear envelope 2 [Source:MGI Symbol;Acc:MGI:2449316]	-
ENSMUSG00000035498	172.297	122.411	0.495212	0.0199272	0.172866	Cdcp1	9	123170824	123216038	-	6765	protein_coding	CUB domain containing protein 1 [Source:MGI Symbol;Acc:MGI:2442010]	-
ENSMUSG00000019659	626.195	727.8	-0.218608	0.0199542	0.172905	Ccdc12	9	110656503	110711606	+	2694	protein_coding	coiled-coil domain containing 12 [Source:MGI Symbol;Acc:MGI:1919904]	-
ENSMUSG00000024228	125.009	103.183	0.274328	0.0199591	0.172905	Nudt12	17	58999618	59013372	-	4401	protein_coding	nudix (nucleoside diphosphate linked moiety X)-type motif 12 [Source:MGI Symbol;Acc:MGI:1915243]	-
ENSMUSG00000039701	225.005	190.408	0.242916	0.019978	0.172905	Usp53	3	122931493	122984510	-	12572	protein_coding	ubiquitin specific peptidase 53 [Source:MGI Symbol;Acc:MGI:2139607]	-
ENSMUSG00000029715	286.342	352.452	-0.301448	0.0199934	0.172905	Pop7	5	137501438	137502518	-	1081	protein_coding	processing of precursor 7, ribonuclease P family, (S. cerevisiae) [Source:MGI Symbol;Acc:MGI:1921347]	-
ENSMUSG00000021737	3050.73	3592.55	-0.236161	0.0199991	0.172905	Psmd6	14	14112174	14120984	-	2800	protein_coding	proteasome (prosome, macropain) 26S subunit, non-ATPase, 6 [Source:MGI Symbol;Acc:MGI:1913663]	-
ENSMUSG00000057421	1563.43	1770.52	-0.180003	0.0200051	0.172905	Las1l	X	95935335	95956962	-	8143	protein_coding	LAS1-like (S. cerevisiae) [Source:MGI Symbol;Acc:MGI:1923380]	-
ENSMUSG00000050677	67.2116	95.2779	-0.506383	0.0200835	0.173134	Ccdc96	5	36484588	36488172	+	3585	protein_coding	coiled-coil domain containing 96 [Source:MGI Symbol;Acc:MGI:1913967]	-
ENSMUSG00000064359	1.11382	5.31693	-2.2774	0.0200878	1	mt-Tg	MT	9391	9458	+	68	Mt_tRNA	mitochondrially encoded tRNA glycine [Source:MGI Symbol;Acc:MGI:102486]	-
ENSMUSG00000026384	640.262	558.407	0.195999	0.0200916	0.173134	Ptpn4	1	119652467	119837613	-	11321	protein_coding	protein tyrosine phosphatase, non-receptor type 4 [Source:MGI Symbol;Acc:MGI:1099792]	-
ENSMUSG00000001175	9991.84	11301.6	-0.177796	0.020112	0.173134	Calm1	12	100199435	100209814	+	4706	protein_coding	calmodulin 1 [Source:MGI Symbol;Acc:MGI:88251]	-
ENSMUSG00000026669	1971.24	2120.34	-0.106046	0.0201139	0.173134	Mcm10	2	4989714	5012791	-	7692	protein_coding	minichromosome maintenance 10 replication initiation factor [Source:MGI Symbol;Acc:MGI:1917274]	-
ENSMUSG00000097842	44.5687	29.0588	0.623165	0.0201284	0.173134	9330104G04Rik	7	16871347	16874886	-	3510	lincRNA	RIKEN cDNA 9330104G04 gene [Source:MGI Symbol;Acc:MGI:2445112]	-
ENSMUSG00000040688	2061.39	2424.22	-0.234371	0.0201358	0.173134	Tbl3	17	24697949	24707660	-	5686	protein_coding	transducin (beta)-like 3 [Source:MGI Symbol;Acc:MGI:2384863]	-
ENSMUSG00000039835	991.463	868.714	0.191112	0.0201361	0.173134	Nhsl1	10	18318985	18533892	+	11348	protein_coding	NHS-like 1 [Source:MGI Symbol;Acc:MGI:106390]	-
ENSMUSG00000013495	172.233	119.608	0.529116	0.0201417	0.173134	Tmem175	5	108629770	108648782	+	5928	protein_coding	transmembrane protein 175 [Source:MGI Symbol;Acc:MGI:1919642]	-
ENSMUSG00000001729	5315.21	6372.86	-0.261927	0.0201636	0.173134	Akt1	12	112653821	112674884	-	4098	protein_coding	thymoma viral proto-oncogene 1 [Source:MGI Symbol;Acc:MGI:87986]	-
ENSMUSG00000101655	4.92293	9.72119	-0.978659	0.0201648	1	2310040G24Rik	6	86483376	86488227	-	775	lincRNA	RIKEN cDNA 2310040G24 gene [Source:MGI Symbol;Acc:MGI:1916897]	-
ENSMUSG00000032463	332.958	390.931	-0.23166	0.0201665	0.173134	Faim	9	98986373	99002021	+	5745	protein_coding	Fas apoptotic inhibitory molecule [Source:MGI Symbol;Acc:MGI:1344387]	-
ENSMUSG00000025227	268.048	205.128	0.387651	0.0201721	0.173134	Mfsd13a	19	46341121	46375252	+	2804	protein_coding	major facilitator superfamily domain containing 13a [Source:MGI Symbol;Acc:MGI:1922396]	-
ENSMUSG00000026245	1903.11	2127.73	-0.161582	0.0201786	0.173134	Farsb	1	78417975	78488897	-	2620	protein_coding	phenylalanyl-tRNA synthetase, beta subunit [Source:MGI Symbol;Acc:MGI:1346035]	-
ENSMUSG00000051427	191.242	160.241	0.255356	0.0202039	0.173246	Ccdc157	11	4141123	4160293	-	5589	protein_coding	coiled-coil domain containing 157 [Source:MGI Symbol;Acc:MGI:3041210]	-
ENSMUSG00000027933	2851.37	3201.92	-0.167717	0.0202293	0.173359	Ints3	3	90391388	90433622	-	5677	protein_coding	integrator complex subunit 3 [Source:MGI Symbol;Acc:MGI:2140050]	-
ENSMUSG00000024844	3156.9	3439.56	-0.123854	0.0202608	0.173434	Banf1	19	5364641	5366645	-	820	protein_coding	barrier to autointegration factor 1 [Source:MGI Symbol;Acc:MGI:1346330]	-
ENSMUSG00000028597	295.679	350.315	-0.245409	0.0202728	0.173434	Gpx7	4	108400390	108406961	-	1289	protein_coding	glutathione peroxidase 7 [Source:MGI Symbol;Acc:MGI:1914555]	-
ENSMUSG00000022673	6325.65	6878.45	-0.12111	0.0202749	0.173434	Mcm4	16	15623897	15637400	-	3589	protein_coding	minichromosome maintenance complex component 4 [Source:MGI Symbol;Acc:MGI:103199]	-
ENSMUSG00000037523	452.581	399.458	0.182561	0.0202934	0.173436	Mavs	2	131234063	131248025	+	3345	protein_coding	mitochondrial antiviral signaling protein [Source:MGI Symbol;Acc:MGI:2444773]	-
ENSMUSG00000039385	1203.44	1052.67	0.192938	0.0202996	0.173436	Cdh6	15	13028701	13173675	-	9024	protein_coding	cadherin 6 [Source:MGI Symbol;Acc:MGI:107435]	-
ENSMUSG00000033751	652.45	738.065	-0.178956	0.0203233	0.173448	Gadd45gip1	8	84831522	84835482	+	2494	protein_coding	growth arrest and DNA-damage-inducible, gamma interacting protein 1 [Source:MGI Symbol;Acc:MGI:1914947]	-
ENSMUSG00000040044	1238.34	1146.54	0.11082	0.0203361	0.173448	Orc3	4	34570796	34614944	-	6088	protein_coding	origin recognition complex, subunit 3 [Source:MGI Symbol;Acc:MGI:1354944]	-
ENSMUSG00000015083	33.9607	22.9588	0.569594	0.0203378	0.173448	C8g	2	25498651	25501719	-	1493	protein_coding	complement component 8, gamma polypeptide [Source:MGI Symbol;Acc:MGI:88237]	-
ENSMUSG00000043999	2.45723	6.21067	-1.32991	0.0204069	1	Gpr75	11	30885358	30893729	+	2926	protein_coding	G protein-coupled receptor 75 [Source:MGI Symbol;Acc:MGI:2441843]	-
ENSMUSG00000015127	196.813	153.689	0.357779	0.0204091	0.173942	Unkl	17	25188397	25234443	+	5673	protein_coding	unkempt family like zinc finger [Source:MGI Symbol;Acc:MGI:1921404]	-
ENSMUSG00000024570	523.427	587.028	-0.165044	0.0204369	0.173942	Rbfa	18	80192265	80200658	-	1377	protein_coding	ribosome binding factor A [Source:MGI Symbol;Acc:MGI:1915981]	-
ENSMUSG00000046709	75.2541	48.9155	0.621436	0.0204422	0.173942	Mapk10	5	102907948	103211334	-	11130	protein_coding	mitogen-activated protein kinase 10 [Source:MGI Symbol;Acc:MGI:1346863]	-
ENSMUSG00000023829	2.73912	6.56697	-1.29874	0.0204465	1	Slc22a1	17	12648869	12675829	-	2016	protein_coding	solute carrier family 22 (organic cation transporter), member 1 [Source:MGI Symbol;Acc:MGI:108111]	-
ENSMUSG00000027455	2849.77	3152.09	-0.145933	0.0204521	0.173942	Nsfl1c	2	151494182	151511414	+	3967	protein_coding	NSFL1 (p97) cofactor (p47) [Source:MGI Symbol;Acc:MGI:3042273]	-
ENSMUSG00000102252	638.098	574.947	0.150722	0.0204573	0.173942	Snrpn	7	59982495	60140219	-	2159	protein_coding	small nuclear ribonucleoprotein N [Source:MGI Symbol;Acc:MGI:98347]	-
ENSMUSG00000089922	1.99725	0	3.35839	0.0204634	1	Gm43517	12	49385174	49394127	+	3904	protein_coding	predicted gene 43517 [Source:MGI Symbol;Acc:MGI:5663654]	-
ENSMUSG00000032047	571.572	480.369	0.25144	0.0205013	0.174212	Acat1	9	53580522	53610382	-	3758	protein_coding	acetyl-Coenzyme A acetyltransferase 1 [Source:MGI Symbol;Acc:MGI:87870]	-
ENSMUSG00000031297	86.7778	31.5461	1.46085	0.0205267	0.174323	Slc7a3	X	101079210	101086020	-	3784	protein_coding	solute carrier family 7 (cationic amino acid transporter, y+ system), member 3 [Source:MGI Symbol;Acc:MGI:1100521]	-
ENSMUSG00000005267	182.176	155.807	0.223482	0.0205647	0.174541	Zfp287	11	62700356	62731905	-	7632	protein_coding	zinc finger protein 287 [Source:MGI Symbol;Acc:MGI:2176561]	zf-C2H2
ENSMUSG00000066839	420.475	495.362	-0.237068	0.0205805	0.17457	Ecsit	9	22072246	22085438	-	2490	protein_coding	ECSIT signalling integrator [Source:MGI Symbol;Acc:MGI:1349469]	-
ENSMUSG00000039199	141.498	101.453	0.483597	0.0206142	0.174703	Zdhhc1	8	105472423	105496902	-	4219	protein_coding	zinc finger, DHHC domain containing 1 [Source:MGI Symbol;Acc:MGI:1918046]	-
ENSMUSG00000020923	4892.46	5765.75	-0.237121	0.0206209	0.174703	Ubtf	11	102304560	102319742	-	6552	protein_coding	upstream binding transcription factor, RNA polymerase I [Source:MGI Symbol;Acc:MGI:98512]	HMG
ENSMUSG00000057069	103.942	83.7168	0.310219	0.0206534	0.174874	Ero1lb	13	12565874	12611396	+	6653	protein_coding	ERO1-like beta (S. cerevisiae) [Source:MGI Symbol;Acc:MGI:1914725]	-
ENSMUSG00000041346	563.506	646.765	-0.199409	0.020684	0.175028	Wrap53	11	69561758	69580255	-	2062	protein_coding	WD repeat containing, antisense to Trp53 [Source:MGI Symbol;Acc:MGI:2384933]	-
ENSMUSG00000042340	77.8266	58.528	0.412226	0.0207101	0.175144	Ctf1	7	127712736	127718192	+	1824	protein_coding	cardiotrophin 1 [Source:MGI Symbol;Acc:MGI:105115]	-
ENSMUSG00000030201	2622.83	2380.28	0.139841	0.0207339	0.17524	Lrp6	6	134446476	134566965	-	13672	protein_coding	low density lipoprotein receptor-related protein 6 [Source:MGI Symbol;Acc:MGI:1298218]	-
ENSMUSG00000032680	10.0824	18.2533	-0.871806	0.0207388	1	6820408C15Rik	2	152415587	152444330	+	1787	protein_coding	RIKEN cDNA 6820408C15 gene [Source:MGI Symbol;Acc:MGI:3045333]	-
ENSMUSG00000072946	279.789	236.163	0.246491	0.0207685	0.175355	Ptgr2	12	84285232	84315832	+	5929	protein_coding	prostaglandin reductase 2 [Source:MGI Symbol;Acc:MGI:1916372]	-
ENSMUSG00000026751	0.582223	3.2839	-2.44609	0.0207794	1	Nr5a1	2	38692656	38714542	-	4241	protein_coding	nuclear receptor subfamily 5, group A, member 1 [Source:MGI Symbol;Acc:MGI:1346833]	SF-like
ENSMUSG00000048120	61.4356	84.6027	-0.456712	0.02078	0.175355	Entpd1	19	40612366	40741602	+	5580	protein_coding	ectonucleoside triphosphate diphosphohydrolase 1 [Source:MGI Symbol;Acc:MGI:102805]	-
ENSMUSG00000025157	364.497	434.339	-0.254257	0.0207846	0.175355	Zdhhc16	19	41933480	41944104	+	3336	protein_coding	zinc finger, DHHC domain containing 16 [Source:MGI Symbol;Acc:MGI:1921418]	-
ENSMUSG00000004347	68.5517	46.2688	0.575477	0.0208225	0.175503	Pde1c	6	56069804	56569103	-	20067	protein_coding	phosphodiesterase 1C [Source:MGI Symbol;Acc:MGI:108413]	-
ENSMUSG00000026235	983.155	855.258	0.201658	0.020827	0.175503	Epha4	1	77367185	77515088	-	8054	protein_coding	Eph receptor A4 [Source:MGI Symbol;Acc:MGI:98277]	-
ENSMUSG00000000440	4.78547	1.24905	1.95931	0.0208658	1	Pparg	6	115360951	115490399	+	2953	protein_coding	peroxisome proliferator activated receptor gamma [Source:MGI Symbol;Acc:MGI:97747]	THR-like
ENSMUSG00000024975	1067.64	863.472	0.306794	0.020886	0.175817	Pdcd4	19	53892231	53929861	+	2556	protein_coding	programmed cell death 4 [Source:MGI Symbol;Acc:MGI:107490]	-
ENSMUSG00000038023	715.207	917.935	-0.360698	0.0208929	0.175817	Atp6v0a2	5	124628576	124724455	+	6726	protein_coding	ATPase, H+ transporting, lysosomal V0 subunit A2 [Source:MGI Symbol;Acc:MGI:104855]	-
ENSMUSG00000000320	39.919	21.1975	0.916745	0.0209016	0.175817	Alox12	11	70241457	70255353	-	4085	protein_coding	arachidonate 12-lipoxygenase [Source:MGI Symbol;Acc:MGI:87998]	-
ENSMUSG00000009566	692.305	774.365	-0.162219	0.0209273	0.175929	Fpgs	2	32682609	32704145	-	3802	protein_coding	folylpolyglutamyl synthetase [Source:MGI Symbol;Acc:MGI:95576]	-
ENSMUSG00000019699	1520.36	1276.85	0.252219	0.0209401	0.175932	Akt3	1	177020073	177258203	-	5124	protein_coding	thymoma viral proto-oncogene 3 [Source:MGI Symbol;Acc:MGI:1345147]	-
ENSMUSG00000035623	1660.35	1406.53	0.239783	0.0209919	0.176186	Rsf1	7	97579889	97692778	+	19039	protein_coding	remodeling and spacing factor 1 [Source:MGI Symbol;Acc:MGI:2682305]	-
ENSMUSG00000105851	33.1095	20.6931	0.680917	0.0209972	0.176186	9130604C24Rik	5	137502673	137503628	+	956	lincRNA	RIKEN cDNA 9130604C24 gene [Source:MGI Symbol;Acc:MGI:1924957]	-
ENSMUSG00000022400	2295.98	2465.82	-0.102973	0.0210077	0.176186	Rbx1	15	81466296	81476369	+	4551	protein_coding	ring-box 1 [Source:MGI Symbol;Acc:MGI:1891829]	-
ENSMUSG00000002129	5300.95	5941.29	-0.164714	0.0210748	0.176644	Sf3a1	11	4160350	4182541	+	6147	protein_coding	splicing factor 3a, subunit 1 [Source:MGI Symbol;Acc:MGI:1914715]	-
ENSMUSG00000036009	102.898	131.61	-0.359926	0.021106	0.1768	Mettl25	10	105763189	105841380	-	2688	protein_coding	methyltransferase like 25 [Source:MGI Symbol;Acc:MGI:3041259]	-
ENSMUSG00000056050	1031.04	1144.11	-0.150625	0.0211519	0.17708	Mia3	1	183326725	183369553	-	4431	protein_coding	melanoma inhibitory activity 3 [Source:MGI Symbol;Acc:MGI:2443183]	-
ENSMUSG00000022940	290.209	248.822	0.223116	0.0211904	0.177127	Pigp	16	94358763	94371842	-	1987	protein_coding	phosphatidylinositol glycan anchor biosynthesis, class P [Source:MGI Symbol;Acc:MGI:1860433]	-
ENSMUSG00000041815	3375.27	3678.02	-0.124325	0.0211914	0.177127	Poldip3	15	83125976	83149384	-	5681	protein_coding	polymerase (DNA-directed), delta interacting protein 3 [Source:MGI Symbol;Acc:MGI:1921076]	-
ENSMUSG00000025328	11.266	22.0226	-0.977917	0.021202	0.177127	Padi3	4	140785365	140810648	-	3447	protein_coding	peptidyl arginine deiminase, type III [Source:MGI Symbol;Acc:MGI:1338891]	-
ENSMUSG00000035697	594.137	425.201	0.483465	0.0212076	0.177127	Arhgap45	10	80016653	80031472	+	4478	protein_coding	Rho GTPase activating protein 45 [Source:MGI Symbol;Acc:MGI:1917969]	-
ENSMUSG00000041623	322.873	372.537	-0.209118	0.021232	0.177226	D11Wsu47e	11	113684412	113694647	+	2382	protein_coding	DNA segment, Chr 11, Wayne State University 47, expressed [Source:MGI Symbol;Acc:MGI:106356]	-
ENSMUSG00000047881	579.817	480.284	0.273181	0.0212728	0.177362	Rell1	5	63908897	63968897	-	3856	protein_coding	RELT-like 1 [Source:MGI Symbol;Acc:MGI:2140767]	-
ENSMUSG00000030603	3580.45	4403.65	-0.298757	0.0212808	0.177362	Psmc4	7	28041707	28050101	-	2163	protein_coding	proteasome (prosome, macropain) 26S subunit, ATPase, 4 [Source:MGI Symbol;Acc:MGI:1346093]	-
ENSMUSG00000028525	280.823	150.211	0.903567	0.021286	0.177362	Pde4b	4	102087543	102607259	+	10560	protein_coding	phosphodiesterase 4B, cAMP specific [Source:MGI Symbol;Acc:MGI:99557]	-
ENSMUSG00000009246	7.20471	13.9568	-0.963538	0.021325	1	Trpm5	7	143069153	143094642	-	6398	protein_coding	transient receptor potential cation channel, subfamily M, member 5 [Source:MGI Symbol;Acc:MGI:1861718]	-
ENSMUSG00000051177	156.886	125.087	0.3272	0.0213544	0.177715	Plcb1	2	134786067	135475258	+	11115	protein_coding	phospholipase C, beta 1 [Source:MGI Symbol;Acc:MGI:97613]	-
ENSMUSG00000035840	568.656	512.977	0.14853	0.0213592	0.177715	Lysmd3	13	81657663	81672871	+	4250	protein_coding	LysM, putative peptidoglycan-binding, domain containing 3 [Source:MGI Symbol;Acc:MGI:1915906]	-
ENSMUSG00000072763	44.9497	32.4499	0.475782	0.021374	0.177715	5430403G16Rik	5	109674545	109691041	-	3341	protein_coding	RIKEN cDNA 5430403G16 gene [Source:MGI Symbol;Acc:MGI:1924450]	zf-C2H2
ENSMUSG00000038489	804.706	993.968	-0.305674	0.0213785	0.177715	Polr2l	7	141471860	141475132	-	1650	protein_coding	polymerase (RNA) II (DNA directed) polypeptide L [Source:MGI Symbol;Acc:MGI:1913741]	-
ENSMUSG00000005312	5027.88	5431.07	-0.111626	0.0213916	0.177718	Ubqln1	13	58176156	58215653	-	4406	protein_coding	ubiquilin 1 [Source:MGI Symbol;Acc:MGI:1860276]	-
ENSMUSG00000020592	3448.28	3981.41	-0.207671	0.0214106	0.177772	Sdc1	12	8771323	8793715	+	3809	protein_coding	syndecan 1 [Source:MGI Symbol;Acc:MGI:1349162]	-
ENSMUSG00000104913	712.598	582.793	0.290894	0.0214421	0.177921	Gm6560	5	22724578	22726168	-	1591	processed_pseudogene	predicted gene 6560 [Source:MGI Symbol;Acc:MGI:3646204]	-
ENSMUSG00000003847	602.001	495.568	0.281435	0.0214537	0.177921	Nfat5	8	107293470	107379517	+	18378	protein_coding	nuclear factor of activated T cells 5 [Source:MGI Symbol;Acc:MGI:1859333]	RHD
ENSMUSG00000057265	14.0626	7.22359	0.958549	0.0214539	1	Bbof1	12	84409071	84442887	+	4257	protein_coding	basal body orientation factor 1 [Source:MGI Symbol;Acc:MGI:1920123]	-
ENSMUSG00000044367	257.382	307.219	-0.255971	0.0215642	0.178666	Slc16a13	11	70216789	70221064	-	2601	protein_coding	solute carrier family 16 (monocarboxylic acid transporters), member 13 [Source:MGI Symbol;Acc:MGI:1916559]	-
ENSMUSG00000004364	3371.86	3700.11	-0.134335	0.0215799	0.178666	Cul3	1	80264923	80340480	-	4873	protein_coding	cullin 3 [Source:MGI Symbol;Acc:MGI:1347360]	-
ENSMUSG00000068859	64.3299	49.6566	0.378465	0.0216014	0.178666	Sp9	2	73271925	73284706	+	5044	protein_coding	trans-acting transcription factor 9 [Source:MGI Symbol;Acc:MGI:3574660]	zf-C2H2
ENSMUSG00000049336	70.2709	50.5162	0.480556	0.021609	0.178666	Tenm2	11	36006656	37235964	-	11474	protein_coding	teneurin transmembrane protein 2 [Source:MGI Symbol;Acc:MGI:1345184]	-
ENSMUSG00000028756	777.997	639.285	0.284322	0.021613	0.178666	Pink1	4	138313409	138326307	-	2673	protein_coding	PTEN induced putative kinase 1 [Source:MGI Symbol;Acc:MGI:1916193]	-
ENSMUSG00000026798	466.011	546.652	-0.231601	0.0216193	0.178666	Coq4	2	29787493	29797935	+	3399	protein_coding	coenzyme Q4 [Source:MGI Symbol;Acc:MGI:1098826]	-
ENSMUSG00000042428	785.842	688.353	0.191593	0.0216392	0.178726	Mgat3	15	80173721	80215519	+	4665	protein_coding	mannoside acetylglucosaminyltransferase 3 [Source:MGI Symbol;Acc:MGI:104532]	-
ENSMUSG00000053774	2222.71	1997.29	0.154414	0.0216653	0.178837	Ubxn7	16	32332257	32393747	+	12655	protein_coding	UBX domain protein 7 [Source:MGI Symbol;Acc:MGI:2146388]	-
ENSMUSG00000027346	386.005	294.679	0.390519	0.0216886	0.178925	Gpcpd1	2	132529082	132587729	-	7289	protein_coding	glycerophosphocholine phosphodiesterase 1 [Source:MGI Symbol;Acc:MGI:104898]	-
ENSMUSG00000003153	15479.7	8062.28	0.941132	0.021704	0.178936	Slc2a3	6	122727809	122801640	-	7245	protein_coding	solute carrier family 2 (facilitated glucose transporter), member 3 [Source:MGI Symbol;Acc:MGI:95757]	-
ENSMUSG00000028822	980.14	882.918	0.152102	0.0217153	0.178936	Tmem50a	4	134897849	134915024	-	1270	protein_coding	transmembrane protein 50A [Source:MGI Symbol;Acc:MGI:1919067]	-
ENSMUSG00000027639	1698.37	1935.93	-0.189472	0.0217379	0.179018	Samhd1	2	157097533	157135265	-	9150	protein_coding	SAM domain and HD domain, 1 [Source:MGI Symbol;Acc:MGI:1927468]	-
ENSMUSG00000052833	5609.42	6494.76	-0.211584	0.0217792	0.179152	Sae1	7	16320234	16387806	-	2597	protein_coding	SUMO1 activating enzyme subunit 1 [Source:MGI Symbol;Acc:MGI:1929264]	-
ENSMUSG00000038473	103.297	75.3312	0.460434	0.0217821	0.179152	Nos1ap	1	170302668	170589861	-	7249	protein_coding	nitric oxide synthase 1 (neuronal) adaptor protein [Source:MGI Symbol;Acc:MGI:1917979]	-
ENSMUSG00000020953	50.7707	35.9557	0.501903	0.0217921	0.179152	Coch	12	51593341	51605771	+	2998	protein_coding	cochlin [Source:MGI Symbol;Acc:MGI:1278313]	-
ENSMUSG00000062190	1076.17	1224.7	-0.187418	0.021814	0.179218	Lancl2	6	57702540	57739439	+	3020	protein_coding	LanC (bacterial lantibiotic synthetase component C)-like 2 [Source:MGI Symbol;Acc:MGI:1919085]	-
ENSMUSG00000040054	3110.64	2665.42	0.223094	0.0218255	0.179218	Baz2a	10	128091577	128129303	+	10730	protein_coding	bromodomain adjacent to zinc finger domain, 2A [Source:MGI Symbol;Acc:MGI:2151152]	MBD
ENSMUSG00000074968	27.4035	16.8924	0.700279	0.0218681	0.179369	Ano3	2	110655201	110950923	-	7218	protein_coding	anoctamin 3 [Source:MGI Symbol;Acc:MGI:3613666]	-
ENSMUSG00000043964	261.402	215.184	0.283082	0.0218694	0.179369	Orai3	7	127769815	127775150	+	2141	protein_coding	ORAI calcium release-activated calcium modulator 3 [Source:MGI Symbol;Acc:MGI:3039586]	-
ENSMUSG00000083325	88.9712	70.303	0.342919	0.0219289	0.179754	Gm14121	2	150499466	150500845	-	1380	transcribed_processed_pseudogene	predicted gene 14121 [Source:MGI Symbol;Acc:MGI:3651769]	-
ENSMUSG00000034640	1218.38	1073.76	0.182627	0.0220629	0.180664	Tiparp	3	65528410	65555518	+	4358	protein_coding	TCDD-inducible poly(ADP-ribose) polymerase [Source:MGI Symbol;Acc:MGI:2159210]	-
ENSMUSG00000095690	183.291	222.481	-0.280261	0.0220656	0.180664	Rab11b-ps2	19	7398421	7399077	-	657	processed_pseudogene	RAB11B, member RAS oncogene family, pseudogene 2 [Source:MGI Symbol;Acc:MGI:3643959]	-
ENSMUSG00000042579	76.9023	57.3493	0.431348	0.0221316	0.1811	4632404H12Rik	3	89767511	89773240	-	5730	lincRNA	RIKEN cDNA 4632404H12 gene [Source:MGI Symbol;Acc:MGI:1921284]	-
ENSMUSG00000052496	5.9553	2.3124	1.37745	0.0221333	1	Pkdrej	15	85814670	85821734	-	7065	protein_coding	polycystin (PKD) family receptor for egg jelly [Source:MGI Symbol;Acc:MGI:1338786]	-
ENSMUSG00000020105	958.656	714.984	0.423622	0.0221732	0.181336	Lrig3	10	125966168	126015359	+	8347	protein_coding	leucine-rich repeats and immunoglobulin-like domains 3 [Source:MGI Symbol;Acc:MGI:2443955]	-
ENSMUSG00000037890	360.667	261.173	0.467156	0.0221934	0.181396	Wdr19	5	65199696	65260415	+	11278	protein_coding	WD repeat domain 19 [Source:MGI Symbol;Acc:MGI:2443231]	-
ENSMUSG00000022637	1289.97	1159.4	0.154957	0.0222118	0.181442	Cblb	16	52031225	52208048	+	10475	protein_coding	Casitas B-lineage lymphoma b [Source:MGI Symbol;Acc:MGI:2146430]	-
ENSMUSG00000112064	5.857	1.76588	1.7297	0.0222427	1	Gm47399	12	51995036	51995509	+	474	processed_pseudogene	predicted gene, 47399 [Source:MGI Symbol;Acc:MGI:6096327]	-
ENSMUSG00000002111	4.47129	9.02265	-1.01063	0.022256	1	Spi1	2	91082390	91115756	+	2695	protein_coding	spleen focus forming virus (SFFV) proviral integration oncogene [Source:MGI Symbol;Acc:MGI:98282]	ETS
ENSMUSG00000071679	6.53315	1.91089	1.77312	0.0222629	1	Rtl4	X	144688907	145122411	+	3635	protein_coding	retrotransposon Gag like 4 [Source:MGI Symbol;Acc:MGI:3588192]	-
ENSMUSG00000026238	47121.7	50086.8	-0.0880799	0.0222631	0.181614	Ptma	1	86526726	86530712	+	1462	protein_coding	prothymosin alpha [Source:MGI Symbol;Acc:MGI:97803]	-
ENSMUSG00000025464	406.009	347.387	0.227749	0.0222744	0.181614	Paox	7	140115799	140137224	+	4907	protein_coding	polyamine oxidase (exo-N4-amino) [Source:MGI Symbol;Acc:MGI:1916983]	-
ENSMUSG00000037938	304.308	240.495	0.340785	0.0222805	0.181614	Chchd5	2	129129700	129134134	+	1727	protein_coding	coiled-coil-helix-coiled-coil-helix domain containing 5 [Source:MGI Symbol;Acc:MGI:1913420]	-
ENSMUSG00000063810	626.149	553.73	0.176957	0.0222843	0.181614	Alms1	6	85587531	85702753	+	20273	protein_coding	ALMS1, centrosome and basal body associated [Source:MGI Symbol;Acc:MGI:1934606]	-
ENSMUSG00000067629	540.788	431.922	0.325343	0.0223068	0.181635	Syngap1	17	26941253	26972434	+	6931	protein_coding	synaptic Ras GTPase activating protein 1 homolog (rat) [Source:MGI Symbol;Acc:MGI:3039785]	-
ENSMUSG00000022760	320.371	360.776	-0.173249	0.0223126	0.181635	Thap7	16	17527982	17531136	-	1882	protein_coding	THAP domain containing 7 [Source:MGI Symbol;Acc:MGI:1916259]	THAP
ENSMUSG00000090935	554.194	495.118	0.163268	0.0223697	0.181804	Synj2bp	12	81497941	81532911	-	5866	protein_coding	synaptojanin 2 binding protein [Source:MGI Symbol;Acc:MGI:1344347]	-
ENSMUSG00000020898	1580.62	1322.64	0.257622	0.0223833	0.181804	Ctc1	11	69015911	69036473	+	6797	protein_coding	CTS telomere maintenance complex component 1 [Source:MGI Symbol;Acc:MGI:1916214]	-
ENSMUSG00000039096	219.811	184.901	0.250437	0.0223834	0.181804	Rsad1	11	94539798	94549255	-	4391	protein_coding	radical S-adenosyl methionine domain containing 1 [Source:MGI Symbol;Acc:MGI:3039628]	-
ENSMUSG00000022536	4513.49	5154.06	-0.191683	0.0223848	0.181804	Glyr1	16	5013909	5049863	-	8405	protein_coding	glyoxylate reductase 1 homolog (Arabidopsis) [Source:MGI Symbol;Acc:MGI:1921272]	-
ENSMUSG00000021482	429.46	370.106	0.216131	0.0224336	0.182096	Aaed1	13	64275280	64312710	-	3850	protein_coding	AhpC/TSA antioxidant enzyme domain containing 1 [Source:MGI Symbol;Acc:MGI:1913379]	-
ENSMUSG00000116733	12.5165	6.69219	0.914236	0.022456	1	AC125396.2	16	23127793	23128922	+	1130	bidirectional_promoter_lncRNA	novel transcript	-
ENSMUSG00000114210	4.37541	0.696366	2.63762	0.0224743	1	A330084C13Rik	18	64886726	64888491	-	1180	antisense	RIKEN cDNA A330084C13 gene [Source:MGI Symbol;Acc:MGI:2685802]	-
ENSMUSG00000004393	1853.29	2066.79	-0.158098	0.0225065	0.182529	Ddx56	11	6258919	6267772	-	2533	protein_coding	DEAD (Asp-Glu-Ala-Asp) box polypeptide 56 [Source:MGI Symbol;Acc:MGI:1277172]	-
ENSMUSG00000045665	835.459	969.037	-0.214756	0.0225146	0.182529	Mfsd5	15	102279454	102281754	+	1754	protein_coding	major facilitator superfamily domain containing 5 [Source:MGI Symbol;Acc:MGI:2145901]	-
ENSMUSG00000025213	20.7133	11.6384	0.830552	0.0225257	0.182529	Kazald1	19	45075241	45079289	+	1681	protein_coding	Kazal-type serine peptidase inhibitor domain 1 [Source:MGI Symbol;Acc:MGI:2147606]	-
ENSMUSG00000009687	42.7006	57.7453	-0.426502	0.0225416	0.182553	Fxyd5	7	31032722	31042481	-	4192	protein_coding	FXYD domain-containing ion transport regulator 5 [Source:MGI Symbol;Acc:MGI:1201785]	-
ENSMUSG00000052143	8.0492	3.41762	1.25016	0.0226133	1	Gm9869	9	60821552	60838200	-	680	antisense	predicted gene 9869 [Source:MGI Symbol;Acc:MGI:3642719]	-
ENSMUSG00000021647	11.1525	4.7695	1.23318	0.0226211	1	Cartpt	13	99898489	99901091	-	1277	protein_coding	CART prepropeptide [Source:MGI Symbol;Acc:MGI:1351330]	-
ENSMUSG00000028431	3587.94	3904.53	-0.122263	0.0226253	0.183018	Ikbkap	4	56749680	56802331	-	7399	protein_coding	inhibitor of kappa light polypeptide enhancer in B cells, kinase complex-associated protein [Source:MGI Symbol;Acc:MGI:1914544]	-
ENSMUSG00000032264	809.226	923.062	-0.191329	0.0226257	0.183018	Zw10	9	49055613	49078775	+	3827	protein_coding	zw10 kinetochore protein [Source:MGI Symbol;Acc:MGI:1349478]	-
ENSMUSG00000033400	817.488	678.744	0.269375	0.0226379	0.183018	Agl	3	116739999	116808166	-	14023	protein_coding	amylo-1,6-glucosidase, 4-alpha-glucanotransferase [Source:MGI Symbol;Acc:MGI:1924809]	-
ENSMUSG00000081534	340.46	282.074	0.271213	0.0227	0.183343	Slc48a1	15	97778520	97792692	+	2751	protein_coding	solute carrier family 48 (heme transporter), member 1 [Source:MGI Symbol;Acc:MGI:1914989]	-
ENSMUSG00000060803	1216.23	1394.35	-0.197683	0.0227039	0.183343	Gstp1	19	4035407	4037921	-	757	protein_coding	glutathione S-transferase, pi 1 [Source:MGI Symbol;Acc:MGI:95865]	-
ENSMUSG00000053647	1.69637	5.12862	-1.5947	0.0227067	1	Gper1	5	139423151	139427800	+	2537	protein_coding	G protein-coupled estrogen receptor 1 [Source:MGI Symbol;Acc:MGI:1924104]	-
ENSMUSG00000051147	60.7276	46.4508	0.388671	0.0228414	0.184348	Nat2	8	67494858	67502584	+	1522	protein_coding	N-acetyltransferase 2 (arylamine N-acetyltransferase) [Source:MGI Symbol;Acc:MGI:109201]	-
ENSMUSG00000115219	153.393	186.466	-0.2865	0.0228701	0.18443	Eef1akmt4	16	20611593	20619011	+	1614	protein_coding	EEF1A lysine methyltransferase 4 [Source:MGI Symbol;Acc:MGI:5903914]	-
ENSMUSG00000020311	371.791	313.49	0.248795	0.0228996	0.18443	Erlec1	11	30930774	30954335	-	3260	protein_coding	endoplasmic reticulum lectin 1 [Source:MGI Symbol;Acc:MGI:1914003]	-
ENSMUSG00000003282	231.281	174.721	0.406403	0.0229181	0.18443	Plag1	4	3900996	3938423	-	8487	protein_coding	pleiomorphic adenoma gene 1 [Source:MGI Symbol;Acc:MGI:1891916]	zf-C2H2
ENSMUSG00000021750	14.0538	23.7835	-0.751733	0.0229286	0.18443	Fam107a	14	8296274	8318023	-	3870	protein_coding	family with sequence similarity 107, member A [Source:MGI Symbol;Acc:MGI:3041256]	-
ENSMUSG00000022099	151.818	192.554	-0.343404	0.022929	0.18443	Dmtn	14	70601263	70636048	-	9804	protein_coding	dematin actin binding protein [Source:MGI Symbol;Acc:MGI:99670]	-
ENSMUSG00000041378	589.741	673.033	-0.191412	0.0229468	0.18443	Cldn5	16	18776847	18778262	+	1416	protein_coding	claudin 5 [Source:MGI Symbol;Acc:MGI:1276112]	-
ENSMUSG00000002250	573.33	459.39	0.320884	0.022947	0.18443	Ppard	17	28232700	28301474	+	7514	protein_coding	peroxisome proliferator activator receptor delta [Source:MGI Symbol;Acc:MGI:101884]	THR-like
ENSMUSG00000026254	2558.29	2967.21	-0.214285	0.0229601	0.18443	Eif4e2	1	87213914	87240488	+	7497	protein_coding	eukaryotic translation initiation factor 4E member 2 [Source:MGI Symbol;Acc:MGI:1914440]	-
ENSMUSG00000025140	531.484	412.209	0.367886	0.022969	0.18443	Pycr1	11	120635712	120643769	-	3935	protein_coding	pyrroline-5-carboxylate reductase 1 [Source:MGI Symbol;Acc:MGI:2384795]	-
ENSMUSG00000115691	6.42234	2.65179	1.28276	0.0230104	1	Gm48914	14	32303662	32317985	-	1833	lincRNA	predicted gene, 48914 [Source:MGI Symbol;Acc:MGI:6118221]	-
ENSMUSG00000039967	1709.27	1470.49	0.217153	0.023014	0.184525	Zfp292	4	34803113	34882960	-	9986	protein_coding	zinc finger protein 292 [Source:MGI Symbol;Acc:MGI:1353423]	zf-C2H2
ENSMUSG00000033323	1350.09	1670.81	-0.308005	0.0230156	0.184525	Ctdp1	18	80407959	80469695	-	3910	protein_coding	CTD (carboxy-terminal domain, RNA polymerase II, polypeptide A) phosphatase, subunit 1 [Source:MGI Symbol;Acc:MGI:1926953]	-
ENSMUSG00000113985	3.27005	0.510385	2.63472	0.0230197	1	9130015A21Rik	12	35672282	35695118	-	1290	lincRNA	RIKEN cDNA 9130015A21 gene [Source:MGI Symbol;Acc:MGI:1918831]	-
ENSMUSG00000039356	1331.39	1523.21	-0.194836	0.0230364	0.184525	Exosc2	2	31670715	31681349	+	2888	protein_coding	exosome component 2 [Source:MGI Symbol;Acc:MGI:2385133]	-
ENSMUSG00000022215	14.644	24.6884	-0.753697	0.0230687	0.184525	Fitm1	14	55575617	55576954	+	971	protein_coding	fat storage-inducing transmembrane protein 1 [Source:MGI Symbol;Acc:MGI:1915930]	-
ENSMUSG00000030515	310.674	265.463	0.227237	0.023085	0.184525	Tarsl2	7	65644898	65692091	+	6741	protein_coding	threonyl-tRNA synthetase-like 2 [Source:MGI Symbol;Acc:MGI:2444486]	-
ENSMUSG00000024816	1048.05	1197.74	-0.193368	0.0230917	0.184525	Frmd8	19	5849702	5875274	-	5082	protein_coding	FERM domain containing 8 [Source:MGI Symbol;Acc:MGI:1914707]	-
ENSMUSG00000000743	1509.26	1710.99	-0.181543	0.0230931	0.184525	Chmp1a	8	123204264	123212763	-	3272	protein_coding	charged multivesicular body protein 1A [Source:MGI Symbol;Acc:MGI:1920159]	-
ENSMUSG00000034194	1086.45	1221.43	-0.169592	0.0230975	0.184525	R3hcc1	14	69697307	69707584	-	2766	protein_coding	R3H domain and coiled-coil containing 1 [Source:MGI Symbol;Acc:MGI:1919093]	-
ENSMUSG00000035829	336.393	298.841	0.171991	0.0230982	0.184525	Ppp1r26	2	28446800	28455508	+	5619	protein_coding	protein phosphatase 1, regulatory subunit 26 [Source:MGI Symbol;Acc:MGI:2685193]	-
ENSMUSG00000000384	1699.46	1957.56	-0.204644	0.0231193	0.184538	Tbrg4	11	6615598	6626067	-	3696	protein_coding	transforming growth factor beta regulated gene 4 [Source:MGI Symbol;Acc:MGI:1100868]	-
ENSMUSG00000021810	1519.47	1713.19	-0.174088	0.023126	0.184538	Ecd	14	20319852	20348121	-	5661	protein_coding	ecdysoneless cell cycle regulator [Source:MGI Symbol;Acc:MGI:1917851]	-
ENSMUSG00000025857	758.305	837.807	-0.145535	0.0231704	0.184788	Dnaaf5	5	139150223	139186510	+	3514	protein_coding	dynein, axonemal assembly factor 5 [Source:MGI Symbol;Acc:MGI:3616079]	-
ENSMUSG00000009905	270.191	221.154	0.29179	0.0232004	0.184884	Kdsr	1	106720459	106759727	-	8147	protein_coding	3-ketodihydrosphingosine reductase [Source:MGI Symbol;Acc:MGI:1918000]	-
ENSMUSG00000028701	51.8623	39.7218	0.379588	0.0232215	0.184884	Lurap1	4	116132406	116151338	-	5886	protein_coding	leucine rich adaptor protein 1 [Source:MGI Symbol;Acc:MGI:1915325]	-
ENSMUSG00000040549	5341.36	4441.74	0.266226	0.0232216	0.184884	Ckap5	2	91526762	91620664	+	9462	protein_coding	cytoskeleton associated protein 5 [Source:MGI Symbol;Acc:MGI:1923036]	-
ENSMUSG00000042726	384.559	471.406	-0.294136	0.0232364	0.184897	Trafd1	5	121371725	121385632	-	4486	protein_coding	TRAF type zinc finger domain containing 1 [Source:MGI Symbol;Acc:MGI:1923551]	-
ENSMUSG00000026956	174.361	110.698	0.65714	0.0232805	0.185144	Uap1l1	2	25359889	25365682	-	4071	protein_coding	UDP-N-acteylglucosamine pyrophosphorylase 1-like 1 [Source:MGI Symbol;Acc:MGI:2443318]	-
ENSMUSG00000052253	1378.79	1486.13	-0.108674	0.023325	0.185258	Zfp622	15	25984366	25998481	+	7130	protein_coding	zinc finger protein 622 [Source:MGI Symbol;Acc:MGI:1289282]	-
ENSMUSG00000022436	193.738	161.244	0.267073	0.0233331	0.185258	Sh3bp1	15	78899768	78912051	+	2858	protein_coding	SH3-domain binding protein 1 [Source:MGI Symbol;Acc:MGI:104603]	-
ENSMUSG00000053821	8.35523	3.32637	1.32845	0.0233547	1	Gm9922	14	101729380	101729814	-	435	protein_coding	predicted gene 9922 [Source:MGI Symbol;Acc:MGI:3642123]	-
ENSMUSG00000025481	10.4021	5.18606	1.01179	0.0233557	1	Urah	7	140835018	140837966	+	1427	protein_coding	urate (5-hydroxyiso-) hydrolase [Source:MGI Symbol;Acc:MGI:1916142]	-
ENSMUSG00000048078	1781.59	1512.23	0.236592	0.0233817	0.185258	Tenm4	7	96171246	96911093	+	21021	protein_coding	teneurin transmembrane protein 4 [Source:MGI Symbol;Acc:MGI:2447063]	-
ENSMUSG00000020520	1162.79	1353.82	-0.219795	0.0233947	0.185258	Galnt10	11	57645442	57787514	+	5965	protein_coding	polypeptide N-acetylgalactosaminyltransferase 10 [Source:MGI Symbol;Acc:MGI:1890480]	-
ENSMUSG00000095847	23.8627	40.4798	-0.759304	0.0233951	0.185258	Gm5451	13	66874081	66874659	+	579	processed_pseudogene	predicted gene 5451 [Source:MGI Symbol;Acc:MGI:3643790]	-
ENSMUSG00000097203	1.9681	0	3.31727	0.0234091	1	4732419C18Rik	8	123744631	123754726	-	3536	lincRNA	RIKEN cDNA 4732419C18 gene [Source:MGI Symbol;Acc:MGI:3045379]	-
ENSMUSG00000034432	2192.33	2517.75	-0.200112	0.0234176	0.185258	Cops8	1	90602981	90613341	+	4448	protein_coding	COP9 signalosome subunit 8 [Source:MGI Symbol;Acc:MGI:1915363]	-
ENSMUSG00000043773	31.0062	43.6173	-0.490181	0.0234226	0.185258	1700048O20Rik	9	121937223	121947016	+	2099	lincRNA	RIKEN cDNA 1700048O20 gene [Source:MGI Symbol;Acc:MGI:1920637]	-
ENSMUSG00000001924	11084.7	11807.3	-0.0909979	0.0234396	0.185258	Uba1	X	20658326	20683179	+	4819	protein_coding	ubiquitin-like modifier activating enzyme 1 [Source:MGI Symbol;Acc:MGI:98890]	-
ENSMUSG00000002625	401.082	311.616	0.36574	0.0234431	0.185258	Akap8l	17	32321425	32350581	-	2075	protein_coding	A kinase (PRKA) anchor protein 8-like [Source:MGI Symbol;Acc:MGI:1860606]	-
ENSMUSG00000098132	24.1916	15.0512	0.692805	0.0234463	0.185258	Rassf10	7	112953962	112957457	+	3496	protein_coding	Ras association (RalGDS/AF-6) domain family (N-terminal) member 10 [Source:MGI Symbol;Acc:MGI:1925998]	-
ENSMUSG00000061458	1257.88	1537.59	-0.290321	0.0234679	0.185258	Nol10	12	17348458	17430095	+	3021	protein_coding	nucleolar protein 10 [Source:MGI Symbol;Acc:MGI:2684913]	-
ENSMUSG00000008958	1870.21	2066.54	-0.144548	0.0234777	0.185258	Vps72	3	95111022	95123051	+	3639	protein_coding	vacuolar protein sorting 72 [Source:MGI Symbol;Acc:MGI:1202305]	-
ENSMUSG00000002379	690.044	805.143	-0.224236	0.0234791	0.185258	Ndufa11	17	56717767	56722141	+	1092	protein_coding	NADH:ubiquinone oxidoreductase subunit A11 [Source:MGI Symbol;Acc:MGI:1917125]	-
ENSMUSG00000031983	2512.21	2254.38	0.156602	0.0234798	0.185258	2310022B05Rik	8	124635756	124663369	-	3307	protein_coding	RIKEN cDNA 2310022B05 gene [Source:MGI Symbol;Acc:MGI:1916801]	-
ENSMUSG00000030706	538.18	604.851	-0.16943	0.0234914	0.185258	Mrpl48	7	100545751	100608301	-	8152	protein_coding	mitochondrial ribosomal protein L48 [Source:MGI Symbol;Acc:MGI:1289321]	-
ENSMUSG00000030562	66.8212	50.8442	0.387728	0.0235339	0.18549	Nox4	7	87246096	87398710	+	8471	protein_coding	NADPH oxidase 4 [Source:MGI Symbol;Acc:MGI:1354184]	-
ENSMUSG00000042229	604.219	681.491	-0.174562	0.023566	0.18564	Rabif	1	134494648	134508774	+	2861	protein_coding	RAB interacting factor [Source:MGI Symbol;Acc:MGI:2138605]	-
ENSMUSG00000025534	1019.39	1141.07	-0.163545	0.0236005	0.185808	Gusb	5	129989011	130003049	-	4548	protein_coding	glucuronidase, beta [Source:MGI Symbol;Acc:MGI:95872]	-
ENSMUSG00000074881	2.50044	6.65591	-1.42765	0.0236231	1	Mageb3	2	121953752	121956092	-	2341	protein_coding	melanoma antigen, family B, 3 [Source:MGI Symbol;Acc:MGI:105109]	-
ENSMUSG00000046865	5639.95	6181.57	-0.132398	0.0236545	0.186129	Fbl	7	28169710	28179269	+	4209	protein_coding	fibrillarin [Source:MGI Symbol;Acc:MGI:95486]	-
ENSMUSG00000070870	2.78708	7.65908	-1.45647	0.02366	1	Cryge	1	65048554	65051149	-	723	protein_coding	crystallin, gamma E [Source:MGI Symbol;Acc:MGI:88525]	-
ENSMUSG00000039155	1.41068	5.45787	-1.9652	0.0236669	1	Cdh26	2	178430531	178487366	+	3012	protein_coding	cadherin-like 26 [Source:MGI Symbol;Acc:MGI:2685856]	-
ENSMUSG00000027560	122.065	90.9166	0.429117	0.0236676	0.186129	Dok5	2	170731807	170879769	+	1768	protein_coding	docking protein 5 [Source:MGI Symbol;Acc:MGI:1924079]	-
ENSMUSG00000068099	3.0104	0.526691	2.52102	0.0236976	1	1500009C09Rik	15	82252397	82260753	+	1904	protein_coding	RIKEN cDNA 1500009C09 gene [Source:MGI Symbol;Acc:MGI:1923755]	-
ENSMUSG00000023026	1177.52	975.173	0.272715	0.0237054	0.186283	Dip2b	15	100038664	100219473	+	10256	protein_coding	disco interacting protein 2 homolog B [Source:MGI Symbol;Acc:MGI:2145977]	-
ENSMUSG00000057672	759.982	689.304	0.141836	0.0237173	0.186283	Pkn1	8	83666536	83699179	-	10612	protein_coding	protein kinase N1 [Source:MGI Symbol;Acc:MGI:108022]	-
ENSMUSG00000035877	262.752	318.757	-0.281072	0.0237267	0.186283	Zhx3	2	160748708	160872998	-	13259	protein_coding	zinc fingers and homeoboxes 3 [Source:MGI Symbol;Acc:MGI:2444772]	Homeobox
ENSMUSG00000002524	5080.12	5420.74	-0.0938427	0.0237621	0.186456	Puf60	15	76070182	76080924	-	4748	protein_coding	poly-U binding splicing factor 60 [Source:MGI Symbol;Acc:MGI:1915209]	-
ENSMUSG00000034687	800.225	617.349	0.374835	0.0237751	0.186456	Fras1	5	96373955	96784728	+	17709	protein_coding	Fraser extracellular matrix complex subunit 1 [Source:MGI Symbol;Acc:MGI:2385368]	-
ENSMUSG00000030323	648.335	573.159	0.179146	0.0238266	0.186739	Ift122	6	115853470	115926699	+	10319	protein_coding	intraflagellar transport 122 [Source:MGI Symbol;Acc:MGI:1932386]	-
ENSMUSG00000027171	46.8606	32.3516	0.54092	0.0238418	0.186739	Prrg4	2	104830741	104849876	-	3165	protein_coding	proline rich Gla (G-carboxyglutamic acid) 4 (transmembrane) [Source:MGI Symbol;Acc:MGI:2442211]	-
ENSMUSG00000038690	2387.13	2553.12	-0.0974029	0.0238782	0.186739	Atp5j2	5	145183698	145192062	-	3306	protein_coding	ATP synthase, H+ transporting, mitochondrial F0 complex, subunit F2 [Source:MGI Symbol;Acc:MGI:1927558]	-
ENSMUSG00000035232	1508.96	1300.15	0.215402	0.0238871	0.186739	Pdk3	X	93764607	93832201	-	2561	protein_coding	pyruvate dehydrogenase kinase, isoenzyme 3 [Source:MGI Symbol;Acc:MGI:2384308]	-
ENSMUSG00000056228	204.249	266.577	-0.38632	0.0238882	0.186739	Cars2	8	11513977	11550783	-	7237	protein_coding	cysteinyl-tRNA synthetase 2 (mitochondrial)(putative) [Source:MGI Symbol;Acc:MGI:1919191]	-
ENSMUSG00000020741	1875.78	2340.26	-0.319462	0.0238904	0.186739	Cluh	11	74649495	74670847	+	6502	protein_coding	clustered mitochondria (cluA/CLU1) homolog [Source:MGI Symbol;Acc:MGI:1921398]	-
ENSMUSG00000020611	1673.52	1487.69	0.170204	0.0239189	0.186858	Gna13	11	109362831	109401369	+	6421	protein_coding	guanine nucleotide binding protein, alpha 13 [Source:MGI Symbol;Acc:MGI:95768]	-
ENSMUSG00000050328	0.272414	3.16895	-3.25001	0.0239337	1	Hoxc12	15	102936757	102938609	+	1031	protein_coding	homeobox C12 [Source:MGI Symbol;Acc:MGI:96194]	Homeobox
ENSMUSG00000023072	570.251	663.607	-0.219852	0.0239376	0.186901	Cep89	7	35397035	35438689	+	5087	protein_coding	centrosomal protein 89 [Source:MGI Symbol;Acc:MGI:1919390]	-
ENSMUSG00000031803	13.9781	30.018	-1.08826	0.0239869	0.187051	B3gnt3	8	71690756	71701789	-	3055	protein_coding	UDP-GlcNAc:betaGal beta-1,3-N-acetylglucosaminyltransferase 3 [Source:MGI Symbol;Acc:MGI:2152535]	-
ENSMUSG00000025578	189.413	159.269	0.252207	0.0239883	0.187051	Cbx8	11	119036305	119040969	-	3675	protein_coding	chromobox 8 [Source:MGI Symbol;Acc:MGI:1353589]	-
ENSMUSG00000057133	1131.62	956.049	0.243845	0.0240077	0.187051	Chd6	2	160946978	161109075	-	19093	protein_coding	chromodomain helicase DNA binding protein 6 [Source:MGI Symbol;Acc:MGI:1918639]	-
ENSMUSG00000021213	14.812	25.1654	-0.776248	0.0240097	0.187051	Akr1c13	13	4191150	4205596	+	1434	protein_coding	aldo-keto reductase family 1, member C13 [Source:MGI Symbol;Acc:MGI:1351662]	-
ENSMUSG00000025980	25149	28983.6	-0.204781	0.0240814	0.187427	Hspd1	1	55077835	55088243	-	2642	protein_coding	heat shock protein 1 (chaperonin) [Source:MGI Symbol;Acc:MGI:96242]	-
ENSMUSG00000040729	126.611	95.3509	0.412741	0.0240845	0.187427	Cep126	9	8076461	8134294	-	4616	protein_coding	centrosomal protein 126 [Source:MGI Symbol;Acc:MGI:2680221]	-
ENSMUSG00000066392	17.8847	8.37595	1.10657	0.0240903	1	Nrxn3	12	88722876	90334935	+	12605	protein_coding	neurexin III [Source:MGI Symbol;Acc:MGI:1096389]	-
ENSMUSG00000015748	1184.06	1346.08	-0.18583	0.02414	0.18772	Prpf3	3	95830124	95855885	-	5661	protein_coding	pre-mRNA processing factor 3 [Source:MGI Symbol;Acc:MGI:1918017]	-
ENSMUSG00000024795	1404.7	1259.18	0.157987	0.0241486	0.18772	Kif20b	19	34922361	34975745	+	6957	protein_coding	kinesin family member 20B [Source:MGI Symbol;Acc:MGI:2444576]	-
ENSMUSG00000050138	0.805697	3.46485	-2.15828	0.0241561	1	Kcnk12	17	87745837	87797994	-	1936	protein_coding	potassium channel, subfamily K, member 12 [Source:MGI Symbol;Acc:MGI:2684043]	-
ENSMUSG00000029053	341.435	277.893	0.29955	0.0241745	0.187743	Prkcz	4	155260129	155361361	-	6318	protein_coding	protein kinase C, zeta [Source:MGI Symbol;Acc:MGI:97602]	-
ENSMUSG00000034007	330.338	265.3	0.318818	0.0241782	0.187743	Scaper	9	55549879	55938119	-	5428	protein_coding	S phase cyclin A-associated protein in the ER [Source:MGI Symbol;Acc:MGI:1925976]	-
ENSMUSG00000090336	5.24295	1.57458	1.75138	0.0242009	1	Cfap97d2	8	13705889	13743414	+	4799	protein_coding	CFAP97 domain containing 2 [Source:MGI Symbol;Acc:MGI:2685952]	-
ENSMUSG00000027163	363.314	438.345	-0.271974	0.0242043	0.187809	Commd9	2	101886247	101901646	+	1602	protein_coding	COMM domain containing 9 [Source:MGI Symbol;Acc:MGI:1923751]	-
ENSMUSG00000066406	835.84	709.096	0.23787	0.0242133	0.187809	Akap13	7	75455534	75754609	+	20914	protein_coding	A kinase (PRKA) anchor protein 13 [Source:MGI Symbol;Acc:MGI:2676556]	-
ENSMUSG00000039682	3123.6	3367.87	-0.109	0.0242564	0.18804	Lap3	5	45493374	45512691	+	3098	protein_coding	leucine aminopeptidase 3 [Source:MGI Symbol;Acc:MGI:1914238]	-
ENSMUSG00000025059	201.831	175.38	0.202179	0.0242845	0.188155	Gk	X	85701937	85776819	-	7743	protein_coding	glycerol kinase [Source:MGI Symbol;Acc:MGI:106594]	-
ENSMUSG00000044350	66.5841	52.3698	0.342918	0.0243131	0.188274	Lacc1	14	77024200	77036904	-	3644	protein_coding	laccase domain containing 1 [Source:MGI Symbol;Acc:MGI:2445077]	-
ENSMUSG00000056383	108.145	87.276	0.315672	0.0243598	0.188532	AI987944	7	41372923	41393379	-	4009	protein_coding	expressed sequence AI987944 [Source:MGI Symbol;Acc:MGI:2142079]	zf-C2H2
ENSMUSG00000074649	94.4733	73.5246	0.363869	0.0244203	0.188642	BC029722	2	155817730	155819426	-	1615	protein_coding	cDNA sequence BC029722 [Source:MGI Symbol;Acc:MGI:3584273]	-
ENSMUSG00000056209	1534.3	1733.56	-0.176509	0.024445	0.188642	Npm3	19	45747734	45749591	-	1187	protein_coding	nucleoplasmin 3 [Source:MGI Symbol;Acc:MGI:894653]	-
ENSMUSG00000074794	1969.12	1042.1	0.918184	0.024451	0.188642	Arrdc3	13	80883384	80896042	+	6266	protein_coding	arrestin domain containing 3 [Source:MGI Symbol;Acc:MGI:2145242]	-
ENSMUSG00000029056	464.597	411.532	0.176641	0.0244539	0.188642	Pank4	4	154964123	154980938	+	3487	protein_coding	pantothenate kinase 4 [Source:MGI Symbol;Acc:MGI:2387466]	-
ENSMUSG00000048482	54.0465	36.995	0.549025	0.0244627	0.188642	Bdnf	2	109674700	109727007	+	6217	protein_coding	brain derived neurotrophic factor [Source:MGI Symbol;Acc:MGI:88145]	-
ENSMUSG00000073096	279.956	223.7	0.325322	0.0244805	0.188642	Lrrc61	6	48554796	48570722	+	2913	protein_coding	leucine rich repeat containing 61 [Source:MGI Symbol;Acc:MGI:2652848]	-
ENSMUSG00000019795	1303.63	1434.99	-0.13932	0.0244849	0.188642	Pcmt1	10	7629373	7681136	-	4718	protein_coding	protein-L-isoaspartate (D-aspartate) O-methyltransferase 1 [Source:MGI Symbol;Acc:MGI:97502]	-
ENSMUSG00000030045	1090.23	1233.48	-0.17911	0.0244876	0.188642	Mrpl19	6	81957851	81965958	-	5450	protein_coding	mitochondrial ribosomal protein L19 [Source:MGI Symbol;Acc:MGI:1926274]	-
ENSMUSG00000025314	352.636	315.933	0.158774	0.0245081	0.188642	Ptprj	2	90429754	90580647	-	8352	protein_coding	protein tyrosine phosphatase, receptor type, J [Source:MGI Symbol;Acc:MGI:104574]	-
ENSMUSG00000024773	510.157	574.886	-0.172539	0.0245087	0.188642	Atg2a	19	6241668	6262335	+	7693	protein_coding	autophagy related 2A [Source:MGI Symbol;Acc:MGI:1916291]	-
ENSMUSG00000002658	1456.16	1670.65	-0.198787	0.0245449	0.188642	Gtf2f1	17	57003405	57011288	-	1717	protein_coding	general transcription factor IIF, polypeptide 1 [Source:MGI Symbol;Acc:MGI:1923848]	-
ENSMUSG00000024644	1774.59	2048.47	-0.207504	0.0245615	0.188642	Cndp2	18	84667470	84685633	-	2119	protein_coding	CNDP dipeptidase 2 (metallopeptidase M20 family) [Source:MGI Symbol;Acc:MGI:1913304]	-
ENSMUSG00000038279	2443.38	2959.11	-0.276662	0.0245774	0.188642	Nop2	6	125131909	125144753	+	2772	protein_coding	NOP2 nucleolar protein [Source:MGI Symbol;Acc:MGI:107891]	-
ENSMUSG00000036932	1068.69	1250.75	-0.227744	0.02458	0.188642	Aifm1	X	48474944	48513563	-	4006	protein_coding	apoptosis-inducing factor, mitochondrion-associated 1 [Source:MGI Symbol;Acc:MGI:1349419]	-
ENSMUSG00000045318	30.2841	19.1034	0.671096	0.0245847	0.188642	Adra2c	5	35278319	35281763	+	3445	protein_coding	adrenergic receptor, alpha 2c [Source:MGI Symbol;Acc:MGI:87936]	-
ENSMUSG00000008855	1452.64	1179.13	0.301625	0.0245875	0.188642	Hdac5	11	102194432	102230166	-	8780	protein_coding	histone deacetylase 5 [Source:MGI Symbol;Acc:MGI:1333784]	-
ENSMUSG00000027180	1267.05	1135.45	0.15834	0.0246387	0.188862	Fbxo3	2	104027721	104063240	+	7237	protein_coding	F-box protein 3 [Source:MGI Symbol;Acc:MGI:1929084]	-
ENSMUSG00000020439	611.689	723.064	-0.24112	0.0246429	0.188862	Smtn	11	3517523	3540612	-	4380	protein_coding	smoothelin [Source:MGI Symbol;Acc:MGI:1354727]	-
ENSMUSG00000027247	1290.77	1557.43	-0.271172	0.0247292	0.189421	Arhgap1	2	91649860	91672326	+	4275	protein_coding	Rho GTPase activating protein 1 [Source:MGI Symbol;Acc:MGI:2445003]	-
ENSMUSG00000029345	1421.69	1602.91	-0.173731	0.0247449	0.189439	Tfip11	5	112326358	112338073	+	4086	protein_coding	tuftelin interacting protein 11 [Source:MGI Symbol;Acc:MGI:1930075]	-
ENSMUSG00000081201	19.8454	29.6968	-0.584218	0.0247601	0.189452	Smt3h2-ps4	1	14839869	14840156	-	288	processed_pseudogene	SMT3 suppressor of mif two 3 homolog 2, pseudogene 4 (S. cerevisiae) [Source:MGI Symbol;Acc:MGI:2149598]	-
ENSMUSG00000034889	1674.89	1902.55	-0.184295	0.0247799	0.189497	Cactin	10	81321103	81326242	+	2840	protein_coding	cactin, spliceosome C complex subunit [Source:MGI Symbol;Acc:MGI:1917562]	-
ENSMUSG00000062078	7832.59	7292.4	0.103086	0.0247928	0.189497	Qk	17	10202601	10319854	-	14242	protein_coding	quaking [Source:MGI Symbol;Acc:MGI:97837]	-
ENSMUSG00000048175	475.369	537.566	-0.177396	0.0248101	0.189504	Asb8	15	98134637	98165625	-	2410	protein_coding	ankyrin repeat and SOCS box-containing 8 [Source:MGI Symbol;Acc:MGI:1925791]	-
ENSMUSG00000031453	1082.76	984.994	0.137871	0.0248205	0.189504	Rasa3	8	13566948	13677603	-	5095	protein_coding	RAS p21 protein activator 3 [Source:MGI Symbol;Acc:MGI:1197013]	-
ENSMUSG00000081671	0.428612	3.26024	-2.82108	0.0248323	1	Gm13167	4	146224036	146224613	-	578	processed_pseudogene	predicted gene 13167 [Source:MGI Symbol;Acc:MGI:3650208]	-
ENSMUSG00000035284	407.324	333.92	0.288045	0.0248892	0.189879	Vps13c	9	67840396	67995638	+	16299	protein_coding	vacuolar protein sorting 13C [Source:MGI Symbol;Acc:MGI:2444207]	-
ENSMUSG00000046032	1237.44	1354.37	-0.130861	0.024912	0.189879	Snx12	X	101097786	101222563	-	2953	protein_coding	sorting nexin 12 [Source:MGI Symbol;Acc:MGI:1919331]	-
ENSMUSG00000075324	688.16	591.209	0.219087	0.0249143	0.189879	Fign	2	63971507	64098038	-	9969	protein_coding	fidgetin [Source:MGI Symbol;Acc:MGI:1890647]	-
[truncated: 23,531 more rows]
