# Supplementary material for: Spontaneous mutation in 2310061I04Rik results in reduced expression of mitochondrial genes and impaired brain myelination
Source: PLoS One. 2024 Dec 4;19(12):e0290487. doi: 10.1371/journal.pone.0290487 (PMC11617004; doi:10.1371/journal.pone.0290487)
Supplement: S2 File — (XLSX) [file pone.0290487.s012.xlsx]

## Sheet: KOvsWT_deg
Differentially expressed genes in P14 RIKnull vs. WT mice
gene_id	RIKnull	WT	log2FoldChange	pvalue	padj	gene_name	gene_chr	gene_start	gene_end	gene_strand	gene_length	gene_biotype	gene_description	tf_family
ENSMUSG00000050705	201.811	1636.99	-3.01713	0	0	2310061I04Rik	17	36203569	36208323	-	2414	protein_coding	RIKEN cDNA 2310061I04 gene [Source:MGI Symbol;Acc:MGI:1916912]	-
ENSMUSG00000064363	30668.1	58799.7	-0.939007	1.49086e-36	1.40282e-32	mt-Nd4	MT	10167	11544	+	1378	protein_coding	mitochondrially encoded NADH dehydrogenase 4 [Source:MGI Symbol;Acc:MGI:102498]	-
ENSMUSG00000064370	63956	119137	-0.89743	1.50533e-29	9.44291e-26	mt-Cytb	MT	14145	15288	+	1144	protein_coding	mitochondrially encoded cytochrome b [Source:MGI Symbol;Acc:MGI:102501]	-
ENSMUSG00000064345	30991.6	48823.2	-0.655618	1.21748e-18	5.72793e-15	mt-Nd2	MT	3914	4951	+	1038	protein_coding	mitochondrially encoded NADH dehydrogenase 2 [Source:MGI Symbol;Acc:MGI:102500]	-
ENSMUSG00000025145	1458.7	1834.73	-0.333116	7.16725e-18	2.69761e-14	Lrrc45	11	120604751	120611954	+	3293	protein_coding	leucine rich repeat containing 45 [Source:MGI Symbol;Acc:MGI:2387183]	-
ENSMUSG00000064351	192581	276841	-0.523575	2.90076e-15	9.09824e-12	mt-Co1	MT	5328	6872	+	1545	protein_coding	mitochondrially encoded cytochrome c oxidase I [Source:MGI Symbol;Acc:MGI:102504]	-
ENSMUSG00000064360	75.5353	154.057	-1.01812	1.17119e-14	3.14866e-11	mt-Nd3	MT	9459	9806	+	348	protein_coding	mitochondrially encoded NADH dehydrogenase 3 [Source:MGI Symbol;Acc:MGI:102499]	-
ENSMUSG00000092981	336.478	506.347	-0.592977	1.52258e-14	3.58168e-11	Mir5125	17	24042265	24042343	+	79	miRNA	microRNA 5125 [Source:MGI Symbol;Acc:MGI:4950450]	-
ENSMUSG00000090086	523.497	704.01	-0.426303	2.83397e-14	5.92582e-11	AI480526	5	123271786	123279729	-	6082	lncRNA	expressed sequence AI480526 [Source:MGI Symbol;Acc:MGI:2140910]	-
ENSMUSG00000024830	752.275	964.805	-0.357925	7.65346e-14	1.44031e-10	Rps6kb2	19	4203990	4213353	-	5167	protein_coding	ribosomal protein S6 kinase, polypeptide 2 [Source:MGI Symbol;Acc:MGI:1927343]	-
ENSMUSG00000055862	546.328	741.707	-0.442269	1.84335e-13	3.15363e-10	Izumo4	10	80538018	80541207	+	2799	protein_coding	IZUMO family member 4 [Source:MGI Symbol;Acc:MGI:1918814]	-
ENSMUSG00000100862	577.043	1265.03	-1.13017	2.5245e-13	3.95905e-10	Gm10925	1	24653055	24653732	-	678	unprocessed_pseudogene	predicted gene 10925 [Source:MGI Symbol;Acc:MGI:3809095]	-
ENSMUSG00000022194	1648.81	2104.96	-0.352487	9.11099e-13	1.31892e-09	Pabpn1	14	55129957	55135626	+	3035	protein_coding	poly(A) binding protein, nuclear 1 [Source:MGI Symbol;Acc:MGI:1859158]	-
ENSMUSG00000044177	151.731	63.7849	1.24406	1.49502e-12	2.00962e-09	Wfikkn2	11	94126782	94136831	-	3827	protein_coding	WAP, follistatin/kazal, immunoglobulin, kunitz and netrin domain containing 2 [Source:MGI Symbol;Acc:MGI:2669209]	-
ENSMUSG00000064369	97.0412	166.506	-0.763338	1.93593e-12	2.28716e-09	mt-Te	MT	14071	14139	-	69	Mt_tRNA	mitochondrially encoded tRNA glutamic acid [Source:MGI Symbol;Acc:MGI:102488]	-
ENSMUSG00000029071	2529.04	3015.94	-0.255918	1.94455e-12	2.28716e-09	Dvl1	4	155931859	155943760	+	4996	protein_coding	dishevelled segment polarity protein 1 [Source:MGI Symbol;Acc:MGI:94941]	-
ENSMUSG00000072893	389.841	506.123	-0.372351	2.96435e-12	3.28154e-09	4933439C10Rik	11	59396488	59404473	+	5616	lncRNA	RIKEN cDNA 4933439C10 gene [Source:MGI Symbol;Acc:MGI:1921726]	-
ENSMUSG00000023951	1516.21	1976.08	-0.383611	3.94701e-12	4.1266e-09	Vegfa	17	46327919	46343295	-	4285	protein_coding	vascular endothelial growth factor A [Source:MGI Symbol;Acc:MGI:103178]	-
ENSMUSG00000019929	558.938	369.882	0.595577	7.40528e-12	7.33474e-09	Dcn	10	97315471	97354005	+	5838	protein_coding	decorin [Source:MGI Symbol;Acc:MGI:94872]	-
ENSMUSG00000025902	160.715	252.768	-0.666097	1.00536e-11	9.45995e-09	Sox17	1	4561154	4567577	-	4772	protein_coding	SRY (sex determining region Y)-box 17 [Source:MGI Symbol;Acc:MGI:107543]	HMG
ENSMUSG00000053137	530.818	730.378	-0.465126	1.51132e-11	1.35436e-08	Mapk11	15	89026689	89033831	-	2887	protein_coding	mitogen-activated protein kinase 11 [Source:MGI Symbol;Acc:MGI:1338024]	-
ENSMUSG00000064367	25323.3	38292.2	-0.59654	2.03746e-11	1.74286e-08	mt-Nd5	MT	11742	13565	+	1824	protein_coding	mitochondrially encoded NADH dehydrogenase 5 [Source:MGI Symbol;Acc:MGI:102496]	-
ENSMUSG00000097391	606.527	840.184	-0.471927	2.71474e-11	2.22125e-08	Mirg	12	109696198	109715894	+	7292	lncRNA	miRNA containing gene [Source:MGI Symbol;Acc:MGI:3781106]	-
ENSMUSG00000040220	520.964	648.562	-0.314531	2.96503e-11	2.32495e-08	Gas8	8	124245573	124263389	+	4012	protein_coding	growth arrest specific 8 [Source:MGI Symbol;Acc:MGI:1202386]	-
ENSMUSG00000059326	728.297	912.946	-0.326913	3.91204e-11	2.94483e-08	Csf2ra	19	61212395	61216867	-	2871	protein_coding	colony stimulating factor 2 receptor, alpha, low-affinity (granulocyte-macrophage) [Source:MGI Symbol;Acc:MGI:1339754]	-
ENSMUSG00000101111	483.455	753.041	-0.63408	5.13248e-11	3.71493e-08	Gm28437	1	24652270	24653052	-	783	unprocessed_pseudogene	predicted gene 28437 [Source:MGI Symbol;Acc:MGI:5579143]	-
ENSMUSG00000030413	183.601	276.327	-0.584542	5.917e-11	4.12415e-08	Pglyrp1	7	18605256	18624384	+	1837	protein_coding	peptidoglycan recognition protein 1 [Source:MGI Symbol;Acc:MGI:1345092]	-
ENSMUSG00000026927	1534.56	1846.5	-0.263622	6.28061e-11	4.22124e-08	Entr1	2	26272814	26279328	-	3587	protein_coding	endosome associated trafficking regulator 1 [Source:MGI Symbol;Acc:MGI:1915362]	-
ENSMUSG00000025409	1856.58	2306.11	-0.311751	1.7933e-10	1.16373e-07	Mbd6	10	127117825	127124887	-	4455	protein_coding	methyl-CpG binding domain protein 6 [Source:MGI Symbol;Acc:MGI:106378]	-
ENSMUSG00000089832	464.246	598.748	-0.36594	3.75652e-10	2.35646e-07	Shkbp1	7	27041558	27055444	-	4230	protein_coding	Sh3kbp1 binding protein 1 [Source:MGI Symbol;Acc:MGI:2385803]	-
ENSMUSG00000015377	1725.46	2059.78	-0.255356	5.00295e-10	3.03711e-07	Dennd6b	15	89066416	89080699	-	5896	protein_coding	DENN/MADD domain containing 6B [Source:MGI Symbol;Acc:MGI:1916690]	-
ENSMUSG00000102697	945.983	715.513	0.40231	9.39633e-10	5.52592e-07	Pcdhac2	18	37276556	37320710	+	5888	protein_coding	protocadherin alpha subfamily C, 2 [Source:MGI Symbol;Acc:MGI:1891443]	-
ENSMUSG00000027737	1105.69	791.838	0.481153	1.01324e-09	5.66732e-07	Slc7a11	3	49846975	50398063	-	13922	protein_coding	solute carrier family 7 (cationic amino acid transporter, y+ system), member 11 [Source:MGI Symbol;Acc:MGI:1347355]	-
ENSMUSG00000042099	537.927	678.998	-0.339805	1.02391e-09	5.66732e-07	Kank3	17	34029493	34041892	+	3260	protein_coding	KN motif and ankyrin repeat domains 3 [Source:MGI Symbol;Acc:MGI:1098615]	-
ENSMUSG00000059851	744.019	890.246	-0.258796	1.07266e-09	5.76753e-07	Kmt5c	7	4743114	4750513	+	4001	protein_coding	lysine methyltransferase 5C [Source:MGI Symbol;Acc:MGI:2385262]	-
ENSMUSG00000068917	820.76	1005.79	-0.292703	1.13857e-09	5.95186e-07	Clk2	3	89072102	89084228	+	5299	protein_coding	CDC-like kinase 2 [Source:MGI Symbol;Acc:MGI:1098669]	-
ENSMUSG00000041354	1625.44	1955.88	-0.265846	1.17646e-09	5.98375e-07	Rgl2	17	34148517	34156661	+	4625	protein_coding	ral guanine nucleotide dissociation stimulator-like 2 [Source:MGI Symbol;Acc:MGI:107483]	-
ENSMUSG00000027474	97.8351	151.753	-0.631612	1.40353e-09	6.93782e-07	Ccm2l	2	152907875	152923655	+	2407	protein_coding	cerebral cavernous malformation 2-like [Source:MGI Symbol;Acc:MGI:2385159]	-
ENSMUSG00000020932	7089.39	5570.28	0.34794	1.43778e-09	6.93782e-07	Gfap	11	102778162	102791738	-	4218	protein_coding	glial fibrillary acidic protein [Source:MGI Symbol;Acc:MGI:95697]	-
ENSMUSG00000026463	5278.18	4156.5	0.344475	1.53261e-09	7.08102e-07	Atp2b4	1	133627195	133728779	-	12248	protein_coding	ATPase, Ca++ transporting, plasma membrane 4 [Source:MGI Symbol;Acc:MGI:88111]	-
ENSMUSG00000055485	1989.29	1246.11	0.673784	1.54271e-09	7.08102e-07	Soga1	2	156857719	156921174	-	7984	protein_coding	suppressor of glucose, autophagy associated 1 [Source:MGI Symbol;Acc:MGI:2444575]	-
ENSMUSG00000001827	138.838	81.232	0.758105	1.61231e-09	7.22431e-07	Folr1	7	101507538	101519995	-	2297	protein_coding	folate receptor 1 (adult) [Source:MGI Symbol;Acc:MGI:95568]	-
ENSMUSG00000003660	3033.45	2551.92	0.248628	1.74219e-09	7.47219e-07	Snrnp200	2	127050306	127082371	+	7819	protein_coding	small nuclear ribonucleoprotein 200 (U5) [Source:MGI Symbol;Acc:MGI:2444401]	-
ENSMUSG00000021493	1079.24	1318.3	-0.290052	1.74704e-09	7.47219e-07	Pdlim7	13	55643608	55661489	-	4849	protein_coding	PDZ and LIM domain 7 [Source:MGI Symbol;Acc:MGI:1914649]	-
ENSMUSG00000009097	41.3375	73.2991	-0.839494	1.99383e-09	8.33819e-07	Tbx1	16	18399729	18409421	-	3517	protein_coding	T-box 1 [Source:MGI Symbol;Acc:MGI:98493]	T-box
ENSMUSG00000040940	1939.13	2432.45	-0.328411	2.1165e-09	8.65879e-07	Arhgef1	7	24602337	24626019	+	7732	protein_coding	Rho guanine nucleotide exchange factor (GEF) 1 [Source:MGI Symbol;Acc:MGI:1353510]	-
ENSMUSG00000033499	2339.47	2006.23	0.223572	2.30211e-09	9.18797e-07	Larp4b	13	9143917	9224487	+	8464	protein_coding	La ribonucleoprotein domain family, member 4B [Source:MGI Symbol;Acc:MGI:106330]	-
ENSMUSG00000028246	1049.25	764.051	0.455608	2.3435e-09	9.18797e-07	Faxc	4	21931329	21996839	+	8362	protein_coding	failed axon connections homolog [Source:MGI Symbol;Acc:MGI:1923382]	-
ENSMUSG00000032968	758.766	967.868	-0.3495	2.41012e-09	9.25634e-07	Inha	1	75483721	75487010	+	1475	protein_coding	inhibin alpha [Source:MGI Symbol;Acc:MGI:96569]	-
ENSMUSG00000085925	253.867	340.958	-0.431386	2.62475e-09	9.87904e-07	Rtl1	12	109555627	109566764	-	6358	protein_coding	retrotransposon Gaglike 1 [Source:MGI Symbol;Acc:MGI:2656842]	-
ENSMUSG00000026697	505.442	363.441	0.47045	2.84648e-09	1.05035e-06	Myoc	1	162466724	162477262	+	2074	protein_coding	myocilin [Source:MGI Symbol;Acc:MGI:1202864]	-
ENSMUSG00000052698	4054.9	3435.83	0.238853	2.92742e-09	1.05944e-06	Tln2	9	67124369	67466985	-	18357	protein_coding	talin 2 [Source:MGI Symbol;Acc:MGI:1917799]	-
ENSMUSG00000020431	19553.4	15402.3	0.344206	3.10313e-09	1.10184e-06	Adcy1	11	7013489	7128506	+	12522	protein_coding	adenylate cyclase 1 [Source:MGI Symbol;Acc:MGI:99677]	-
ENSMUSG00000023191	710.762	866.613	-0.284695	4.0552e-09	1.41324e-06	P3h3	6	124818052	124834715	-	3930	protein_coding	prolyl 3-hydroxylase 3 [Source:MGI Symbol;Acc:MGI:1315208]	-
ENSMUSG00000064340	29.8608	73.3547	-1.27109	4.88744e-09	1.6723e-06	mt-Tl1	MT	2676	2750	+	75	Mt_tRNA	mitochondrially encoded tRNA leucine 1 [Source:MGI Symbol;Acc:MGI:102482]	-
ENSMUSG00000040725	3143.65	2625.02	0.261489	5.21583e-09	1.7528e-06	Hnrnpul1	7	25420590	25454182	-	8654	protein_coding	heterogeneous nuclear ribonucleoprotein U-like 1 [Source:MGI Symbol;Acc:MGI:2443517]	-
ENSMUSG00000064368	9649.7	14659	-0.602979	6.23524e-09	2.05861e-06	mt-Nd6	MT	13552	14070	-	519	protein_coding	mitochondrially encoded NADH dehydrogenase 6 [Source:MGI Symbol;Acc:MGI:102495]	-
ENSMUSG00000024740	6796.52	6140.51	0.147204	7.62198e-09	2.47307e-06	Ddb1	19	10582691	10607183	+	6409	protein_coding	damage specific DNA binding protein 1 [Source:MGI Symbol;Acc:MGI:1202384]	-
ENSMUSG00000026587	5879.18	5203.04	0.176179	7.89654e-09	2.51873e-06	Astn1	1	158189843	158519351	+	9839	protein_coding	astrotactin 1 [Source:MGI Symbol;Acc:MGI:1098567]	-
ENSMUSG00000004626	710.183	897.662	-0.334833	9.26494e-09	2.90595e-06	Stxbp2	8	3680955	3693644	+	4159	protein_coding	syntaxin binding protein 2 [Source:MGI Symbol;Acc:MGI:107370]	-
ENSMUSG00000116081	228.602	302.523	-0.413699	1.4916e-08	4.60171e-06	Gm49593	15	79364428	79366875	-	2448	TEC	predicted gene, 49593 [Source:MGI Symbol;Acc:MGI:6214998]	-
ENSMUSG00000028797	1315.86	1574.69	-0.256011	1.90482e-08	5.72697e-06	Tmem234	4	129494461	129517852	+	4273	protein_coding	transmembrane protein 234 [Source:MGI Symbol;Acc:MGI:1924049]	-
ENSMUSG00000021796	1341.55	1126.41	0.251208	1.91721e-08	5.72697e-06	Bmpr1a	14	34132691	34225298	-	6351	protein_coding	bone morphogenetic protein receptor, type 1A [Source:MGI Symbol;Acc:MGI:1338938]	-
ENSMUSG00000040415	4120.23	4754.19	-0.207199	2.0121e-08	5.84884e-06	Dtx3	10	127026247	127031597	-	2572	protein_coding	deltex 3, E3 ubiquitin ligase [Source:MGI Symbol;Acc:MGI:2135752]	-
ENSMUSG00000020668	4773.58	4125.12	0.209608	2.02016e-08	5.84884e-06	Kif3c	12	3415132	3456494	+	7406	protein_coding	kinesin family member 3C [Source:MGI Symbol;Acc:MGI:107979]	-
ENSMUSG00000055148	263.522	372.566	-0.504674	2.07489e-08	5.91626e-06	Klf2	8	73072877	73075500	+	1847	protein_coding	Kruppel-like factor 2 (lung) [Source:MGI Symbol;Acc:MGI:1342772]	zf-C2H2
ENSMUSG00000026269	1416.58	1653.96	-0.224595	2.27077e-08	6.37816e-06	Rnpepl1	1	92838505	92852106	+	9467	protein_coding	arginyl aminopeptidase (aminopeptidase B)-like 1 [Source:MGI Symbol;Acc:MGI:1914170]	-
ENSMUSG00000051550	942.999	1142.75	-0.280018	2.37337e-08	6.5548e-06	Zfp579	7	4986482	4999157	-	4159	protein_coding	zinc finger protein 579 [Source:MGI Symbol;Acc:MGI:1915740]	zf-C2H2
ENSMUSG00000078651	76.989	121.549	-0.668398	2.40332e-08	6.5548e-06	Aoc2	11	101215889	101220528	+	2543	protein_coding	amine oxidase, copper containing 2 (retina-specific) [Source:MGI Symbol;Acc:MGI:2668431]	-
ENSMUSG00000026827	2639.89	2333.23	0.176759	2.94922e-08	7.92877e-06	Gpd2	2	57127647	57260731	+	6549	protein_coding	glycerol phosphate dehydrogenase 2, mitochondrial [Source:MGI Symbol;Acc:MGI:99778]	-
ENSMUSG00000035847	10208.9	8946.67	0.190284	3.37223e-08	8.9383e-06	Ids	X	69386675	69408690	-	5101	protein_coding	iduronate 2-sulfatase [Source:MGI Symbol;Acc:MGI:96417]	-
ENSMUSG00000042082	3061.72	2693.64	0.185086	3.44606e-08	9.00714e-06	Arsb	13	93908138	94079524	+	6037	protein_coding	arylsulfatase B [Source:MGI Symbol;Acc:MGI:88075]	-
ENSMUSG00000111291	100.327	154.555	-0.640782	3.93224e-08	1.01371e-05	Gm48604	9	44201341	44203760	-	2420	lncRNA	predicted gene, 48604 [Source:MGI Symbol;Acc:MGI:6098186]	-
ENSMUSG00000022948	219.269	292.701	-0.415588	4.02283e-08	1.02305e-05	Setd4	16	93380345	93400951	-	5379	protein_coding	SET domain containing 4 [Source:MGI Symbol;Acc:MGI:2136890]	-
ENSMUSG00000028655	1018.74	1222.73	-0.26195	4.50882e-08	1.10623e-05	Mfsd2a	4	122840643	122854981	-	2250	protein_coding	major facilitator superfamily domain containing 2A [Source:MGI Symbol;Acc:MGI:1923824]	-
ENSMUSG00000037243	609.579	777.368	-0.354694	4.51752e-08	1.10623e-05	Zfp692	11	58197895	58205453	+	1963	protein_coding	zinc finger protein 692 [Source:MGI Symbol;Acc:MGI:2144276]	zf-C2H2
ENSMUSG00000022390	5374.58	4565.94	0.235255	4.52625e-08	1.10623e-05	Zc3h7b	15	81629258	81680461	+	10045	protein_coding	zinc finger CCCH type containing 7B [Source:MGI Symbol;Acc:MGI:1328310]	-
ENSMUSG00000047428	580.285	750.365	-0.368478	4.89085e-08	1.18001e-05	Dlk2	17	46608347	46614197	+	2113	protein_coding	delta like non-canonical Notch ligand 2 [Source:MGI Symbol;Acc:MGI:2146838]	-
ENSMUSG00000083563	69.971	128.282	-0.874404	6.02885e-08	1.43616e-05	Gm13340	2	22478115	22479659	-	1545	unprocessed_pseudogene	predicted gene 13340 [Source:MGI Symbol;Acc:MGI:3650227]	-
ENSMUSG00000020473	621.425	365.462	0.760826	6.17421e-08	1.45241e-05	Aebp1	11	5811947	5822088	+	4058	protein_coding	AE binding protein 1 [Source:MGI Symbol;Acc:MGI:1197012]	-
ENSMUSG00000110218	70.558	126.997	-0.855575	6.48926e-08	1.50767e-05	Tincr	17	56858414	56861387	-	1269	protein_coding	TINCR ubiquitin domain containing [Source:MGI Symbol;Acc:MGI:5012404]	-
ENSMUSG00000030534	408.119	494.298	-0.281164	7.07433e-08	1.62356e-05	Vps33b	7	79919397	79941502	+	3471	protein_coding	vacuolar protein sorting 33B [Source:MGI Symbol;Acc:MGI:2446237]	-
ENSMUSG00000090761	227.449	294.587	-0.368268	7.34675e-08	1.66576e-05	Gm17201	10	128227711	128231432	-	390	lncRNA	predicted gene 17201 [Source:MGI Symbol;Acc:MGI:4938028]	-
ENSMUSG00000055022	12385.7	10584.4	0.226929	7.48962e-08	1.67794e-05	Cntn1	15	91949046	92239848	+	9433	protein_coding	contactin 1 [Source:MGI Symbol;Acc:MGI:105980]	-
ENSMUSG00000041297	1246.34	1517.62	-0.287142	7.8703e-08	1.74249e-05	Cdk13	13	17884900	17979682	-	13456	protein_coding	cyclin-dependent kinase 13 [Source:MGI Symbol;Acc:MGI:1916812]	-
ENSMUSG00000045282	181.419	268.286	-0.566488	8.06427e-08	1.74554e-05	Tmem86b	7	4631039	4634421	-	1917	protein_coding	transmembrane protein 86B [Source:MGI Symbol;Acc:MGI:1915505]	-
ENSMUSG00000026229	2242.36	1934.47	0.213428	8.06962e-08	1.74554e-05	Psmd1	1	85992109	86066873	+	7265	protein_coding	proteasome (prosome, macropain) 26S subunit, non-ATPase, 1 [Source:MGI Symbol;Acc:MGI:1917497]	-
ENSMUSG00000035245	583.965	755.399	-0.371768	8.27251e-08	1.76245e-05	Eogt	6	97086985	97126143	-	4900	protein_coding	EGF domain-specific O-linked N-acetylglucosamine (GlcNAc) transferase [Source:MGI Symbol;Acc:MGI:2141669]	-
ENSMUSG00000026814	726.719	913.049	-0.331374	8.33507e-08	1.76245e-05	Eng	2	32536607	32572681	+	4048	protein_coding	endoglin [Source:MGI Symbol;Acc:MGI:95392]	-
ENSMUSG00000116594	166.353	221.807	-0.422224	9.31898e-08	1.9486e-05	Gm49601	16	18439216	18445177	-	3430	protein_coding	predicted gene, 49601 [Source:MGI Symbol;Acc:MGI:6215011]	-
ENSMUSG00000029022	384.916	483.285	-0.331275	1.01206e-07	2.09296e-05	Miip	4	147945235	147953273	-	3354	protein_coding	migration and invasion inhibitory protein [Source:MGI Symbol;Acc:MGI:106506]	-
ENSMUSG00000020836	1021.4	1545.21	-0.599349	1.03966e-07	2.12667e-05	Coro6	11	77353237	77361310	+	3011	protein_coding	coronin 6 [Source:MGI Symbol;Acc:MGI:2183448]	-
ENSMUSG00000047037	1004.12	826.458	0.275736	1.05935e-07	2.12673e-05	Nipa1	7	55627315	55669702	-	3183	protein_coding	non imprinted in Prader-Willi/Angelman syndrome 1 homolog (human) [Source:MGI Symbol;Acc:MGI:2442058]	-
ENSMUSG00000024186	820.895	1066.72	-0.375535	1.06781e-07	2.12673e-05	Rgs11	17	26421925	26430298	+	4206	protein_coding	regulator of G-protein signaling 11 [Source:MGI Symbol;Acc:MGI:1354739]	-
ENSMUSG00000056185	2004.52	2295.1	-0.195875	1.07359e-07	2.12673e-05	Snx32	19	5542263	5560566	-	3554	protein_coding	sorting nexin 32 [Source:MGI Symbol;Acc:MGI:2444704]	-
ENSMUSG00000102813	91.4671	148.74	-0.710793	1.16952e-07	2.29263e-05	Gm37795	4	150152996	150155454	+	2459	TEC	predicted gene, 37795 [Source:MGI Symbol;Acc:MGI:5611023]	-
ENSMUSG00000056234	1315.24	1086.52	0.275667	1.34202e-07	2.57816e-05	Ncoa4	14	31881822	31901812	+	9365	protein_coding	nuclear receptor coactivator 4 [Source:MGI Symbol;Acc:MGI:1350932]	-
ENSMUSG00000022556	893.897	1066.24	-0.258356	1.34258e-07	2.57816e-05	Hsf1	15	76361622	76386113	+	7099	protein_coding	heat shock factor 1 [Source:MGI Symbol;Acc:MGI:96238]	HSF
ENSMUSG00000038884	961.46	1264.01	-0.396757	1.45644e-07	2.74968e-05	Shfl	9	20779938	20785603	+	3417	protein_coding	shiftless antiviral inhibitor of ribosomal frameshifting [Source:MGI Symbol;Acc:MGI:2441788]	-
ENSMUSG00000038587	1285.11	990.982	0.373369	1.46112e-07	2.74968e-05	Akap12	10	4216380	4309470	+	6728	protein_coding	A kinase (PRKA) anchor protein (gravin) 12 [Source:MGI Symbol;Acc:MGI:1932576]	-
ENSMUSG00000009555	1749.63	2101.41	-0.265682	1.56319e-07	2.91264e-05	Cdk9	2	32595796	32603088	-	4611	protein_coding	cyclin-dependent kinase 9 (CDC2-related kinase) [Source:MGI Symbol;Acc:MGI:1328368]	-
ENSMUSG00000048489	34.7179	64.1934	-0.914215	1.66831e-07	3.07803e-05	Depp1	6	116627570	116629755	+	1358	protein_coding	DEPP1 autophagy regulator [Source:MGI Symbol;Acc:MGI:1918730]	-
ENSMUSG00000039860	1810.85	2254.39	-0.317187	1.82185e-07	3.32867e-05	Srrm3	5	135835744	135903626	+	6406	protein_coding	serine/arginine repetitive matrix 3 [Source:MGI Symbol;Acc:MGI:1920309]	-
ENSMUSG00000046470	187.833	259.208	-0.466424	1.90868e-07	3.4538e-05	Sox18	2	181311629	181313433	-	1620	protein_coding	SRY (sex determining region Y)-box 18 [Source:MGI Symbol;Acc:MGI:103559]	HMG
ENSMUSG00000024220	2078.8	2386.06	-0.19858	1.97492e-07	3.53963e-05	Zfp523	17	28396103	28424860	+	8735	protein_coding	zinc finger protein 523 [Source:MGI Symbol;Acc:MGI:2687278]	zf-C2H2
ENSMUSG00000061028	1664.35	2031.09	-0.289302	2.21271e-07	3.92839e-05	Clasrp	7	19314960	19338411	-	7614	protein_coding	CLK4-associating serine/arginine rich protein [Source:MGI Symbol;Acc:MGI:1855695]	-
ENSMUSG00000094840	318.698	424.973	-0.412357	2.61261e-07	4.59502e-05	Muc3a	5	137243270	137246852	-	1887	protein_coding	mucin 3A, cell surface associated [Source:MGI Symbol;Acc:MGI:3588263]	-
ENSMUSG00000035805	4545.33	3980.12	0.192169	2.66364e-07	4.61427e-05	Mlc1	15	88840087	88863210	-	2801	protein_coding	megalencephalic leukoencephalopathy with subcortical cysts 1 homolog (human) [Source:MGI Symbol;Acc:MGI:2157910]	-
ENSMUSG00000097545	4256.11	5870.07	-0.46392	2.67259e-07	4.61427e-05	Mir124a-1hg	14	64824744	64831410	+	5022	lncRNA	Mir124-1 host gene (non-protein coding) [Source:MGI Symbol;Acc:MGI:2442197]	-
ENSMUSG00000022621	575.53	705.315	-0.290901	2.77698e-07	4.70861e-05	Rabl2	15	89466736	89476126	-	2960	protein_coding	RAB, member RAS oncogene family-like 2 [Source:MGI Symbol;Acc:MGI:1915958]	-
ENSMUSG00000058301	1926.65	2375.94	-0.305044	2.77727e-07	4.70861e-05	Upf1	8	70784175	70805928	-	4618	protein_coding	UPF1 regulator of nonsense transcripts homolog (yeast) [Source:MGI Symbol;Acc:MGI:107995]	-
ENSMUSG00000040785	17999.3	15741.8	0.193377	2.89019e-07	4.85629e-05	Ttc3	16	94171477	94270202	+	16220	protein_coding	tetratricopeptide repeat domain 3 [Source:MGI Symbol;Acc:MGI:1276539]	-
ENSMUSG00000100131	176.29	411.773	-1.22046	3.03941e-07	5.06184e-05	Gm28439	1	24650616	24651491	-	876	unprocessed_pseudogene	predicted gene 28439 [Source:MGI Symbol;Acc:MGI:5579145]	-
ENSMUSG00000022960	413.943	523.191	-0.33567	3.06931e-07	5.06679e-05	Donson	16	91473696	91485658	-	3130	protein_coding	downstream neighbor of SON [Source:MGI Symbol;Acc:MGI:1890621]	-
ENSMUSG00000030790	25.7679	47.2347	-0.888109	3.85698e-07	6.31169e-05	Adm	7	110226868	110229027	+	1619	protein_coding	adrenomedullin [Source:MGI Symbol;Acc:MGI:108058]	-
ENSMUSG00000031706	766.52	912.402	-0.254085	4.11075e-07	6.66898e-05	Rfx1	8	84793463	84823621	+	6431	protein_coding	regulatory factor X, 1 (influences HLA class II expression) [Source:MGI Symbol;Acc:MGI:105982]	RFX
ENSMUSG00000024650	163.207	109.673	0.564629	4.25714e-07	6.80347e-05	Slc22a6	19	8595403	8605663	+	3983	protein_coding	solute carrier family 22 (organic anion transporter), member 6 [Source:MGI Symbol;Acc:MGI:892001]	-
ENSMUSG00000002602	1237.73	1076.61	0.197611	4.26595e-07	6.80347e-05	Axl	7	25456698	25488130	-	5033	protein_coding	AXL receptor tyrosine kinase [Source:MGI Symbol;Acc:MGI:1347244]	-
ENSMUSG00000026074	6178.86	5292.38	0.223726	4.39302e-07	6.90469e-05	Map4k4	1	39940073	40065470	+	9579	protein_coding	mitogen-activated protein kinase kinase kinase kinase 4 [Source:MGI Symbol;Acc:MGI:1349394]	-
ENSMUSG00002076083	1245.63	1470.24	-0.241221	4.4028e-07	6.90469e-05	Klhl17	4	156313792	156319314	-	3582	protein_coding	kelch-like 17 [Source:NCBI gene (formerly Entrezgene);Acc:231003]	-
ENSMUSG00000043099	79.5582	116.412	-0.559805	4.47063e-07	6.94439e-05	Hic1	11	75055391	75060345	-	3765	protein_coding	hypermethylated in cancer 1 [Source:MGI Symbol;Acc:MGI:1338010]	ZBTB
ENSMUSG00000004360	1458.15	1696.89	-0.221398	4.50192e-07	6.94439e-05	9330159F19Rik	10	29087602	29106775	+	5767	protein_coding	RIKEN cDNA 9330159F19 gene [Source:MGI Symbol;Acc:MGI:3036239]	-
ENSMUSG00000031561	2081.95	1590.88	0.387417	4.79746e-07	7.34012e-05	Tenm3	8	48680717	49296986	-	10237	protein_coding	teneurin transmembrane protein 3 [Source:MGI Symbol;Acc:MGI:1345183]	-
ENSMUSG00000092341	18543.6	11251.4	0.720715	5.43096e-07	8.19716e-05	Malat1	19	5845717	5852704	-	6988	lncRNA	metastasis associated lung adenocarcinoma transcript 1 (non-coding RNA) [Source:MGI Symbol;Acc:MGI:1919539]	-
ENSMUSG00000025138	925.676	1088.29	-0.235355	5.44474e-07	8.19716e-05	Sirt7	11	120509198	120516066	-	5148	protein_coding	sirtuin 7 [Source:MGI Symbol;Acc:MGI:2385849]	-
ENSMUSG00000000127	309.565	239.778	0.367561	5.51316e-07	8.2343e-05	Fer	17	64170057	64446491	+	4680	protein_coding	fer (fms/fps related) protein kinase [Source:MGI Symbol;Acc:MGI:105917]	-
ENSMUSG00000016150	1137.83	831.717	0.450431	6.03025e-07	8.93569e-05	Tenm1	X	41616743	42518003	-	17747	protein_coding	teneurin transmembrane protein 1 [Source:MGI Symbol;Acc:MGI:1345185]	-
ENSMUSG00000043923	228.332	287.807	-0.339258	6.1901e-07	9.1009e-05	Ccdc84	9	44321456	44329866	-	4156	protein_coding	coiled-coil domain containing 84 [Source:MGI Symbol;Acc:MGI:2685960]	-
ENSMUSG00000006958	731.952	911.733	-0.318868	6.32254e-07	9.22356e-05	Chrd	16	20551877	20561134	+	6258	protein_coding	chordin [Source:MGI Symbol;Acc:MGI:1313268]	-
ENSMUSG00000067736	43.923	78.2122	-0.826934	6.68226e-07	9.67334e-05	Gm10222	1	24651488	24651781	-	294	unprocessed_pseudogene	predicted gene 10222 [Source:MGI Symbol;Acc:MGI:3642643]	-
ENSMUSG00000087672	42.8852	69.7271	-0.707783	7.27913e-07	0.000104569	Gm15122	10	80118278	80118840	-	462	lncRNA	predicted gene 15122 [Source:MGI Symbol;Acc:MGI:3705268]	-
ENSMUSG00000107283	406.482	528.964	-0.38333	7.36049e-07	0.000104937	Mpv17	5	31297998	31311595	-	3214	protein_coding	MpV17 mitochondrial inner membrane protein [Source:MGI Symbol;Acc:MGI:97138]	-
ENSMUSG00000020740	1560.08	1869.38	-0.263701	7.77489e-07	0.000110012	Gga3	11	115475081	115494877	-	6245	protein_coding	golgi associated, gamma adaptin ear containing, ARF binding protein 3 [Source:MGI Symbol;Acc:MGI:2384159]	-
ENSMUSG00000035547	2065.27	1764.06	0.226067	9.34878e-07	0.000131295	Capn5	7	97770766	97827481	-	5485	protein_coding	calpain 5 [Source:MGI Symbol;Acc:MGI:1100859]	-
ENSMUSG00000028978	176.156	244.294	-0.47582	9.54388e-07	0.000133042	Nos3	5	24569808	24589472	+	4132	protein_coding	nitric oxide synthase 3, endothelial cell [Source:MGI Symbol;Acc:MGI:97362]	-
ENSMUSG00000021495	2010.5	2502.56	-0.317171	9.67723e-07	0.000133909	Fam193b	13	55687129	55718933	-	11540	protein_coding	family with sequence similarity 193, member B [Source:MGI Symbol;Acc:MGI:2385851]	-
ENSMUSG00000026553	6698.35	6021.46	0.153906	9.83936e-07	0.000135158	Copa	1	171910096	171949897	+	9427	protein_coding	coatomer protein complex subunit alpha [Source:MGI Symbol;Acc:MGI:1334462]	-
ENSMUSG00000021254	834.243	711.318	0.232903	1.00023e-06	0.0001364	Gpatch2l	12	86288632	86338558	+	8316	protein_coding	G patch domain containing 2 like [Source:MGI Symbol;Acc:MGI:1917623]	-
ENSMUSG00000038517	1641.12	1911.7	-0.223207	1.0113e-06	0.000136919	Tbkbp1	11	97026997	97042321	-	3975	protein_coding	TBK1 binding protein 1 [Source:MGI Symbol;Acc:MGI:1920424]	-
ENSMUSG00000029524	376.593	498.293	-0.407444	1.02644e-06	0.00013774	Sirt4	5	115616069	115622784	-	2398	protein_coding	sirtuin 4 [Source:MGI Symbol;Acc:MGI:1922637]	-
ENSMUSG00000037119	1935.74	1700.23	0.184474	1.03201e-06	0.00013774	Fam91a1	15	58287317	58329589	+	6627	protein_coding	family with sequence similarity 91, member A1 [Source:MGI Symbol;Acc:MGI:1277178]	-
ENSMUSG00000022999	337.425	420.9	-0.313924	1.06492e-06	0.000141132	Lmbr1l	15	98801798	98816112	-	4338	protein_coding	limb region 1 like [Source:MGI Symbol;Acc:MGI:1289247]	-
ENSMUSG00000042138	409.874	500.094	-0.285186	1.19988e-06	0.000157906	Msantd2	9	37400317	37435921	+	3571	protein_coding	Myb/SANT-like DNA-binding domain containing 2 [Source:MGI Symbol;Acc:MGI:2384579]	-
ENSMUSG00000061080	6532.3	5839.35	0.161745	1.21053e-06	0.000158201	Lsamp	16	39804723	42002042	+	17213	protein_coding	limbic system-associated membrane protein [Source:MGI Symbol;Acc:MGI:1261760]	-
ENSMUSG00000075600	339.368	434.873	-0.360057	1.353e-06	0.000174404	Zc3h3	15	75626279	75713764	-	3509	protein_coding	zinc finger CCCH type containing 3 [Source:MGI Symbol;Acc:MGI:2663721]	-
ENSMUSG00000027303	3671.86	3299.02	0.155583	1.35305e-06	0.000174404	Ptpra	2	130292198	130398044	+	10848	protein_coding	protein tyrosine phosphatase, receptor type, A [Source:MGI Symbol;Acc:MGI:97808]	-
ENSMUSG00000018379	3265.29	3640	-0.156665	1.37558e-06	0.000176102	Srsf1	11	87938199	87944581	+	5710	protein_coding	serine and arginine-rich splicing factor 1 [Source:MGI Symbol;Acc:MGI:98283]	-
ENSMUSG00000022477	12182.8	11112.5	0.132679	1.39544e-06	0.000177438	Aco2	15	81756510	81799334	+	4302	protein_coding	aconitase 2, mitochondrial [Source:MGI Symbol;Acc:MGI:87880]	-
ENSMUSG00000002227	256.043	322.511	-0.330777	1.40603e-06	0.000177585	Mov10	3	104702152	104725879	-	5607	protein_coding	Mov10 RISC complex RNA helicase [Source:MGI Symbol;Acc:MGI:97054]	-
ENSMUSG00000061911	4543.46	4023.4	0.175883	1.46576e-06	0.000183894	Myt1l	12	29578383	29973212	+	14018	protein_coding	myelin transcription factor 1-like [Source:MGI Symbol;Acc:MGI:1100511]	zf-C2HC
ENSMUSG00000067889	23463.9	20509.8	0.194102	1.51895e-06	0.000189305	Sptbn2	19	4761195	4802388	+	8896	protein_coding	spectrin beta, non-erythrocytic 2 [Source:MGI Symbol;Acc:MGI:1313261]	-
ENSMUSG00000034377	3975.13	3334.12	0.253066	1.61356e-06	0.000199774	Tulp4	17	6156712	6301403	+	18054	protein_coding	tubby like protein 4 [Source:MGI Symbol;Acc:MGI:1916092]	Tub
ENSMUSG00000032637	4724.54	5424.59	-0.200121	1.64358e-06	0.00020216	Atxn2l	7	126090880	126102609	-	4782	protein_coding	ataxin 2-like [Source:MGI Symbol;Acc:MGI:2446242]	-
ENSMUSG00000016921	3326.9	3772.7	-0.180553	1.74594e-06	0.000213356	Srsf6	2	162773448	162779041	+	4810	protein_coding	serine and arginine-rich splicing factor 6 [Source:MGI Symbol;Acc:MGI:1915246]	-
ENSMUSG00000116858	175.615	232.235	-0.39854	1.76969e-06	0.000214863	Gm49797	17	3248385	3361395	+	4534	lncRNA	predicted gene, 49797 [Source:MGI Symbol;Acc:MGI:6215329]	-
ENSMUSG00000049511	245.725	305.313	-0.310037	1.82042e-06	0.000219605	Htr1b	9	81510344	81515881	-	4724	protein_coding	5-hydroxytryptamine (serotonin) receptor 1B [Source:MGI Symbol;Acc:MGI:96274]	-
ENSMUSG00000036169	145.234	104.875	0.487125	1.8795e-06	0.000225289	Sostdc1	12	36364138	36368451	+	1781	protein_coding	sclerostin domain containing 1 [Source:MGI Symbol;Acc:MGI:1913292]	-
ENSMUSG00000049583	3752.6	3215.42	0.223766	1.93684e-06	0.000229379	Grm5	7	87233376	87784115	+	10247	protein_coding	glutamate receptor, metabotropic 5 [Source:MGI Symbol;Acc:MGI:1351342]	-
ENSMUSG00000058655	4844.01	4379.83	0.146273	1.938e-06	0.000229379	Eif4b	15	101982208	102005608	+	4468	protein_coding	eukaryotic translation initiation factor 4B [Source:MGI Symbol;Acc:MGI:95304]	-
ENSMUSG00000017344	1802.82	1554.41	0.21221	2.18602e-06	0.000257117	Vtn	11	78389917	78393150	+	2030	protein_coding	vitronectin [Source:MGI Symbol;Acc:MGI:98940]	-
ENSMUSG00000025212	2192.34	2562.74	-0.22607	2.24316e-06	0.000262199	Sfxn3	19	45035942	45044822	+	3110	protein_coding	sideroflexin 3 [Source:MGI Symbol;Acc:MGI:2137679]	-
ENSMUSG00000025911	382.241	312.881	0.295198	2.26885e-06	0.000263565	Adhfe1	1	9618173	9650898	+	3780	protein_coding	alcohol dehydrogenase, iron containing, 1 [Source:MGI Symbol;Acc:MGI:1923437]	-
ENSMUSG00000029763	1558.11	1360.83	0.19634	2.30999e-06	0.000266697	Exoc4	6	33226020	33950914	+	12640	protein_coding	exocyst complex component 4 [Source:MGI Symbol;Acc:MGI:1096376]	-
ENSMUSG00000042724	777.632	567.883	0.449256	2.33134e-06	0.000267522	Map3k9	12	81767784	81827949	-	5902	protein_coding	mitogen-activated protein kinase kinase kinase 9 [Source:MGI Symbol;Acc:MGI:2449952]	-
ENSMUSG00000035711	112.585	193.368	-0.789393	2.39338e-06	0.000272976	Dok3	13	55671044	55677109	-	2459	protein_coding	docking protein 3 [Source:MGI Symbol;Acc:MGI:1351490]	-
ENSMUSG00000025531	1033.04	860.859	0.262156	2.41779e-06	0.000274099	Chm	X	111950290	112095214	-	6780	protein_coding	choroidermia (RAB escort protein 1) [Source:MGI Symbol;Acc:MGI:892979]	-
ENSMUSG00000041130	1310.88	1536.22	-0.231703	2.51305e-06	0.000281209	Zfp598	17	24888661	24900990	+	3895	protein_coding	zinc finger protein 598 [Source:MGI Symbol;Acc:MGI:2670965]	-
ENSMUSG00000034616	1289.57	1506.4	-0.225559	2.51369e-06	0.000281209	Ssh3	19	4311696	4319208	-	6080	protein_coding	slingshot protein phosphatase 3 [Source:MGI Symbol;Acc:MGI:2683546]	-
ENSMUSG00000044349	25316.4	34132.3	-0.431097	2.52534e-06	0.000281209	Snhg11	2	158217558	158228071	+	8527	protein_coding	small nucleolar RNA host gene 11 [Source:MGI Symbol;Acc:MGI:2441845]	-
ENSMUSG00000031696	4218.32	3727.04	0.179402	2.74107e-06	0.000303437	Vps35	8	85987021	86026431	-	8899	protein_coding	VPS35 retromer complex component [Source:MGI Symbol;Acc:MGI:1890467]	-
ENSMUSG00000020850	5140.52	4421.57	0.216699	2.80571e-06	0.000308776	Prpf8	11	75377642	75400275	+	7461	protein_coding	pre-mRNA processing factor 8 [Source:MGI Symbol;Acc:MGI:2179381]	-
ENSMUSG00000037341	369.656	222.727	0.72384	2.86151e-06	0.000311301	Slc9a7	X	19971993	20158046	-	3820	protein_coding	solute carrier family 9 (sodium/hydrogen exchanger), member 7 [Source:MGI Symbol;Acc:MGI:2444530]	-
ENSMUSG00000047773	108.738	71.5877	0.577588	2.86174e-06	0.000311301	Ankfn1	11	89281049	89732092	-	6627	protein_coding	ankyrin-repeat and fibronectin type III domain containing 1 [Source:MGI Symbol;Acc:MGI:2686021]	-
ENSMUSG00000005615	1222.6	1069.68	0.191072	2.92761e-06	0.000315334	Pcyt1a	16	32249739	32293888	+	7412	protein_coding	phosphate cytidylyltransferase 1, choline, alpha isoform [Source:MGI Symbol;Acc:MGI:88557]	-
ENSMUSG00000064357	778.998	1931.24	-1.30919	2.93232e-06	0.000315334	mt-Atp6	MT	7927	8607	+	681	protein_coding	mitochondrially encoded ATP synthase 6 [Source:MGI Symbol;Acc:MGI:99927]	-
ENSMUSG00000032470	3681.35	3359.36	0.132191	3.13793e-06	0.000335526	Mras	9	99267473	99319434	-	5134	protein_coding	muscle and microspikes RAS [Source:MGI Symbol;Acc:MGI:1100856]	-
ENSMUSG00000110710	674.707	863.103	-0.357504	3.16963e-06	0.000337001	C78859	8	95048786	95054728	+	5943	lncRNA	expressed sequence C78859 [Source:MGI Symbol;Acc:MGI:2142856]	-
ENSMUSG00000025730	1059.19	1240.39	-0.228081	3.24217e-06	0.000342778	Rab40c	17	26101088	26138701	-	3094	protein_coding	Rab40C, member RAS oncogene family [Source:MGI Symbol;Acc:MGI:2183454]	-
ENSMUSG00000026235	3641.34	3105.84	0.229819	3.31839e-06	0.000348876	Epha4	1	77343822	77491725	-	8054	protein_coding	Eph receptor A4 [Source:MGI Symbol;Acc:MGI:98277]	-
ENSMUSG00000014355	2211.29	1983.09	0.159218	3.53445e-06	0.000369358	Anapc1	2	128452024	128529311	-	16714	protein_coding	anaphase promoting complex subunit 1 [Source:MGI Symbol;Acc:MGI:103097]	-
ENSMUSG00000032298	224.5	292.746	-0.379384	3.55247e-06	0.000369358	Neil1	9	57050084	57055589	-	1871	protein_coding	nei endonuclease VIII-like 1 (E. coli) [Source:MGI Symbol;Acc:MGI:1920024]	-
ENSMUSG00000037266	6902.24	8748.86	-0.34235	3.62562e-06	0.000374893	Rsrp1	4	134650903	134654982	+	3349	protein_coding	arginine/serine rich protein 1 [Source:MGI Symbol;Acc:MGI:106498]	-
ENSMUSG00000003273	2310.78	2779.51	-0.266946	3.7172e-06	0.000382262	Car11	7	45349267	45354106	+	1926	protein_coding	carbonic anhydrase 11 [Source:MGI Symbol;Acc:MGI:1336193]	-
ENSMUSG00000051951	634.121	428.238	0.563409	3.86394e-06	0.000395193	Xkr4	1	3276124	3741721	-	6094	protein_coding	X-linked Kx blood group related 4 [Source:MGI Symbol;Acc:MGI:3528744]	-
ENSMUSG00000024515	1015.58	856.658	0.24146	4.03714e-06	0.000410676	Smad4	18	73772080	73836851	-	3712	protein_coding	SMAD family member 4 [Source:MGI Symbol;Acc:MGI:894293]	MH1
ENSMUSG00000025473	65.7354	101.812	-0.636112	4.18323e-06	0.00042212	Adam8	7	139558845	139572475	-	4638	protein_coding	a disintegrin and metallopeptidase domain 8 [Source:MGI Symbol;Acc:MGI:107825]	-
ENSMUSG00000052572	10177.8	8856.9	0.201011	4.19451e-06	0.00042212	Dlg2	7	90125880	92098455	+	17870	protein_coding	discs large MAGUK scaffold protein 2 [Source:MGI Symbol;Acc:MGI:1344351]	-
ENSMUSG00000032076	3694.03	3247.61	0.18731	4.26836e-06	0.000427267	Cadm1	9	47441471	47769413	+	11798	protein_coding	cell adhesion molecule 1 [Source:MGI Symbol;Acc:MGI:1889272]	-
ENSMUSG00000020926	4566.21	5731.12	-0.328193	4.41996e-06	0.000439897	Adam11	11	102652265	102671088	+	5669	protein_coding	a disintegrin and metallopeptidase domain 11 [Source:MGI Symbol;Acc:MGI:1098667]	-
ENSMUSG00000053925	37.0578	61.0599	-0.737558	4.44128e-06	0.000439897	Gm9929	1	170696214	170709916	+	2795	lncRNA	predicted gene 9929 [Source:MGI Symbol;Acc:MGI:3708526]	-
ENSMUSG00000110185	2627.64	3149.76	-0.262075	4.50416e-06	0.000443789	Igip	18	36431732	36434570	+	2839	protein_coding	IgA inducing protein [Source:MGI Symbol;Acc:MGI:1924271]	-
ENSMUSG00000032216	12385.4	11090.9	0.15933	4.67453e-06	0.000458177	Nedd4	9	72569628	72657134	+	12601	protein_coding	neural precursor cell expressed, developmentally down-regulated 4 [Source:MGI Symbol;Acc:MGI:97297]	-
ENSMUSG00000021224	756.594	938.08	-0.31184	4.74372e-06	0.00046255	Numb	12	83840808	83968708	-	3917	protein_coding	NUMB endocytic adaptor protein [Source:MGI Symbol;Acc:MGI:107423]	-
ENSMUSG00000052459	12209.4	11157.4	0.129554	5.16849e-06	0.00050137	Atp6v1a	16	43905765	43960068	-	6044	protein_coding	ATPase, H+ transporting, lysosomal V1 subunit A [Source:MGI Symbol;Acc:MGI:1201780]	-
ENSMUSG00000033059	5068.81	4495.65	0.172948	5.38729e-06	0.000519915	Pygb	2	150628655	150673678	+	4809	protein_coding	brain glycogen phosphorylase [Source:MGI Symbol;Acc:MGI:97828]	-
ENSMUSG00000042055	1379.13	1224.19	0.17131	5.50093e-06	0.000526808	Wdr11	7	129193587	129237462	+	10449	protein_coding	WD repeat domain 11 [Source:MGI Symbol;Acc:MGI:1920230]	-
ENSMUSG00000020256	138.952	99.9178	0.479191	5.54509e-06	0.000526808	Aldh1l2	10	83323314	83370004	-	7503	protein_coding	aldehyde dehydrogenase 1 family, member L2 [Source:MGI Symbol;Acc:MGI:2444680]	-
ENSMUSG00000002885	192.565	247.158	-0.356796	5.55405e-06	0.000526808	Adgre5	8	84449880	84467955	-	3757	protein_coding	adhesion G protein-coupled receptor E5 [Source:MGI Symbol;Acc:MGI:1347095]	-
ENSMUSG00000014859	627.161	722.94	-0.203503	5.57068e-06	0.000526808	E2f4	8	106024295	106032002	+	2452	protein_coding	E2F transcription factor 4 [Source:MGI Symbol;Acc:MGI:103012]	E2F
ENSMUSG00000051451	1716.1	2013.99	-0.231767	5.77195e-06	0.000540806	Crebzf	7	90091937	90097202	+	4174	protein_coding	CREB/ATF bZIP transcription factor [Source:MGI Symbol;Acc:MGI:2675296]	TF_bZIP
ENSMUSG00000031483	1352.75	1194.32	0.181818	5.78436e-06	0.000540806	Erlin2	8	27513289	27530356	+	5829	protein_coding	ER lipid raft associated 2 [Source:MGI Symbol;Acc:MGI:2387215]	-
ENSMUSG00000103037	151.004	105	0.517679	5.80492e-06	0.000540806	Pcdhgb1	18	37813286	37974923	+	5776	protein_coding	protocadherin gamma subfamily B, 1 [Source:MGI Symbol;Acc:MGI:1935169]	-
ENSMUSG00000001521	510.034	621.303	-0.287646	6.12607e-06	0.000567914	Tulp3	6	128298124	128332814	-	9342	protein_coding	tubby-like protein 3 [Source:MGI Symbol;Acc:MGI:1329045]	Tub
ENSMUSG00000003184	546.983	684.606	-0.328181	6.28487e-06	0.000577049	Irf3	7	44647072	44652272	+	3442	protein_coding	interferon regulatory factor 3 [Source:MGI Symbol;Acc:MGI:1859179]	IRF
ENSMUSG00000110529	38.4188	63.4136	-0.717453	6.28594e-06	0.000577049	Gm45694	8	72737747	72740997	+	3251	TEC	predicted gene 45694 [Source:MGI Symbol;Acc:MGI:5804809]	-
ENSMUSG00000044350	134.417	98.7454	0.458309	6.45721e-06	0.000589894	Lacc1	14	77261640	77274344	-	3644	protein_coding	laccase domain containing 1 [Source:MGI Symbol;Acc:MGI:2445077]	-
ENSMUSG00000117499	136.957	187.821	-0.457483	6.61948e-06	0.000599038	Gm50010	17	95122169	95123491	-	1323	TEC	predicted gene, 50010 [Source:MGI Symbol;Acc:MGI:6275297]	-
ENSMUSG00000025026	3302.54	2934.79	0.172005	6.62097e-06	0.000599038	Add3	19	53128874	53235830	+	6380	protein_coding	adducin 3 (gamma) [Source:MGI Symbol;Acc:MGI:1351615]	-
ENSMUSG00000018554	177.851	229.49	-0.364287	6.67874e-06	0.000601374	Ybx2	11	69826622	69832431	+	1885	protein_coding	Y box protein 2 [Source:MGI Symbol;Acc:MGI:1096372]	CSD
ENSMUSG00000038671	593.206	690.74	-0.219099	7.12647e-06	0.000638633	Arfrp1	2	180999483	181007197	-	4320	protein_coding	ADP-ribosylation factor related protein 1 [Source:MGI Symbol;Acc:MGI:1923938]	-
ENSMUSG00000041187	134.3	185.184	-0.47062	7.16358e-06	0.000638917	Prkd2	7	16576827	16604389	+	5051	protein_coding	protein kinase D2 [Source:MGI Symbol;Acc:MGI:2141917]	-
ENSMUSG00000015363	645.54	741.542	-0.204929	7.46516e-06	0.000662673	Trabd	15	88959327	88971280	+	5591	protein_coding	TraB domain containing [Source:MGI Symbol;Acc:MGI:1915226]	-
ENSMUSG00000038704	130.069	175.406	-0.436117	7.5038e-06	0.000662976	Aspdh	7	44114815	44117182	+	1470	protein_coding	aspartate dehydrogenase domain containing [Source:MGI Symbol;Acc:MGI:1915602]	-
ENSMUSG00000059540	792.313	951.496	-0.267144	8.45741e-06	0.000743738	Tcea2	2	181322103	181329864	+	2704	protein_coding	transcription elongation factor A (SII), 2 [Source:MGI Symbol;Acc:MGI:107368]	-
ENSMUSG00000027175	439.509	311.207	0.494532	8.60172e-06	0.000752911	Tcp11l1	2	104487633	104542514	-	6877	protein_coding	t-complex 11 like 1 [Source:MGI Symbol;Acc:MGI:2444263]	-
ENSMUSG00000004319	4756.49	4328.33	0.136296	8.74593e-06	0.000759047	Clcn3	8	61363423	61436334	-	17071	protein_coding	chloride channel, voltage-sensitive 3 [Source:MGI Symbol;Acc:MGI:103555]	-
ENSMUSG00000072572	182.525	275.835	-0.598159	8.75249e-06	0.000759047	Slc39a2	14	52130346	52134202	+	3447	protein_coding	solute carrier family 39 (zinc transporter), member 2 [Source:MGI Symbol;Acc:MGI:2684326]	-
ENSMUSG00000028528	7412.51	6645.64	0.156987	8.85904e-06	0.000764763	Dnajc6	4	101353828	101499996	+	5926	protein_coding	DnaJ heat shock protein family (Hsp40) member C6 [Source:MGI Symbol;Acc:MGI:1919935]	-
ENSMUSG00000024502	1133.4	958.779	0.243483	8.98078e-06	0.000771732	Jakmip2	18	43664472	43820838	-	10743	protein_coding	janus kinase and microtubule interacting protein 2 [Source:MGI Symbol;Acc:MGI:1923467]	-
ENSMUSG00000021916	625.291	748.382	-0.264629	9.95628e-06	0.00085167	Glt8d1	14	30723357	30733948	+	3331	protein_coding	glycosyltransferase 8 domain containing 1 [Source:MGI Symbol;Acc:MGI:1923735]	-
ENSMUSG00000027799	5658.17	4975.77	0.186114	1.04068e-05	0.000886177	Nbea	3	55532616	56091122	-	31361	protein_coding	neurobeachin [Source:MGI Symbol;Acc:MGI:1347075]	-
ENSMUSG00000025221	2323.92	2678.82	-0.205169	1.06687e-05	0.00090439	Kcnip2	19	45780278	45804500	-	3675	protein_coding	Kv channel-interacting protein 2 [Source:MGI Symbol;Acc:MGI:2135916]	-
ENSMUSG00000054008	3904.39	3422.39	0.190337	1.09578e-05	0.000922469	Ndst1	18	60817566	60881722	-	8279	protein_coding	N-deacetylase/N-sulfotransferase (heparan glucosaminyl) 1 [Source:MGI Symbol;Acc:MGI:104719]	-
ENSMUSG00000023007	1780.06	1996.77	-0.166209	1.09837e-05	0.000922469	Prpf40b	15	99192968	99214899	+	4952	protein_coding	pre-mRNA processing factor 40B [Source:MGI Symbol;Acc:MGI:1925583]	-
ENSMUSG00000000916	272.717	330.475	-0.278024	1.1029e-05	0.000922469	Nsun5	5	135398807	135405659	+	4317	protein_coding	NOL1/NOP2/Sun domain family, member 5 [Source:MGI Symbol;Acc:MGI:2140844]	-
ENSMUSG00000018932	264.718	342.505	-0.376369	1.15403e-05	0.000960961	Map2k3	11	60822859	60843637	+	3314	protein_coding	mitogen-activated protein kinase kinase 3 [Source:MGI Symbol;Acc:MGI:1346868]	-
ENSMUSG00000103183	212.616	311.54	-0.550755	1.20569e-05	0.000999552	Gm37090	4	156103013	156107117	-	4105	TEC	predicted gene, 37090 [Source:MGI Symbol;Acc:MGI:5610318]	-
ENSMUSG00000096188	3252.98	2862.95	0.182771	1.21242e-05	0.00100072	Cmtm4	8	105074823	105122439	-	7734	protein_coding	CKLF-like MARVEL transmembrane domain containing 4 [Source:MGI Symbol;Acc:MGI:2142888]	-
ENSMUSG00000018395	2739.76	2289.41	0.258052	1.28578e-05	0.00105665	Kif3a	11	53458206	53492794	+	3586	protein_coding	kinesin family member 3A [Source:MGI Symbol;Acc:MGI:107689]	-
ENSMUSG00000064339	74881.7	49545.3	0.59586	1.29251e-05	0.00105756	mt-Rnr2	MT	1094	2675	+	1582	Mt_rRNA	mitochondrially encoded 16S rRNA [Source:MGI Symbol;Acc:MGI:102492]	-
ENSMUSG00000104435	117.703	159.776	-0.428119	1.32667e-05	0.00108081	Gm37422	1	189612132	189616849	+	4718	lncRNA	predicted gene, 37422 [Source:MGI Symbol;Acc:MGI:5610650]	-
ENSMUSG00000041775	608.572	736.293	-0.275853	1.36054e-05	0.00110362	Mapk1ip1	7	138437552	138448002	-	1883	protein_coding	mitogen-activated protein kinase 1 interacting protein 1 [Source:MGI Symbol;Acc:MGI:1916796]	-
ENSMUSG00000041351	6300.71	7158.38	-0.185149	1.48352e-05	0.00119729	Rap1gap	4	137392037	137457172	+	6429	protein_coding	Rap1 GTPase-activating protein [Source:MGI Symbol;Acc:MGI:109338]	-
ENSMUSG00000015812	12.0162	26.1813	-1.08868	1.48875e-05	0.00119729	Gnrh1	14	67982630	67986888	+	642	protein_coding	gonadotropin releasing hormone 1 [Source:MGI Symbol;Acc:MGI:95789]	-
ENSMUSG00000037206	476.383	376.713	0.334778	1.53211e-05	0.00122585	Islr	9	58063551	58111589	-	2686	protein_coding	immunoglobulin superfamily containing leucine-rich repeat [Source:MGI Symbol;Acc:MGI:1349645]	-
ENSMUSG00000058246	67.7897	96.8606	-0.516553	1.53728e-05	0.00122585	Gm10037	13	67979225	67992154	+	1193	protein_coding	predicted gene 10037 [Source:MGI Symbol;Acc:MGI:3645096]	-
ENSMUSG00000101939	23.394	82.2106	-1.81784	1.55592e-05	0.00123529	Gm28438	1	24651856	24652200	-	345	unprocessed_pseudogene	predicted gene 28438 [Source:MGI Symbol;Acc:MGI:5579144]	-
ENSMUSG00000072258	229.447	291.619	-0.348899	1.57343e-05	0.00123529	Taf1a	1	183170325	183191020	+	2384	protein_coding	TATA-box binding protein associated factor, RNA polymerase I, A [Source:MGI Symbol;Acc:MGI:109578]	-
ENSMUSG00000034771	840.27	1035.36	-0.300835	1.5735e-05	0.00123529	Tle2	10	81410395	81426679	+	6221	protein_coding	transducin-like enhancer of split 2 [Source:MGI Symbol;Acc:MGI:104635]	-
ENSMUSG00000103585	114.87	79.3194	0.522767	1.57693e-05	0.00123529	Pcdhgb4	18	37853422	37974923	+	5812	protein_coding	protocadherin gamma subfamily B, 4 [Source:MGI Symbol;Acc:MGI:1935173]	-
ENSMUSG00000039069	309.701	375.828	-0.286523	1.58885e-05	0.00123529	Mtg2	2	179712381	179727695	+	5949	protein_coding	mitochondrial ribosome associated GTPase 2 [Source:MGI Symbol;Acc:MGI:106565]	-
ENSMUSG00000097504	117.593	155.012	-0.410145	1.59394e-05	0.00123529	4930516B21Rik	9	119269344	119273896	-	1195	lncRNA	RIKEN cDNA 4930516B21 gene [Source:MGI Symbol;Acc:MGI:1922364]	-
ENSMUSG00000029389	511.998	621.894	-0.283323	1.59507e-05	0.00123529	Ddx55	5	124690927	124707723	+	5300	protein_coding	DEAD box helicase 55 [Source:MGI Symbol;Acc:MGI:1915098]	-
ENSMUSG00000053333	689.228	577.579	0.255294	1.6498e-05	0.00127244	Dis3l2	1	86631530	86977817	+	8901	protein_coding	DIS3 like 3'-5' exoribonuclease 2 [Source:MGI Symbol;Acc:MGI:2442555]	-
ENSMUSG00000059263	2371.71	2086.41	0.184405	1.67572e-05	0.00128715	Usp47	7	111622711	111710868	+	13755	protein_coding	ubiquitin specific peptidase 47 [Source:MGI Symbol;Acc:MGI:1922246]	-
ENSMUSG00000030411	3689.86	4362.88	-0.241918	1.69671e-05	0.00129798	Nova2	7	18659813	18699244	+	8372	protein_coding	NOVA alternative splicing regulator 2 [Source:MGI Symbol;Acc:MGI:104296]	-
ENSMUSG00000028952	240.071	293.502	-0.292056	1.71272e-05	0.00130492	Zbtb48	4	152104231	152112128	-	3199	protein_coding	zinc finger and BTB domain containing 48 [Source:MGI Symbol;Acc:MGI:2140248]	ZBTB
ENSMUSG00000024097	1951.9	2194.61	-0.16636	1.74019e-05	0.00132051	Srsf7	17	80507509	80514736	-	3550	protein_coding	serine and arginine-rich splicing factor 7 [Source:MGI Symbol;Acc:MGI:1926232]	-
ENSMUSG00000104399	134.751	180.419	-0.4184	1.87066e-05	0.00141068	Gm37963	9	108266281	108267404	+	613	lncRNA	predicted gene, 37963 [Source:MGI Symbol;Acc:MGI:5611191]	-
ENSMUSG00000120369	102.331	135.834	-0.417564	1.87401e-05	0.00141068	ENSMUSG00000120369	2	26527180	26530295	-	3116	lncRNA	novel transcript	-
ENSMUSG00000010277	7079.47	6411.47	0.142193	1.88196e-05	0.00141102	2610507B11Rik	11	78152578	78181449	+	8798	protein_coding	RIKEN cDNA 2610507B11 gene [Source:MGI Symbol;Acc:MGI:1919753]	-
ENSMUSG00000027221	3743.27	4341.35	-0.214252	1.91133e-05	0.00142735	Chst1	2	92430052	92445595	+	2680	protein_coding	carbohydrate sulfotransferase 1 [Source:MGI Symbol;Acc:MGI:1924219]	-
ENSMUSG00000013584	199.21	139.247	0.50515	1.92838e-05	0.00143439	Aldh1a2	9	71123071	71203525	+	2264	protein_coding	aldehyde dehydrogenase family 1, subfamily A2 [Source:MGI Symbol;Acc:MGI:107928]	-
ENSMUSG00000038084	3736.72	3409.24	0.132819	1.99557e-05	0.00147853	Opa1	16	29398152	29473702	+	7875	protein_coding	OPA1, mitochondrial dynamin like GTPase [Source:MGI Symbol;Acc:MGI:1921393]	-
ENSMUSG00000022797	2325.18	2785.01	-0.259403	2.02878e-05	0.00149724	Tfrc	16	32427738	32451612	+	6185	protein_coding	transferrin receptor [Source:MGI Symbol;Acc:MGI:98822]	-
ENSMUSG00000032308	525.19	646.438	-0.303055	2.08487e-05	0.00153263	Ulk3	9	57496735	57503516	+	4157	protein_coding	unc-51-like kinase 3 [Source:MGI Symbol;Acc:MGI:1918992]	-
ENSMUSG00000038400	1198.08	1375.29	-0.200332	2.0957e-05	0.00153459	Pmepa1	2	173066251	173118326	-	4913	protein_coding	prostate transmembrane protein, androgen induced 1 [Source:MGI Symbol;Acc:MGI:1929600]	-
ENSMUSG00000056962	556.085	646.807	-0.221927	2.14519e-05	0.00156474	Jmjd6	11	116728258	116734275	-	4698	protein_coding	jumonji domain containing 6 [Source:MGI Symbol;Acc:MGI:1858910]	-
ENSMUSG00000044712	206.785	278.013	-0.433887	2.22034e-05	0.00161067	Slc38a6	12	73333553	73400823	+	7783	protein_coding	solute carrier family 38, member 6 [Source:MGI Symbol;Acc:MGI:3648156]	-
ENSMUSG00000015165	4863.79	5397.78	-0.15022	2.22527e-05	0.00161067	Hnrnpl	7	28507966	28521691	+	5953	protein_coding	heterogeneous nuclear ribonucleoprotein L [Source:MGI Symbol;Acc:MGI:104816]	-
ENSMUSG00000019039	1210.49	1426.12	-0.239375	2.2504e-05	0.00162262	Dalrd3	9	108447085	108449973	+	2458	protein_coding	DALR anticodon binding domain containing 3 [Source:MGI Symbol;Acc:MGI:1915039]	-
ENSMUSG00000102918	1043.99	881.421	0.244045	2.31293e-05	0.00166134	Pcdhgc3	18	37939417	37974926	+	5499	protein_coding	protocadherin gamma subfamily C, 3 [Source:MGI Symbol;Acc:MGI:1935201]	-
ENSMUSG00000085007	322.53	412.076	-0.356412	2.39919e-05	0.00171674	Smim43	3	36569206	36586533	-	5992	protein_coding	small integral membrane protein 43 [Source:MGI Symbol;Acc:MGI:3650339]	-
ENSMUSG00000105594	259.712	321.628	-0.304743	2.43847e-05	0.00173824	Gm43398	5	143381258	143383999	+	2742	TEC	predicted gene 43398 [Source:MGI Symbol;Acc:MGI:5663535]	-
ENSMUSG00000115220	86.4999	117.333	-0.450647	2.49588e-05	0.00177245	Gm49768	14	119220406	119221172	-	673	lncRNA	predicted gene, 49768 [Source:MGI Symbol;Acc:MGI:6215279]	-
ENSMUSG00000001260	805.858	677.797	0.249655	2.57122e-05	0.00181718	Gabrg1	5	70908390	70999960	-	7869	protein_coding	gamma-aminobutyric acid (GABA) A receptor, subunit gamma 1 [Source:MGI Symbol;Acc:MGI:103156]	-
ENSMUSG00000015474	319.762	396.324	-0.314203	2.57818e-05	0.00181718	Ppt2	17	34835636	34847484	-	2614	protein_coding	palmitoyl-protein thioesterase 2 [Source:MGI Symbol;Acc:MGI:1860075]	-
ENSMUSG00000086719	15.6037	29.8133	-0.955024	2.61443e-05	0.00182948	Gm16275	17	23990815	23996737	+	712	lncRNA	predicted gene 16275 [Source:MGI Symbol;Acc:MGI:3826597]	-
ENSMUSG00000050900	36.3912	15.3864	1.27281	2.62056e-05	0.00182948	Gm7327	X	60828987	60829638	+	652	processed_pseudogene	predicted gene 7327 [Source:MGI Symbol;Acc:MGI:3646274]	-
ENSMUSG00000023170	478.23	553.504	-0.212699	2.62479e-05	0.00182948	Gps2	11	69804714	69807417	+	1604	protein_coding	G protein pathway suppressor 2 [Source:MGI Symbol;Acc:MGI:1891751]	-
ENSMUSG00000066324	3704.95	3326.46	0.154126	2.68575e-05	0.00186506	Bpnt2	4	4762484	4793355	-	6543	protein_coding	3'(2'), 5'-bisphosphate nucleotidase 2 [Source:MGI Symbol;Acc:MGI:1915720]	-
ENSMUSG00000041624	144.867	87.6738	0.719122	2.79613e-05	0.00193457	Gucy1a2	9	3532778	3894736	+	6650	protein_coding	guanylate cyclase 1, soluble, alpha 2 [Source:MGI Symbol;Acc:MGI:2660877]	-
ENSMUSG00000045795	429.836	520.493	-0.276149	2.88011e-05	0.00198538	Whamm	7	81221014	81246584	+	3176	protein_coding	WAS protein homolog associated with actin, golgi membranes and microtubules [Source:MGI Symbol;Acc:MGI:2142282]	-
ENSMUSG00000018707	15423.5	13031	0.242936	2.90638e-05	0.00199617	Dync1h1	12	110567886	110633379	+	15658	protein_coding	dynein cytoplasmic 1 heavy chain 1 [Source:MGI Symbol;Acc:MGI:103147]	-
ENSMUSG00000051391	27067.2	30107.6	-0.153588	2.96147e-05	0.00202662	Ywhag	5	135937263	135963470	-	5500	protein_coding	tyrosine 3-monooxygenase/tryptophan 5-monooxygenase activation protein, gamma polypeptide [Source:MGI Symbol;Acc:MGI:108109]	-
ENSMUSG00000046056	102.108	135.549	-0.406269	2.99554e-05	0.0020425	Sbsn	7	30450896	30455559	+	3625	protein_coding	suprabasin [Source:MGI Symbol;Acc:MGI:2446326]	-
ENSMUSG00000028005	4116.65	3673.04	0.165792	3.04814e-05	0.00207086	Gucy1b1	3	81939313	81981996	-	3927	protein_coding	guanylate cyclase 1, soluble, beta 1 [Source:MGI Symbol;Acc:MGI:1860604]	-
ENSMUSG00000031871	279.614	346.725	-0.312537	3.0633e-05	0.00207368	Cdh5	8	104828257	104871143	+	4203	protein_coding	cadherin 5 [Source:MGI Symbol;Acc:MGI:105057]	-
ENSMUSG00000033174	4716.2	4265.88	0.145069	3.10299e-05	0.00208585	Mgll	6	88701394	88805342	+	5077	protein_coding	monoglyceride lipase [Source:MGI Symbol;Acc:MGI:1346042]	-
ENSMUSG00000046402	323.04	248.802	0.383921	3.13498e-05	0.00208585	Rbp1	9	98305014	98328628	+	2652	protein_coding	retinol binding protein 1, cellular [Source:MGI Symbol;Acc:MGI:97876]	-
ENSMUSG00000042662	1199.4	1358.53	-0.183642	3.1368e-05	0.00208585	Dusp15	2	152782917	152793618	-	4391	protein_coding	dual specificity phosphatase-like 15 [Source:MGI Symbol;Acc:MGI:1934928]	-
ENSMUSG00000032842	410.779	493.446	-0.270378	3.14748e-05	0.00208585	Abcc10	17	46614147	46639278	-	6856	protein_coding	ATP-binding cassette, sub-family C (CFTR/MRP), member 10 [Source:MGI Symbol;Acc:MGI:2386976]	-
ENSMUSG00000062729	562.097	650.681	-0.212587	3.15586e-05	0.00208585	Ppox	1	171103563	171108760	-	4516	protein_coding	protoporphyrinogen oxidase [Source:MGI Symbol;Acc:MGI:104968]	-
ENSMUSG00000020777	4807.55	4462.9	0.107481	3.15834e-05	0.00208585	Acox1	11	116062714	116089871	-	5082	protein_coding	acyl-Coenzyme A oxidase 1, palmitoyl [Source:MGI Symbol;Acc:MGI:1330812]	-
ENSMUSG00000023044	668.42	760.218	-0.188124	3.15887e-05	0.00208585	Csad	15	102085434	102113159	-	3831	protein_coding	cysteine sulfinic acid decarboxylase [Source:MGI Symbol;Acc:MGI:2180098]	-
ENSMUSG00000113557	0.677247	6.61	-3.3432	3.19355e-05	1	Gm47657	13	20688965	20690768	+	1804	TEC	predicted gene, 47657 [Source:MGI Symbol;Acc:MGI:6096742]	-
ENSMUSG00000032556	376.245	293.349	0.356954	3.34806e-05	0.00220305	Bfsp2	9	103302123	103357619	-	1698	protein_coding	beaded filament structural protein 2, phakinin [Source:MGI Symbol;Acc:MGI:1333828]	-
ENSMUSG00000020888	513.927	614.019	-0.257387	3.3967e-05	0.00222727	Dvl2	11	69891421	69903127	+	6298	protein_coding	dishevelled segment polarity protein 2 [Source:MGI Symbol;Acc:MGI:106613]	-
ENSMUSG00000053465	228.641	156.315	0.543642	3.48232e-05	0.00227548	Hs6st3	14	119375753	120107227	+	1708	protein_coding	heparan sulfate 6-O-sulfotransferase 3 [Source:MGI Symbol;Acc:MGI:1354960]	-
ENSMUSG00000029998	2789.69	2513.66	0.151061	3.51968e-05	0.00229193	Pcyox1	6	86362988	86374136	-	4932	protein_coding	prenylcysteine oxidase 1 [Source:MGI Symbol;Acc:MGI:1914131]	-
ENSMUSG00000043991	1551.74	1243.18	0.318446	3.55615e-05	0.0023077	Pura	18	36414150	36425588	+	5957	protein_coding	purine rich element binding protein A [Source:MGI Symbol;Acc:MGI:103079]	-
ENSMUSG00000055447	3730.83	4223.54	-0.177852	3.58456e-05	0.00231814	Cd47	16	49620896	49735373	+	6276	protein_coding	CD47 antigen (Rh-related antigen, integrin-associated signal transducer) [Source:MGI Symbol;Acc:MGI:96617]	-
ENSMUSG00000043843	2454.6	2884.32	-0.231474	3.62359e-05	0.00233535	Tmem145	7	25005531	25015620	+	2873	protein_coding	transmembrane protein 145 [Source:MGI Symbol;Acc:MGI:3607779]	-
ENSMUSG00000028383	937.736	813.693	0.202575	3.68108e-05	0.00236431	Hsdl2	4	59581563	59618689	+	2795	protein_coding	hydroxysteroid dehydrogenase like 2 [Source:MGI Symbol;Acc:MGI:1919729]	-
ENSMUSG00000075590	3589.01	3996.36	-0.155973	3.72647e-05	0.00236761	Nrbp2	15	75957367	75963476	-	3894	protein_coding	nuclear receptor binding protein 2 [Source:MGI Symbol;Acc:MGI:2385017]	-
ENSMUSG00000012535	1426.19	1254.99	0.185471	3.72975e-05	0.00236761	Tnpo3	6	29540826	29609886	-	13100	protein_coding	transportin 3 [Source:MGI Symbol;Acc:MGI:1196412]	-
ENSMUSG00000021557	4121.14	3674.11	0.165528	3.73157e-05	0.00236761	Agtpbp1	13	59593556	59733041	-	21824	protein_coding	ATP/GTP binding protein 1 [Source:MGI Symbol;Acc:MGI:2159437]	-
ENSMUSG00000024193	415.437	500.528	-0.277212	3.73655e-05	0.00236761	Phf1	17	27152026	27156882	+	3486	protein_coding	PHD finger protein 1 [Source:MGI Symbol;Acc:MGI:98647]	-
ENSMUSG00000015468	230.307	331.49	-0.530993	3.78482e-05	0.00239015	Notch4	17	34783242	34807477	+	8061	protein_coding	notch 4 [Source:MGI Symbol;Acc:MGI:107471]	-
ENSMUSG00000078552	117.063	172.896	-0.56948	3.79834e-05	0.00239067	Dcdc2b	4	129502124	129508050	-	1371	protein_coding	doublecortin domain containing 2b [Source:MGI Symbol;Acc:MGI:2686212]	-
ENSMUSG00000096768	154.932	434.02	-1.48692	3.87576e-05	0.00243127	Gm47283	Y	90796007	90827734	+	4501	lncRNA	predicted gene, 47283 [Source:MGI Symbol;Acc:MGI:6096131]	-
ENSMUSG00000037827	307.238	256.336	0.261562	3.92184e-05	0.00244796	Gm5884	6	128621876	128623354	+	1479	processed_pseudogene	predicted pseudogene 5884 [Source:MGI Symbol;Acc:MGI:3644646]	-
ENSMUSG00000044667	5570.21	4965.29	0.166744	3.93649e-05	0.00244796	Plppr4	3	117112788	117154525	-	7144	protein_coding	phospholipid phosphatase related 4 [Source:MGI Symbol;Acc:MGI:106530]	-
ENSMUSG00000028391	110.389	79.8034	0.477226	3.94139e-05	0.00244796	Wdr31	4	62366890	62389133	-	4738	protein_coding	WD repeat domain 31 [Source:MGI Symbol;Acc:MGI:1918604]	-
ENSMUSG00000112433	29.4271	48.948	-0.740822	3.95859e-05	0.00245055	Gm30122	10	78084714	78099973	-	1821	lncRNA	predicted gene, 30122 [Source:MGI Symbol;Acc:MGI:5589281]	-
ENSMUSG00000029461	8630.39	7859.69	0.135305	4.00734e-05	0.00247055	Fam168a	7	100355842	100490863	+	7252	protein_coding	family with sequence similarity 168, member A [Source:MGI Symbol;Acc:MGI:2442372]	-
ENSMUSG00000039952	4278.21	3692.88	0.212675	4.01715e-05	0.00247055	Dag1	9	108081833	108141157	-	6357	protein_coding	dystroglycan 1 [Source:MGI Symbol;Acc:MGI:101864]	-
ENSMUSG00000024976	1214.69	1068.81	0.187029	4.05208e-05	0.00248391	Shoc2	19	53932737	54021564	+	5579	protein_coding	Shoc2, leucine rich repeat scaffold protein [Source:MGI Symbol;Acc:MGI:1927197]	-
ENSMUSG00000107810	116.309	74.1528	0.6297	4.15357e-05	0.00253786	Gm18609	6	128162240	128165840	+	3601	processed_pseudogene	predicted gene, 18609 [Source:MGI Symbol;Acc:MGI:5010794]	-
ENSMUSG00000023883	1019.43	1159.1	-0.185464	4.16827e-05	0.0025386	Phf10	17	15165271	15181535	-	4914	protein_coding	PHD finger protein 10 [Source:MGI Symbol;Acc:MGI:1919307]	-
ENSMUSG00000048264	2175	1920.7	0.178981	4.18924e-05	0.00254314	Dip2c	13	9326564	9718964	+	8235	protein_coding	disco interacting protein 2 homolog C [Source:MGI Symbol;Acc:MGI:1920179]	-
ENSMUSG00000032295	1345.42	1507.23	-0.164074	4.32505e-05	0.00261714	Man2c1	9	57037974	57050006	+	7052	protein_coding	mannosidase, alpha, class 2C, member 1 [Source:MGI Symbol;Acc:MGI:1920994]	-
ENSMUSG00000103144	110.154	77.2649	0.493129	4.45627e-05	0.0026879	Pcdhga1	18	37794846	37974926	+	5366	protein_coding	protocadherin gamma subfamily A, 1 [Source:MGI Symbol;Acc:MGI:1935212]	-
ENSMUSG00000055692	1707.18	2077.36	-0.282625	4.49561e-05	0.00270297	Tmem191c	16	17093941	17101093	+	2878	protein_coding	transmembrane protein 191C [Source:MGI Symbol;Acc:MGI:107238]	-
ENSMUSG00000107585	469.428	580.061	-0.30119	4.65841e-05	0.00279193	3300002P13Rik	7	3470181	3471961	-	1092	lncRNA	RIKEN cDNA 3300002P13 gene [Source:MGI Symbol;Acc:MGI:1917480]	-
ENSMUSG00000085181	81.8152	113.262	-0.467954	4.7352e-05	0.00282895	Gm12709	4	102824463	102846952	-	1912	lncRNA	predicted gene 12709 [Source:MGI Symbol;Acc:MGI:3651946]	-
ENSMUSG00000032340	3659.66	3026.6	0.274723	4.76796e-05	0.0028395	Neo1	9	58781970	58943724	-	8716	protein_coding	neogenin [Source:MGI Symbol;Acc:MGI:1097159]	-
ENSMUSG00000085795	825.458	1038.48	-0.333932	4.84539e-05	0.00287651	Zfp703	8	27467353	27471489	+	3392	protein_coding	zinc finger protein 703 [Source:MGI Symbol;Acc:MGI:2662729]	-
ENSMUSG00000102357	1.76464	8.74257	-2.27611	4.87109e-05	1	Gm38348	2	4221892	4224164	+	2273	lncRNA	predicted gene, 38348 [Source:MGI Symbol;Acc:MGI:5611576]	-
ENSMUSG00000056050	3132.42	2862.79	0.129952	4.88578e-05	0.00289137	Mia3	1	183107682	183150894	-	7161	protein_coding	MIA SH3 domain ER export factor 3 [Source:MGI Symbol;Acc:MGI:2443183]	-
ENSMUSG00000102494	4.80799	13.0209	-1.44702	4.99888e-05	0.00294903	Gm36988	2	4321290	4323697	+	2408	lncRNA	predicted gene, 36988 [Source:MGI Symbol;Acc:MGI:5610216]	-
ENSMUSG00000024807	1519.43	1732.96	-0.190132	5.04234e-05	0.00296537	Syvn1	19	6096606	6103742	+	4859	protein_coding	synovial apoptosis inhibitor 1, synoviolin [Source:MGI Symbol;Acc:MGI:1921376]	-
ENSMUSG00000038828	1442.41	1629.76	-0.175218	5.15356e-05	0.00301375	Tmem214	5	31025356	31036524	+	7580	protein_coding	transmembrane protein 214 [Source:MGI Symbol;Acc:MGI:1916046]	-
ENSMUSG00000038732	42.668	63.2627	-0.573388	5.15663e-05	0.00301375	Mboat1	13	30320472	30430700	+	3659	protein_coding	membrane bound O-acyltransferase domain containing 1 [Source:MGI Symbol;Acc:MGI:2387184]	-
ENSMUSG00000061207	628.255	744.438	-0.241979	5.27833e-05	0.00307532	Stk19	17	35042969	35055921	-	3155	protein_coding	serine/threonine kinase 19 [Source:MGI Symbol;Acc:MGI:1860085]	-
ENSMUSG00000021868	586.543	689.378	-0.233637	5.29961e-05	0.00307819	Ppif	14	25694578	25700892	+	5044	protein_coding	peptidylprolyl isomerase F (cyclophilin F) [Source:MGI Symbol;Acc:MGI:2145814]	-
ENSMUSG00000000826	9274.14	8564.83	0.11491	5.34732e-05	0.00309224	Dnajc5	2	181162278	181196926	+	6953	protein_coding	DnaJ heat shock protein family (Hsp40) member C5 [Source:MGI Symbol;Acc:MGI:892995]	-
ENSMUSG00000106990	159.659	232.87	-0.553062	5.35666e-05	0.00309224	Gm42547	6	28211007	28214804	-	3798	TEC	predicted gene 42547 [Source:MGI Symbol;Acc:MGI:5662684]	-
ENSMUSG00000047045	1063.94	933.612	0.191012	5.44463e-05	0.00313084	Tmem164	X	141464402	141626490	+	6851	protein_coding	transmembrane protein 164 [Source:MGI Symbol;Acc:MGI:2148020]	-
ENSMUSG00000030788	1692.85	1509.55	0.165744	5.47415e-05	0.00313084	Rnf141	7	110399639	110443664	-	10275	protein_coding	ring finger protein 141 [Source:MGI Symbol;Acc:MGI:1914400]	-
ENSMUSG00000031386	3293.82	2901.42	0.183245	5.48479e-05	0.00313084	Hcfc1	X	72986398	73009963	-	8360	protein_coding	host cell factor C1 [Source:MGI Symbol;Acc:MGI:105942]	-
ENSMUSG00000006369	384.135	298.896	0.356463	5.49008e-05	0.00313084	Fbln1	15	85090150	85170736	+	4368	protein_coding	fibulin 1 [Source:MGI Symbol;Acc:MGI:95487]	-
ENSMUSG00000028991	3017.61	2629.27	0.197551	5.58714e-05	0.00317657	Mtor	4	148533068	148642140	+	10109	protein_coding	mechanistic target of rapamycin kinase [Source:MGI Symbol;Acc:MGI:1928394]	-
ENSMUSG00000038156	2744.62	2469.9	0.151591	5.80273e-05	0.00328921	Spon1	7	113365235	113642605	+	10382	protein_coding	spondin 1, (f-spondin) extracellular matrix protein [Source:MGI Symbol;Acc:MGI:2385287]	-
ENSMUSG00000023036	827.422	592.836	0.482232	5.87326e-05	0.00331918	Pcdhgc4	18	37948132	37974926	+	5596	protein_coding	protocadherin gamma subfamily C, 4 [Source:MGI Symbol;Acc:MGI:1935203]	-
ENSMUSG00000029027	211.114	253.905	-0.274294	5.8946e-05	0.00332127	Dffb	4	154048906	154059583	-	2875	protein_coding	DNA fragmentation factor, beta subunit [Source:MGI Symbol;Acc:MGI:1196287]	-
ENSMUSG00000011658	341.238	411.801	-0.269365	5.92449e-05	0.00332815	Fuz	7	44545503	44552055	+	5003	protein_coding	fuzzy planar cell polarity protein [Source:MGI Symbol;Acc:MGI:1917550]	-
ENSMUSG00000002820	734.222	857.39	-0.226748	6.0563e-05	0.00338838	Atg4d	9	21176589	21189068	+	7264	protein_coding	autophagy related 4D, cysteine peptidase [Source:MGI Symbol;Acc:MGI:2444308]	-
ENSMUSG00000024098	816.739	708.805	0.202205	6.06772e-05	0.00338838	Twsg1	17	66228967	66258221	-	5153	protein_coding	twisted gastrulation BMP signaling modulator 1 [Source:MGI Symbol;Acc:MGI:2137520]	-
ENSMUSG00000059713	1892.45	1658.56	0.190822	6.1113e-05	0.00339487	Rcan3	4	135139619	135161164	-	5111	protein_coding	regulator of calcineurin 3 [Source:MGI Symbol;Acc:MGI:1858220]	-
ENSMUSG00000103092	163.436	117.298	0.470997	6.11543e-05	0.00339487	Pcdha5	18	37093493	37320710	+	5206	protein_coding	protocadherin alpha 5 [Source:MGI Symbol;Acc:MGI:1298371]	-
ENSMUSG00000021375	1031.07	904.422	0.187598	6.16008e-05	0.00340005	Kif13a	13	46902563	47083343	-	8214	protein_coding	kinesin family member 13A [Source:MGI Symbol;Acc:MGI:1098264]	-
ENSMUSG00000027253	737.452	601.035	0.289423	6.16088e-05	0.00340005	Lrp4	2	91287856	91344124	+	10504	protein_coding	low density lipoprotein receptor-related protein 4 [Source:MGI Symbol;Acc:MGI:2442252]	-
ENSMUSG00000004896	568.628	701.187	-0.305826	6.26303e-05	0.00344631	Rrnad1	3	87829908	87838024	-	6342	protein_coding	ribosomal RNA adenine dimethylase domain containing 1 [Source:MGI Symbol;Acc:MGI:2387197]	-
ENSMUSG00000004655	168.421	119.218	0.503806	6.37324e-05	0.00349674	Aqp1	6	55313417	55325540	+	2627	protein_coding	aquaporin 1 [Source:MGI Symbol;Acc:MGI:103201]	-
ENSMUSG00000028223	343.44	284.539	0.272545	6.72092e-05	0.00367677	Decr1	4	15917240	15945507	-	3879	protein_coding	2,4-dienoyl CoA reductase 1, mitochondrial [Source:MGI Symbol;Acc:MGI:1914710]	-
ENSMUSG00000023885	261.919	209.461	0.318396	6.79205e-05	0.00370492	Thbs2	17	14885762	14914497	-	7003	protein_coding	thrombospondin 2 [Source:MGI Symbol;Acc:MGI:98738]	-
ENSMUSG00000028689	76.9411	105.762	-0.455372	6.95205e-05	0.00376436	Ccdc163	4	116565706	116608403	+	2519	protein_coding	coiled-coil domain containing 163 [Source:MGI Symbol;Acc:MGI:1915644]	-
ENSMUSG00000063511	7033.7	8229.58	-0.226511	6.95495e-05	0.00376436	Snrnp70	7	45025877	45045166	-	7618	protein_coding	small nuclear ribonucleoprotein 70 (U1) [Source:MGI Symbol;Acc:MGI:98341]	-
ENSMUSG00000042631	204.246	146.152	0.488963	6.98052e-05	0.00376436	Xkr7	2	152873772	152897695	+	2711	protein_coding	X-linked Kx blood group related 7 [Source:MGI Symbol;Acc:MGI:3526711]	-
ENSMUSG00000028552	5140.71	4621.02	0.153798	6.98104e-05	0.00376436	Eps15	4	109137465	109245014	+	6931	protein_coding	epidermal growth factor receptor pathway substrate 15 [Source:MGI Symbol;Acc:MGI:104583]	-
ENSMUSG00000002625	2797.63	3534.38	-0.337888	7.01827e-05	0.00377362	Akap8l	17	32540398	32569581	-	5073	protein_coding	A kinase (PRKA) anchor protein 8-like [Source:MGI Symbol;Acc:MGI:1860606]	-
ENSMUSG00000034863	2686.99	3041.28	-0.179773	7.04634e-05	0.00377792	Ano8	8	71928663	71938607	-	6847	protein_coding	anoctamin 8 [Source:MGI Symbol;Acc:MGI:2687327]	-
ENSMUSG00000102070	1377.11	1914.72	-0.474295	7.11914e-05	0.00380611	Gm28661	1	24653966	24654646	-	681	unprocessed_pseudogene	predicted gene 28661 [Source:MGI Symbol;Acc:MGI:5579367]	-
ENSMUSG00000000631	4944.79	4377.7	0.174261	7.26141e-05	0.0038619	Myo18a	11	77654072	77756806	+	16037	protein_coding	myosin XVIIIA [Source:MGI Symbol;Acc:MGI:2667185]	-
ENSMUSG00000040037	5210.79	4636.49	0.169249	7.26454e-05	0.0038619	Negr1	3	156267431	157022082	+	10506	protein_coding	neuronal growth regulator 1 [Source:MGI Symbol;Acc:MGI:2444846]	-
ENSMUSG00000061544	101.049	74.7556	0.444964	7.3005e-05	0.00387009	Zfp229	17	21949776	21988323	+	5139	protein_coding	zinc finger protein 229 [Source:MGI Symbol;Acc:MGI:2679295]	zf-C2H2
ENSMUSG00000050919	121.269	191.05	-0.661968	7.54002e-05	0.00398583	Zfp366	13	99321331	99387164	+	6382	protein_coding	zinc finger protein 366 [Source:MGI Symbol;Acc:MGI:2178429]	zf-C2H2
ENSMUSG00000031740	129.261	91.0906	0.51098	7.57152e-05	0.00399127	Mmp2	8	93553919	93580048	+	3371	protein_coding	matrix metallopeptidase 2 [Source:MGI Symbol;Acc:MGI:97009]	-
ENSMUSG00000014873	506.62	583.904	-0.209266	7.66112e-05	0.00401828	Surf2	2	26806379	26810195	+	3408	protein_coding	surfeit gene 2 [Source:MGI Symbol;Acc:MGI:98444]	-
ENSMUSG00000012296	754.167	978.83	-0.379023	7.66545e-05	0.00401828	Tjap1	17	46568777	46593952	-	4701	protein_coding	tight junction associated protein 1 [Source:MGI Symbol;Acc:MGI:1921344]	-
ENSMUSG00000028104	382.433	471.065	-0.295492	7.7781e-05	0.004066	Polr3gl	3	96485188	96501497	-	1597	protein_coding	polymerase (RNA) III (DNA directed) polypeptide G like [Source:MGI Symbol;Acc:MGI:1917120]	-
ENSMUSG00000015476	4725.8	5417.1	-0.197632	8.12597e-05	0.00423608	Prrt1	17	34848507	34852100	+	2306	protein_coding	proline-rich transmembrane protein 1 [Source:MGI Symbol;Acc:MGI:1932118]	-
ENSMUSG00000004233	155.054	122.011	0.34283	8.31767e-05	0.00432404	Wars2	3	99048384	99146502	+	5946	protein_coding	tryptophanyl tRNA synthetase 2 (mitochondrial) [Source:MGI Symbol;Acc:MGI:1917810]	-
ENSMUSG00000061808	10963.7	8457.96	0.374309	8.46925e-05	0.00439071	Ttr	18	20798337	20807378	+	1186	protein_coding	transthyretin [Source:MGI Symbol;Acc:MGI:98865]	-
ENSMUSG00000102796	100.287	142.284	-0.524914	8.572e-05	0.00443177	Gm37711	4	131832141	131836674	-	1749	TEC	predicted gene, 37711 [Source:MGI Symbol;Acc:MGI:5610939]	-
ENSMUSG00000015709	5191.41	4772.25	0.120776	8.6615e-05	0.00446577	Arnt2	7	83895486	84059384	-	7689	protein_coding	aryl hydrocarbon receptor nuclear translocator 2 [Source:MGI Symbol;Acc:MGI:107188]	bHLH
ENSMUSG00000041645	3887.88	3568.07	0.12269	8.69522e-05	0.00447091	Ddx24	12	103374241	103392089	-	8242	protein_coding	DEAD box helicase 24 [Source:MGI Symbol;Acc:MGI:1351337]	-
ENSMUSG00000010086	6583.05	8158.58	-0.309901	8.74191e-05	0.00448267	Rnf112	11	61339268	61344957	-	3923	protein_coding	ring finger protein 112 [Source:MGI Symbol;Acc:MGI:106611]	-
ENSMUSG00000024811	4130.79	3688.13	0.163808	8.88334e-05	0.00454282	Tnks2	19	36811632	36870877	+	10406	protein_coding	tankyrase, TRF1-interacting ankyrin-related ADP-ribose polymerase 2 [Source:MGI Symbol;Acc:MGI:1921743]	-
ENSMUSG00000037364	2419.96	2759.56	-0.190905	8.93337e-05	0.00454866	Srrt	5	137293966	137305936	-	5244	protein_coding	serrate RNA effector molecule homolog (Arabidopsis) [Source:MGI Symbol;Acc:MGI:1933527]	-
ENSMUSG00000063623	31.1867	48.8578	-0.632486	8.94312e-05	0.00454866	C230062I16Rik	7	29653046	29669777	+	6117	transcribed_unprocessed_pseudogene	RIKEN cDNA C230062I16 gene [Source:MGI Symbol;Acc:MGI:2442417]	-
ENSMUSG00000061603	5090.09	4418.04	0.204384	9.03242e-05	0.0045817	Akap6	12	52746166	53202382	+	14848	protein_coding	A kinase (PRKA) anchor protein 6 [Source:MGI Symbol;Acc:MGI:3050566]	-
ENSMUSG00000020368	7691.79	7184.93	0.0987606	9.12681e-05	0.00461714	Canx	11	50184788	50216500	-	4693	protein_coding	calnexin [Source:MGI Symbol;Acc:MGI:88261]	-
ENSMUSG00000074506	79.926	28.5691	1.48508	9.19206e-05	0.00463768	Gm10705	3	87114852	87115312	-	461	processed_pseudogene	predicted gene 10705 [Source:MGI Symbol;Acc:MGI:3708678]	-
ENSMUSG00000024560	1225.75	1385.79	-0.177078	9.22564e-05	0.00464217	Cxxc1	18	74349195	74354567	+	3925	protein_coding	CXXC finger 1 (PHD domain) [Source:MGI Symbol;Acc:MGI:1921572]	-
ENSMUSG00000051910	671.247	562.918	0.257676	9.29363e-05	0.00465455	Sox6	7	115070107	115638031	-	14832	protein_coding	SRY (sex determining region Y)-box 6 [Source:MGI Symbol;Acc:MGI:98368]	HMG
ENSMUSG00000023971	277.333	337.736	-0.29048	9.32198e-05	0.00465455	Rrp36	17	46977250	46985278	-	2339	protein_coding	ribosomal RNA processing 36 [Source:MGI Symbol;Acc:MGI:2385053]	-
ENSMUSG00000033910	2011.27	1774.56	0.182482	9.32444e-05	0.00465455	Gucy1a1	3	81999734	82053096	-	6968	protein_coding	guanylate cyclase 1, soluble, alpha 1 [Source:MGI Symbol;Acc:MGI:1926562]	-
ENSMUSG00000026185	4382.61	3720.36	0.23734	9.37215e-05	0.00466599	Igfbp5	1	72897091	72914043	-	6006	protein_coding	insulin-like growth factor binding protein 5 [Source:MGI Symbol;Acc:MGI:96440]	-
ENSMUSG00000033624	571.493	438.747	0.377518	9.39802e-05	0.00466653	Pdpr	8	111821262	111863706	+	5028	protein_coding	pyruvate dehydrogenase phosphatase regulatory subunit [Source:MGI Symbol;Acc:MGI:2442188]	-
ENSMUSG00000026171	696.319	802.343	-0.207853	9.53573e-05	0.00472245	Rnf25	1	74632907	74640556	-	2181	protein_coding	ring finger protein 25 [Source:MGI Symbol;Acc:MGI:1890215]	-
ENSMUSG00000044916	67.7501	93.6556	-0.475249	9.72133e-05	0.00480172	1700029I15Rik	2	92212883	92216053	+	1348	protein_coding	RIKEN cDNA 1700029I15 gene [Source:MGI Symbol;Acc:MGI:1916742]	-
ENSMUSG00000032128	739.738	911.082	-0.297949	9.92723e-05	0.00487954	Robo3	9	37326965	37344542	-	6848	protein_coding	roundabout guidance receptor 3 [Source:MGI Symbol;Acc:MGI:1343102]	-
ENSMUSG00000022253	1078.12	924.372	0.217544	9.94165e-05	0.00487954	Nadk2	15	9071340	9110979	+	5117	protein_coding	NAD kinase 2, mitochondrial [Source:MGI Symbol;Acc:MGI:1915896]	-
ENSMUSG00000039481	117.809	160.938	-0.468874	9.95665e-05	0.00487954	Nrtn	17	57058325	57064530	-	1023	protein_coding	neurturin [Source:MGI Symbol;Acc:MGI:108417]	-
ENSMUSG00000017446	116.789	88.916	0.409236	0.00010045	0.00491004	C1qtnf1	11	118319029	118340789	+	3131	protein_coding	C1q and tumor necrosis factor related protein 1 [Source:MGI Symbol;Acc:MGI:1919254]	-
ENSMUSG00000048833	1407.34	1274.11	0.144274	0.000101033	0.00492574	Slc39a9	12	80690657	80730116	+	10155	protein_coding	solute carrier family 39 (zinc transporter), member 9 [Source:MGI Symbol;Acc:MGI:1914820]	-
ENSMUSG00000103897	178.323	136.412	0.393303	0.000101838	0.00495218	Pcdhga8	18	37858759	37974926	+	4730	protein_coding	protocadherin gamma subfamily A, 8 [Source:MGI Symbol;Acc:MGI:1935221]	-
ENSMUSG00000102312	157.17	110.835	0.506647	0.000102191	0.00495652	Pcdha3	18	37079158	37320710	+	5332	protein_coding	protocadherin alpha 3 [Source:MGI Symbol;Acc:MGI:2447313]	-
ENSMUSG00000063297	3377.91	2861.46	0.23952	0.000103106	0.00498804	Luzp2	7	54485246	54918633	+	5617	protein_coding	leucine zipper protein 2 [Source:MGI Symbol;Acc:MGI:1889615]	-
ENSMUSG00000040701	304.816	376.128	-0.303771	0.000103974	0.00501409	Ap1g2	14	55336032	55344050	-	4170	protein_coding	adaptor protein complex AP-1, gamma 2 subunit [Source:MGI Symbol;Acc:MGI:1328307]	-
ENSMUSG00000021910	15084.4	13940.8	0.113654	0.000104177	0.00501409	Nisch	14	30892887	30938903	-	13198	protein_coding	nischarin [Source:MGI Symbol;Acc:MGI:1928323]	-
ENSMUSG00000060548	1766.79	1503.9	0.235495	0.000105066	0.00504397	Tnfrsf19	14	61201324	61283939	-	4738	protein_coding	tumor necrosis factor receptor superfamily, member 19 [Source:MGI Symbol;Acc:MGI:1352474]	-
ENSMUSG00000086308	69.1449	95.024	-0.459776	0.000107123	0.00511857	G630016G05Rik	2	115897696	115916393	+	4977	lncRNA	RIKEN cDNA G630016G05 gene [Source:MGI Symbol;Acc:MGI:3603178]	-
ENSMUSG00000026773	737.682	840.813	-0.193351	0.000107164	0.00511857	Pfkfb3	2	11476244	11558888	-	7561	protein_coding	6-phosphofructo-2-kinase/fructose-2,6-biphosphatase 3 [Source:MGI Symbol;Acc:MGI:2181202]	-
ENSMUSG00000038402	99.6979	130.294	-0.383435	0.000109046	0.00519529	Foxf2	13	31809799	31815386	+	2363	protein_coding	forkhead box F2 [Source:MGI Symbol;Acc:MGI:1347479]	Fork_head
ENSMUSG00000032496	1.62525	7.33615	-2.21849	0.000109214	1	Ltf	9	110848339	110871835	+	3450	protein_coding	lactotransferrin [Source:MGI Symbol;Acc:MGI:96837]	-
ENSMUSG00000104548	31.2527	50.5302	-0.696737	0.000109718	0.00521412	Gm43857	3	152096799	152099877	-	3079	TEC	predicted gene 43857 [Source:MGI Symbol;Acc:MGI:5663994]	-
ENSMUSG00000086583	386.697	291.598	0.414142	0.000111923	0.00530547	Gm15500	7	114304452	114305471	-	1020	transcribed_processed_pseudogene	predicted pseudogene 15500 [Source:MGI Symbol;Acc:MGI:3782947]	-
ENSMUSG00000053483	961.719	1125.06	-0.229071	0.000112622	0.00532521	Usp21	1	171109519	171115564	-	4755	protein_coding	ubiquitin specific peptidase 21 [Source:MGI Symbol;Acc:MGI:1353665]	-
ENSMUSG00000038542	567.824	659.089	-0.215209	0.000113356	0.0053465	Pcid2	8	13127189	13155459	-	3084	protein_coding	PCI domain containing 2 [Source:MGI Symbol;Acc:MGI:2443003]	-
ENSMUSG00000052031	451.427	526.031	-0.221252	0.000115337	0.00542274	Tagap1	17	7222410	7228555	-	2312	protein_coding	T cell activation GTPase activating protein 1 [Source:MGI Symbol;Acc:MGI:1919786]	-
ENSMUSG00000107096	409.734	548.867	-0.424709	0.000115549	0.00542274	Gm43597	5	150523397	150530468	-	4620	lncRNA	predicted gene 43597 [Source:MGI Symbol;Acc:MGI:5663734]	-
ENSMUSG00000085828	76.1388	109.982	-0.516858	0.000116725	0.00546429	Gm15612	6	88819836	88824256	+	3118	lncRNA	predicted gene 15612 [Source:MGI Symbol;Acc:MGI:3641714]	-
ENSMUSG00000021012	1443.92	1259.36	0.199742	0.000117365	0.00548062	Zc3h14	12	98713223	98754012	+	7891	protein_coding	zinc finger CCCH type containing 14 [Source:MGI Symbol;Acc:MGI:1919824]	-
ENSMUSG00000014602	29031.1	25517.4	0.185939	0.000118332	0.00551211	Kif1a	1	92943186	93029673	-	9330	protein_coding	kinesin family member 1A [Source:MGI Symbol;Acc:MGI:108391]	-
ENSMUSG00000034789	327.359	389.569	-0.250813	0.000124516	0.00578584	Rab24	13	55467556	55469759	-	2015	protein_coding	RAB24, member RAS oncogene family [Source:MGI Symbol;Acc:MGI:105065]	-
ENSMUSG00000083246	13.6996	26.9231	-0.994699	0.00012639	0.00584897	Gm11839	4	12114284	12116236	+	1953	processed_pseudogene	predicted gene 11839 [Source:MGI Symbol;Acc:MGI:3651162]	-
ENSMUSG00000028601	272.436	338.059	-0.305505	0.000126496	0.00584897	Echdc2	4	108022634	108036505	+	2287	protein_coding	enoyl Coenzyme A hydratase domain containing 2 [Source:MGI Symbol;Acc:MGI:1289238]	-
ENSMUSG00000058979	731.104	849.101	-0.218608	0.000127399	0.00587628	Hdhd5	6	120486455	120508280	-	4381	protein_coding	haloacid dehalogenase like hydrolase domain containing 5 [Source:MGI Symbol;Acc:MGI:2136976]	-
ENSMUSG00000017801	534.72	625.252	-0.224246	0.000128139	0.00589595	Mlx	11	100978103	100983033	+	1999	protein_coding	MAX-like protein X [Source:MGI Symbol;Acc:MGI:108398]	bHLH
ENSMUSG00000048450	154.336	121.11	0.347466	0.000128779	0.00591096	Msx1	5	37977829	37981927	-	3097	protein_coding	msh homeobox 1 [Source:MGI Symbol;Acc:MGI:97168]	Homeobox
ENSMUSG00000109154	0.228382	3.63573	-3.48209	0.000129438	1	Gm44822	7	49463950	49470338	+	6389	TEC	predicted gene 44822 [Source:MGI Symbol;Acc:MGI:5753398]	-
ENSMUSG00000056771	39.0949	20.2267	0.926554	0.000129521	0.00592362	Gm10010	6	128164781	128177608	-	2794	lncRNA	predicted gene 10010 [Source:MGI Symbol;Acc:MGI:3641978]	-
ENSMUSG00000043458	75.3233	101.693	-0.432426	0.000129684	0.00592362	Pcdhb12	18	37568674	37571707	+	3034	protein_coding	protocadherin beta 12 [Source:MGI Symbol;Acc:MGI:2136747]	-
ENSMUSG00000118661	7.42066	16.4579	-1.18875	0.000132985	0.00605967	Muc6	7	141213373	141241641	-	15593	protein_coding	mucin 6, gastric [Source:MGI Symbol;Acc:MGI:2663233]	-
ENSMUSG00000035247	2784.23	2431.78	0.194682	0.000134816	0.00612827	Hectd1	12	51790505	51876319	-	14950	protein_coding	HECT domain E3 ubiquitin protein ligase 1 [Source:MGI Symbol;Acc:MGI:2384768]	-
ENSMUSG00000083386	0.0978601	3.10248	-3.60412	0.000136728	1	Gm15426	17	8984204	8984759	-	556	processed_pseudogene	predicted gene 15426 [Source:MGI Symbol;Acc:MGI:3705598]	-
ENSMUSG00000033653	1266.16	1136.39	0.156506	0.000140976	0.00639285	Vps8	16	21241868	21463430	+	8279	protein_coding	VPS8 CORVET complex subunit [Source:MGI Symbol;Acc:MGI:2146407]	-
ENSMUSG00000046546	511.182	583.012	-0.197653	0.000141348	0.00639431	Fam43a	16	30418541	30421615	+	3075	protein_coding	family with sequence similarity 43, member A [Source:MGI Symbol;Acc:MGI:2676309]	-
ENSMUSG00000001211	8831.94	8151	0.11508	0.000141914	0.00640452	Agpat3	10	78105012	78188323	-	7790	protein_coding	1-acylglycerol-3-phosphate O-acyltransferase 3 [Source:MGI Symbol;Acc:MGI:1336186]	-
ENSMUSG00000002346	658.055	885.102	-0.430754	0.00014237	0.00640972	Slc25a42	8	70636990	70664955	-	5996	protein_coding	solute carrier family 25, member 42 [Source:MGI Symbol;Acc:MGI:1920345]	-
ENSMUSG00000024136	89.3972	158.462	-0.83672	0.000143049	0.0064249	Dnase1l2	17	24659055	24662079	-	2328	protein_coding	deoxyribonuclease 1-like 2 [Source:MGI Symbol;Acc:MGI:1913955]	-
ENSMUSG00000021270	21531.1	20189	0.0929737	0.000144318	0.00646439	Hsp90aa1	12	110657039	110669162	-	3931	protein_coding	heat shock protein 90, alpha (cytosolic), class A member 1 [Source:MGI Symbol;Acc:MGI:96250]	-
ENSMUSG00000021140	3392.87	2953.81	0.19961	0.000144615	0.00646439	Pcnx	12	81906797	82047698	+	15613	protein_coding	pecanex homolog [Source:MGI Symbol;Acc:MGI:1891924]	-
ENSMUSG00000068206	569.268	646.339	-0.181556	0.0001457	0.00649746	Pick1	15	79113373	79133684	+	6573	protein_coding	protein interacting with C kinase 1 [Source:MGI Symbol;Acc:MGI:894645]	-
ENSMUSG00000056851	3314.17	3654.43	-0.141869	0.00014741	0.00654813	Pcbp2	15	102378974	102408496	+	5203	protein_coding	poly(rC) binding protein 2 [Source:MGI Symbol;Acc:MGI:108202]	-
ENSMUSG00000009207	936.649	804.561	0.220707	0.000147871	0.00654813	Lnpk	2	74350635	74409779	-	9154	protein_coding	lunapark, ER junction formation factor [Source:MGI Symbol;Acc:MGI:1918115]	-
ENSMUSG00000020069	663.554	751.914	-0.180264	0.00014788	0.00654813	Hnrnph3	10	62850443	62859996	-	3151	protein_coding	heterogeneous nuclear ribonucleoprotein H3 [Source:MGI Symbol;Acc:MGI:1926462]	-
ENSMUSG00000025350	119.591	86.542	0.438357	0.00014847	0.0065588	Rdh5	10	128749462	128758757	-	2809	protein_coding	retinol dehydrogenase 5 [Source:MGI Symbol;Acc:MGI:1201412]	-
ENSMUSG00000008999	308.13	255.63	0.268668	0.000149512	0.0065894	Bmp7	2	172709805	172782114	-	4019	protein_coding	bone morphogenetic protein 7 [Source:MGI Symbol;Acc:MGI:103302]	-
ENSMUSG00000005150	559.183	646.612	-0.20588	0.000150793	0.0066303	Wdr83	8	85801664	85807935	-	2818	protein_coding	WD repeat domain containing 83 [Source:MGI Symbol;Acc:MGI:1915086]	-
ENSMUSG00000025810	557.968	471.391	0.244232	0.000151734	0.00665615	Nrp1	8	129085085	129229844	+	9785	protein_coding	neuropilin 1 [Source:MGI Symbol;Acc:MGI:106206]	-
ENSMUSG00000087487	5.3275	13.6348	-1.39767	0.000152215	0.00666172	Ppp2r2cos	5	37030939	37034223	-	1491	lncRNA	protein phosphatase 2, regulatory subunit B, gamma, opposite strand [Source:MGI Symbol;Acc:MGI:1918304]	-
ENSMUSG00000104097	17.1933	30.5563	-0.83998	0.00015612	0.00681674	Gm37313	1	177817228	177826305	-	290	unprocessed_pseudogene	predicted gene, 37313 [Source:MGI Symbol;Acc:MGI:5610541]	-
ENSMUSG00000040351	1552.02	1384.37	0.161966	0.000158532	0.00689381	Ankib1	5	3740000	3852925	-	8541	protein_coding	ankyrin repeat and IBR domain containing 1 [Source:MGI Symbol;Acc:MGI:1918047]	-
ENSMUSG00000073468	672.309	763.93	-0.181713	0.000158831	0.00689381	Sft2d1	17	8529934	8546274	+	3064	protein_coding	SFT2 domain containing 1 [Source:MGI Symbol;Acc:MGI:1918689]	-
ENSMUSG00000015189	1923.96	1716.47	0.166458	0.000158984	0.00689381	Casd1	6	4600839	4643355	+	4037	protein_coding	CAS1 domain containing 1 [Source:MGI Symbol;Acc:MGI:2384865]	-
ENSMUSG00000084950	107.943	143.622	-0.402149	0.000159808	0.00691363	Gm5577	6	87957865	87982453	+	2100	lncRNA	predicted gene 5577 [Source:MGI Symbol;Acc:MGI:3648213]	-
ENSMUSG00000035545	7736.42	9014.03	-0.220715	0.000160372	0.00692213	Leng8	7	4140038	4151176	+	6395	protein_coding	leukocyte receptor cluster (LRC) member 8 [Source:MGI Symbol;Acc:MGI:2142195]	-
ENSMUSG00000020773	94.8297	125.436	-0.408477	0.000162492	0.00699755	Trim47	11	115996578	116018036	-	2735	protein_coding	tripartite motif-containing 47 [Source:MGI Symbol;Acc:MGI:1917374]	-
ENSMUSG00000025224	2885.68	2654.65	0.120664	0.000163948	0.00704417	Gbf1	19	46140948	46274949	+	10855	protein_coding	golgi-specific brefeldin A-resistance factor 1 [Source:MGI Symbol;Acc:MGI:1861607]	-
ENSMUSG00000064341	68144	83841.2	-0.299016	0.000164772	0.00705157	mt-Nd1	MT	2751	3707	+	957	protein_coding	mitochondrially encoded NADH dehydrogenase 1 [Source:MGI Symbol;Acc:MGI:101787]	-
ENSMUSG00000047767	439.18	522.025	-0.249142	0.00016487	0.00705157	Atg16l2	7	100912241	100951458	-	8469	protein_coding	autophagy related 16-like 2 (S. cerevisiae) [Source:MGI Symbol;Acc:MGI:1920933]	-
ENSMUSG00000029705	2424.8	2251.88	0.107702	0.000165716	0.00705272	Cux1	5	136276989	136596344	-	20024	protein_coding	cut-like homeobox 1 [Source:MGI Symbol;Acc:MGI:88568]	CUT
ENSMUSG00000028514	2122.53	1873.96	0.179428	0.000165825	0.00705272	Usp24	4	106173410	106298519	+	12350	protein_coding	ubiquitin specific peptidase 24 [Source:MGI Symbol;Acc:MGI:1919936]	-
ENSMUSG00000024548	830.465	681.293	0.287456	0.000166021	0.00705272	Setbp1	18	78793595	79152606	-	9953	protein_coding	SET binding protein 1 [Source:MGI Symbol;Acc:MGI:1933199]	-
ENSMUSG00000020455	609.437	722.751	-0.251564	0.000168072	0.00712377	Trim11	11	58868919	58882284	+	3580	protein_coding	tripartite motif-containing 11 [Source:MGI Symbol;Acc:MGI:2137355]	-
ENSMUSG00000068196	186.183	129.939	0.510274	0.000168632	0.00713143	Col8a1	16	57444621	57575100	-	7833	protein_coding	collagen, type VIII, alpha 1 [Source:MGI Symbol;Acc:MGI:88463]	-
ENSMUSG00000038990	935.883	1080.89	-0.210606	0.000172163	0.00726443	Cables2	2	179900333	179915289	-	4597	protein_coding	CDK5 and Abl enzyme substrate 2 [Source:MGI Symbol;Acc:MGI:2182335]	-
ENSMUSG00000049148	123.728	75.8323	0.687188	0.000173043	0.00728523	Plcxd3	15	4404973	4605035	+	5042	protein_coding	phosphatidylinositol-specific phospholipase C, X domain containing 3 [Source:MGI Symbol;Acc:MGI:2442605]	-
ENSMUSG00000103047	56.6712	26.1985	1.12247	0.000175204	0.00735651	Gm37310	15	8681590	8684557	-	2968	TEC	predicted gene, 37310 [Source:MGI Symbol;Acc:MGI:5610538]	-
ENSMUSG00000005871	13438	11550.5	0.218586	0.000175918	0.00735651	Apc	18	34353977	34455605	+	16116	protein_coding	APC, WNT signaling pathway regulator [Source:MGI Symbol;Acc:MGI:88039]	-
ENSMUSG00000050530	1235.98	1378.18	-0.159251	0.000176	0.00735651	Fam171a1	2	3115261	3228843	+	4442	protein_coding	family with sequence similarity 171, member A1 [Source:MGI Symbol;Acc:MGI:2442917]	-
ENSMUSG00000019734	89.4359	122.259	-0.462958	0.0001763	0.00735651	Tmc4	7	3668789	3680552	-	4280	protein_coding	transmembrane channel-like gene family 4 [Source:MGI Symbol;Acc:MGI:2669035]	-
ENSMUSG00000037010	623.598	743.799	-0.25313	0.000176743	0.0073587	Apln	X	47114023	47123730	-	3149	protein_coding	apelin [Source:MGI Symbol;Acc:MGI:1353624]	-
ENSMUSG00000119994	299.403	356.281	-0.251457	0.000177858	0.00738876	ENSMUSG00000119994	10	128334642	128340114	+	2827	lncRNA	novel transcript	-
ENSMUSG00000024045	2183.35	2536.26	-0.216931	0.000180284	0.00747307	Akap8	17	32522646	32540212	-	8663	protein_coding	A kinase (PRKA) anchor protein 8 [Source:MGI Symbol;Acc:MGI:1928488]	-
ENSMUSG00000052146	68.2519	94.0659	-0.462574	0.00018334	0.00758303	Rps10	17	27849392	27855643	-	2311	protein_coding	ribosomal protein S10 [Source:MGI Symbol;Acc:MGI:1914347]	-
ENSMUSG00000006471	178.216	221.402	-0.309931	0.000184582	0.00761244	Ndor1	2	25134833	25146034	-	5835	protein_coding	NADPH dependent diflavin oxidoreductase 1 [Source:MGI Symbol;Acc:MGI:1926047]	-
ENSMUSG00000098051	367.976	458.68	-0.311601	0.00018486	0.00761244	Gm27032	2	180535898	180537013	+	1116	lncRNA	predicted gene, 27032 [Source:MGI Symbol;Acc:MGI:5504147]	-
ENSMUSG00000030738	4266.86	3819.89	0.160599	0.000186935	0.00768109	Eif3c	7	126145627	126165583	-	3511	protein_coding	eukaryotic translation initiation factor 3, subunit C [Source:MGI Symbol;Acc:MGI:1926966]	-
ENSMUSG00000072769	1250.12	1586.79	-0.344969	0.000189675	0.00777669	Gm10419	5	108515635	108526108	+	7040	lncRNA	predicted gene 10419 [Source:MGI Symbol;Acc:MGI:3642823]	-
ENSMUSG00000026921	420.238	507.186	-0.271483	0.000191998	0.00783794	Egfl7	2	26470026	26483132	+	3581	protein_coding	EGF-like domain 7 [Source:MGI Symbol;Acc:MGI:2449923]	-
ENSMUSG00000018239	107.509	142.23	-0.391529	0.000192002	0.00783794	Zcchc10	11	53215506	53224128	+	1391	protein_coding	zinc finger, CCHC domain containing 10 [Source:MGI Symbol;Acc:MGI:1196228]	-
ENSMUSG00000114493	61.4535	87.901	-0.506344	0.000192524	0.00784222	Gm47071	13	55974063	56232662	+	3859	lncRNA	predicted gene, 47071 [Source:MGI Symbol;Acc:MGI:6095789]	-
ENSMUSG00000031842	24.7654	46.1332	-0.92014	0.000193287	0.0078563	Pde4c	8	71176369	71203835	+	5596	protein_coding	phosphodiesterase 4C, cAMP specific [Source:MGI Symbol;Acc:MGI:99556]	-
ENSMUSG00000000374	2606.57	2372.02	0.133531	0.000193935	0.0078602	Trappc10	10	78022559	78080475	-	8128	protein_coding	trafficking protein particle complex 10 [Source:MGI Symbol;Acc:MGI:1336209]	-
ENSMUSG00000061838	426.589	361.177	0.248081	0.000194324	0.0078602	Suclg2	6	95449990	95695781	-	4623	protein_coding	succinate-Coenzyme A ligase, GDP-forming, beta subunit [Source:MGI Symbol;Acc:MGI:1306824]	-
ENSMUSG00000059436	1261.15	1427.91	-0.180937	0.000194636	0.0078602	Max	12	76984043	77008975	-	3598	protein_coding	Max protein [Source:MGI Symbol;Acc:MGI:96921]	bHLH
ENSMUSG00000024137	615.361	724.195	-0.238126	0.000195417	0.00787484	E4f1	17	24662752	24689287	-	4447	protein_coding	E4F transcription factor 1 [Source:MGI Symbol;Acc:MGI:109530]	zf-C2H2
ENSMUSG00000026915	3956.1	4300.52	-0.120603	0.000196375	0.00789653	Strbp	2	37373240	37593871	-	18616	protein_coding	spermatid perinuclear RNA binding protein [Source:MGI Symbol;Acc:MGI:104626]	-
ENSMUSG00000027188	595.071	522.129	0.190461	0.000197095	0.00790858	Pamr1	2	102380357	102473386	+	6046	protein_coding	peptidase domain containing associated with muscle regeneration 1 [Source:MGI Symbol;Acc:MGI:2445082]	-
ENSMUSG00000030172	2256.8	1844.84	0.292173	0.000198194	0.00793578	Erc1	6	119547757	119825128	-	16271	protein_coding	ELKS/RAB6-interacting/CAST family member 1 [Source:MGI Symbol;Acc:MGI:2151013]	-
ENSMUSG00000038128	1069.21	786.615	0.441562	0.000200174	0.00799802	Camk4	18	33067984	33324281	+	3259	protein_coding	calcium/calmodulin-dependent protein kinase IV [Source:MGI Symbol;Acc:MGI:88258]	-
ENSMUSG00000063760	670.285	580.507	0.207162	0.000201611	0.00803838	Rnf217	10	31369189	31485180	-	11013	protein_coding	ring finger protein 217 [Source:MGI Symbol;Acc:MGI:3610311]	-
ENSMUSG00000037553	1005.14	1120.92	-0.156865	0.000202938	0.00807417	Zdhhc18	4	133332610	133377465	-	5382	protein_coding	zinc finger, DHHC domain containing 18 [Source:MGI Symbol;Acc:MGI:3527792]	-
ENSMUSG00000085881	90.0734	125.89	-0.491867	0.000204653	0.00812526	Gm15912	13	74156125	74157488	-	1364	lncRNA	predicted gene 15912 [Source:MGI Symbol;Acc:MGI:3801895]	-
ENSMUSG00000042453	4291.87	3547.9	0.275198	0.000208602	0.00826459	Reln	5	22089452	22549700	-	23738	protein_coding	reelin [Source:MGI Symbol;Acc:MGI:103022]	-
ENSMUSG00000018501	4444.99	3823.92	0.216879	0.000209881	0.00829781	Ncor1	11	62207252	62349367	-	12811	protein_coding	nuclear receptor co-repressor 1 [Source:MGI Symbol;Acc:MGI:1349717]	MYB
ENSMUSG00000059022	172.538	222.643	-0.370108	0.000211953	0.00836213	Kcp	6	29473161	29507951	-	7757	protein_coding	kielin/chordin-like protein [Source:MGI Symbol;Acc:MGI:2141640]	-
ENSMUSG00000035493	120.863	90.082	0.425956	0.000213231	0.00838655	Tgfbi	13	56757336	56787375	+	3771	protein_coding	transforming growth factor, beta induced [Source:MGI Symbol;Acc:MGI:99959]	-
ENSMUSG00000028926	3443.69	3183.74	0.11242	0.000213463	0.00838655	Cdk14	5	4853391	5470312	-	18877	protein_coding	cyclin-dependent kinase 14 [Source:MGI Symbol;Acc:MGI:894318]	-
ENSMUSG00000103472	236.316	184.687	0.34429	0.00021704	0.00850932	Pcdhga7	18	37847817	37974926	+	5217	protein_coding	protocadherin gamma subfamily A, 7 [Source:MGI Symbol;Acc:MGI:1935219]	-
ENSMUSG00000039202	2932.75	2669.72	0.136039	0.000217938	0.00852675	Abhd2	7	78922947	79015256	+	10573	protein_coding	abhydrolase domain containing 2 [Source:MGI Symbol;Acc:MGI:1914344]	-
ENSMUSG00000024087	140.918	98.5029	0.514611	0.000219192	0.00854815	Cyp1b1	17	80008966	80022490	-	5840	protein_coding	cytochrome P450, family 1, subfamily b, polypeptide 1 [Source:MGI Symbol;Acc:MGI:88590]	-
ENSMUSG00000025188	373.008	439.21	-0.238027	0.000219393	0.00854815	Hps1	19	42743544	42768417	-	5855	protein_coding	HPS1, biogenesis of lysosomal organelles complex 3 subunit 1 [Source:MGI Symbol;Acc:MGI:2177763]	-
ENSMUSG00000024970	553.909	631.756	-0.188201	0.000220281	0.008565	Spindoc	19	7331443	7360359	-	3753	protein_coding	spindlin interactor and repressor of chromatin binding [Source:MGI Symbol;Acc:MGI:2147611]	-
ENSMUSG00000102721	0.230073	3.56425	-3.46039	0.000222703	1	A630081D01Rik	1	80724939	80726771	-	1833	TEC	RIKEN cDNA A630081D01 gene [Source:MGI Symbol;Acc:MGI:2138649]	-
ENSMUSG00000029056	838.281	956.961	-0.195813	0.000222785	0.00864452	Pank4	4	155048580	155065395	+	3487	protein_coding	pantothenate kinase 4 [Source:MGI Symbol;Acc:MGI:2387466]	-
ENSMUSG00000103115	13.8426	26.1474	-0.897722	0.000223792	0.00866572	Gm37584	3	88433373	88434662	-	1290	lncRNA	predicted gene, 37584 [Source:MGI Symbol;Acc:MGI:5610812]	-
ENSMUSG00000031284	2457.33	2175.86	0.175585	0.000226538	0.00875404	Pak3	X	142301587	142580792	+	9552	protein_coding	p21 (RAC1) activated kinase 3 [Source:MGI Symbol;Acc:MGI:1339656]	-
ENSMUSG00000036002	877.589	993.722	-0.181376	0.000227087	0.00875729	Fam214b	4	43032414	43046220	-	4129	protein_coding	family with sequence similarity 214, member B [Source:MGI Symbol;Acc:MGI:2441854]	-
ENSMUSG00000020241	667.46	539.98	0.301275	0.000229188	0.00879362	Col6a2	10	76431596	76459464	-	8326	protein_coding	collagen, type VI, alpha 2 [Source:MGI Symbol;Acc:MGI:88460]	-
ENSMUSG00000037872	2038.55	2424.66	-0.248201	0.000229383	0.00879362	Ackr1	1	173159453	173161317	-	1405	protein_coding	atypical chemokine receptor 1 (Duffy blood group) [Source:MGI Symbol;Acc:MGI:1097689]	-
ENSMUSG00000098188	333.151	282.698	0.245175	0.000229431	0.00879362	Sowahc	10	59057775	59062256	+	4482	protein_coding	sosondowah ankyrin repeat domain family member C [Source:MGI Symbol;Acc:MGI:3606051]	-
ENSMUSG00000069255	589.957	665.461	-0.171534	0.000241546	0.00923913	Dusp22	13	30843982	30895214	+	5108	protein_coding	dual specificity phosphatase 22 [Source:MGI Symbol;Acc:MGI:1915926]	-
ENSMUSG00000099034	100.626	129.494	-0.372999	0.000245631	0.00937632	2810039B14Rik	15	75513978	75525492	+	7780	transcribed_unitary_pseudogene	RIKEN cDNA 2810039B14 gene [Source:MGI Symbol;Acc:MGI:1919915]	-
ENSMUSG00000024544	542.875	439.309	0.302174	0.000246797	0.00940175	Ldlrad4	18	68066328	68401701	+	5371	protein_coding	low density lipoprotein receptor class A domain containing 4 [Source:MGI Symbol;Acc:MGI:1277150]	-
ENSMUSG00000085172	82.9784	54.5837	0.606416	0.000248911	0.00946316	Gm6542	18	36743011	36743782	+	772	processed_pseudogene	predicted gene 6542 [Source:MGI Symbol;Acc:MGI:3644649]	-
ENSMUSG00000103332	194.505	144.856	0.409712	0.00024961	0.00947058	Pcdhga2	18	37802006	37974923	+	4689	protein_coding	protocadherin gamma subfamily A, 2 [Source:MGI Symbol;Acc:MGI:1935214]	-
ENSMUSG00000032125	197.25	252.459	-0.366099	0.00025518	0.00962319	Robo4	9	37313193	37326411	+	5302	protein_coding	roundabout guidance receptor 4 [Source:MGI Symbol;Acc:MGI:1921394]	-
ENSMUSG00000027227	376.399	322.884	0.227058	0.000255303	0.00962319	Sord	2	122065230	122095821	+	2352	protein_coding	sorbitol dehydrogenase [Source:MGI Symbol;Acc:MGI:98266]	-
ENSMUSG00000028041	1711.74	1911.18	-0.160686	0.000255442	0.00962319	Adam15	3	89245849	89257303	-	6145	protein_coding	a disintegrin and metallopeptidase domain 15 (metargidin) [Source:MGI Symbol;Acc:MGI:1333882]	-
ENSMUSG00000081137	113.23	154.72	-0.439781	0.000255677	0.00962319	BC022960	X	168151185	168152999	+	1815	transcribed_processed_pseudogene	cDNA sequence BC022960 [Source:MGI Symbol;Acc:MGI:2670977]	-
ENSMUSG00000019916	828.028	943.161	-0.190281	0.000256755	0.00964447	P4ha1	10	59159118	59209126	+	4114	protein_coding	procollagen-proline, 2-oxoglutarate 4-dioxygenase (proline 4-hydroxylase), alpha 1 polypeptide [Source:MGI Symbol;Acc:MGI:97463]	-
ENSMUSG00000020205	354.653	432.158	-0.284979	0.000258332	0.00966557	Phlda1	10	111342147	111344506	+	2205	protein_coding	pleckstrin homology like domain, family A, member 1 [Source:MGI Symbol;Acc:MGI:1096880]	-
ENSMUSG00000087355	6.98106	16.2784	-1.24061	0.000258344	0.00966557	Gm13187	2	4292406	4305978	-	1549	lncRNA	predicted gene 13187 [Source:MGI Symbol;Acc:MGI:3649588]	-
ENSMUSG00000023952	2003.29	2236.07	-0.16058	0.000260979	0.00974477	Gtpbp2	17	46471958	46480296	+	5305	protein_coding	GTP binding protein 2 [Source:MGI Symbol;Acc:MGI:1860138]	-
ENSMUSG00000102649	2.39782	7.8387	-1.69738	0.000262485	1	Gm38021	1	86821295	86822854	+	1560	TEC	predicted gene, 38021 [Source:MGI Symbol;Acc:MGI:5611249]	-
ENSMUSG00000024764	943.348	1069.38	-0.178059	0.000264123	0.00984262	Naa40	19	7203033	7218548	-	9028	protein_coding	N(alpha)-acetyltransferase 40, NatD catalytic subunit [Source:MGI Symbol;Acc:MGI:1918249]	-
ENSMUSG00000117113	162.165	209.512	-0.363179	0.000266056	0.00989507	Gm49883	17	74493763	74497494	-	3732	TEC	predicted gene, 49883 [Source:MGI Symbol;Acc:MGI:6270565]	-
ENSMUSG00000102553	28.9835	44.5855	-0.628528	0.000266687	0.00989898	D930036K23Rik	2	14020897	14024860	-	3964	TEC	RIKEN cDNA D930036K23 gene [Source:MGI Symbol;Acc:MGI:2442341]	-
ENSMUSG00000085894	32.3365	53.87	-0.753026	0.000267678	0.00990976	Gm15832	1	39586651	39591083	-	1832	lncRNA	predicted gene 15832 [Source:MGI Symbol;Acc:MGI:3834078]	-
ENSMUSG00000040414	817.897	915.805	-0.161555	0.000268031	0.00990976	Slc25a28	19	43652240	43663320	-	3749	protein_coding	solute carrier family 25, member 28 [Source:MGI Symbol;Acc:MGI:2180509]	-
ENSMUSG00000085385	238.013	286.004	-0.262474	0.000268721	0.00991581	Snhg17	2	158195620	158203501	-	7882	lncRNA	small nucleolar RNA host gene 17 [Source:MGI Symbol;Acc:MGI:1915358]	-
ENSMUSG00000031960	5120.59	4574.19	0.162883	0.000270651	0.00996746	Aars	8	111759776	111784296	+	9282	protein_coding	alanyl-tRNA synthetase [Source:MGI Symbol;Acc:MGI:2384560]	-
ENSMUSG00000073147	184.792	241.72	-0.39115	0.000271759	0.00998875	5031425E22Rik	5	23587297	23639396	-	6968	lncRNA	RIKEN cDNA 5031425E22 gene [Source:MGI Symbol;Acc:MGI:1923227]	-
ENSMUSG00000018844	51.7137	88.7741	-0.790039	0.000272591	0.00999979	Fndc8	11	82782950	82791627	+	2166	protein_coding	fibronectin type III domain containing 8 [Source:MGI Symbol;Acc:MGI:1926169]	-
ENSMUSG00000040957	367.279	458.486	-0.328159	0.00027397	0.0100196	Cables1	18	11972277	12078687	+	3839	protein_coding	CDK5 and Abl enzyme substrate 1 [Source:MGI Symbol;Acc:MGI:1927065]	-
ENSMUSG00000029190	3046.67	2755.34	0.144752	0.000274197	0.0100196	D5Ertd579e	5	36757829	36853368	-	18420	protein_coding	DNA segment, Chr 5, ERATO Doi 579, expressed [Source:MGI Symbol;Acc:MGI:1261849]	-
ENSMUSG00000026977	1325.61	1206.24	0.136786	0.000274829	0.0100233	Marchf7	2	60040231	60081020	+	10391	protein_coding	membrane associated ring-CH-type finger 7 [Source:MGI Symbol;Acc:MGI:1931053]	-
ENSMUSG00000024130	3311.3	2911.78	0.186144	0.000277497	0.010101	Abca3	17	24570924	24629175	+	9374	protein_coding	ATP-binding cassette, sub-family A (ABC1), member 3 [Source:MGI Symbol;Acc:MGI:1351617]	-
ENSMUSG00000026003	813.281	713.506	0.190013	0.000278618	0.0101222	Acadl	1	66869998	66902436	-	2005	protein_coding	acyl-Coenzyme A dehydrogenase, long-chain [Source:MGI Symbol;Acc:MGI:87866]	-
ENSMUSG00000042784	24.7886	40.7524	-0.716832	0.000283174	0.0102679	Muc1	3	89136364	89140688	+	2346	protein_coding	mucin 1, transmembrane [Source:MGI Symbol;Acc:MGI:97231]	-
ENSMUSG00000036606	2695.07	2368.45	0.186434	0.000284252	0.0102872	Plxnb2	15	89039752	89064991	-	7720	protein_coding	plexin B2 [Source:MGI Symbol;Acc:MGI:2154239]	-
ENSMUSG00000033055	448.267	524.367	-0.225798	0.000287048	0.0103684	Ankrd54	15	78937294	78947093	-	4270	protein_coding	ankyrin repeat domain 54 [Source:MGI Symbol;Acc:MGI:2444209]	-
ENSMUSG00000001128	317.195	436.085	-0.462082	0.000292554	0.0105471	Cfp	X	20791693	20797794	-	1736	protein_coding	complement factor properdin [Source:MGI Symbol;Acc:MGI:97545]	-
ENSMUSG00000043635	503.295	397.615	0.339085	0.000293909	0.0105757	Adamts3	5	89824946	90031193	-	5430	protein_coding	a disintegrin-like and metallopeptidase (reprolysin type) with thrombospondin type 1 motif, 3 [Source:MGI Symbol;Acc:MGI:3045353]	-
ENSMUSG00000032586	326.377	424.472	-0.37587	0.000296617	0.0106527	Traip	9	107827335	107849469	+	6281	protein_coding	TRAF-interacting protein [Source:MGI Symbol;Acc:MGI:1096377]	-
ENSMUSG00000041609	1209.76	1374.77	-0.18854	0.000297983	0.0106814	Bicdl1	5	115786234	115869680	-	6157	protein_coding	BICD family like cargo adaptor 1 [Source:MGI Symbol;Acc:MGI:1922915]	-
ENSMUSG00000030098	796.165	923.381	-0.216987	0.000298619	0.0106839	Grip2	6	91738490	91804231	-	9359	protein_coding	glutamate receptor interacting protein 2 [Source:MGI Symbol;Acc:MGI:2681173]	-
ENSMUSG00000087445	102.823	133.022	-0.358539	0.000300337	0.0107024	Gm14286	2	157386186	157387389	-	464	lncRNA	predicted gene 14286 [Source:MGI Symbol;Acc:MGI:3650190]	-
ENSMUSG00000050914	64.5745	90.9595	-0.491358	0.000301075	0.0107024	Ankrd37	8	46449939	46458744	-	1539	protein_coding	ankyrin repeat domain 37 [Source:MGI Symbol;Acc:MGI:3603344]	-
ENSMUSG00000038007	82.3886	131.868	-0.683246	0.00030124	0.0107024	Acer2	4	86792633	86853059	+	7159	protein_coding	alkaline ceramidase 2 [Source:MGI Symbol;Acc:MGI:1920932]	-
ENSMUSG00000034911	154.529	198.459	-0.36394	0.000301413	0.0107024	Ushbp1	8	71836916	71848446	-	6461	protein_coding	USH1 protein network component harmonin binding protein 1 [Source:MGI Symbol;Acc:MGI:1922920]	-
ENSMUSG00000111942	256.886	205.566	0.316757	0.000307791	0.0109083	Gm5182	12	10202142	10208233	+	6092	processed_pseudogene	predicted gene 5182 [Source:MGI Symbol;Acc:MGI:3649174]	-
ENSMUSG00000022436	90.462	124.895	-0.472475	0.000309303	0.0109413	Sh3bp1	15	78783968	78796251	+	2858	protein_coding	SH3-domain binding protein 1 [Source:MGI Symbol;Acc:MGI:104603]	-
ENSMUSG00000086451	3.64726	0.32012	3.4913	0.000312802	1	4933431K23Rik	8	78337489	78496311	+	5641	lncRNA	RIKEN cDNA 4933431K23 gene [Source:MGI Symbol;Acc:MGI:1921725]	-
ENSMUSG00000021448	675.936	491.807	0.456473	0.000317367	0.0112055	Shc3	13	51585077	51723523	-	4654	protein_coding	src homology 2 domain-containing transforming protein C3 [Source:MGI Symbol;Acc:MGI:106179]	-
ENSMUSG00000021282	5124.28	4661.62	0.136284	0.00032112	0.0113152	Eif5	12	111504450	111513186	+	6820	protein_coding	eukaryotic translation initiation factor 5 [Source:MGI Symbol;Acc:MGI:95309]	-
ENSMUSG00000020190	1327.08	1485.4	-0.166052	0.000321676	0.0113152	Mknk2	10	80501161	80513946	-	3892	protein_coding	MAP kinase-interacting serine/threonine kinase 2 [Source:MGI Symbol;Acc:MGI:894279]	-
ENSMUSG00000002833	1726.96	1896.32	-0.134702	0.000325124	0.0114151	Hdgfl2	17	56386634	56407607	+	4876	protein_coding	HDGF like 2 [Source:MGI Symbol;Acc:MGI:1194492]	-
ENSMUSG00000022546	202.226	260.071	-0.364627	0.000328836	0.0115239	Gpt	15	76579916	76583886	+	2941	protein_coding	glutamic pyruvic transaminase, soluble [Source:MGI Symbol;Acc:MGI:95802]	-
ENSMUSG00000001924	10573.8	9469.98	0.159267	0.0003313	0.0115322	Uba1	X	20524565	20549418	+	4819	protein_coding	ubiquitin-like modifier activating enzyme 1 [Source:MGI Symbol;Acc:MGI:98890]	-
ENSMUSG00000104011	86.9999	113.17	-0.380822	0.000331361	0.0115322	Gm32391	1	164286042	164292059	+	2970	lncRNA	predicted gene, 32391 [Source:MGI Symbol;Acc:MGI:5591550]	-
ENSMUSG00000024812	988.774	873.61	0.173416	0.000331779	0.0115322	Tjp2	19	24071869	24202394	-	6199	protein_coding	tight junction protein 2 [Source:MGI Symbol;Acc:MGI:1341872]	-
ENSMUSG00000100629	57.34	82.6244	-0.518659	0.000332072	0.0115322	Gm28192	11	120854670	120855590	+	778	lncRNA	predicted gene 28192 [Source:MGI Symbol;Acc:MGI:5578898]	-
ENSMUSG00000022580	285.95	338.838	-0.240842	0.000332134	0.0115322	Rhpn1	15	75576129	75587334	+	4302	protein_coding	rhophilin, Rho GTPase binding protein 1 [Source:MGI Symbol;Acc:MGI:1098783]	-
ENSMUSG00000024986	22.9478	38.2427	-0.725338	0.000333864	0.0115709	Hhex	19	37423258	37429179	+	5056	protein_coding	hematopoietically expressed homeobox [Source:MGI Symbol;Acc:MGI:96086]	Homeobox
ENSMUSG00000036281	936.95	1047.09	-0.158639	0.000334937	0.0115845	Snapc4	2	26252777	26270665	-	6622	protein_coding	small nuclear RNA activating complex, polypeptide 4 [Source:MGI Symbol;Acc:MGI:2443935]	MYB
ENSMUSG00000109644	8.85116	19.397	-1.10586	0.000335489	0.0115845	0610005C13Rik	7	45217213	45224751	-	3588	lncRNA	RIKEN cDNA 0610005C13 gene [Source:MGI Symbol;Acc:MGI:1918911]	-
ENSMUSG00000053199	1826.39	1621.93	0.172087	0.000339464	0.0116868	Arhgap20	9	51676637	51765156	+	12685	protein_coding	Rho GTPase activating protein 20 [Source:MGI Symbol;Acc:MGI:2445175]	-
ENSMUSG00000005371	2363.92	2620.28	-0.149558	0.000340309	0.0116868	Fbxo11	17	88298287	88372719	-	4397	protein_coding	F-box protein 11 [Source:MGI Symbol;Acc:MGI:2147134]	-
ENSMUSG00000089636	9.12396	19.109	-1.02955	0.000340315	0.0116868	1700058P15Rik	7	18992417	18993664	+	413	lncRNA	RIKEN cDNA 1700058P15 gene [Source:MGI Symbol;Acc:MGI:1920627]	-
ENSMUSG00000022568	1508.27	1717.76	-0.191164	0.000344848	0.0118209	Scrib	15	75919007	75941633	-	6452	protein_coding	scribbled planar cell polarity [Source:MGI Symbol;Acc:MGI:2145950]	-
ENSMUSG00000090115	278.717	324.799	-0.224079	0.000348151	0.0119042	Usp49	17	47941615	47997663	+	8581	protein_coding	ubiquitin specific peptidase 49 [Source:MGI Symbol;Acc:MGI:2685391]	-
ENSMUSG00000015222	17059.9	15001.8	0.185393	0.000348543	0.0119042	Map2	1	66214432	66481742	+	16456	protein_coding	microtubule-associated protein 2 [Source:MGI Symbol;Acc:MGI:97175]	-
ENSMUSG00000034354	2434.82	2235.39	0.122067	0.000352514	0.012018	Mtmr3	11	4430868	4544863	-	7588	protein_coding	myotubularin related protein 3 [Source:MGI Symbol;Acc:MGI:1921552]	-
ENSMUSG00000027936	884.264	1023.56	-0.209766	0.000363477	0.0123694	Crtc2	3	90161470	90171432	+	4094	protein_coding	CREB regulated transcription coactivator 2 [Source:MGI Symbol;Acc:MGI:1921593]	-
ENSMUSG00000073274	21.5106	37.756	-0.810303	0.000365601	0.0124192	Gm14636	X	19011600	19034490	-	8684	lncRNA	predicted gene 14636 [Source:MGI Symbol;Acc:MGI:3641976]	-
ENSMUSG00000037326	1472.45	1751.45	-0.252968	0.000368993	0.0124757	Capn15	17	26177338	26204770	-	5729	protein_coding	calpain 15 [Source:MGI Symbol;Acc:MGI:1355075]	-
ENSMUSG00000056342	2531.27	2148.71	0.236244	0.000369169	0.0124757	Usp34	11	23256895	23440560	+	18453	protein_coding	ubiquitin specific peptidase 34 [Source:MGI Symbol;Acc:MGI:109473]	-
ENSMUSG00000066151	1252.1	1099.96	0.18763	0.000369252	0.0124757	Fkbp15	4	62218579	62278785	-	9466	protein_coding	FK506 binding protein 15 [Source:MGI Symbol;Acc:MGI:2444782]	-
ENSMUSG00000024793	103.034	229.314	-1.1588	0.000371556	0.0125135	Tnfrsf25	4	152200391	152204576	+	2277	protein_coding	tumor necrosis factor receptor superfamily, member 25 [Source:MGI Symbol;Acc:MGI:1934667]	-
ENSMUSG00000112237	53.4837	75.5667	-0.493167	0.000371701	0.0125135	D630033A02Rik	10	122820979	122822460	-	1482	transcribed_processed_pseudogene	RIKEN cDNA D630033A02 gene [Source:MGI Symbol;Acc:MGI:3028060]	-
ENSMUSG00000020804	16.9243	28.9204	-0.81773	0.000373739	0.0125596	Aanat	11	116477258	116488506	+	1663	protein_coding	arylalkylamine N-acetyltransferase [Source:MGI Symbol;Acc:MGI:1328365]	-
ENSMUSG00000032393	3158.78	2649.62	0.252583	0.000382645	0.012836	Dpp8	9	64939696	64989933	+	13707	protein_coding	dipeptidylpeptidase 8 [Source:MGI Symbol;Acc:MGI:1921638]	-
ENSMUSG00000068699	108.282	74.6772	0.52389	0.000385096	0.0128952	Flnc	6	29433255	29461882	+	9402	protein_coding	filamin C, gamma [Source:MGI Symbol;Acc:MGI:95557]	-
ENSMUSG00000036775	580.477	656.409	-0.180366	0.000386359	0.0129146	Decr2	17	26300182	26309311	-	2653	protein_coding	2-4-dienoyl-Coenzyme A reductase 2, peroxisomal [Source:MGI Symbol;Acc:MGI:1347059]	-
ENSMUSG00000001240	391.003	447.858	-0.19989	0.000391676	0.0130683	Ramp2	11	101136854	101150372	+	3301	protein_coding	receptor (calcitonin) activity modifying protein 2 [Source:MGI Symbol;Acc:MGI:1859650]	-
ENSMUSG00000024889	357.493	427.231	-0.255811	0.000392863	0.0130683	Rce1	19	4672619	4675669	-	2083	protein_coding	Ras converting CAAX endopeptidase 1 [Source:MGI Symbol;Acc:MGI:1336895]	-
ENSMUSG00000033159	732.765	838.264	-0.194186	0.000393384	0.0130683	Cnppd1	1	75111198	75119355	-	5635	protein_coding	cyclin Pas1/PHO80 domain containing 1 [Source:MGI Symbol;Acc:MGI:1916421]	-
ENSMUSG00000022710	3178.95	3448.14	-0.118652	0.000393737	0.0130683	Usp7	16	8507459	8610172	-	7766	protein_coding	ubiquitin specific peptidase 7 [Source:MGI Symbol;Acc:MGI:2182061]	-
ENSMUSG00000109625	2.62894	8.86517	-1.70935	0.000399454	1	3110080E11Rik	8	16962722	16966198	-	3477	TEC	RIKEN cDNA 3110080E11 gene [Source:MGI Symbol;Acc:MGI:1920469]	-
ENSMUSG00000109505	16.4665	36.6418	-1.13301	0.000403243	0.0133189	Gm44677	7	91276480	91280218	+	3739	TEC	predicted gene 44677 [Source:MGI Symbol;Acc:MGI:5753253]	-
ENSMUSG00000105429	8.59433	17.4999	-0.995854	0.000403578	0.0133189	Gm43692	5	32957248	32958309	-	1062	TEC	predicted gene 43692 [Source:MGI Symbol;Acc:MGI:5663829]	-
ENSMUSG00000000439	694.125	607.037	0.195288	0.00040363	0.0133189	Mkrn2	6	115578863	115599585	+	7005	protein_coding	makorin, ring finger protein, 2 [Source:MGI Symbol;Acc:MGI:1914277]	zf-CCCH
ENSMUSG00000089810	273.823	329.624	-0.270693	0.000404118	0.0133189	Gm16536	9	45768067	45769655	-	1589	lncRNA	predicted gene 16536 [Source:MGI Symbol;Acc:MGI:4414956]	-
ENSMUSG00000021504	446.994	514.068	-0.20255	0.000407179	0.0133963	B4galt7	13	55747709	55758256	+	2896	protein_coding	xylosylprotein beta1,4-galactosyltransferase, polypeptide 7 (galactosyltransferase I) [Source:MGI Symbol;Acc:MGI:2384987]	-
ENSMUSG00000042709	454.059	525.265	-0.214011	0.00040914	0.0134374	Atpaf2	11	60291452	60309283	-	2185	protein_coding	ATP synthase mitochondrial F1 complex assembly factor 2 [Source:MGI Symbol;Acc:MGI:2180561]	-
ENSMUSG00000022103	962.873	1067.29	-0.150729	0.000409888	0.0134385	Gfra2	14	71127560	71217278	+	3539	protein_coding	glial cell line derived neurotrophic factor family receptor alpha 2 [Source:MGI Symbol;Acc:MGI:1195462]	-
ENSMUSG00000020705	2118.97	1950.5	0.121159	0.0004255	0.0139261	Ddx42	11	106107752	106139965	+	4228	protein_coding	DEAD box helicase 42 [Source:MGI Symbol;Acc:MGI:1919297]	-
ENSMUSG00000039899	71.6156	50.8848	0.490031	0.000429183	0.0140012	Fgl2	5	21577640	21583372	+	3788	protein_coding	fibrinogen-like protein 2 [Source:MGI Symbol;Acc:MGI:103266]	-
ENSMUSG00000002007	229.304	299.099	-0.395928	0.000429845	0.0140012	Srpk3	X	72818011	72822531	+	2784	protein_coding	serine/arginine-rich protein specific kinase 3 [Source:MGI Symbol;Acc:MGI:1891338]	-
ENSMUSG00000024006	1127.41	1255.12	-0.154673	0.000430029	0.0140012	Stk38	17	29189854	29226969	-	11560	protein_coding	serine/threonine kinase 38 [Source:MGI Symbol;Acc:MGI:2442572]	-
ENSMUSG00000054452	12436.6	10834.5	0.199004	0.000434137	0.0141106	Tle5	10	81395322	81402196	+	3334	protein_coding	TLE family member 5, transcriptional modulator [Source:MGI Symbol;Acc:MGI:95806]	-
ENSMUSG00000027284	570.642	664.376	-0.224147	0.000438433	0.0142256	Cdan1	2	120546635	120680609	-	11421	protein_coding	congenital dyserythropoietic anemia, type I (human) [Source:MGI Symbol;Acc:MGI:1916218]	-
ENSMUSG00000002799	1214.83	1393.58	-0.200045	0.000440492	0.0142678	Jag2	12	112871439	112893396	-	6965	protein_coding	jagged 2 [Source:MGI Symbol;Acc:MGI:1098270]	-
ENSMUSG00000022969	67.8258	90.2734	-0.421996	0.000443221	0.0143316	Il10rb	16	91203052	91222722	+	3808	protein_coding	interleukin 10 receptor, beta [Source:MGI Symbol;Acc:MGI:109380]	-
ENSMUSG00000035152	9857.84	9041.51	0.1251	0.000445496	0.0143636	Ap2b1	11	83189850	83295861	+	8755	protein_coding	adaptor-related protein complex 2, beta 1 subunit [Source:MGI Symbol;Acc:MGI:1919020]	-
ENSMUSG00000040459	3017.33	3353.42	-0.15047	0.000446081	0.0143636	Arglu1	8	8715075	8740521	-	5477	protein_coding	arginine and glutamate rich 1 [Source:MGI Symbol;Acc:MGI:2442985]	-
ENSMUSG00000025413	1217.1	1338.01	-0.13429	0.000446502	0.0143636	Ttc4	4	106519453	106536141	-	3568	protein_coding	tetratricopeptide repeat domain 4 [Source:MGI Symbol;Acc:MGI:1919604]	-
ENSMUSG00000047881	382.592	325.553	0.228246	0.000455317	0.0146222	Rell1	5	64066240	64126240	-	3856	protein_coding	RELT-like 1 [Source:MGI Symbol;Acc:MGI:2140767]	-
ENSMUSG00000025153	11361.4	9900.36	0.198575	0.000460065	0.0147274	Fasn	11	120696672	120715373	-	10947	protein_coding	fatty acid synthase [Source:MGI Symbol;Acc:MGI:95485]	-
ENSMUSG00000002871	744.435	892.254	-0.265708	0.000460159	0.0147274	Tpra1	6	88879233	88889220	+	4171	protein_coding	transmembrane protein, adipocyte asscociated 1 [Source:MGI Symbol;Acc:MGI:1345190]	-
ENSMUSG00000062376	334.768	401.3	-0.26342	0.000462726	0.0147543	Borcs7	19	46678345	46691821	+	2176	protein_coding	BLOC-1 related complex subunit 7 [Source:MGI Symbol;Acc:MGI:1913689]	-
ENSMUSG00000057604	189.207	148.516	0.354937	0.000463113	0.0147543	Lmcd1	6	112250719	112307386	+	1730	protein_coding	LIM and cysteine-rich domains 1 [Source:MGI Symbol;Acc:MGI:1353635]	-
ENSMUSG00000027397	2713.74	3045.47	-0.166898	0.000463385	0.0147543	Slc20a1	2	129040684	129053536	+	5580	protein_coding	solute carrier family 20, member 1 [Source:MGI Symbol;Acc:MGI:108392]	-
ENSMUSG00000030557	3478.65	3171.8	0.134259	0.000464135	0.0147543	Mef2a	7	66880911	67022606	-	14681	protein_coding	myocyte enhancer factor 2A [Source:MGI Symbol;Acc:MGI:99532]	SRF
ENSMUSG00000042572	1963.22	2181.5	-0.15287	0.00046498	0.0147563	Ube2q1	3	89680923	89691307	+	6197	protein_coding	ubiquitin-conjugating enzyme E2Q family member 1 [Source:MGI Symbol;Acc:MGI:1917343]	-
ENSMUSG00000000184	1576.82	1262.14	0.322707	0.000467589	0.0147981	Ccnd2	6	127102125	127129156	-	9409	protein_coding	cyclin D2 [Source:MGI Symbol;Acc:MGI:88314]	-
ENSMUSG00000062014	4661.5	4275.82	0.125469	0.000467873	0.0147981	Gmfb	14	47045606	47059699	-	6844	protein_coding	glia maturation factor, beta [Source:MGI Symbol;Acc:MGI:1927133]	-
ENSMUSG00000027950	2154.7	1993.97	0.109564	0.00047187	0.0148844	Chrnb2	3	89653502	89671939	-	8380	protein_coding	cholinergic receptor, nicotinic, beta polypeptide 2 (neuronal) [Source:MGI Symbol;Acc:MGI:87891]	-
ENSMUSG00000032036	2266.01	2020.86	0.166606	0.000472182	0.0148844	Kirrel3	9	34397190	34948012	+	6454	protein_coding	kirre like nephrin family adhesion molecule 3 [Source:MGI Symbol;Acc:MGI:1914953]	-
ENSMUSG00000025745	1939.42	1788.46	0.11709	0.000473509	0.0149013	Hadha	5	30323302	30360160	-	8730	protein_coding	hydroxyacyl-CoA dehydrogenase trifunctional multienzyme complex subunit alpha [Source:MGI Symbol;Acc:MGI:2135593]	-
ENSMUSG00000090021	21.2957	11.1142	0.943909	0.000476288	0.0149637	Gm6493	16	22832958	22835788	-	2639	processed_pseudogene	predicted gene 6493 [Source:MGI Symbol;Acc:MGI:3644797]	-
ENSMUSG00000120732	835.564	1001.07	-0.262742	0.000478188	0.0149828	ENSMUSG00000120732	6	38664447	38666027	-	1581	lncRNA	novel transcript	-
ENSMUSG00000002985	47751.9	41589.5	0.199326	0.000479178	0.0149828	Apoe	7	19430034	19433113	-	2138	protein_coding	apolipoprotein E [Source:MGI Symbol;Acc:MGI:88057]	-
ENSMUSG00000035632	1020.69	1150.38	-0.17529	0.000479285	0.0149828	Cnot3	7	3648267	3664108	+	7129	protein_coding	CCR4-NOT transcription complex, subunit 3 [Source:MGI Symbol;Acc:MGI:2385261]	-
ENSMUSG00000021301	1658.89	1409.49	0.235284	0.000480371	0.0149919	Hecw1	13	14401023	14697813	-	14672	protein_coding	HECT, C2 and WW domain containing E3 ubiquitin protein ligase 1 [Source:MGI Symbol;Acc:MGI:2444115]	-
ENSMUSG00000021908	229.479	184.258	0.318241	0.000482622	0.0150372	Ncoa4-ps	12	119224713	119226590	+	1878	processed_pseudogene	nuclear receptor coactivator 4, pseudogene [Source:MGI Symbol;Acc:MGI:3648259]	-
ENSMUSG00000022305	1356.52	1230.34	0.139109	0.000484826	0.0150809	Lrp12	15	39733985	39807390	-	4588	protein_coding	low density lipoprotein-related protein 12 [Source:MGI Symbol;Acc:MGI:2443132]	-
ENSMUSG00000073888	1281.99	1421.1	-0.146172	0.000491073	0.01525	Ccl27a	4	41769467	41774247	-	2377	protein_coding	chemokine (C-C motif) ligand 27A [Source:MGI Symbol;Acc:MGI:1343459]	-
ENSMUSG00000034098	884.184	749.032	0.24173	0.000497227	0.0154157	Fstl5	3	75981577	76617326	+	9264	protein_coding	follistatin-like 5 [Source:MGI Symbol;Acc:MGI:2442179]	-
ENSMUSG00000040669	1699.2	1555.17	0.128854	0.000499398	0.0154172	Phc1	6	122294690	122317520	-	5297	protein_coding	polyhomeotic 1 [Source:MGI Symbol;Acc:MGI:103248]	-
ENSMUSG00000038256	1335.33	1221.88	0.127619	0.000499692	0.0154172	Bcl9	3	97110978	97205233	-	8446	protein_coding	B cell CLL/lymphoma 9 [Source:MGI Symbol;Acc:MGI:1924828]	-
ENSMUSG00000039298	616.633	523.59	0.233866	0.000499734	0.0154172	Cdk5rap2	4	70135093	70328680	-	13012	protein_coding	CDK5 regulatory subunit associated protein 2 [Source:MGI Symbol;Acc:MGI:2384875]	-
ENSMUSG00000039233	814.299	935.116	-0.198744	0.000500989	0.0154306	Tbce	13	14172534	14214223	-	4540	protein_coding	tubulin-specific chaperone E [Source:MGI Symbol;Acc:MGI:1917680]	-
ENSMUSG00000027698	3168.3	2925.19	0.115854	0.000502725	0.0154588	Nceh1	3	27237114	27338757	+	5253	protein_coding	neutral cholesterol ester hydrolase 1 [Source:MGI Symbol;Acc:MGI:2443191]	-
ENSMUSG00000022883	1423.05	1186.46	0.263403	0.000506378	0.0155457	Robo1	16	72105194	72842983	+	16511	protein_coding	roundabout guidance receptor 1 [Source:MGI Symbol;Acc:MGI:1274781]	-
ENSMUSG00000024238	1559.75	1426.13	0.128544	0.000510355	0.0156423	Zeb1	18	5591860	5775467	+	10266	protein_coding	zinc finger E-box binding homeobox 1 [Source:MGI Symbol;Acc:MGI:1344313]	zf-C2H2
ENSMUSG00000057969	138.974	96.468	0.508658	0.000511191	0.0156424	Sema3b	9	107474873	107486428	-	4777	protein_coding	sema domain, immunoglobulin domain (Ig), short basic domain, secreted, (semaphorin) 3B [Source:MGI Symbol;Acc:MGI:107561]	-
ENSMUSG00000021959	261.209	319.421	-0.299129	0.000513581	0.0156901	Lats2	14	57927119	57995845	-	6971	protein_coding	large tumor suppressor 2 [Source:MGI Symbol;Acc:MGI:1354386]	-
ENSMUSG00000022185	3077.05	3492.73	-0.183167	0.000514425	0.0156904	Acin1	14	54879618	54924388	-	10527	protein_coding	apoptotic chromatin condensation inducer 1 [Source:MGI Symbol;Acc:MGI:1891824]	-
ENSMUSG00000057738	26331.9	23411.5	0.169583	0.000519268	0.0157879	Sptan1	2	29855572	29921463	+	13431	protein_coding	spectrin alpha, non-erythrocytic 1 [Source:MGI Symbol;Acc:MGI:98386]	-
ENSMUSG00000024758	28549.8	27092	0.075869	0.000519299	0.0157879	Rtn3	19	7403266	7460646	-	5022	protein_coding	reticulon 3 [Source:MGI Symbol;Acc:MGI:1339970]	-
ENSMUSG00000071042	177.196	218.051	-0.307417	0.000520385	0.0157954	Rasgrp3	17	75742891	75836049	+	5840	protein_coding	RAS, guanyl releasing protein 3 [Source:MGI Symbol;Acc:MGI:3028579]	-
ENSMUSG00000029436	3346.54	3929.93	-0.232651	0.000522244	0.0158109	Mmp17	5	129661233	129688163	+	6619	protein_coding	matrix metallopeptidase 17 [Source:MGI Symbol;Acc:MGI:1346076]	-
ENSMUSG00000037627	26.2017	14.1111	0.876344	0.000522577	0.0158109	Rgs22	15	36009625	36140546	-	5664	protein_coding	regulator of G-protein signalling 22 [Source:MGI Symbol;Acc:MGI:3613651]	-
ENSMUSG00000036550	2909.09	2641.26	0.139985	0.000524803	0.0158528	Cnot1	8	96446079	96534092	-	17169	protein_coding	CCR4-NOT transcription complex, subunit 1 [Source:MGI Symbol;Acc:MGI:2442402]	-
ENSMUSG00000036964	126.124	166.178	-0.402231	0.00052574	0.0158556	Trim17	11	58845511	58863924	+	3736	protein_coding	tripartite motif-containing 17 [Source:MGI Symbol;Acc:MGI:1861440]	-
ENSMUSG00000060261	6220.88	6622.67	-0.0908233	0.00052761	0.0158742	Gtf2i	5	134266688	134343614	-	10199	protein_coding	general transcription factor II I [Source:MGI Symbol;Acc:MGI:1202722]	GTF2I
ENSMUSG00000028771	669.021	764.074	-0.190512	0.000528042	0.0158742	Ptpn12	5	21191643	21260909	-	3509	protein_coding	protein tyrosine phosphatase, non-receptor type 12 [Source:MGI Symbol;Acc:MGI:104673]	-
ENSMUSG00000084890	700.563	849.473	-0.275935	0.000531495	0.0159525	A830036E02Rik	11	99307782	99316323	+	6337	lncRNA	RIKEN cDNA A830036E02 gene [Source:MGI Symbol;Acc:MGI:3686876]	-
ENSMUSG00000021090	38.247	23.9657	0.667391	0.000535906	0.0160593	Lrrc9	12	72488640	72577524	+	7666	protein_coding	leucine rich repeat containing 9 [Source:MGI Symbol;Acc:MGI:1925507]	-
ENSMUSG00000103677	152.345	120.044	0.343319	0.000551404	0.0164968	Pcdhga4	18	37818263	37974926	+	4727	protein_coding	protocadherin gamma subfamily A, 4 [Source:MGI Symbol;Acc:MGI:1935216]	-
ENSMUSG00000029576	507.403	583.951	-0.206786	0.000552598	0.0164968	Radil	5	142470594	142536853	-	4803	protein_coding	Ras association and DIL domains [Source:MGI Symbol;Acc:MGI:2443088]	-
ENSMUSG00000031364	12.1739	4.71504	1.27966	0.00055364	0.0164968	Grpr	X	162296900	162332673	-	2523	protein_coding	gastrin releasing peptide receptor [Source:MGI Symbol;Acc:MGI:95836]	-
ENSMUSG00000115007	47.893	68.9982	-0.545288	0.000554015	0.0164968	5830448L01Rik	14	34394422	34395742	-	1321	lncRNA	RIKEN cDNA 5830448L01 gene [Source:MGI Symbol;Acc:MGI:1923281]	-
ENSMUSG00000020986	2904.01	2513.46	0.209765	0.000556286	0.0165383	Sec23a	12	59005169	59058803	-	4840	protein_coding	SEC23 homolog A, COPII coat complex component [Source:MGI Symbol;Acc:MGI:1349635]	-
ENSMUSG00000053398	2090.65	1791.07	0.22394	0.000558424	0.0165757	Phgdh	3	98220486	98247306	-	2486	protein_coding	3-phosphoglycerate dehydrogenase [Source:MGI Symbol;Acc:MGI:1355330]	-
ENSMUSG00000062284	33.7082	53.0459	-0.669232	0.000559662	0.0165863	Gm6030	16	45025463	45025852	+	390	processed_pseudogene	predicted gene 6030 [Source:MGI Symbol;Acc:MGI:3645112]	-
ENSMUSG00000023968	61.7816	87.5705	-0.517255	0.00056691	0.0167747	Crip3	17	46739852	46742702	+	1520	protein_coding	cysteine-rich protein 3 [Source:MGI Symbol;Acc:MGI:2152434]	-
ENSMUSG00000022095	954.237	1157.41	-0.280723	0.000568293	0.0167892	Fhip2b	14	70820736	70837275	-	4033	protein_coding	FHF complex subunit HOOK interacting protein 2B [Source:MGI Symbol;Acc:MGI:3036290]	-
ENSMUSG00000042447	510.508	440.393	0.216382	0.000577363	0.0170304	Mios	6	8209222	8236274	+	6552	protein_coding	meiosis regulator for oocyte development [Source:MGI Symbol;Acc:MGI:2182066]	-
ENSMUSG00000018449	240.688	286.325	-0.247793	0.000578932	0.017045	Rpain	11	70861039	70868659	+	2842	protein_coding	RPA interacting protein [Source:MGI Symbol;Acc:MGI:1916973]	-
ENSMUSG00000103310	190.868	150.681	0.354211	0.00057967	0.017045	Pcdha12	18	37153202	37320710	+	5335	protein_coding	protocadherin alpha 12 [Source:MGI Symbol;Acc:MGI:1298370]	-
ENSMUSG00000018909	6897.12	6431.84	0.100401	0.00058096	0.0170563	Arrb1	7	99184673	99255978	+	11175	protein_coding	arrestin, beta 1 [Source:MGI Symbol;Acc:MGI:99473]	-
ENSMUSG00000026275	2263.87	2066.97	0.130744	0.000582676	0.01708	Ppp1r7	1	93270576	93301211	+	10495	protein_coding	protein phosphatase 1, regulatory subunit 7 [Source:MGI Symbol;Acc:MGI:1913635]	-
ENSMUSG00000025246	1665.18	1483.32	0.167089	0.000584215	0.0170985	Tbl1x	X	76554619	76706589	+	7052	protein_coding	transducin (beta)-like 1 X-linked [Source:MGI Symbol;Acc:MGI:1336172]	-
ENSMUSG00000034390	4618.33	3862.8	0.256907	0.000589486	0.017226	Cmip	8	117983803	118186169	+	6495	protein_coding	c-Maf inducing protein [Source:MGI Symbol;Acc:MGI:1921690]	-
ENSMUSG00000031703	5012.22	4569.62	0.134389	0.000592185	0.0172516	Itfg1	8	86444207	86567550	-	11045	protein_coding	integrin alpha FG-GAP repeat containing 1 [Source:MGI Symbol;Acc:MGI:106419]	-
ENSMUSG00000020385	1184.72	1534.54	-0.374394	0.000592525	0.0172516	Clk4	11	51152557	51172593	+	5797	protein_coding	CDC like kinase 4 [Source:MGI Symbol;Acc:MGI:1098551]	-
ENSMUSG00000002250	690.914	829.708	-0.268821	0.000593112	0.0172516	Ppard	17	28451674	28520448	+	7514	protein_coding	peroxisome proliferator activator receptor delta [Source:MGI Symbol;Acc:MGI:101884]	THR-like
ENSMUSG00000057594	394.276	460.029	-0.218959	0.00059483	0.0172728	Arl16	11	120355692	120358433	-	2742	protein_coding	ADP-ribosylation factor-like 16 [Source:MGI Symbol;Acc:MGI:1917567]	-
ENSMUSG00000020044	1161.51	900.968	0.364159	0.000595679	0.0172728	Timp3	10	86136236	86185370	+	8144	protein_coding	tissue inhibitor of metalloproteinase 3 [Source:MGI Symbol;Acc:MGI:98754]	-
ENSMUSG00000039117	583.95	683.093	-0.228127	0.000599508	0.0173411	Taf4	2	179553945	179618439	-	4621	protein_coding	TATA-box binding protein associated factor 4 [Source:MGI Symbol;Acc:MGI:2152346]	-
ENSMUSG00000025155	652.995	742.95	-0.185218	0.000599874	0.0173411	Dus1l	11	120680027	120687229	-	3758	protein_coding	dihydrouridine synthase 1-like (S. cerevisiae) [Source:MGI Symbol;Acc:MGI:1915980]	-
ENSMUSG00000109724	74.5323	49.1734	0.617051	0.000600932	0.017345	Gm18194	7	12529650	12533091	-	3442	transcribed_processed_pseudogene	predicted gene, 18194 [Source:MGI Symbol;Acc:MGI:5010379]	-
ENSMUSG00000100213	42.4524	71.6311	-0.768374	0.000606641	0.017483	Gm28151	1	46888689	46889639	-	951	lncRNA	predicted gene 28151 [Source:MGI Symbol;Acc:MGI:5578857]	-
ENSMUSG00000072946	469.698	386.02	0.276042	0.000607777	0.0174889	Ptgr2	12	84332006	84362606	+	5929	protein_coding	prostaglandin reductase 2 [Source:MGI Symbol;Acc:MGI:1916372]	-
ENSMUSG00000041638	2660.88	2370.54	0.166315	0.00061871	0.0177763	Gcn1	5	115703313	115760713	+	17815	protein_coding	GCN1 activator of EIF2AK4 [Source:MGI Symbol;Acc:MGI:2444248]	-
ENSMUSG00000000031	128.468	60.0916	1.09931	0.000621228	0.0178215	H19	7	142129262	142131886	-	2625	lncRNA	H19, imprinted maternally expressed transcript [Source:MGI Symbol;Acc:MGI:95891]	-
ENSMUSG00000052713	802.318	677.695	0.24402	0.000623173	0.0178301	Zfp608	18	55021120	55125627	-	8513	protein_coding	zinc finger protein 608 [Source:MGI Symbol;Acc:MGI:2442338]	-
ENSMUSG00000054942	2760.43	2557.51	0.108631	0.000623425	0.0178301	Miga1	3	151979486	152046044	-	11605	protein_coding	mitoguardin 1 [Source:MGI Symbol;Acc:MGI:1924567]	-
ENSMUSG00000070720	206.964	257.108	-0.313204	0.000627224	0.0179116	Tmem200b	4	131648511	131650451	+	1476	protein_coding	transmembrane protein 200B [Source:MGI Symbol;Acc:MGI:3646343]	-
ENSMUSG00000004837	81.4174	106.168	-0.390954	0.00062899	0.0179348	Grap	11	61544091	61563610	+	1793	protein_coding	GRB2-related adaptor protein [Source:MGI Symbol;Acc:MGI:1918770]	-
ENSMUSG00000028033	1511.48	1374.37	0.136737	0.000632619	0.0179747	Kcnq5	1	21468627	22032166	-	7689	protein_coding	potassium voltage-gated channel, subfamily Q, member 5 [Source:MGI Symbol;Acc:MGI:1924937]	-
ENSMUSG00000029554	530.704	454.89	0.223566	0.000633198	0.0179747	Mad1l1	5	139994444	140307307	-	3649	protein_coding	MAD1 mitotic arrest deficient 1-like 1 [Source:MGI Symbol;Acc:MGI:1341857]	-
ENSMUSG00000020261	1956.05	2220.94	-0.185839	0.000633255	0.0179747	Slc36a1	11	55095176	55127156	+	5626	protein_coding	solute carrier family 36 (proton/amino acid symporter), member 1 [Source:MGI Symbol;Acc:MGI:2445299]	-
ENSMUSG00000020598	6366.74	5570.18	0.192688	0.00064509	0.0182831	Nrcam	12	44375668	44648747	+	13358	protein_coding	neuronal cell adhesion molecule [Source:MGI Symbol;Acc:MGI:104750]	-
ENSMUSG00000028859	68.1338	91.0776	-0.44049	0.000648385	0.0183488	Csf3r	4	125918343	125938233	+	3609	protein_coding	colony stimulating factor 3 receptor (granulocyte) [Source:MGI Symbol;Acc:MGI:1339755]	-
ENSMUSG00000039419	2518.87	2252.43	0.160844	0.000660269	0.0186302	Cntnap2	6	45036291	47281147	+	10248	protein_coding	contactin associated protein-like 2 [Source:MGI Symbol;Acc:MGI:1914047]	-
ENSMUSG00000030834	59.6243	85.7194	-0.524492	0.000661033	0.0186302	Abcc6	7	45616979	45679726	-	5721	protein_coding	ATP-binding cassette, sub-family C (CFTR/MRP), member 6 [Source:MGI Symbol;Acc:MGI:1351634]	-
ENSMUSG00000017776	3434.24	3199.79	0.102704	0.000661299	0.0186302	Crk	11	75570085	75597734	+	4730	protein_coding	v-crk avian sarcoma virus CT10 oncogene homolog [Source:MGI Symbol;Acc:MGI:88508]	-
ENSMUSG00000029427	720.101	809.004	-0.168714	0.000671321	0.0188843	Zcchc8	5	123836357	123859163	-	5251	protein_coding	zinc finger, CCHC domain containing 8 [Source:MGI Symbol;Acc:MGI:1917900]	-
ENSMUSG00000041930	471.913	578.185	-0.297378	0.000674667	0.0189491	Fam222a	5	114706077	114751281	+	3141	protein_coding	family with sequence similarity 222, member A [Source:MGI Symbol;Acc:MGI:3605543]	-
ENSMUSG00000032528	319.427	380.196	-0.255824	0.000675638	0.0189491	Vipr1	9	121471782	121502020	+	5800	protein_coding	vasoactive intestinal peptide receptor 1 [Source:MGI Symbol;Acc:MGI:109272]	-
ENSMUSG00000097743	112.264	144.582	-0.364293	0.000680865	0.0190673	Gm16973	14	56933737	56938725	-	2421	lncRNA	predicted gene, 16973 [Source:MGI Symbol;Acc:MGI:4439897]	-
ENSMUSG00000030020	3926.93	3513.34	0.160894	0.000687435	0.0191951	Prickle2	6	92347889	92683136	-	8631	protein_coding	prickle planar cell polarity protein 2 [Source:MGI Symbol;Acc:MGI:1925144]	-
ENSMUSG00000107068	103.537	149.736	-0.541787	0.000688244	0.0191951	Gm42742	7	126614223	126620269	-	4508	protein_coding	predicted gene 42742 [Source:MGI Symbol;Acc:MGI:5662879]	-
ENSMUSG00000036555	746.535	859.255	-0.206276	0.000688488	0.0191951	Iqce	5	140647582	140688133	-	12037	protein_coding	IQ motif containing E [Source:MGI Symbol;Acc:MGI:1921489]	-
ENSMUSG00000044730	401.038	455.747	-0.19217	0.00069091	0.0192341	9930104L06Rik	4	124830841	124838449	+	5592	protein_coding	RIKEN cDNA 9930104L06 gene [Source:MGI Symbol;Acc:MGI:3041172]	-
ENSMUSG00000113183	0.846836	5.01307	-2.4911	0.000693515	1	Gm47664	13	20684058	20685397	+	1340	lncRNA	predicted gene, 47664 [Source:MGI Symbol;Acc:MGI:6096754]	-
ENSMUSG00000009614	441.723	377.744	0.22801	0.000695539	0.0193344	Sardh	2	27078405	27138349	-	5432	protein_coding	sarcosine dehydrogenase [Source:MGI Symbol;Acc:MGI:2183102]	-
ENSMUSG00000047454	1972.47	1793.61	0.137985	0.000700911	0.0194549	Gphn	12	78273153	78731546	+	3749	protein_coding	gephyrin [Source:MGI Symbol;Acc:MGI:109602]	-
ENSMUSG00000107997	16.7239	30.5822	-0.897801	0.000721931	0.0200089	Gm44243	6	129517184	129517875	+	692	TEC	predicted gene, 44243 [Source:MGI Symbol;Acc:MGI:5690635]	-
ENSMUSG00000001506	1062.9	820.627	0.37272	0.000724888	0.0200613	Col1a1	11	94827050	94843868	+	6563	protein_coding	collagen, type I, alpha 1 [Source:MGI Symbol;Acc:MGI:88467]	-
ENSMUSG00000071660	526.086	600.983	-0.192547	0.000734748	0.0202827	Ttc9c	19	8786439	8796697	-	3984	protein_coding	tetratricopeptide repeat domain 9C [Source:MGI Symbol;Acc:MGI:1917637]	-
ENSMUSG00000020576	894.133	787.948	0.177907	0.000735046	0.0202827	Nbas	12	13319134	13633812	+	9515	protein_coding	neuroblastoma amplified sequence [Source:MGI Symbol;Acc:MGI:1918419]	-
ENSMUSG00000103400	52.6255	72.1468	-0.468067	0.000741665	0.0204245	Gm15853	1	166205447	166208062	-	2517	lncRNA	predicted gene 15853 [Source:MGI Symbol;Acc:MGI:3801970]	-
ENSMUSG00000034739	87.0913	50.3888	0.773737	0.000742734	0.0204245	Mfrp	9	44013026	44020484	+	4334	protein_coding	membrane frizzled-related protein [Source:MGI Symbol;Acc:MGI:2385957]	-
ENSMUSG00000037605	1725.29	1402.62	0.296752	0.000744568	0.0204245	Adgrl3	5	81167985	81972980	+	17750	protein_coding	adhesion G protein-coupled receptor L3 [Source:MGI Symbol;Acc:MGI:2441950]	-
ENSMUSG00000109390	39.4033	23.4364	0.744191	0.000744785	0.0204245	Gm45718	7	80560121	80563914	-	3794	TEC	predicted gene 45718 [Source:MGI Symbol;Acc:MGI:5804833]	-
ENSMUSG00000033004	6604.38	5820.58	0.181833	0.0007458	0.0204245	Mycbp2	14	103350847	103584250	-	19364	protein_coding	MYC binding protein 2, E3 ubiquitin protein ligase [Source:MGI Symbol;Acc:MGI:2179432]	-
ENSMUSG00000027984	653.539	581.214	0.174642	0.000746693	0.0204245	Hadh	3	131027068	131065750	-	4977	protein_coding	hydroxyacyl-Coenzyme A dehydrogenase [Source:MGI Symbol;Acc:MGI:96009]	-
ENSMUSG00000056592	144.768	187.119	-0.380293	0.000748274	0.020438	Zfp658	7	43211680	43224885	+	3495	protein_coding	zinc finger protein 658 [Source:MGI Symbol;Acc:MGI:2652821]	zf-C2H2
ENSMUSG00000081272	2139.88	1819.99	0.233548	0.000752583	0.0204679	Ap2m1-ps	2	49198167	49199474	+	1308	processed_pseudogene	adaptor-related protein complex 2, mu 1 subunit, pseudogene [Source:MGI Symbol;Acc:MGI:3649640]	-
ENSMUSG00000099478	300.154	382.745	-0.356043	0.000752599	0.0204679	Gm28370	12	81538973	81543789	+	3375	lncRNA	predicted gene 28370 [Source:MGI Symbol;Acc:MGI:5579076]	-
ENSMUSG00000009741	1809.32	2038.66	-0.173412	0.000752757	0.0204679	Ubp1	9	113760002	113806270	+	4757	protein_coding	upstream binding protein 1 [Source:MGI Symbol;Acc:MGI:104889]	CP2
ENSMUSG00000059602	242.435	185.816	0.377786	0.00075372	0.0204679	Syn3	10	85890989	86334760	-	12282	protein_coding	synapsin III [Source:MGI Symbol;Acc:MGI:1351334]	-
ENSMUSG00000032557	1146.69	1244.78	-0.118532	0.000760404	0.0206197	Uba5	9	103923798	103940333	-	5832	protein_coding	ubiquitin-like modifier activating enzyme 5 [Source:MGI Symbol;Acc:MGI:1913913]	-
ENSMUSG00000062591	27477.3	24118.6	0.188048	0.000765446	0.0207036	Tubb4a	17	57387066	57394782	-	2228	protein_coding	tubulin, beta 4A class IVA [Source:MGI Symbol;Acc:MGI:107848]	-
ENSMUSG00000019464	37.236	54.2296	-0.555772	0.000765879	0.0207036	Ptger1	8	84393307	84399382	+	5459	protein_coding	prostaglandin E receptor 1 (subtype EP1) [Source:MGI Symbol;Acc:MGI:97793]	-
ENSMUSG00000000753	439.691	363.211	0.27627	0.000766801	0.0207036	Serpinf1	11	75300595	75313527	-	2359	protein_coding	serine (or cysteine) peptidase inhibitor, clade F, member 1 [Source:MGI Symbol;Acc:MGI:108080]	-
ENSMUSG00000072772	134.736	168.843	-0.313123	0.000771784	0.0208083	Grcc10	6	124716146	124718337	-	1988	protein_coding	gene rich cluster, C10 gene [Source:MGI Symbol;Acc:MGI:1315201]	-
ENSMUSG00000021662	761.201	647.019	0.231079	0.000772935	0.0208095	Arhgef28	13	98035977	98342947	-	7328	protein_coding	Rho guanine nucleotide exchange factor (GEF) 28 [Source:MGI Symbol;Acc:MGI:1346016]	-
ENSMUSG00000022309	241.492	189.527	0.358864	0.000785304	0.0210865	Angpt1	15	42288119	42540373	-	5205	protein_coding	angiopoietin 1 [Source:MGI Symbol;Acc:MGI:108448]	-
ENSMUSG00000020744	974.856	1117.07	-0.199243	0.000785465	0.0210865	Slc25a19	11	115505004	115519121	-	4026	protein_coding	solute carrier family 25 (mitochondrial thiamine pyrophosphate carrier), member 19 [Source:MGI Symbol;Acc:MGI:1914533]	-
ENSMUSG00000059645	15.7785	29.6892	-0.883505	0.000795875	0.0213356	Gm7361	5	26462689	26469306	+	2995	protein_coding	predicted gene 7361 [Source:MGI Symbol;Acc:MGI:3805965]	-
ENSMUSG00000020691	268.992	310.459	-0.212615	0.000801217	0.0214482	Mettl2	11	105017251	105031220	+	3399	protein_coding	methyltransferase like 2 [Source:MGI Symbol;Acc:MGI:1289171]	-
ENSMUSG00000030074	96.0838	70.9852	0.438446	0.000805421	0.0214691	Gxylt2	6	100681695	100787874	+	8510	protein_coding	glucoside xylosyltransferase 2 [Source:MGI Symbol;Acc:MGI:2682940]	-
ENSMUSG00000081974	9.78642	17.8675	-0.932759	0.000805528	0.0214691	Gm11960	11	4511780	4514637	+	2858	transcribed_processed_pseudogene	predicted gene 11960 [Source:MGI Symbol;Acc:MGI:3652301]	-
ENSMUSG00000021287	297.834	365.511	-0.302119	0.000805774	0.0214691	Xrcc3	12	111769626	111780307	-	2750	protein_coding	X-ray repair complementing defective repair in Chinese hamster cells 3 [Source:MGI Symbol;Acc:MGI:1921585]	-
ENSMUSG00000102742	258.323	211.46	0.291558	0.00080656	0.0214691	Pcdhga11	18	37888784	37974926	+	4756	protein_coding	protocadherin gamma subfamily A, 11 [Source:MGI Symbol;Acc:MGI:1935228]	-
ENSMUSG00000071112	45.6263	64.9174	-0.484961	0.00081065	0.0215475	Spx	6	142359167	142365456	+	1773	protein_coding	spexin hormone [Source:MGI Symbol;Acc:MGI:2442262]	-
ENSMUSG00000031207	780.345	683.607	0.188159	0.000813081	0.0215545	Msn	X	95139648	95212158	+	6327	protein_coding	moesin [Source:MGI Symbol;Acc:MGI:97167]	-
ENSMUSG00000113028	0.321335	3.36759	-3.34107	0.000813165	1	Gm18065	13	19168100	19168625	+	526	processed_pseudogene	predicted gene, 18065 [Source:MGI Symbol;Acc:MGI:5010250]	-
ENSMUSG00000020198	5621.13	5172.99	0.119366	0.000813204	0.0215545	Ap3d1	10	80542790	80578098	-	8914	protein_coding	adaptor-related protein complex 3, delta 1 subunit [Source:MGI Symbol;Acc:MGI:107734]	-
ENSMUSG00000051675	4787.75	4457.87	0.102367	0.000817288	0.0216066	Trim32	4	65523223	65534475	+	3229	protein_coding	tripartite motif-containing 32 [Source:MGI Symbol;Acc:MGI:1917057]	-
ENSMUSG00000010025	1276.77	1152.6	0.145379	0.000817467	0.0216066	Aldh3a2	11	61114243	61158290	-	5619	protein_coding	aldehyde dehydrogenase family 3, subfamily A2 [Source:MGI Symbol;Acc:MGI:1353452]	-
ENSMUSG00000096210	2948.18	2582.23	0.192211	0.000827286	0.0218105	H1f0	15	78912650	78914704	+	2055	protein_coding	H1.0 linker histone [Source:MGI Symbol;Acc:MGI:95893]	-
ENSMUSG00000029861	3755.68	3516.71	0.0939481	0.000827497	0.0218105	Fam131b	6	42292246	42301577	-	4104	protein_coding	family with sequence similarity 131, member B [Source:MGI Symbol;Acc:MGI:1923406]	-
ENSMUSG00000078787	28.2532	41.5178	-0.575185	0.000852345	0.0224309	Cyp2t4	7	26853139	26858093	+	1650	protein_coding	cytochrome P450, family 2, subfamily t, polypeptide 4 [Source:MGI Symbol;Acc:MGI:2686296]	-
ENSMUSG00000032050	2563.48	2319.62	0.142245	0.000855632	0.0224309	Rdx	9	51958473	52011763	+	4732	protein_coding	radixin [Source:MGI Symbol;Acc:MGI:97887]	-
ENSMUSG00000120774	101.443	75.2524	0.412641	0.000856515	0.0224309	ENSMUSG00000120774	7	101916514	101916869	+	356	lncRNA	novel transcript	-
ENSMUSG00000095123	349.561	427.22	-0.289178	0.000856972	0.0224309	Gm21781	10	4341587	4346424	+	4838	lncRNA	predicted gene, 21781 [Source:MGI Symbol;Acc:MGI:5433945]	-
ENSMUSG00000066415	1047.86	1159.85	-0.148676	0.000857871	0.0224309	Msl2	9	100956154	100981999	+	5627	protein_coding	MSL complex subunit 2 [Source:MGI Symbol;Acc:MGI:1925103]	-
ENSMUSG00000032458	2149.13	1944.96	0.146229	0.000858189	0.0224309	Copb2	9	98445774	98470435	+	6351	protein_coding	coatomer protein complex, subunit beta 2 (beta prime) [Source:MGI Symbol;Acc:MGI:1354962]	-
ENSMUSG00000037270	2525.64	2136.87	0.240919	0.000861394	0.0224835	4932438A13Rik	3	36917253	37107182	+	32279	protein_coding	RIKEN cDNA 4932438A13 gene [Source:MGI Symbol;Acc:MGI:2444631]	-
ENSMUSG00000030077	4801.97	3983.4	0.270039	0.000868681	0.0226423	Chl1	6	103487547	103727172	+	12293	protein_coding	cell adhesion molecule L1-like [Source:MGI Symbol;Acc:MGI:1098266]	-
ENSMUSG00000032096	2997.82	2721.78	0.139915	0.000875301	0.0227749	Arcn1	9	44652861	44679142	-	14915	protein_coding	archain 1 [Source:MGI Symbol;Acc:MGI:2387591]	-
ENSMUSG00000020472	539.159	452.161	0.258654	0.00087619	0.0227749	Zkscan17	11	59376346	59417577	-	4573	protein_coding	zinc finger with KRAB and SCAN domains 17 [Source:MGI Symbol;Acc:MGI:2679270]	zf-C2H2
ENSMUSG00000105095	97.6151	135.498	-0.47578	0.0008838	0.022941	8430422M14Rik	3	36009585	36010406	-	822	TEC	RIKEN cDNA 8430422M14 gene [Source:MGI Symbol;Acc:MGI:1925753]	-
ENSMUSG00000058656	1045.94	878.511	0.254665	0.000891197	0.0231012	Samd12	15	53317206	53765933	-	9283	protein_coding	sterile alpha motif domain containing 12 [Source:MGI Symbol;Acc:MGI:2444518]	-
ENSMUSG00000103839	52.881	75.0566	-0.504213	0.000893331	0.0231246	Gm37607	1	58422671	58425293	-	2623	TEC	predicted gene, 37607 [Source:MGI Symbol;Acc:MGI:5610835]	-
ENSMUSG00000056752	131.712	104.135	0.338694	0.00089502	0.0231365	Dnah9	11	65722108	66059377	-	15949	protein_coding	dynein, axonemal, heavy chain 9 [Source:MGI Symbol;Acc:MGI:1289279]	-
ENSMUSG00000023905	171.134	212.741	-0.325319	0.000898576	0.0231966	Tnfrsf12a	17	23894419	23896442	-	1932	protein_coding	tumor necrosis factor receptor superfamily, member 12a [Source:MGI Symbol;Acc:MGI:1351484]	-
ENSMUSG00000031832	328.073	375.552	-0.194495	0.000907093	0.0233844	Taf1c	8	120324610	120331961	-	3490	protein_coding	TATA-box binding protein associated factor, RNA polymerase I, C [Source:MGI Symbol;Acc:MGI:109576]	-
ENSMUSG00000071656	29.5064	17.3661	0.782416	0.000911505	0.0234359	Lrrn4cl	19	8828132	8831273	+	2600	protein_coding	LRRN4 C-terminal like [Source:MGI Symbol;Acc:MGI:1916102]	-
ENSMUSG00000064346	11.0856	24.2403	-1.06617	0.000913589	0.0234359	mt-Tw	MT	4950	5016	+	67	Mt_tRNA	mitochondrially encoded tRNA tryptophan [Source:MGI Symbol;Acc:MGI:102471]	-
ENSMUSG00000014782	156.484	197.674	-0.330239	0.000914009	0.0234359	Plekhg4	8	106099906	106109494	+	5478	protein_coding	pleckstrin homology domain containing, family G (with RhoGef domain) member 4 [Source:MGI Symbol;Acc:MGI:2142544]	-
ENSMUSG00000009687	242.681	298.737	-0.294589	0.000914072	0.0234359	Fxyd5	7	30732147	30741906	-	4192	protein_coding	FXYD domain-containing ion transport regulator 5 [Source:MGI Symbol;Acc:MGI:1201785]	-
ENSMUSG00000118506	42.2675	59.9134	-0.507413	0.000916812	0.0234741	1700094D03Rik	3	89970103	89975654	+	3097	protein_coding	RIKEN cDNA 1700094D03 gene [Source:MGI Symbol;Acc:MGI:1920795]	-
ENSMUSG00000020132	1943.79	2122.58	-0.128134	0.000919237	0.0235042	Rab21	10	115122989	115151499	-	5047	protein_coding	RAB21, member RAS oncogene family [Source:MGI Symbol;Acc:MGI:894308]	-
ENSMUSG00000118440	2.02614	6.50893	-1.6923	0.000923638	1	Gm50483	7	30034223	30034630	+	408	processed_pseudogene	predicted gene, 50483 [Source:MGI Symbol;Acc:MGI:6324756]	-
ENSMUSG00000048503	402.077	468.722	-0.219836	0.000931883	0.0237953	Tlcd5	9	43019945	43027865	-	3578	protein_coding	TLC domain containing 5 [Source:MGI Symbol;Acc:MGI:2685030]	-
ENSMUSG00000054659	83.7316	63.5097	0.399601	0.000938906	0.0239421	Pm20d2	4	33174230	33189737	-	1834	protein_coding	peptidase M20 domain containing 2 [Source:MGI Symbol;Acc:MGI:2685270]	-
ENSMUSG00000003848	564.499	641.619	-0.186406	0.000943407	0.0240243	Nob1	8	108139118	108151683	-	3486	protein_coding	NIN1/RPN12 binding protein 1 homolog [Source:MGI Symbol;Acc:MGI:1914869]	-
ENSMUSG00000099746	0.115037	2.58041	-3.36159	0.000951562	1	Ppnr	19	55830104	55834329	+	3525	lncRNA	per-pentamer repeat gene [Source:MGI Symbol;Acc:MGI:1349458]	-
ENSMUSG00000062203	1626.05	1473.68	0.139006	0.000952911	0.0242336	Gspt1	16	11037156	11072189	-	5428	protein_coding	G1 to S phase transition 1 [Source:MGI Symbol;Acc:MGI:1316728]	-
ENSMUSG00000028583	178.375	144.481	0.320092	0.000957009	0.0243049	Pdpn	4	142994001	143026134	-	1817	protein_coding	podoplanin [Source:MGI Symbol;Acc:MGI:103098]	-
ENSMUSG00000031931	289.718	247.145	0.239062	0.000958959	0.0243216	Ankrd49	9	14690914	14696152	-	5239	protein_coding	ankyrin repeat domain 49 [Source:MGI Symbol;Acc:MGI:1930842]	-
ENSMUSG00000071669	228.966	175.819	0.372221	0.000962066	0.0243676	Snx29	16	11140772	11573336	+	6435	protein_coding	sorting nexin 29 [Source:MGI Symbol;Acc:MGI:1921728]	-
ENSMUSG00000021712	1552.04	1406.56	0.141695	0.00096369	0.0243759	Trim23	13	104315305	104339880	+	5747	protein_coding	tripartite motif-containing 23 [Source:MGI Symbol;Acc:MGI:1933161]	-
ENSMUSG00000014554	348.532	407.478	-0.224906	0.000968331	0.0244604	Dguok	6	83457199	83483951	-	4611	protein_coding	deoxyguanosine kinase [Source:MGI Symbol;Acc:MGI:1351602]	-
ENSMUSG00000087141	3015.95	2657.05	0.182176	0.000976461	0.0246252	Plcxd2	16	45779626	45830581	-	7140	protein_coding	phosphatidylinositol-specific phospholipase C, X domain containing 2 [Source:MGI Symbol;Acc:MGI:3647874]	-
ENSMUSG00000031517	34121.1	30932.5	0.141754	0.000977472	0.0246252	Gpm6a	8	55407878	55513906	+	3215	protein_coding	glycoprotein m6a [Source:MGI Symbol;Acc:MGI:107671]	-
ENSMUSG00000082129	3.33492	8.94187	-1.47409	0.000980081	1	Gm14502	X	8696561	8696673	-	113	unprocessed_pseudogene	predicted gene 14502 [Source:MGI Symbol;Acc:MGI:3705819]	-
ENSMUSG00000048200	39.2451	55.0845	-0.519754	0.000980397	0.0246463	Cracr2b	7	141041007	141046526	+	2764	protein_coding	calcium release activated channel regulator 2B [Source:MGI Symbol;Acc:MGI:2446129]	-
ENSMUSG00000060216	983.548	1104	-0.167274	0.000980926	0.0246463	Arrb2	11	70323461	70331654	+	2845	protein_coding	arrestin, beta 2 [Source:MGI Symbol;Acc:MGI:99474]	-
ENSMUSG00000020014	143.855	111.547	0.365911	0.000984578	0.0246824	Cfap54	10	92611481	92917480	-	14645	protein_coding	cilia and flagella associated protein 54 [Source:MGI Symbol;Acc:MGI:1922208]	-
ENSMUSG00000030727	250.249	294.162	-0.238106	0.000984988	0.0246824	Rabep2	7	126027931	126048417	+	5322	protein_coding	rabaptin, RAB GTPase binding effector protein 2 [Source:MGI Symbol;Acc:MGI:1917564]	-
ENSMUSG00000054770	412.665	362.287	0.187111	0.000992964	0.0248492	Kctd18	1	57994260	58058115	-	12973	protein_coding	potassium channel tetramerisation domain containing 18 [Source:MGI Symbol;Acc:MGI:3603813]	-
ENSMUSG00000025969	1072.11	898.423	0.255027	0.000995038	0.0248515	Nrp2	1	62742444	62857854	+	11842	protein_coding	neuropilin 2 [Source:MGI Symbol;Acc:MGI:1100492]	-
ENSMUSG00000020532	1984.34	1753.91	0.178126	0.000995699	0.0248515	Acaca	11	84020498	84292477	+	17074	protein_coding	acetyl-Coenzyme A carboxylase alpha [Source:MGI Symbol;Acc:MGI:108451]	-
ENSMUSG00000002032	1502.46	1762.58	-0.232257	0.000998071	0.0248777	Tmem25	9	44705066	44710604	-	3212	protein_coding	transmembrane protein 25 [Source:MGI Symbol;Acc:MGI:1918937]	-
ENSMUSG00000049532	2056.57	1872.94	0.136793	0.00100361	0.0249827	Sall2	14	52548629	52566219	-	5433	protein_coding	spalt like transcription factor 2 [Source:MGI Symbol;Acc:MGI:1354373]	zf-C2H2
ENSMUSG00000022220	93.3886	126.6	-0.453071	0.00100807	0.0250607	Adcy4	14	56006514	56021552	-	4672	protein_coding	adenylate cyclase 4 [Source:MGI Symbol;Acc:MGI:99674]	-
ENSMUSG00000028373	1790.44	1997.51	-0.157626	0.0010126	0.02514	Astn2	4	65299040	66322848	-	4959	protein_coding	astrotactin 2 [Source:MGI Symbol;Acc:MGI:1889277]	-
ENSMUSG00000005034	12104.4	11397.7	0.0865865	0.00102332	0.0253727	Prkacb	3	146435329	146518745	-	8772	protein_coding	protein kinase, cAMP dependent, catalytic, beta [Source:MGI Symbol;Acc:MGI:97594]	-
ENSMUSG00000023030	1121.62	1224.55	-0.128636	0.00102695	0.0254291	Slc11a2	15	100285779	100322953	-	6354	protein_coding	solute carrier family 11 (proton-coupled divalent metal ion transporters), member 2 [Source:MGI Symbol;Acc:MGI:1345279]	-
ENSMUSG00000004865	1569.82	1710.26	-0.121799	0.00103737	0.0256231	Srpk1	17	28806622	28841683	-	12376	protein_coding	serine/arginine-rich protein specific kinase 1 [Source:MGI Symbol;Acc:MGI:106908]	-
ENSMUSG00000021258	601.861	667.433	-0.150521	0.00103999	0.0256231	Ccnk	12	108145838	108169618	+	3042	protein_coding	cyclin K [Source:MGI Symbol;Acc:MGI:1276106]	-
ENSMUSG00000034471	729.237	831.805	-0.191916	0.0010401	0.0256231	Caskin2	11	115690009	115704465	-	5177	protein_coding	CASK-interacting protein 2 [Source:MGI Symbol;Acc:MGI:2157062]	-
ENSMUSG00000044005	372.19	502.47	-0.439187	0.00104161	0.0256231	Gls2	10	128030326	128045873	+	3474	protein_coding	glutaminase 2 (liver, mitochondrial) [Source:MGI Symbol;Acc:MGI:2143539]	-
ENSMUSG00000001323	1093.28	985.437	0.152006	0.00104263	0.0256231	Srr	11	74797185	74816774	-	4560	protein_coding	serine racemase [Source:MGI Symbol;Acc:MGI:1351636]	-
ENSMUSG00000046613	1669.55	1921.35	-0.203965	0.00104379	0.0256231	Vwa5b2	16	20408221	20424127	+	7589	protein_coding	von Willebrand factor A domain containing 5B2 [Source:MGI Symbol;Acc:MGI:2681859]	-
ENSMUSG00000031901	278.657	320.188	-0.206712	0.00104431	0.0256231	Dus2	8	106717969	106780472	+	3367	protein_coding	dihydrouridine synthase 2 [Source:MGI Symbol;Acc:MGI:1913619]	-
ENSMUSG00000102985	9.88374	18.2632	-0.935115	0.00104866	0.0256963	4930456G14Rik	1	40088199	40089528	-	1330	TEC	RIKEN cDNA 4930456G14 gene [Source:MGI Symbol;Acc:MGI:1921928]	-
ENSMUSG00000073739	8.64894	3.40929	1.39107	0.00104907	1	Gm16287	4	138902716	138907966	-	2324	lncRNA	predicted gene 16287 [Source:MGI Symbol;Acc:MGI:3650322]	-
ENSMUSG00000034402	174.015	115.521	0.58525	0.0010787	0.0263678	Kcnh5	12	74943994	75224106	-	4058	protein_coding	potassium voltage-gated channel, subfamily H (eag-related), member 5 [Source:MGI Symbol;Acc:MGI:3584508]	-
ENSMUSG00000052430	439.784	379.552	0.211083	0.00107887	0.0263678	Bmpr1b	3	141542897	141875186	-	5962	protein_coding	bone morphogenetic protein receptor, type 1B [Source:MGI Symbol;Acc:MGI:107191]	-
ENSMUSG00000061306	2481.22	2179.22	0.188359	0.00108908	0.0265829	Slc38a10	11	119994786	120042172	-	6421	protein_coding	solute carrier family 38, member 10 [Source:MGI Symbol;Acc:MGI:1919305]	-
ENSMUSG00000068114	363.456	426.427	-0.232026	0.00109242	0.0266299	Ccdc134	15	82012123	82026404	+	5349	protein_coding	coiled-coil domain containing 134 [Source:MGI Symbol;Acc:MGI:1923707]	-
ENSMUSG00000103563	1.49649	5.46095	-1.891	0.00110092	1	8030445P17Rik	1	25761119	25763859	-	2741	TEC	RIKEN cDNA 8030445P17 gene [Source:MGI Symbol;Acc:MGI:2442299]	-
ENSMUSG00000109005	22.1557	10.569	1.0867	0.00111289	0.0270907	Gm45221	7	89835135	89837406	+	2272	TEC	predicted gene 45221 [Source:MGI Symbol;Acc:MGI:5753797]	-
ENSMUSG00000001946	440.91	519.937	-0.232781	0.0011142	0.0270907	Esam	9	37439374	37449615	+	2867	protein_coding	endothelial cell-specific adhesion molecule [Source:MGI Symbol;Acc:MGI:1916774]	-
ENSMUSG00000022550	351.889	410.247	-0.222863	0.00112001	0.0271967	Adck5	15	76460558	76480016	+	3633	protein_coding	aarF domain containing kinase 5 [Source:MGI Symbol;Acc:MGI:2679274]	-
ENSMUSG00000026608	2844.4	2563.85	0.150717	0.0011237	0.0272512	Kctd3	1	188703292	188740038	-	8129	protein_coding	potassium channel tetramerisation domain containing 3 [Source:MGI Symbol;Acc:MGI:2444629]	-
ENSMUSG00000039577	476.84	556.516	-0.228805	0.00112637	0.0272567	Nphp4	4	152561163	152647640	+	6044	protein_coding	nephronophthisis 4 (juvenile) homolog (human) [Source:MGI Symbol;Acc:MGI:2384210]	-
ENSMUSG00000049336	2193.94	1773.15	0.307027	0.00112764	0.0272567	Tenm2	11	35897483	37126791	-	11474	protein_coding	teneurin transmembrane protein 2 [Source:MGI Symbol;Acc:MGI:1345184]	-
ENSMUSG00000046318	154.438	123.269	0.342171	0.00112827	0.0272567	Ccbe1	18	66178373	66435812	-	10831	protein_coding	collagen and calcium binding EGF domains 1 [Source:MGI Symbol;Acc:MGI:2445053]	-
ENSMUSG00000018845	38.1007	54.6479	-0.537621	0.00113508	0.027386	Unc45b	11	82801376	82834229	+	4493	protein_coding	unc-45 myosin chaperone B [Source:MGI Symbol;Acc:MGI:2443377]	-
ENSMUSG00000000326	1219.79	1397.76	-0.19776	0.00115631	0.0278626	Comt	16	18225636	18245602	-	2532	protein_coding	catechol-O-methyltransferase [Source:MGI Symbol;Acc:MGI:88470]	-
ENSMUSG00000024043	41.2131	27.2195	0.611703	0.00115982	0.0278949	Arhgap28	17	68149708	68311115	-	5377	protein_coding	Rho GTPase activating protein 28 [Source:MGI Symbol;Acc:MGI:2147003]	-
ENSMUSG00000021692	266.816	313.313	-0.236206	0.00116062	0.0278949	Dimt1	13	107083635	107096732	+	3851	protein_coding	DIM1 dimethyladenosine transferase 1-like (S. cerevisiae) [Source:MGI Symbol;Acc:MGI:1913504]	-
ENSMUSG00000030872	635.978	732.196	-0.205442	0.00116451	0.0278994	Gga2	7	121585945	121620445	-	9769	protein_coding	golgi associated, gamma adaptin ear containing, ARF binding protein 2 [Source:MGI Symbol;Acc:MGI:1921355]	-
ENSMUSG00000063063	3484.65	3121.68	0.159821	0.00116468	0.0278994	Ctnna2	6	76858620	77956682	-	6947	protein_coding	catenin (cadherin associated protein), alpha 2 [Source:MGI Symbol;Acc:MGI:88275]	-
ENSMUSG00000025578	326.891	403.989	-0.312325	0.00116617	0.0278994	Cbx8	11	118927131	118931795	-	3675	protein_coding	chromobox 8 [Source:MGI Symbol;Acc:MGI:1353589]	-
ENSMUSG00000086859	364.183	431.957	-0.241584	0.00116674	0.0278994	Snhg20	11	116966834	116969790	+	2825	lncRNA	small nucleolar RNA host gene 20 [Source:MGI Symbol;Acc:MGI:1924222]	-
ENSMUSG00000048490	993.251	870.663	0.189677	0.00118145	0.0282153	Nrip1	16	76084288	76170715	-	11457	protein_coding	nuclear receptor interacting protein 1 [Source:MGI Symbol;Acc:MGI:1315213]	-
ENSMUSG00000079465	45.6382	29.165	0.600202	0.00119314	0.0284585	Col4a3	1	82564642	82699780	+	9967	protein_coding	collagen, type IV, alpha 3 [Source:MGI Symbol;Acc:MGI:104688]	-
ENSMUSG00000116632	145.045	175.519	-0.275227	0.00119673	0.028508	Magef1	16	21150643	21152139	-	1497	transcribed_processed_pseudogene	MAGE family member F1 [Source:MGI Symbol;Acc:MGI:1923472]	-
ENSMUSG00000055958	75.2799	53.8755	0.485191	0.00120291	0.0286185	Gm9987	10	58648396	58648964	-	567	pseudogene	predicted gene 9987 [Source:MGI Symbol;Acc:MGI:3708536]	-
ENSMUSG00000014329	174.484	135.081	0.362743	0.00120441	0.0286185	Bicc1	10	70758662	70995530	-	7441	protein_coding	BicC family RNA binding protein 1 [Source:MGI Symbol;Acc:MGI:1933388]	-
ENSMUSG00000025050	452.521	540.923	-0.260005	0.00120716	0.0286477	Pcgf6	19	47022056	47039345	-	5027	protein_coding	polycomb group ring finger 6 [Source:MGI Symbol;Acc:MGI:1918291]	-
ENSMUSG00000076435	480.626	415.976	0.208358	0.00121911	0.0288947	Acsf2	11	94447928	94492697	-	3432	protein_coding	acyl-CoA synthetase family member 2 [Source:MGI Symbol;Acc:MGI:2388287]	-
ENSMUSG00000086012	0	2.49239	-3.57656	0.0012255	1	Gm15902	12	45006430	45017661	-	3816	lncRNA	predicted gene 15902 [Source:MGI Symbol;Acc:MGI:3802133]	-
ENSMUSG00000070000	2117.93	2350.2	-0.150414	0.00122583	0.0289973	Fcho1	8	72161031	72178360	-	4467	protein_coding	FCH domain only 1 [Source:MGI Symbol;Acc:MGI:1921265]	-
ENSMUSG00000089767	18.0667	30.5144	-0.761774	0.00122652	0.0289973	4930556I23Rik	1	37653340	37654453	+	560	lncRNA	RIKEN cDNA 4930556I23 gene [Source:MGI Symbol;Acc:MGI:1922520]	-
ENSMUSG00000014503	354.46	406.354	-0.204205	0.00124136	0.0293114	Pkd2l2	18	34541542	34577169	+	5804	protein_coding	polycystic kidney disease 2-like 2 [Source:MGI Symbol;Acc:MGI:1858231]	-
ENSMUSG00000026615	2634.6	2258.36	0.222673	0.00124672	0.0293596	Eprs	1	185095241	185160557	+	18102	protein_coding	glutamyl-prolyl-tRNA synthetase [Source:MGI Symbol;Acc:MGI:97838]	-
ENSMUSG00000050397	26.4545	41.0581	-0.653516	0.00124774	0.0293596	Foxl2	9	98837341	98840596	+	3256	protein_coding	forkhead box L2 [Source:MGI Symbol;Acc:MGI:1349428]	Fork_head
ENSMUSG00000022324	480.098	414.441	0.207449	0.00124927	0.0293596	Matn2	15	34306823	34436419	+	6263	protein_coding	matrilin 2 [Source:MGI Symbol;Acc:MGI:109613]	-
ENSMUSG00000022112	811.578	730.398	0.153065	0.00124964	0.0293596	Gpc5	14	115329647	116762591	+	4453	protein_coding	glypican 5 [Source:MGI Symbol;Acc:MGI:1194894]	-
ENSMUSG00000102816	4.32008	10.8587	-1.40741	0.00126304	1	Gm37814	2	4143795	4147438	+	3644	lncRNA	predicted gene, 37814 [Source:MGI Symbol;Acc:MGI:5611042]	-
ENSMUSG00000020315	20380.6	18399.5	0.147455	0.0012635	0.0296482	Sptbn1	11	30049395	30218175	-	17492	protein_coding	spectrin beta, non-erythrocytic 1 [Source:MGI Symbol;Acc:MGI:98388]	-
ENSMUSG00000043391	2161.87	1841.28	0.232287	0.00126793	0.0297151	2510009E07Rik	16	21467795	21513415	-	6564	protein_coding	RIKEN cDNA 2510009E07 gene [Source:MGI Symbol;Acc:MGI:1919440]	-
ENSMUSG00000063887	1286.25	1136.99	0.181426	0.00127013	0.0297295	Nlgn1	3	25480379	26386609	-	13422	protein_coding	neuroligin 1 [Source:MGI Symbol;Acc:MGI:2179435]	-
ENSMUSG00000046876	1819.46	2002.05	-0.136296	0.00127623	0.0298353	Atxn1	13	45703231	46118484	-	13914	protein_coding	ataxin 1 [Source:MGI Symbol;Acc:MGI:104783]	-
ENSMUSG00000026356	1398.24	1244.23	0.170981	0.00128028	0.0298928	Dars	1	128291444	128345105	-	4358	protein_coding	aspartyl-tRNA synthetase [Source:MGI Symbol;Acc:MGI:2442544]	-
ENSMUSG00000085584	85.246	63.0633	0.449632	0.00130018	0.0302726	Rtl9	X	141882590	141887293	+	4104	protein_coding	retrotransposon Gag like 9 [Source:MGI Symbol;Acc:MGI:2685231]	-
ENSMUSG00000021990	610.814	499.035	0.295101	0.00130131	0.0302726	Spata13	14	60871450	61002005	+	9102	protein_coding	spermatogenesis associated 13 [Source:MGI Symbol;Acc:MGI:104838]	-
ENSMUSG00000026311	1469.56	1350.43	0.123352	0.00130137	0.0302726	Asb1	1	91468266	91487311	+	6432	protein_coding	ankyrin repeat and SOCS box-containing 1 [Source:MGI Symbol;Acc:MGI:1929735]	-
ENSMUSG00000040472	863.478	981.336	-0.181609	0.00130872	0.0303595	Rabggta	14	55952873	55959720	-	3768	protein_coding	Rab geranylgeranyl transferase, a subunit [Source:MGI Symbol;Acc:MGI:1860443]	-
ENSMUSG00000028521	361.964	411.118	-0.184773	0.00130974	0.0303595	Slc35d1	4	103027846	103072361	-	8528	protein_coding	solute carrier family 35 (UDP-glucuronic acid/UDP-N-acetylgalactosamine dual transporter), member D1 [Source:MGI Symbol;Acc:MGI:2140361]	-
ENSMUSG00000052974	24.628	10.2061	1.22704	0.00130995	0.0303595	Cyp2f2	7	26819334	26833085	+	2025	protein_coding	cytochrome P450, family 2, subfamily f, polypeptide 2 [Source:MGI Symbol;Acc:MGI:88608]	-
ENSMUSG00000064348	246.059	172.152	0.527682	0.00131239	0.0303787	mt-Tn	MT	5089	5159	-	71	Mt_tRNA	mitochondrially encoded tRNA asparagine [Source:MGI Symbol;Acc:MGI:102479]	-
ENSMUSG00000014980	291.981	352.682	-0.272372	0.00131444	0.0303886	Tsen15	1	152246486	152262439	-	4195	protein_coding	tRNA splicing endonuclease subunit 15 [Source:MGI Symbol;Acc:MGI:1913887]	-
ENSMUSG00000040690	626.792	731.356	-0.227864	0.00131824	0.0304286	Col16a1	4	129941633	129993076	+	6750	protein_coding	collagen, type XVI, alpha 1 [Source:MGI Symbol;Acc:MGI:1095396]	-
ENSMUSG00000103509	43.4385	22.613	0.92427	0.0013194	0.0304286	Gm38372	1	7218334	7222361	+	4028	TEC	predicted gene, 38372 [Source:MGI Symbol;Acc:MGI:5611600]	-
ENSMUSG00000028766	196.403	158.232	0.316665	0.00133476	0.0307171	Alpl	4	137469044	137523695	-	4033	protein_coding	alkaline phosphatase, liver/bone/kidney [Source:MGI Symbol;Acc:MGI:87983]	-
ENSMUSG00000025558	3872.51	3529.12	0.133829	0.00133517	0.0307171	Dock9	14	121779458	122035249	-	13398	protein_coding	dedicator of cytokinesis 9 [Source:MGI Symbol;Acc:MGI:106321]	-
ENSMUSG00000020389	233.816	193.237	0.283778	0.00133921	0.0307706	Cdkl3	11	51895048	51980611	+	5360	protein_coding	cyclin-dependent kinase-like 3 [Source:MGI Symbol;Acc:MGI:2388268]	-
ENSMUSG00000032902	2050.61	2368.45	-0.206675	0.00134077	0.0307706	Slc16a1	3	104545984	104565778	+	4426	protein_coding	solute carrier family 16 (monocarboxylic acid transporters), member 1 [Source:MGI Symbol;Acc:MGI:106013]	-
ENSMUSG00000036469	608.712	495.121	0.300393	0.00134473	0.0308239	Marchf1	8	66070552	66924289	+	7146	protein_coding	membrane associated ring-CH-type finger 1 [Source:MGI Symbol;Acc:MGI:1920175]	-
ENSMUSG00000072770	126.582	170.131	-0.437616	0.0013478	0.0308567	Acrbp	6	125026652	125040230	+	3277	protein_coding	proacrosin binding protein [Source:MGI Symbol;Acc:MGI:1859515]	-
ENSMUSG00000029714	1525.68	1860.62	-0.288135	0.00135008	0.0308714	Gigyf1	5	137516810	137526197	+	5505	protein_coding	GRB10 interacting GYF protein 1 [Source:MGI Symbol;Acc:MGI:1888677]	-
ENSMUSG00000051980	145.277	106.128	0.455546	0.0013527	0.0308938	Casr	16	36314058	36382503	-	4718	protein_coding	calcium-sensing receptor [Source:MGI Symbol;Acc:MGI:1351351]	-
ENSMUSG00000028108	195.804	243.151	-0.322837	0.00135554	0.0309212	Ecm1	3	95641459	95646881	-	2522	protein_coding	extracellular matrix protein 1 [Source:MGI Symbol;Acc:MGI:103060]	-
ENSMUSG00000032097	3753.51	3457.84	0.11806	0.00136172	0.0310245	Ddx6	9	44516189	44552028	+	8035	protein_coding	DEAD (Asp-Glu-Ala-Asp) box polypeptide 6 [Source:MGI Symbol;Acc:MGI:104976]	-
ENSMUSG00000054594	51.9126	73.2523	-0.487809	0.00136406	0.0310402	Oscar	7	3612812	3619156	-	1847	protein_coding	osteoclast associated receptor [Source:MGI Symbol;Acc:MGI:2179720]	-
ENSMUSG00000061288	1246.62	1390.34	-0.155895	0.00136709	0.0310546	Taok3	5	117258194	117413284	+	11159	protein_coding	TAO kinase 3 [Source:MGI Symbol;Acc:MGI:3041177]	-
ENSMUSG00000105942	11.5783	21.8596	-0.930274	0.00136814	0.0310546	Gm43175	5	52064464	52068273	-	3810	TEC	predicted gene 43175 [Source:MGI Symbol;Acc:MGI:5663312]	-
ENSMUSG00000039148	1120.83	1240.79	-0.149517	0.00136964	0.0310546	Sart1	19	5427551	5438731	-	5902	protein_coding	squamous cell carcinoma antigen recognized by T cells 1 [Source:MGI Symbol;Acc:MGI:1309453]	-
ENSMUSG00000118099	19.5835	10.8645	0.835465	0.00137292	0.0310914	Gm31356	19	55087934	55106247	+	1560	lncRNA	predicted gene, 31356 [Source:MGI Symbol;Acc:MGI:5590515]	-
ENSMUSG00000034636	5169.09	4594.4	0.169979	0.00137621	0.0311149	Zyg11b	4	108086921	108158293	-	9046	protein_coding	zyg-ll family member B, cell cycle regulator [Source:MGI Symbol;Acc:MGI:2685277]	-
ENSMUSG00000070643	255.257	301.062	-0.23867	0.00137726	0.0311149	Sox13	1	133310041	133352115	-	4312	protein_coding	SRY (sex determining region Y)-box 13 [Source:MGI Symbol;Acc:MGI:98361]	HMG
ENSMUSG00000085565	72.1562	92.6806	-0.363118	0.00138551	0.0312638	Gm15721	5	147886692	147893976	-	3308	lncRNA	predicted gene 15721 [Source:MGI Symbol;Acc:MGI:3783165]	-
ENSMUSG00000064344	1.40488	6.12495	-2.17805	0.00138692	1	mt-Tm	MT	3845	3913	+	69	Mt_tRNA	mitochondrially encoded tRNA methionine [Source:MGI Symbol;Acc:MGI:102480]	-
ENSMUSG00000073158	30.0531	17.4515	0.818669	0.00140212	0.0316005	9030624G23Rik	12	24093203	24147247	-	2245	protein_coding	RIKEN cDNA 9030624G23 gene [Source:MGI Symbol;Acc:MGI:1914058]	-
ENSMUSG00000020181	3826.94	3222.58	0.248835	0.00140608	0.031652	Nav3	10	109517120	110292065	-	16536	protein_coding	neuron navigator 3 [Source:MGI Symbol;Acc:MGI:2183703]	-
ENSMUSG00000034171	1878.11	2098.15	-0.161541	0.00141078	0.0317199	Faah	4	115824342	115875123	-	7834	protein_coding	fatty acid amide hydrolase [Source:MGI Symbol;Acc:MGI:109609]	-
ENSMUSG00000048612	124.016	92.7631	0.410003	0.00141363	0.0317384	Myof	19	37887484	38032025	-	12603	protein_coding	myoferlin [Source:MGI Symbol;Acc:MGI:1919192]	-
ENSMUSG00000039623	641.996	748.02	-0.225116	0.00141612	0.0317384	Ap5z1	5	142449699	142464465	+	5919	protein_coding	adaptor-related protein complex 5, zeta 1 subunit [Source:MGI Symbol;Acc:MGI:1924908]	-
ENSMUSG00000021987	2797.33	2591.63	0.108197	0.00141702	0.0317384	Mtmr6	14	60502677	60539819	+	4437	protein_coding	myotubularin related protein 6 [Source:MGI Symbol;Acc:MGI:2145637]	-
ENSMUSG00000005893	1117.05	889.053	0.32776	0.00141836	0.0317384	Nr2c2	6	92068371	92151275	+	14935	protein_coding	nuclear receptor subfamily 2, group C, member 2 [Source:MGI Symbol;Acc:MGI:1352466]	RXR-like
ENSMUSG00000105530	0.627445	4.17177	-2.67309	0.00141845	1	Gm43829	5	48869432	48873233	-	3802	TEC	predicted gene 43829 [Source:MGI Symbol;Acc:MGI:5663966]	-
ENSMUSG00000019761	179.312	221.698	-0.293416	0.00142066	0.0317522	Krt10	11	99276080	99280190	-	2114	protein_coding	keratin 10 [Source:MGI Symbol;Acc:MGI:96685]	-
ENSMUSG00000060149	96.7019	123.391	-0.345025	0.00142933	0.0319076	BC002059	17	17171801	17194425	+	2097	lncRNA	cDNA sequence BC002059 [Source:MGI Symbol;Acc:MGI:2384864]	-
ENSMUSG00000024208	958.254	830.062	0.209829	0.001431	0.0319076	Uqcc2	17	27341637	27352890	-	837	protein_coding	ubiquinol-cytochrome c reductase complex assembly factor 2 [Source:MGI Symbol;Acc:MGI:1914517]	-
ENSMUSG00000087150	56.5765	40.3782	0.510789	0.00143711	0.0320059	BC064078	6	128969873	128985006	+	2592	transcribed_unprocessed_pseudogene	cDNA sequence BC064078 [Source:MGI Symbol;Acc:MGI:3040692]	-
ENSMUSG00000086693	20.2507	31.7937	-0.681672	0.00143918	0.0320141	A730081D07Rik	13	41109890	41154627	-	1804	lncRNA	RIKEN cDNA A730081D07 gene [Source:MGI Symbol;Acc:MGI:2441825]	-
ENSMUSG00000047866	1558.26	1436.03	0.116999	0.00145417	0.0323092	Lonp2	8	87350672	87450501	+	5339	protein_coding	lon peptidase 2, peroxisomal [Source:MGI Symbol;Acc:MGI:1914137]	-
ENSMUSG00000031904	677.995	753.321	-0.150367	0.00145667	0.0323268	Slc7a6	8	106895489	106925338	+	4570	protein_coding	solute carrier family 7 (cationic amino acid transporter, y+ system), member 6 [Source:MGI Symbol;Acc:MGI:2142598]	-
ENSMUSG00000024325	707.042	816.668	-0.210858	0.00146231	0.0323813	Ring1	17	34239766	34243654	-	3243	protein_coding	ring finger protein 1 [Source:MGI Symbol;Acc:MGI:1101770]	-
ENSMUSG00000033396	564.06	489.145	0.205086	0.00146363	0.0323813	Spg11	2	121884001	121948867	-	8042	protein_coding	SPG11, spatacsin vesicle trafficking associated [Source:MGI Symbol;Acc:MGI:2444989]	-
ENSMUSG00000120042	13.0168	22.1902	-0.787845	0.00146429	0.0323813	ENSMUSG00000120042	7	78532349	78538579	+	1986	lncRNA	novel transcript	-
ENSMUSG00000057322	1404.7	1079.77	0.381593	0.00146673	0.0323914	Rpl38	11	114559350	114563157	+	542	protein_coding	ribosomal protein L38 [Source:MGI Symbol;Acc:MGI:1914921]	-
ENSMUSG00000016256	519.152	451.977	0.201813	0.00146819	0.0323914	Ctsz	2	174269286	174280832	-	1441	protein_coding	cathepsin Z [Source:MGI Symbol;Acc:MGI:1891190]	-
ENSMUSG00000049929	56.6809	40.2901	0.49596	0.00147882	0.0325494	Lpar4	X	105964231	105977506	+	4238	protein_coding	lysophosphatidic acid receptor 4 [Source:MGI Symbol;Acc:MGI:1925384]	-
ENSMUSG00000064358	1077.17	1496.11	-0.472949	0.00147928	0.0325494	mt-Co3	MT	8607	9390	+	784	protein_coding	mitochondrially encoded cytochrome c oxidase III [Source:MGI Symbol;Acc:MGI:102502]	-
ENSMUSG00000038271	1719.78	2014.66	-0.23021	0.00148054	0.0325494	Iffo1	6	125122204	125138745	+	5691	protein_coding	intermediate filament family orphan 1 [Source:MGI Symbol;Acc:MGI:2444516]	-
ENSMUSG00000093629	31.7142	46.284	-0.538834	0.00148427	0.0325933	Prox2os	12	85133148	85135002	+	1133	lncRNA	prospero homeobox 2 opposite strand [Source:MGI Symbol;Acc:MGI:5011542]	-
ENSMUSG00000057802	5.55155	13.415	-1.24352	0.00148812	0.0326398	Gm10030	9	110818567	110837135	+	6119	lncRNA	predicted gene 10030 [Source:MGI Symbol;Acc:MGI:3641798]	-
ENSMUSG00000034994	35695.8	31204.1	0.194067	0.00149527	0.0327581	Eef2	10	81012465	81018332	+	3324	protein_coding	eukaryotic translation elongation factor 2 [Source:MGI Symbol;Acc:MGI:95288]	-
ENSMUSG00000021256	885.841	727.652	0.284637	0.00149709	0.0327581	Vash1	12	86725474	86738865	+	2599	protein_coding	vasohibin 1 [Source:MGI Symbol;Acc:MGI:2442543]	-
ENSMUSG00000091475	938.709	1159.96	-0.306958	0.00149874	0.0327581	Cerox1	17	25789332	25794052	+	4721	lncRNA	cytoplasmic endogenous regulator of oxidative phosphorylation 1 [Source:MGI Symbol;Acc:MGI:1920084]	-
ENSMUSG00000005503	9.48274	16.9582	-0.88501	0.00150053	0.0327593	Evx1	6	52290483	52295363	+	2877	protein_coding	even-skipped homeobox 1 [Source:MGI Symbol;Acc:MGI:95461]	Homeobox
ENSMUSG00000022762	1467.33	1249.37	0.231145	0.00150724	0.0328677	Ncam2	16	80997585	81423716	+	11330	protein_coding	neural cell adhesion molecule 2 [Source:MGI Symbol;Acc:MGI:97282]	-
ENSMUSG00000018378	990.577	1088.86	-0.137474	0.00151487	0.0329719	Cuedc1	11	87988884	88084966	+	5779	protein_coding	CUE domain containing 1 [Source:MGI Symbol;Acc:MGI:2144281]	-
ENSMUSG00000028494	198.616	163.871	0.287098	0.00151553	0.0329719	Plin2	4	86566623	86588297	-	3512	protein_coding	perilipin 2 [Source:MGI Symbol;Acc:MGI:87920]	-
ENSMUSG00000101523	345.484	252.183	0.458099	0.00151739	0.0329744	Csnk2a1-ps3	1	156351582	156354214	+	2633	processed_pseudogene	casein kinase 2, alpha 1 polypeptide, pseudogene 3 [Source:MGI Symbol;Acc:MGI:3704198]	-
ENSMUSG00000054920	2193.66	1887.86	0.21796	0.00152127	0.032975	Klhl5	5	65264882	65325531	+	7057	protein_coding	kelch-like 5 [Source:MGI Symbol;Acc:MGI:1919028]	-
ENSMUSG00000040287	89.6847	129.171	-0.53477	0.00152182	0.032975	Stac3	10	127337555	127344692	+	2543	protein_coding	SH3 and cysteine rich domain 3 [Source:MGI Symbol;Acc:MGI:3606571]	-
ENSMUSG00000000957	696.241	536.768	0.377302	0.00152268	0.032975	Mmp14	14	54669069	54682821	+	5960	protein_coding	matrix metallopeptidase 14 (membrane-inserted) [Source:MGI Symbol;Acc:MGI:101900]	-
ENSMUSG00000026199	496.566	574.828	-0.216875	0.00153055	0.0330581	Ankzf1	1	75168795	75176031	+	5142	protein_coding	ankyrin repeat and zinc finger domain containing 1 [Source:MGI Symbol;Acc:MGI:1098746]	-
ENSMUSG00000045394	49.7329	31.8233	0.674258	0.00153264	0.0330581	Epcam	17	87943407	87958557	+	2195	protein_coding	epithelial cell adhesion molecule [Source:MGI Symbol;Acc:MGI:106653]	-
ENSMUSG00000007603	2046.52	2313.2	-0.176708	0.00153367	0.0330581	Dus3l	17	57071757	57077093	+	2944	protein_coding	dihydrouridine synthase 3-like (S. cerevisiae) [Source:MGI Symbol;Acc:MGI:2147092]	-
ENSMUSG00000032514	71.0186	47.2999	0.575447	0.00153371	0.0330581	Ttc21a	9	119766672	119796859	+	5388	protein_coding	tetratricopeptide repeat domain 21A [Source:MGI Symbol;Acc:MGI:1921302]	-
ENSMUSG00000118239	131.496	173.897	-0.411554	0.00153599	0.0330581	Gm50107	17	31786137	31787828	+	1692	lncRNA	predicted gene, 50107 [Source:MGI Symbol;Acc:MGI:6302841]	-
ENSMUSG00000006463	609.192	686.122	-0.172551	0.00153705	0.0330581	Zdhhc24	19	4928696	4935425	+	2916	protein_coding	zinc finger, DHHC domain containing 24 [Source:MGI Symbol;Acc:MGI:1917855]	-
ENSMUSG00000110661	2.95035	8.14267	-1.41064	0.00154045	1	Gm31805	8	96555226	96560303	-	4031	lncRNA	predicted gene, 31805 [Source:MGI Symbol;Acc:MGI:5590964]	-
ENSMUSG00000087354	28.6696	46.3142	-0.692404	0.00154255	0.0331384	4930404I05Rik	16	90808132	90813631	+	3374	lncRNA	RIKEN cDNA 4930404I05 gene [Source:MGI Symbol;Acc:MGI:1914644]	-
ENSMUSG00000111197	17.7656	9.77877	0.871678	0.00154906	0.0332403	Gm10608	9	118991798	118992473	+	676	processed_pseudogene	predicted gene 10608 [Source:MGI Symbol;Acc:MGI:3642009]	-
ENSMUSG00000024357	510.682	429.066	0.256946	0.00156029	0.0334431	Sil1	18	35399449	35632833	-	3436	protein_coding	endoplasmic reticulum chaperone SIL1 homolog (S. cerevisiae) [Source:MGI Symbol;Acc:MGI:1932040]	-
ENSMUSG00000022516	694.082	780.029	-0.167371	0.0015632	0.0334675	Nudt16l1	16	4756625	4758896	+	1948	protein_coding	nudix (nucleoside diphosphate linked moiety X)-type motif 16-like 1 [Source:MGI Symbol;Acc:MGI:1914161]	-
ENSMUSG00000069814	771.482	861.768	-0.1603	0.00156977	0.0335699	Ccdc92b	11	74510431	74532342	+	4002	protein_coding	coiled-coil domain containing 92B [Source:MGI Symbol;Acc:MGI:3588240]	-
ENSMUSG00000029647	1048.8	1182.6	-0.171983	0.00158752	0.033911	Pan3	5	147366971	147485312	+	14955	protein_coding	PAN3 poly(A) specific ribonuclease subunit [Source:MGI Symbol;Acc:MGI:1919837]	-
ENSMUSG00000017978	3241.96	2924.12	0.150508	0.00159468	0.0340023	Cadps2	6	23262772	23839420	-	9566	protein_coding	Ca2+-dependent activator protein for secretion 2 [Source:MGI Symbol;Acc:MGI:2443963]	-
ENSMUSG00000049690	133.143	108.093	0.306341	0.00159541	0.0340023	Nckap5	1	125841357	126758536	-	12100	protein_coding	NCK-associated protein 5 [Source:MGI Symbol;Acc:MGI:2686394]	-
ENSMUSG00000022098	2964.4	3481.59	-0.232445	0.00160031	0.0340681	Bmp1	14	70711998	70757674	-	8870	protein_coding	bone morphogenetic protein 1 [Source:MGI Symbol;Acc:MGI:88176]	-
ENSMUSG00000046280	60.3344	82.6193	-0.470139	0.00161121	0.0342615	She	3	89738677	89766141	+	7222	protein_coding	src homology 2 domain-containing transforming protein E [Source:MGI Symbol;Acc:MGI:1099462]	-
ENSMUSG00000025702	2668.73	2478.53	0.105261	0.00161491	0.0343014	Marchf8	6	116314985	116386501	+	9634	protein_coding	membrane associated ring-CH-type finger 8 [Source:MGI Symbol;Acc:MGI:1919029]	-
ENSMUSG00000030654	6704.76	6164.43	0.121749	0.00161782	0.0343244	Arl6ip1	7	117718114	117728885	-	2482	protein_coding	ADP-ribosylation factor-like 6 interacting protein 1 [Source:MGI Symbol;Acc:MGI:1858943]	-
ENSMUSG00000062075	716.439	792.938	-0.146964	0.00162118	0.0343569	Lmnb2	10	80737037	80754079	-	4286	protein_coding	lamin B2 [Source:MGI Symbol;Acc:MGI:96796]	-
ENSMUSG00000030166	339.167	416.955	-0.302867	0.00162938	0.0344757	Rad52	6	119879659	119899789	+	5752	protein_coding	RAD52 homolog, DNA repair protein [Source:MGI Symbol;Acc:MGI:101949]	-
ENSMUSG00000120241	130.923	169.716	-0.377773	0.00163138	0.0344757	ENSMUSG00000120241	5	30428092	30437398	-	1843	lncRNA	novel transcript	-
ENSMUSG00000019763	515.398	617.025	-0.264938	0.00163228	0.0344757	Rmnd1	10	4351915	4382388	-	5894	protein_coding	required for meiotic nuclear division 1 homolog [Source:MGI Symbol;Acc:MGI:1913334]	-
ENSMUSG00000035357	722.448	619.414	0.225022	0.00163862	0.0345709	Pdzrn3	6	101126570	101354858	-	7256	protein_coding	PDZ domain containing RING finger 3 [Source:MGI Symbol;Acc:MGI:1933157]	-
ENSMUSG00000019737	139.195	183.326	-0.405261	0.00164102	0.0345828	Syne4	7	30014232	30018471	+	2946	protein_coding	spectrin repeat containing, nuclear envelope family member 4 [Source:MGI Symbol;Acc:MGI:2141950]	-
ENSMUSG00000082884	4.79702	11.4499	-1.3067	0.00165067	0.0347471	Gm13339	2	22480036	22480545	-	510	unprocessed_pseudogene	predicted gene 13339 [Source:MGI Symbol;Acc:MGI:3650221]	-
ENSMUSG00000026672	643.381	554.015	0.218814	0.00165582	0.0348166	Optn	2	5025453	5068862	-	3753	protein_coding	optineurin [Source:MGI Symbol;Acc:MGI:1918898]	-
ENSMUSG00000039253	531.692	636.201	-0.261003	0.00166746	0.0349874	Fn3krp	11	121312227	121322114	+	2520	protein_coding	fructosamine 3 kinase related protein [Source:MGI Symbol;Acc:MGI:2679256]	-
ENSMUSG00000002325	252.569	333.923	-0.408575	0.00166766	0.0349874	Irf9	14	55841028	55847487	+	5386	protein_coding	interferon regulatory factor 9 [Source:MGI Symbol;Acc:MGI:107587]	IRF
ENSMUSG00000020376	4550.24	4266.41	0.0914764	0.00167763	0.0351573	Rnf130	11	49916173	50016546	+	8233	protein_coding	ring finger protein 130 [Source:MGI Symbol;Acc:MGI:1891717]	-
ENSMUSG00000001761	452.413	396.529	0.185458	0.00168024	0.0351714	Smo	6	29735502	29761364	+	5621	protein_coding	smoothened, frizzled class receptor [Source:MGI Symbol;Acc:MGI:108075]	-
ENSMUSG00000022843	1467.35	1654.68	-0.176317	0.00168204	0.0351714	Clcn2	16	20521714	20536496	-	6022	protein_coding	chloride channel, voltage-sensitive 2 [Source:MGI Symbol;Acc:MGI:105061]	-
ENSMUSG00000059049	153.798	121.093	0.340209	0.00168509	0.0351962	Frem1	4	82816157	82970576	-	13978	protein_coding	Fras1 related extracellular matrix protein 1 [Source:MGI Symbol;Acc:MGI:2670972]	-
ENSMUSG00000040254	321.647	272.431	0.239401	0.0016894	0.0352471	Sema3d	5	12433352	12638915	+	8595	protein_coding	sema domain, immunoglobulin domain (Ig), short basic domain, secreted, (semaphorin) 3D [Source:MGI Symbol;Acc:MGI:1860118]	-
ENSMUSG00000103707	104.071	71.9977	0.523602	0.00169759	0.0353786	Pcdha6	18	37100684	37320710	+	5367	protein_coding	protocadherin alpha 6 [Source:MGI Symbol;Acc:MGI:1298367]	-
ENSMUSG00000030748	229.355	188.371	0.285357	0.00170675	0.0355298	Il4ra	7	125151292	125178646	+	6002	protein_coding	interleukin 4 receptor, alpha [Source:MGI Symbol;Acc:MGI:105367]	-
ENSMUSG00000068323	113.138	76.7518	0.553624	0.00170862	0.0355298	Slc4a5	6	83196810	83281927	+	5804	protein_coding	solute carrier family 4, sodium bicarbonate cotransporter, member 5 [Source:MGI Symbol;Acc:MGI:2443220]	-
ENSMUSG00000117450	1.05712	4.50886	-2.25172	0.00171379	1	4933424G05Rik	18	15122052	15181044	+	1745	lncRNA	RIKEN cDNA 4933424G05 gene [Source:MGI Symbol;Acc:MGI:1921706]	-
ENSMUSG00000030443	115.18	144.673	-0.317542	0.00171407	0.0355868	Zfp583	7	6318659	6334284	-	3146	protein_coding	zinc finger protein 583 [Source:MGI Symbol;Acc:MGI:2682297]	zf-C2H2
ENSMUSG00000006313	16.3038	29.3222	-0.811166	0.00171514	0.0355868	Upk1a	7	30302517	30312272	-	1421	protein_coding	uroplakin 1A [Source:MGI Symbol;Acc:MGI:98911]	-
ENSMUSG00000034336	5163.8	5573.6	-0.110908	0.00172856	0.0357913	Ina	19	47003137	47013766	+	3240	protein_coding	internexin neuronal intermediate filament protein, alpha [Source:MGI Symbol;Acc:MGI:96568]	-
ENSMUSG00000061576	7117.37	6615.68	0.104885	0.00172904	0.0357913	Dpp6	5	27022201	27932503	+	12347	protein_coding	dipeptidylpeptidase 6 [Source:MGI Symbol;Acc:MGI:94921]	-
ENSMUSG00000024261	4122.12	3782.8	0.124195	0.0017307	0.0357913	Syt4	18	31570861	31580459	-	3892	protein_coding	synaptotagmin IV [Source:MGI Symbol;Acc:MGI:101759]	-
ENSMUSG00000024949	3983.6	4271.81	-0.10073	0.00173707	0.0358835	Sf1	19	6413720	6428060	+	6211	protein_coding	splicing factor 1 [Source:MGI Symbol;Acc:MGI:1095403]	-
ENSMUSG00000042423	1433.1	1618.96	-0.176668	0.00174281	0.0359627	Fbrs	7	127078371	127090883	+	4870	protein_coding	fibrosin [Source:MGI Symbol;Acc:MGI:104648]	-
ENSMUSG00000080364	7.66736	14.704	-0.980005	0.0017464	0.0359972	Gm25777	16	18058581	18058706	-	126	snoRNA	predicted gene, 25777 [Source:MGI Symbol;Acc:MGI:5455554]	-
ENSMUSG00000028753	221.74	173.372	0.348929	0.0017505	0.03601	Vwa5b1	4	138292671	138363195	-	7805	protein_coding	von Willebrand factor A domain containing 5B1 [Source:MGI Symbol;Acc:MGI:1922968]	-
ENSMUSG00000039004	324.828	262.61	0.303728	0.00175085	0.03601	Bmp6	13	38529083	38684278	+	3900	protein_coding	bone morphogenetic protein 6 [Source:MGI Symbol;Acc:MGI:88182]	-
ENSMUSG00000121251	1.83271	7.4448	-1.95148	0.00176062	1	ENSMUSG00000121251	11	6576148	6577523	+	1376	lncRNA	novel transcript	-
ENSMUSG00000048458	1240.74	1465.26	-0.241463	0.00176673	0.036297	Inka2	3	105611915	105628158	+	4781	protein_coding	inka box actin regulator 2 [Source:MGI Symbol;Acc:MGI:1923497]	-
ENSMUSG00000039199	924.233	1074.67	-0.219769	0.00176918	0.0363028	Zdhhc1	8	106199055	106223534	-	4219	protein_coding	zinc finger, DHHC domain containing 1 [Source:MGI Symbol;Acc:MGI:1918046]	-
ENSMUSG00000034007	837.118	722.81	0.215856	0.00177087	0.0363028	Scaper	9	55457163	55845403	-	5428	protein_coding	S phase cyclin A-associated protein in the ER [Source:MGI Symbol;Acc:MGI:1925976]	-
ENSMUSG00000024180	375.343	459.65	-0.299022	0.00177826	0.0364147	Pgap6	17	26332273	26342228	+	4359	protein_coding	post-glycosylphosphatidylinositol attachment to proteins 6 [Source:MGI Symbol;Acc:MGI:1926283]	-
ENSMUSG00000034612	1272.24	1174.11	0.115843	0.00178916	0.0365981	Chst11	10	82821332	83031734	+	5527	protein_coding	carbohydrate sulfotransferase 11 [Source:MGI Symbol;Acc:MGI:1927166]	-
ENSMUSG00000032607	570.733	666.063	-0.226269	0.00179112	0.0365984	Amt	9	108174052	108179501	+	2437	protein_coding	aminomethyltransferase [Source:MGI Symbol;Acc:MGI:3646700]	-
ENSMUSG00000068748	7095.34	5903.78	0.265505	0.00180274	0.0367958	Ptprz1	6	22875501	23052915	+	14245	protein_coding	protein tyrosine phosphatase, receptor type Z, polypeptide 1 [Source:MGI Symbol;Acc:MGI:97816]	-
ENSMUSG00000031010	3288.25	2594.42	0.341181	0.00181121	0.0369249	Usp9x	X	12937737	13039567	+	15051	protein_coding	ubiquitin specific peptidase 9, X chromosome [Source:MGI Symbol;Acc:MGI:894681]	-
ENSMUSG00000055013	3953.89	3675.88	0.104139	0.00181299	0.0369249	Agap1	1	89382528	89825339	+	17543	protein_coding	ArfGAP with GTPase domain, ankyrin repeat and PH domain 1 [Source:MGI Symbol;Acc:MGI:2653690]	-
ENSMUSG00000020456	7214.26	6669.3	0.112203	0.00183112	0.0372539	Ogdh	11	6241633	6306642	+	5456	protein_coding	oxoglutarate (alpha-ketoglutarate) dehydrogenase (lipoamide) [Source:MGI Symbol;Acc:MGI:1098267]	-
ENSMUSG00000026836	623.042	692.847	-0.152723	0.00183546	0.0373019	Acvr1	2	58278656	58457169	-	4829	protein_coding	activin A receptor, type 1 [Source:MGI Symbol;Acc:MGI:87911]	-
ENSMUSG00000020805	403.321	333.284	0.279887	0.00185384	0.0376348	Slc13a5	11	72132815	72158048	-	4940	protein_coding	solute carrier family 13 (sodium-dependent citrate transporter), member 5 [Source:MGI Symbol;Acc:MGI:3037150]	-
ENSMUSG00000103703	29.4188	43.5457	-0.581613	0.00185909	0.0377007	Gm42568	3	67384311	67386151	+	1841	TEC	predicted gene 42568 [Source:MGI Symbol;Acc:MGI:5662705]	-
ENSMUSG00000036052	3372.93	3812.37	-0.177286	0.00186293	0.0377378	Dnajb5	4	42949814	42959425	+	5936	protein_coding	DnaJ heat shock protein family (Hsp40) member B5 [Source:MGI Symbol;Acc:MGI:1930018]	-
ENSMUSG00000033720	4270.89	3932.22	0.119318	0.0018661	0.0377615	Sfxn5	6	85190031	85310404	-	9635	protein_coding	sideroflexin 5 [Source:MGI Symbol;Acc:MGI:2137681]	-
ENSMUSG00000080411	2.94504	0.241054	3.1801	0.00186651	1	Mir1193	12	109682105	109682225	+	121	miRNA	microRNA 1193 [Source:MGI Symbol;Acc:MGI:3783366]	-
ENSMUSG00000031274	323.401	254.991	0.340244	0.00188045	0.038011	Col4a5	X	140258381	140472230	+	6718	protein_coding	collagen, type IV, alpha 5 [Source:MGI Symbol;Acc:MGI:88456]	-
ENSMUSG00000105265	616.66	777.685	-0.337981	0.00188811	0.0380526	Sox2ot	3	34158419	34736768	+	12552	lncRNA	SOX2 overlapping transcript (non-protein coding) [Source:MGI Symbol;Acc:MGI:2444112]	-
ENSMUSG00000034780	983.438	893.333	0.137512	0.00188828	0.0380526	B3galt1	2	67396215	67953033	+	5753	protein_coding	UDP-Gal:betaGlcNAc beta 1,3-galactosyltransferase, polypeptide 1 [Source:MGI Symbol;Acc:MGI:1349403]	-
ENSMUSG00000055805	1970.26	2252.34	-0.19464	0.00188858	0.0380526	Fmnl1	11	103061933	103089727	+	4886	protein_coding	formin-like 1 [Source:MGI Symbol;Acc:MGI:1888994]	-
ENSMUSG00000029387	386.176	445.581	-0.197709	0.00189472	0.0381355	Gtf2h3	5	124717203	124735743	+	6311	protein_coding	general transcription factor IIH, polypeptide 3 [Source:MGI Symbol;Acc:MGI:1277143]	-
ENSMUSG00000049252	896.872	735.496	0.284306	0.00190166	0.0382343	Lrp1b	2	40485258	42543636	-	23774	protein_coding	low density lipoprotein-related protein 1B [Source:MGI Symbol;Acc:MGI:2151136]	-
ENSMUSG00000025978	602.679	531.321	0.185144	0.00190766	0.038314	Rftn2	1	55209318	55265941	-	5871	protein_coding	raftlin family member 2 [Source:MGI Symbol;Acc:MGI:1921263]	-
ENSMUSG00000038346	1091.31	1223.41	-0.164676	0.00191045	0.0383292	Zfp384	6	124986108	125014833	+	6421	protein_coding	zinc finger protein 384 [Source:MGI Symbol;Acc:MGI:2443203]	zf-C2H2
ENSMUSG00000105112	11.7007	5.09274	1.22161	0.00192281	0.0385361	Gm42778	5	111126531	111127083	+	553	TEC	predicted gene 42778 [Source:MGI Symbol;Acc:MGI:5662915]	-
ENSMUSG00000038371	1588.68	1396.78	0.187146	0.00193001	0.0386219	Sbf2	7	109907220	110214129	-	14783	protein_coding	SET binding factor 2 [Source:MGI Symbol;Acc:MGI:1921831]	-
ENSMUSG00000053399	548.168	418.678	0.393305	0.0019312	0.0386219	Adamts18	8	114423758	114575370	-	10178	protein_coding	a disintegrin-like and metallopeptidase (reprolysin type) with thrombospondin type 1 motif, 18 [Source:MGI Symbol;Acc:MGI:2442600]	-
ENSMUSG00000116718	93.6839	125.894	-0.421978	0.00193856	0.038728	Gm49668	17	15642064	15655227	-	3427	lncRNA	predicted gene, 49668 [Source:MGI Symbol;Acc:MGI:6215110]	-
ENSMUSG00000024810	316.078	253.478	0.32385	0.00194921	0.0388995	Il33	19	29902514	29938118	+	2886	protein_coding	interleukin 33 [Source:MGI Symbol;Acc:MGI:1924375]	-
ENSMUSG00000055150	47.5168	64.784	-0.448663	0.00195521	0.0389779	Zfp78	7	6366279	6385604	+	5018	protein_coding	zinc finger protein 78 [Source:MGI Symbol;Acc:MGI:107783]	zf-C2H2
ENSMUSG00000005397	1297.73	1041.98	0.317506	0.0019576	0.0389842	Nid1	13	13612136	13686854	+	6943	protein_coding	nidogen 1 [Source:MGI Symbol;Acc:MGI:97342]	-
ENSMUSG00000052151	203.754	163.932	0.313401	0.00196173	0.0390251	Plpp2	10	79362264	79369630	-	1654	protein_coding	phospholipid phosphatase 2 [Source:MGI Symbol;Acc:MGI:1354945]	-
ENSMUSG00000058402	260.55	306.948	-0.228155	0.00198087	0.0393643	Zfp420	7	29559404	29576717	+	5751	protein_coding	zinc finger protein 420 [Source:MGI Symbol;Acc:MGI:2444666]	zf-C2H2
ENSMUSG00000059772	260.371	302.409	-0.217011	0.00198307	0.0393665	Slx1b	7	126288640	126294956	-	3521	protein_coding	SLX1 structure-specific endonuclease subunit homolog B (S. cerevisiae) [Source:MGI Symbol;Acc:MGI:1915220]	-
ENSMUSG00000042828	18.5574	29.6547	-0.666933	0.00199002	0.0394629	Trim72	7	127603121	127610205	+	2233	protein_coding	tripartite motif-containing 72 [Source:MGI Symbol;Acc:MGI:3612190]	-
ENSMUSG00000030340	115.626	91.3947	0.343075	0.0020011	0.0396407	Scnn1a	6	125297622	125321906	+	4132	protein_coding	sodium channel, nonvoltage-gated 1 alpha [Source:MGI Symbol;Acc:MGI:101782]	-
ENSMUSG00000054404	84.3449	130.977	-0.639612	0.00200832	0.0397197	Slfn5	11	82842175	82855666	+	6326	protein_coding	schlafen 5 [Source:MGI Symbol;Acc:MGI:1329004]	-
ENSMUSG00000041570	3686.7	3308.24	0.155915	0.00200931	0.0397197	Camsap2	1	136195861	136273842	-	9195	protein_coding	calmodulin regulated spectrin-associated protein family, member 2 [Source:MGI Symbol;Acc:MGI:1922434]	-
ENSMUSG00000085363	16.8415	7.67858	1.08356	0.00201504	0.0397911	Gm15478	5	67799744	67804119	+	2172	lncRNA	predicted gene 15478 [Source:MGI Symbol;Acc:MGI:3705145]	-
ENSMUSG00000025427	1805.42	2068.78	-0.195434	0.00202886	0.0400222	Rnf165	18	77543806	77652857	-	10149	protein_coding	ring finger protein 165 [Source:MGI Symbol;Acc:MGI:2444521]	-
ENSMUSG00000089917	544.358	605.319	-0.158296	0.00203129	0.040028	Uckl1	2	181210942	181226685	-	4629	protein_coding	uridine-cytidine kinase 1-like 1 [Source:MGI Symbol;Acc:MGI:1915806]	-
ENSMUSG00000035910	139.885	112.936	0.303474	0.00204972	0.0403491	Dcdc2a	13	25239987	25394689	+	8284	protein_coding	doublecortin domain containing 2a [Source:MGI Symbol;Acc:MGI:2652818]	-
ENSMUSG00000004508	627.086	538.174	0.224165	0.00205545	0.0404195	Gab2	7	96730793	96958153	+	6168	protein_coding	growth factor receptor bound protein 2-associated protein 2 [Source:MGI Symbol;Acc:MGI:1333854]	-
ENSMUSG00000021134	5831.05	6357.15	-0.124253	0.00206574	0.0405051	Srsf5	12	80992278	80997281	+	3988	protein_coding	serine and arginine-rich splicing factor 5 [Source:MGI Symbol;Acc:MGI:98287]	-
ENSMUSG00000015766	1592.89	1395.83	0.191593	0.00206586	0.0405051	Eps8	6	137454243	137631874	-	12355	protein_coding	epidermal growth factor receptor pathway substrate 8 [Source:MGI Symbol;Acc:MGI:104684]	-
ENSMUSG00000027985	148.282	180.5	-0.278002	0.00206675	0.0405051	Lef1	3	130904120	131018005	+	8788	protein_coding	lymphoid enhancer binding factor 1 [Source:MGI Symbol;Acc:MGI:96770]	HMG
ENSMUSG00000013539	1572.54	1766.15	-0.168913	0.00206841	0.0405051	Tango2	16	18118689	18165967	-	7910	protein_coding	transport and golgi organization 2 [Source:MGI Symbol;Acc:MGI:101825]	-
ENSMUSG00000029781	1082.61	965.553	0.167122	0.00208215	0.0407317	Fkbp9	6	56809044	56856343	+	3314	protein_coding	FK506 binding protein 9 [Source:MGI Symbol;Acc:MGI:1350921]	-
ENSMUSG00000029720	29.1111	43.1071	-0.593854	0.00209194	0.0408274	Gm20605	5	137627437	137641161	+	4464	protein_coding	predicted gene 20605 [Source:MGI Symbol;Acc:MGI:5306917]	-
ENSMUSG00000025203	42640.9	39486.7	0.110693	0.0020921	0.0408274	Scd2	19	44282113	44295303	+	5464	protein_coding	stearoyl-Coenzyme A desaturase 2 [Source:MGI Symbol;Acc:MGI:98240]	-
ENSMUSG00000040549	3721.76	3361.8	0.146673	0.00209355	0.0408274	Ckap5	2	91357107	91451009	+	9462	protein_coding	cytoskeleton associated protein 5 [Source:MGI Symbol;Acc:MGI:1923036]	-
ENSMUSG00000102250	0.80946	4.17113	-2.39551	0.00209411	1	Gm38260	1	25711326	25715320	-	3995	TEC	predicted gene, 38260 [Source:MGI Symbol;Acc:MGI:5611488]	-
ENSMUSG00000055926	47.875	73.1538	-0.623771	0.00209908	0.0408713	Gm14137	2	119004990	119008056	+	3067	protein_coding	predicted gene 14137 [Source:MGI Symbol;Acc:MGI:3651144]	-
ENSMUSG00000120081	257.208	180.796	0.499452	0.00210014	0.0408713	ENSMUSG00000120081	11	31820874	31821796	+	923	lncRNA	novel transcript	-
ENSMUSG00000058690	2571.91	2358.99	0.125259	0.00210423	0.0409086	Ccser2	14	36596893	36690734	-	8715	protein_coding	coiled-coil serine rich 2 [Source:MGI Symbol;Acc:MGI:101859]	-
ENSMUSG00000025903	439.147	515.348	-0.231767	0.00211405	0.0410405	Lypla1	1	4878011	4918633	+	7145	protein_coding	lysophospholipase 1 [Source:MGI Symbol;Acc:MGI:1344588]	-
ENSMUSG00000024268	9801.64	9123.47	0.10318	0.00211538	0.0410405	Celf4	18	25610689	25887214	-	8583	protein_coding	CUGBP, Elav-like family member 4 [Source:MGI Symbol;Acc:MGI:1932407]	-
ENSMUSG00000025317	1.30827	4.92225	-2.04211	0.00211693	1	Car5a	8	122642865	122671643	-	1339	protein_coding	carbonic anhydrase 5a, mitochondrial [Source:MGI Symbol;Acc:MGI:101946]	-
ENSMUSG00000020629	415.767	492.44	-0.24796	0.00212872	0.0412568	Adi1	12	28725230	28732174	+	1886	protein_coding	acireductone dioxygenase 1 [Source:MGI Symbol;Acc:MGI:2144929]	-
ENSMUSG00000027803	589.346	519.776	0.183531	0.00213282	0.0412718	Wwtr1	3	57363070	57483331	-	4779	protein_coding	WW domain containing transcription regulator 1 [Source:MGI Symbol;Acc:MGI:1917649]	-
ENSMUSG00000000093	106.728	133.253	-0.317322	0.00213388	0.0412718	Tbx2	11	85723377	85732774	+	3626	protein_coding	T-box 2 [Source:MGI Symbol;Acc:MGI:98494]	T-box
ENSMUSG00000030846	2108	2400.39	-0.188098	0.00213914	0.041331	Tial1	7	128041501	128063441	-	6903	protein_coding	Tia1 cytotoxic granule-associated RNA binding protein-like 1 [Source:MGI Symbol;Acc:MGI:107913]	-
ENSMUSG00000025137	3100.98	3514.07	-0.181666	0.00214343	0.0413715	Pcyt2	11	120500913	120508762	-	4346	protein_coding	phosphate cytidylyltransferase 2, ethanolamine [Source:MGI Symbol;Acc:MGI:1915921]	-
ENSMUSG00000063659	8648.24	7332.98	0.238517	0.0021535	0.0415233	Zbtb18	1	177269917	177278330	+	6138	protein_coding	zinc finger and BTB domain containing 18 [Source:MGI Symbol;Acc:MGI:1353609]	ZBTB
ENSMUSG00000019841	1709.54	1439.72	0.249145	0.00216759	0.0417522	Rev3l	10	39608114	39751207	+	13293	protein_coding	REV3 like, DNA directed polymerase zeta catalytic subunit [Source:MGI Symbol;Acc:MGI:1337131]	-
ENSMUSG00000056718	16.0313	26.7732	-0.778617	0.00217196	0.0417583	Gm13199	2	5866891	5867745	-	759	protein_coding	predicted gene 13199 [Source:MGI Symbol;Acc:MGI:3649231]	-
ENSMUSG00000075273	303.099	265.679	0.201633	0.00217235	0.0417583	Ttc30b	2	75766193	75768929	-	2737	protein_coding	tetratricopeptide repeat domain 30B [Source:MGI Symbol;Acc:MGI:1919671]	-
ENSMUSG00000031445	212.176	250.633	-0.240647	0.00218205	0.041902	Proz	8	13110914	13126026	+	5549	protein_coding	protein Z, vitamin K-dependent plasma glycoprotein [Source:MGI Symbol;Acc:MGI:1860488]	-
ENSMUSG00000019699	3889.93	3405.43	0.192472	0.00219658	0.0421381	Akt3	1	176847639	177085769	-	5124	protein_coding	thymoma viral proto-oncogene 3 [Source:MGI Symbol;Acc:MGI:1345147]	-
ENSMUSG00000075270	54.3616	37.5832	0.516946	0.0022036	0.0422098	Pde11a	2	75819485	76169118	-	5208	protein_coding	phosphodiesterase 11A [Source:MGI Symbol;Acc:MGI:3036251]	-
ENSMUSG00000024354	12.3583	21.0876	-0.763755	0.0022048	0.0422098	Slc23a1	18	35747657	35760297	-	3238	protein_coding	solute carrier family 23 (nucleobase transporters), member 1 [Source:MGI Symbol;Acc:MGI:1341903]	-
ENSMUSG00000031302	1575.93	1890.61	-0.260508	0.00220713	0.0422114	Nlgn3	X	100342774	100369569	+	9271	protein_coding	neuroligin 3 [Source:MGI Symbol;Acc:MGI:2444609]	-
ENSMUSG00000120036	31.0335	46.1128	-0.576467	0.00221639	0.0423454	ENSMUSG00000120036	9	44515117	44515892	-	776	lncRNA	novel transcript	-
ENSMUSG00000097414	25.7944	39.4576	-0.612408	0.00223627	0.0426307	B130046B21Rik	15	98704905	98713958	+	2359	lncRNA	RIKEN cDNA B130046B21 gene [Source:MGI Symbol;Acc:MGI:3704458]	-
ENSMUSG00000121115	18.3632	30.3392	-0.737945	0.00223681	0.0426307	ENSMUSG00000121115	5	115463000	115465115	-	2116	lncRNA	novel transcript	-
ENSMUSG00000047907	1218.73	1096.2	0.152917	0.00223835	0.0426307	Tshz2	2	169474933	169913736	+	7781	protein_coding	teashirt zinc finger family member 2 [Source:MGI Symbol;Acc:MGI:2153084]	zf-C2H2
ENSMUSG00000028093	228.698	277.662	-0.288952	0.00224038	0.0426307	Acp6	3	97066093	97084615	+	8503	protein_coding	acid phosphatase 6, lysophosphatidic [Source:MGI Symbol;Acc:MGI:1931010]	-
ENSMUSG00000025266	5179.57	4828.11	0.100637	0.00224581	0.0426627	Gnl3l	X	149766137	149800318	-	5570	protein_coding	guanine nucleotide binding protein-like 3 (nucleolar)-like [Source:MGI Symbol;Acc:MGI:2448557]	-
ENSMUSG00000056004	1255.96	1130.78	0.148004	0.00224729	0.0426627	Elapor2	5	9316118	9531825	+	7918	protein_coding	endosome-lysosome associated apoptosis and autophagy regulator family member 2 [Source:MGI Symbol;Acc:MGI:2443264]	-
ENSMUSG00000059939	436.798	490.753	-0.167822	0.00224887	0.0426627	9430015G10Rik	4	156194439	156211722	+	3695	protein_coding	RIKEN cDNA 9430015G10 gene [Source:MGI Symbol;Acc:MGI:2444364]	-
ENSMUSG00000002608	1278.99	1396.4	-0.127737	0.00225831	0.0427987	Ccdc97	7	25410531	25418513	-	3939	protein_coding	coiled-coil domain containing 97 [Source:MGI Symbol;Acc:MGI:1196455]	-
ENSMUSG00000031297	411.677	327.052	0.334587	0.00226172	0.0428156	Slc7a3	X	100122816	100129626	-	3784	protein_coding	solute carrier family 7 (cationic amino acid transporter, y+ system), member 3 [Source:MGI Symbol;Acc:MGI:1100521]	-
ENSMUSG00000028845	61.6596	84.1105	-0.431213	0.00226609	0.0428156	Tekt2	4	126215914	126219481	-	1900	protein_coding	tektin 2 [Source:MGI Symbol;Acc:MGI:1346335]	-
ENSMUSG00000038388	923.435	807.76	0.187141	0.00226708	0.0428156	Pals2	6	50087221	50175919	+	6254	protein_coding	protein associated with LIN7 2, MAGUK family member [Source:MGI Symbol;Acc:MGI:1927340]	-
ENSMUSG00000031189	216.971	159.605	0.431149	0.0022683	0.0428156	Aff2	X	68403900	68911643	+	7267	protein_coding	AF4/FMR2 family, member 2 [Source:MGI Symbol;Acc:MGI:1202294]	AF-4
ENSMUSG00000090258	149.722	181.275	-0.270779	0.00227338	0.0428685	Churc1	12	76812312	76829954	+	5693	protein_coding	churchill domain containing 1 [Source:MGI Symbol;Acc:MGI:1923684]	-
ENSMUSG00000024442	912.36	996.04	-0.126347	0.00228035	0.0429569	Dele1	18	38383308	38398514	+	7381	protein_coding	DAP3 binding cell death enhancer 1 [Source:MGI Symbol;Acc:MGI:1914089]	-
ENSMUSG00000078532	1145.41	977.016	0.230488	0.00228462	0.0429942	Nkain1	4	130297197	130339644	+	1426	protein_coding	Na+/K+ transporting ATPase interacting 1 [Source:MGI Symbol;Acc:MGI:1914399]	-
ENSMUSG00000038235	126.907	155.193	-0.28489	0.00228898	0.0430333	F11r	1	171265103	171292171	+	2663	protein_coding	F11 receptor [Source:MGI Symbol;Acc:MGI:1321398]	-
ENSMUSG00000021314	5901.01	5410.86	0.12615	0.0022921	0.0430489	Amph	13	19132375	19335091	+	5041	protein_coding	amphiphysin [Source:MGI Symbol;Acc:MGI:103574]	-
ENSMUSG00000028167	39.3299	26.5575	0.563416	0.00229515	0.0430633	Bdh2	3	134986982	135010187	+	4250	protein_coding	3-hydroxybutyrate dehydrogenase, type 2 [Source:MGI Symbol;Acc:MGI:1917022]	-
ENSMUSG00000063260	105.275	69.9262	0.57474	0.00230539	0.0432123	Syt10	15	89666596	89726063	-	1845	protein_coding	synaptotagmin X [Source:MGI Symbol;Acc:MGI:1859546]	-
ENSMUSG00000038838	687.903	753.343	-0.133403	0.00231078	0.0432702	Vars2	17	35966526	35978484	-	5460	protein_coding	valyl-tRNA synthetase 2, mitochondrial [Source:MGI Symbol;Acc:MGI:1916165]	-
ENSMUSG00000120681	64.7778	87.0731	-0.417704	0.00231386	0.0432849	ENSMUSG00000120681	17	34846576	34847736	+	1161	lncRNA	novel transcript, antisense to Ppt2	-
ENSMUSG00000116795	7.93374	3.00969	1.40053	0.00231809	1	Gm49600	16	36714756	36716045	+	1290	TEC	predicted gene, 49600 [Source:MGI Symbol;Acc:MGI:6215009]	-
ENSMUSG00000030662	3268.26	2964.3	0.141987	0.00232408	0.0434329	Ipo5	14	121148636	121185411	+	6001	protein_coding	importin 5 [Source:MGI Symbol;Acc:MGI:1917822]	-
ENSMUSG00000109122	65.3224	93.6757	-0.521538	0.0023291	0.0434834	A230103L15Rik	7	58977066	58980937	-	3872	TEC	RIKEN cDNA A230103L15 gene [Source:MGI Symbol;Acc:MGI:1925005]	-
ENSMUSG00000053461	9.50293	17.5161	-0.873202	0.00234221	0.0436849	Hhipl2	1	183199147	183217717	+	2766	protein_coding	hedgehog interacting protein-like 2 [Source:MGI Symbol;Acc:MGI:1926022]	-
ENSMUSG00000109378	53.8573	77.2848	-0.535493	0.00235156	0.0437864	Gm49396	7	30262769	30267385	+	3234	protein_coding	predicted gene, 49396 [Source:MGI Symbol;Acc:MGI:6121629]	-
ENSMUSG00000042751	2994.51	3358.26	-0.166181	0.00235435	0.0437864	Nmnat2	1	152830744	152995007	+	5781	protein_coding	nicotinamide nucleotide adenylyltransferase 2 [Source:MGI Symbol;Acc:MGI:2444155]	-
ENSMUSG00000044442	399.748	465.86	-0.212058	0.00235463	0.0437864	N6amt1	16	87151073	87165630	+	6135	protein_coding	N-6 adenine-specific DNA methyltransferase 1 (putative) [Source:MGI Symbol;Acc:MGI:1915018]	-
ENSMUSG00000039747	2122.32	1971.99	0.106345	0.00236085	0.0438585	Orai2	5	136176313	136199567	-	6077	protein_coding	ORAI calcium release-activated calcium modulator 2 [Source:MGI Symbol;Acc:MGI:2443195]	-
ENSMUSG00000059179	94.184	75.8664	0.321169	0.00236317	0.0438585	Gm8991	5	16934994	16936068	-	1075	processed_pseudogene	predicted pseudogene 8991 [Source:MGI Symbol;Acc:MGI:3644227]	-
ENSMUSG00000007610	552.495	621.347	-0.170948	0.00236586	0.0438652	Gtpbp3	8	71940747	71952227	+	3984	protein_coding	GTP binding protein 3 [Source:MGI Symbol;Acc:MGI:1917609]	-
ENSMUSG00000028362	0.165639	2.23175	-3.13619	0.00238027	1	Tnfsf8	4	63749545	63779584	-	3807	protein_coding	tumor necrosis factor (ligand) superfamily, member 8 [Source:MGI Symbol;Acc:MGI:88328]	-
ENSMUSG00000024359	4295.69	4035.13	0.0903556	0.00238153	0.0441121	Hspa9	18	35070467	35087410	-	4310	protein_coding	heat shock protein 9 [Source:MGI Symbol;Acc:MGI:96245]	-
ENSMUSG00000092495	7.41359	2.32226	1.59757	0.00238788	1	Gm20405	15	65729718	65730205	+	229	lncRNA	predicted gene 20405 [Source:MGI Symbol;Acc:MGI:5141870]	-
ENSMUSG00000073700	319.109	402.516	-0.341522	0.00239689	0.0443532	Klhl21	4	152093260	152102137	+	3986	protein_coding	kelch-like 21 [Source:MGI Symbol;Acc:MGI:1919288]	-
ENSMUSG00000015090	12378.5	8524.79	0.537914	0.00240207	0.0443881	Ptgds	2	25356721	25360058	-	1649	protein_coding	prostaglandin D2 synthase (brain) [Source:MGI Symbol;Acc:MGI:99261]	-
ENSMUSG00000010044	44.92	59.998	-0.434378	0.00240525	0.0443881	Zmynd10	9	107424497	107428518	+	2129	protein_coding	zinc finger, MYND domain containing 10 [Source:MGI Symbol;Acc:MGI:2387863]	-
ENSMUSG00000072940	170.441	123.411	0.48229	0.00240586	0.0443881	Gm10443	6	86311013	86311222	+	210	processed_pseudogene	predicted pseudogene 10443 [Source:MGI Symbol;Acc:MGI:3704272]	-
ENSMUSG00000027204	375.842	309.386	0.28458	0.00241648	0.0445404	Fbn1	2	125142514	125349913	-	12128	protein_coding	fibrillin 1 [Source:MGI Symbol;Acc:MGI:95489]	-
ENSMUSG00000086544	42.1424	59.8171	-0.52266	0.00242003	0.0445622	Chn1os3	2	73426870	73446356	+	3049	lncRNA	chimerin 1, opposite strand 3 [Source:MGI Symbol;Acc:MGI:3705094]	-
ENSMUSG00000097767	6989.04	8167.76	-0.224555	0.00242568	0.0445794	Miat	5	112361094	112377261	-	10436	lncRNA	myocardial infarction associated transcript (non-protein coding) [Source:MGI Symbol;Acc:MGI:2444886]	-
ENSMUSG00000030519	4606.21	4233.88	0.122024	0.0024257	0.0445794	Apba2	7	64151454	64403626	+	3824	protein_coding	amyloid beta (A4) precursor protein-binding, family A, member 2 [Source:MGI Symbol;Acc:MGI:1261791]	-
ENSMUSG00000028127	2149.03	1995.06	0.109561	0.0024316	0.0446442	Abcd3	3	121552423	121608951	-	6593	protein_coding	ATP-binding cassette, sub-family D (ALD), member 3 [Source:MGI Symbol;Acc:MGI:1349216]	-
ENSMUSG00000020164	3.4257	9.27818	-1.46607	0.00243654	1	Kcnmb4os1	10	116253957	116257142	+	824	lncRNA	potassium large conductance calcium-activated channel, subfamily M, beta member 4, opposite strand 1 [Source:MGI Symbol;Acc:MGI:1914592]	-
ENSMUSG00000015143	1793.99	1955.52	-0.126826	0.00244188	0.044788	Actn1	12	80214321	80307145	-	5533	protein_coding	actinin, alpha 1 [Source:MGI Symbol;Acc:MGI:2137706]	-
ENSMUSG00000045932	233.697	199.711	0.22724	0.0024493	0.044788	Ifit2	19	34528094	34553819	+	3927	protein_coding	interferon-induced protein with tetratricopeptide repeats 2 [Source:MGI Symbol;Acc:MGI:99449]	-
ENSMUSG00000105389	5.54412	11.4723	-1.08582	0.00245042	0.044788	BB187690	3	57561825	57563000	-	1176	TEC	expressed sequence BB187690 [Source:MGI Symbol;Acc:MGI:2140033]	-
ENSMUSG00000032177	2433.98	2709.73	-0.156698	0.00245141	0.044788	Pde4a	9	21077010	21124544	+	7655	protein_coding	phosphodiesterase 4A, cAMP specific [Source:MGI Symbol;Acc:MGI:99558]	-
ENSMUSG00000037016	221.071	157.801	0.491402	0.00245185	0.044788	Frem2	3	53421359	53564776	-	13255	protein_coding	Fras1 related extracellular matrix protein 2 [Source:MGI Symbol;Acc:MGI:2444465]	-
ENSMUSG00000070348	618.994	551.488	0.166981	0.00245372	0.044788	Ccnd1	7	144483668	144493662	-	4709	protein_coding	cyclin D1 [Source:MGI Symbol;Acc:MGI:88313]	-
ENSMUSG00000036192	526.541	621.813	-0.241414	0.00246158	0.0448491	Rorb	19	18907969	19088560	-	11076	protein_coding	RAR-related orphan receptor beta [Source:MGI Symbol;Acc:MGI:1343464]	THR-like
ENSMUSG00000016028	133.521	101.575	0.399203	0.00246183	0.0448491	Celsr1	15	85783130	85918404	-	11631	protein_coding	cadherin, EGF LAG seven-pass G-type receptor 1 [Source:MGI Symbol;Acc:MGI:1100883]	-
ENSMUSG00000028199	337.786	294.701	0.192935	0.00247772	0.0450467	Cryz	3	154302348	154328819	+	6195	protein_coding	crystallin, zeta [Source:MGI Symbol;Acc:MGI:88527]	-
ENSMUSG00000073131	1527.74	1397.97	0.128428	0.00247856	0.0450467	Vma21	X	70859530	70883363	+	7303	protein_coding	VMA21 vacuolar H+-ATPase homolog (S. cerevisiae) [Source:MGI Symbol;Acc:MGI:1914298]	-
ENSMUSG00000097620	13.7422	23.5836	-0.806658	0.00248544	0.0450467	4921514A10Rik	4	140842971	140845398	+	2116	lncRNA	RIKEN cDNA 4921514A10 gene [Source:MGI Symbol;Acc:MGI:3704238]	-
ENSMUSG00000023944	36060.3	33563	0.103595	0.00248583	0.0450467	Hsp90ab1	17	45878701	45884197	-	2999	protein_coding	heat shock protein 90 alpha (cytosolic), class B member 1 [Source:MGI Symbol;Acc:MGI:96247]	-
ENSMUSG00000012422	1484.34	1347.92	0.141216	0.0024864	0.0450467	Tmem167	13	90237242	90292026	+	10807	protein_coding	transmembrane protein 167 [Source:MGI Symbol;Acc:MGI:1913324]	-
ENSMUSG00000019794	169.501	205.03	-0.283473	0.00248869	0.0450467	Katna1	10	7601764	7638914	+	2195	protein_coding	katanin p60 (ATPase-containing) subunit A1 [Source:MGI Symbol;Acc:MGI:1344353]	-
ENSMUSG00000097756	84.6797	65.7762	0.366454	0.00249337	0.0450467	A730056A06Rik	7	72963751	73025522	-	2776	lncRNA	RIKEN cDNA A730056A06 gene [Source:MGI Symbol;Acc:MGI:2442718]	-
ENSMUSG00000036510	1403.77	1183.73	0.246829	0.00249601	0.0450467	Cdh8	8	99751103	100143103	-	7740	protein_coding	cadherin 8 [Source:MGI Symbol;Acc:MGI:107434]	-
ENSMUSG00000085408	67.7352	88.2391	-0.365538	0.00249659	0.0450467	C530005A16Rik	4	116446930	116454827	-	3331	lncRNA	RIKEN cDNA C530005A16 gene [Source:MGI Symbol;Acc:MGI:3612454]	-
ENSMUSG00000010048	150.298	181.034	-0.285124	0.00249761	0.0450467	Ifrd2	9	107464841	107470584	+	2637	protein_coding	interferon-related developmental regulator 2 [Source:MGI Symbol;Acc:MGI:1316708]	-
ENSMUSG00000031299	4257.49	3758.23	0.180839	0.00249901	0.0450467	Pdha1	X	158905205	158921409	-	3734	protein_coding	pyruvate dehydrogenase E1 alpha 1 [Source:MGI Symbol;Acc:MGI:97532]	-
ENSMUSG00000022685	630.234	568.778	0.154608	0.00250209	0.0450592	Parn	16	13355824	13486034	-	5381	protein_coding	poly(A)-specific ribonuclease (deadenylation nuclease) [Source:MGI Symbol;Acc:MGI:1921358]	-
ENSMUSG00000112117	121.482	149.108	-0.287169	0.00250839	0.0451295	Rmst	10	91906899	92001132	-	8342	lncRNA	rhabdomyosarcoma 2 associated transcript (non-coding RNA) [Source:MGI Symbol;Acc:MGI:1099806]	-
ENSMUSG00000028524	3079.69	2862.21	0.105757	0.00252248	0.0452992	Sgip1	4	102598494	102830825	+	10136	protein_coding	SH3-domain GRB2-like (endophilin) interacting protein 1 [Source:MGI Symbol;Acc:MGI:1920344]	-
ENSMUSG00000024304	2509.68	2260.87	0.149228	0.00252264	0.0452992	Cdh2	18	16721934	16942303	-	8066	protein_coding	cadherin 2 [Source:MGI Symbol;Acc:MGI:88355]	-
ENSMUSG00000020088	3305.73	3004.28	0.139077	0.00252914	0.0453351	Sar1a	10	61516078	61529076	+	3740	protein_coding	secretion associated Ras related GTPase 1A [Source:MGI Symbol;Acc:MGI:98230]	-
ENSMUSG00000108402	26.9438	40.8238	-0.603386	0.00252946	0.0453351	9430064I24Rik	7	127399266	127401934	-	2669	TEC	RIKEN cDNA 9430064I24 gene [Source:MGI Symbol;Acc:MGI:3704302]	-
ENSMUSG00000103749	127.472	100.997	0.323371	0.0025384	0.0453789	Pcdhgb5	18	37864062	37974926	+	6733	protein_coding	protocadherin gamma subfamily B, 5 [Source:MGI Symbol;Acc:MGI:1935196]	-
ENSMUSG00000052605	75.2369	97.1556	-0.376224	0.00253851	0.0453789	Isoc2b	7	4847958	4873257	-	1373	protein_coding	isochorismatase domain containing 2b [Source:MGI Symbol;Acc:MGI:1914691]	-
ENSMUSG00000026471	102.308	79.6388	0.368985	0.00253913	0.0453789	Mr1	1	155003023	155022560	-	5981	protein_coding	major histocompatibility complex, class I-related [Source:MGI Symbol;Acc:MGI:1195463]	-
ENSMUSG00000104318	116.664	84.3294	0.474143	0.00254876	0.0455077	Pcdha7	18	37106855	37320710	+	5337	protein_coding	protocadherin alpha 7 [Source:MGI Symbol;Acc:MGI:1298369]	-
ENSMUSG00000025351	1179.9	1018.65	0.214447	0.00255464	0.0455695	Cd63	10	128736858	128748691	+	3682	protein_coding	CD63 antigen [Source:MGI Symbol;Acc:MGI:99529]	-
ENSMUSG00000104113	4.26718	9.61044	-1.25363	0.00255864	1	Gm37292	7	30907782	30908539	+	758	TEC	predicted gene, 37292 [Source:MGI Symbol;Acc:MGI:5610520]	-
ENSMUSG00000047603	330.757	404.965	-0.292576	0.00255994	0.0456207	Zfp235	7	23833594	23842666	+	6025	protein_coding	zinc finger protein 235 [Source:MGI Symbol;Acc:MGI:1929117]	zf-C2H2
ENSMUSG00000022475	979.554	1096.58	-0.167362	0.00256365	0.0456381	Hdac7	15	97690545	97742383	-	6755	protein_coding	histone deacetylase 7 [Source:MGI Symbol;Acc:MGI:1891835]	-
ENSMUSG00000054459	8752.9	9775.1	-0.159601	0.00256576	0.0456381	Vsnl1	12	11375243	11486614	-	1956	protein_coding	visinin-like 1 [Source:MGI Symbol;Acc:MGI:1349453]	-
ENSMUSG00000022847	100.485	141.112	-0.499447	0.00257008	0.0456402	Thpo	16	20543204	20553261	-	2628	protein_coding	thrombopoietin [Source:MGI Symbol;Acc:MGI:101875]	-
ENSMUSG00000036596	61.4778	38.9358	0.679944	0.00257073	0.0456402	Cpz	5	35659562	35683042	-	2245	protein_coding	carboxypeptidase Z [Source:MGI Symbol;Acc:MGI:88487]	-
ENSMUSG00000037012	9390.55	8708.1	0.10874	0.00257403	0.0456556	Hk1	10	62104634	62215687	-	8532	protein_coding	hexokinase 1 [Source:MGI Symbol;Acc:MGI:96103]	-
ENSMUSG00000033732	2170.86	1994	0.123955	0.00257941	0.045708	Sf3b3	8	111536871	111573419	-	10919	protein_coding	splicing factor 3b, subunit 3 [Source:MGI Symbol;Acc:MGI:1289341]	-
ENSMUSG00000110120	13.7571	6.69652	1.03254	0.00259208	0.0458893	Gm45251	8	26621206	26622670	-	1465	TEC	predicted gene 45251 [Source:MGI Symbol;Acc:MGI:5791087]	-
ENSMUSG00000107094	6.5337	2.24347	1.53316	0.00259655	1	Gm43294	6	3583814	3586303	+	2490	TEC	predicted gene 43294 [Source:MGI Symbol;Acc:MGI:5663431]	-
ENSMUSG00000048376	291.779	236.247	0.312246	0.00259702	0.0459336	F2r	13	95738311	95754995	-	3336	protein_coding	coagulation factor II (thrombin) receptor [Source:MGI Symbol;Acc:MGI:101802]	-
ENSMUSG00000024663	261.106	221.905	0.24341	0.00260741	0.046074	Rab3il1	19	9979033	10015744	+	7161	protein_coding	RAB3A interacting protein (rabin3)-like 1 [Source:MGI Symbol;Acc:MGI:1922010]	-
ENSMUSG00000119223	8.04178	15.0477	-0.915884	0.00261476	0.0461605	Mir3070b	12	109555026	109555114	+	89	miRNA	microRNA 3070b [Source:MGI Symbol;Acc:MGI:4834244]	-
ENSMUSG00000030742	10.6444	18.8857	-0.808834	0.00262144	0.046185	Lat	7	125962996	125968742	-	2767	protein_coding	linker for activation of T cells [Source:MGI Symbol;Acc:MGI:1342293]	-
ENSMUSG00000046572	478.953	422.095	0.177447	0.00262145	0.046185	Zfp518b	5	38825827	38842169	-	6882	protein_coding	zinc finger protein 518B [Source:MGI Symbol;Acc:MGI:2140750]	zf-C2H2
ENSMUSG00000028796	2735.95	3024.2	-0.144163	0.00262351	0.046185	Phc2	4	128548495	128646674	+	7064	protein_coding	polyhomeotic 2 [Source:MGI Symbol;Acc:MGI:1860454]	-
ENSMUSG00000024991	4029.64	3534.15	0.189372	0.00262657	0.0461956	Eif3a	19	60749555	60779096	-	8731	protein_coding	eukaryotic translation initiation factor 3, subunit A [Source:MGI Symbol;Acc:MGI:95301]	-
ENSMUSG00000039963	92.6273	69.2639	0.405572	0.00263276	0.0462614	Ccdc40	11	119119398	119156064	+	6030	protein_coding	coiled-coil domain containing 40 [Source:MGI Symbol;Acc:MGI:2443893]	-
ENSMUSG00000109178	38.5918	19.578	0.96455	0.00264238	0.0463506	Gm3257	7	61587985	61588659	+	675	processed_pseudogene	predicted gene 3257 [Source:MGI Symbol;Acc:MGI:3781435]	-
ENSMUSG00000029651	1351.62	1241.95	0.122997	0.00264789	0.0463506	Mtus2	5	147894130	148252875	+	12874	protein_coding	microtubule associated tumor suppressor candidate 2 [Source:MGI Symbol;Acc:MGI:1915388]	-
ENSMUSG00000048481	580.898	671.36	-0.215282	0.00264976	0.0463506	Mypop	7	18725170	18735691	+	2655	protein_coding	Myb-related transcription factor, partner of profilin [Source:MGI Symbol;Acc:MGI:2446472]	-
ENSMUSG00000022313	125.356	160.857	-0.359119	0.00264985	0.0463506	Utp23	15	51740825	51748010	+	2992	protein_coding	UTP23 small subunit processome component [Source:MGI Symbol;Acc:MGI:1925831]	-
ENSMUSG00000070044	765.381	653.102	0.229963	0.00265016	0.0463506	Fam149a	8	45789754	45835328	-	5954	protein_coding	family with sequence similarity 149, member A [Source:MGI Symbol;Acc:MGI:2387177]	-
ENSMUSG00000094995	0	1.85353	-3.21608	0.00265194	1	Pate3	9	35556409	35559498	-	1329	protein_coding	prostate and testis expressed 3 [Source:MGI Symbol;Acc:MGI:4936999]	-
ENSMUSG00000103770	182.139	126.312	0.524679	0.00266463	0.0465605	Pcdha9	18	37130933	37320710	+	5341	protein_coding	protocadherin alpha 9 [Source:MGI Symbol;Acc:MGI:2447322]	-
ENSMUSG00000039476	37.3733	25.3597	0.584728	0.00268095	0.0468023	Prrx2	2	30724984	30771263	+	1961	protein_coding	paired related homeobox 2 [Source:MGI Symbol;Acc:MGI:98218]	Homeobox
ENSMUSG00000003974	716.86	642.715	0.15995	0.00268561	0.0468402	Grm3	5	9535541	9775170	-	3049	protein_coding	glutamate receptor, metabotropic 3 [Source:MGI Symbol;Acc:MGI:1351340]	-
ENSMUSG00000036138	2042.7	2212.09	-0.11765	0.00269518	0.0469636	Acaa1a	9	119168742	119179365	+	4414	protein_coding	acetyl-Coenzyme A acyltransferase 1A [Source:MGI Symbol;Acc:MGI:2148491]	-
ENSMUSG00000022529	421.707	475.085	-0.174064	0.00270561	0.0470671	Zfp263	16	3561957	3568654	+	4521	protein_coding	zinc finger protein 263 [Source:MGI Symbol;Acc:MGI:1921370]	zf-C2H2
ENSMUSG00000039242	321.423	378.268	-0.234398	0.00270613	0.0470671	B3galnt2	13	14129054	14173688	+	6335	protein_coding	UDP-GalNAc:betaGlcNAc beta 1,3-galactosaminyltransferase, polypeptide 2 [Source:MGI Symbol;Acc:MGI:2145517]	-
ENSMUSG00000057229	853.183	947.97	-0.154299	0.0027152	0.0471812	Dmac2	7	25318839	25324976	+	3020	protein_coding	distal membrane arm assembly complex 2 [Source:MGI Symbol;Acc:MGI:1913599]	-
ENSMUSG00000099741	0	2.07163	-3.31875	0.0027154	1	Gm5253	1	51356687	51357711	-	1025	processed_pseudogene	predicted gene 5253 [Source:MGI Symbol;Acc:MGI:3779481]	-
ENSMUSG00000014786	1065.27	1186.61	-0.156072	0.00273217	0.0474325	Slc9a5	8	106075475	106096513	+	5240	protein_coding	solute carrier family 9 (sodium/hydrogen exchanger), member 5 [Source:MGI Symbol;Acc:MGI:2685542]	-
ENSMUSG00000020530	1740.66	1861.3	-0.0976971	0.00273649	0.0474407	Ggnbp2	11	84723187	84761643	-	4726	protein_coding	gametogenetin binding protein 2 [Source:MGI Symbol;Acc:MGI:2387356]	-
ENSMUSG00000040365	1143.69	1254.96	-0.136126	0.00273769	0.0474407	Trim41	11	48697231	48708180	-	3511	protein_coding	tripartite motif-containing 41 [Source:MGI Symbol;Acc:MGI:2384814]	-
ENSMUSG00000054708	583.414	673.84	-0.212049	0.00277772	0.0480901	Ankrd24	10	81464374	81483444	+	8142	protein_coding	ankyrin repeat domain 24 [Source:MGI Symbol;Acc:MGI:1890394]	-
ENSMUSG00000022306	683.433	607.978	0.170659	0.00278286	0.0481164	Zfpm2	15	40518431	40967988	+	9536	protein_coding	zinc finger protein, multitype 2 [Source:MGI Symbol;Acc:MGI:1334444]	zf-C2H2
ENSMUSG00000044317	186.168	226.286	-0.280888	0.00278435	0.0481164	Gpr4	7	18946463	18958099	+	2882	protein_coding	G protein-coupled receptor 4 [Source:MGI Symbol;Acc:MGI:2441992]	-
ENSMUSG00000060034	0.97386	4.40286	-2.23635	0.00278571	1	Ctf2	7	127317278	127331338	-	1875	protein_coding	cardiotrophin 2 [Source:MGI Symbol;Acc:MGI:2684607]	-
ENSMUSG00000022201	6614.6	6208.45	0.0913504	0.00280265	0.0483346	Zfr	15	12117917	12185769	+	5911	protein_coding	zinc finger RNA binding protein [Source:MGI Symbol;Acc:MGI:1341890]	-
ENSMUSG00000027433	1131.09	1029.67	0.138307	0.00280371	0.0483346	Xrn2	2	146854916	146919920	+	3981	protein_coding	5'-3' exoribonuclease 2 [Source:MGI Symbol;Acc:MGI:894687]	-
ENSMUSG00000004931	577.211	657.423	-0.193738	0.00280468	0.0483346	Apba3	10	81102794	81109080	+	2890	protein_coding	amyloid beta (A4) precursor protein-binding, family A, member 3 [Source:MGI Symbol;Acc:MGI:1888527]	-
ENSMUSG00000107927	10.0636	17.9761	-0.850438	0.00281085	0.0483965	Gm44090	6	86016916	86018749	+	1834	TEC	predicted gene, 44090 [Source:MGI Symbol;Acc:MGI:5690482]	-
ENSMUSG00000031714	1315.43	1176.43	0.157722	0.00281652	0.0484498	Gab1	8	81491067	81607148	-	5082	protein_coding	growth factor receptor bound protein 2-associated protein 1 [Source:MGI Symbol;Acc:MGI:108088]	-
ENSMUSG00000022043	5549.38	4866.42	0.189895	0.00281919	0.0484515	Trim35	14	66534480	66548873	+	4618	protein_coding	tripartite motif-containing 35 [Source:MGI Symbol;Acc:MGI:1914104]	-
ENSMUSG00000052125	423.339	472.248	-0.158065	0.00282784	0.0485193	F730043M19Rik	12	33161710	33197611	-	6680	lncRNA	RIKEN cDNA F730043M19 gene [Source:MGI Symbol;Acc:MGI:2443237]	-
ENSMUSG00000104346	322.873	270.147	0.259335	0.00282829	0.0485193	Pcdhga3	18	37807360	37974926	+	4720	protein_coding	protocadherin gamma subfamily A, 3 [Source:MGI Symbol;Acc:MGI:1935215]	-
ENSMUSG00000042680	538.681	453.524	0.244419	0.00283222	0.0485322	Garem1	18	21260258	21433195	-	6233	protein_coding	GRB2 associated regulator of MAPK1 subtype 1 [Source:MGI Symbol;Acc:MGI:2685790]	-
ENSMUSG00000032715	21.6146	11.4415	0.873454	0.0028342	0.0485322	Trib3	2	152179342	152185952	-	2125	protein_coding	tribbles pseudokinase 3 [Source:MGI Symbol;Acc:MGI:1345675]	-
ENSMUSG00000033676	5324.69	4892.12	0.122993	0.00283752	0.0485447	Gabrb3	7	57069440	57478550	+	6542	protein_coding	gamma-aminobutyric acid (GABA) A receptor, subunit beta 3 [Source:MGI Symbol;Acc:MGI:95621]	-
ENSMUSG00000048230	1.21384	4.79999	-2.0133	0.00284563	1	Fbxo43	15	36150206	36165030	-	4035	protein_coding	F-box protein 43 [Source:MGI Symbol;Acc:MGI:1926053]	-
ENSMUSG00000057880	10288.5	9446.81	0.122706	0.0028514	0.0487117	Abat	16	8331293	8439432	+	7748	protein_coding	4-aminobutyrate aminotransferase [Source:MGI Symbol;Acc:MGI:2443582]	-
ENSMUSG00000017843	4414.61	4138.32	0.0935318	0.00285495	0.0487117	Ppp2r5c	12	110413554	110549496	+	8286	protein_coding	protein phosphatase 2, regulatory subunit B', gamma [Source:MGI Symbol;Acc:MGI:1349475]	-
ENSMUSG00000039354	1028.63	913.75	0.168397	0.00285504	0.0487117	Smarcal1	1	72622410	72672293	+	5728	protein_coding	SWI/SNF related matrix associated, actin dependent regulator of chromatin, subfamily a-like 1 [Source:MGI Symbol;Acc:MGI:1859183]	-
ENSMUSG00000036896	683.762	590.014	0.215812	0.00286932	0.0489111	C1qc	4	136617115	136620376	-	1931	protein_coding	complement component 1, q subcomponent, C chain [Source:MGI Symbol;Acc:MGI:88225]	-
ENSMUSG00000068617	190.836	153.688	0.327274	0.00287273	0.0489247	Efcab1	16	14724470	14799235	+	4431	protein_coding	EF-hand calcium binding domain 1 [Source:MGI Symbol;Acc:MGI:1914043]	-
ENSMUSG00000040452	203.397	170.084	0.25007	0.00289127	0.049182	Cdh12	15	20449351	21589619	+	6305	protein_coding	cadherin 12 [Source:MGI Symbol;Acc:MGI:109503]	-
ENSMUSG00000029790	177.091	149.694	0.253984	0.00289306	0.049182	Cep41	6	30653456	30693748	-	4979	protein_coding	centrosomal protein 41 [Source:MGI Symbol;Acc:MGI:1891414]	-
ENSMUSG00000036333	7080.07	6363.82	0.153599	0.00290879	0.0493946	Kidins220	12	25024924	25113151	+	8669	protein_coding	kinase D-interacting substrate 220 [Source:MGI Symbol;Acc:MGI:1924730]	-
ENSMUSG00000040605	283.226	231.234	0.29145	0.00291264	0.0493946	Bace2	16	97157942	97244136	+	7887	protein_coding	beta-site APP-cleaving enzyme 2 [Source:MGI Symbol;Acc:MGI:1860440]	-
ENSMUSG00000050503	55.2963	75.0401	-0.432872	0.00291344	0.0493946	Fbxl22	9	66415657	66421891	-	4035	protein_coding	F-box and leucine-rich repeat protein 22 [Source:MGI Symbol;Acc:MGI:1921415]	-
ENSMUSG00000044647	1842.75	1680.79	0.132437	0.00293753	0.0497582	Csrnp3	2	65676111	65861890	+	12336	protein_coding	cysteine-serine-rich nuclear protein 3 [Source:MGI Symbol;Acc:MGI:1925021]	CSRNP
ENSMUSG00000038393	1190.36	758.065	0.651407	0.00294118	0.0497753	Txnip	3	96465273	96469199	+	3123	protein_coding	thioredoxin interacting protein [Source:MGI Symbol;Acc:MGI:1889549]	-
ENSMUSG00000041912	713.456	637.643	0.165968	0.00295701	0.0499982	Tdrkh	3	94320580	94341975	+	6142	protein_coding	tudor and KH domain containing protein [Source:MGI Symbol;Acc:MGI:1919884]	-
ENSMUSG00000026860	4678.91	5142.04	-0.136496	0.00296004	0.0500045	Sh3glb2	2	30234821	30249349	-	3990	protein_coding	SH3-domain GRB2-like endophilin B2 [Source:MGI Symbol;Acc:MGI:2385131]	-
ENSMUSG00000113288	77.931	99.2459	-0.33865	0.00296446	0.0500343	Gm47982	12	66502877	66505216	-	2340	TEC	predicted gene, 47982 [Source:MGI Symbol;Acc:MGI:6097270]	-
ENSMUSG00000040560	4125.41	3750.13	0.136435	0.00296831	0.0500543	Wdr7	18	63841756	64122847	+	10188	protein_coding	WD repeat domain 7 [Source:MGI Symbol;Acc:MGI:1860197]	-
ENSMUSG00000082062	1.97049	6.18176	-1.61508	0.00298147	1	Ftl2-ps	4	125398081	125398632	+	552	processed_pseudogene	ferritin light polypeptide 2, pseudogene [Source:MGI Symbol;Acc:MGI:95590]	-
ENSMUSG00000051401	174.919	126.456	0.460726	0.0029864	0.0503046	Kctd16	18	40390015	40664683	+	3477	protein_coding	potassium channel tetramerisation domain containing 16 [Source:MGI Symbol;Acc:MGI:1914659]	-
ENSMUSG00000028483	579.606	638.88	-0.137609	0.0029885	0.0503046	Snapc3	4	83335961	83385913	+	6760	protein_coding	small nuclear RNA activating complex, polypeptide 3 [Source:MGI Symbol;Acc:MGI:1916338]	-
ENSMUSG00000053580	3977.13	3584.17	0.150567	0.00301502	0.0507058	Tanc2	11	105480812	105820130	+	16605	protein_coding	tetratricopeptide repeat, ankyrin repeat and coiled-coil containing 2 [Source:MGI Symbol;Acc:MGI:2444121]	-
ENSMUSG00000027878	595.001	499.161	0.25072	0.00302276	0.0507904	Notch2	3	97920843	98057677	+	10782	protein_coding	notch 2 [Source:MGI Symbol;Acc:MGI:97364]	-
ENSMUSG00000021279	3591.26	3188.41	0.171009	0.00302933	0.0508227	Cdc42bpb	12	111259410	111344152	-	7375	protein_coding	CDC42 binding protein kinase beta [Source:MGI Symbol;Acc:MGI:2136459]	-
ENSMUSG00000032867	1373.02	1254.69	0.129733	0.00303042	0.0508227	Fbxw8	5	118203030	118293529	-	5525	protein_coding	F-box and WD-40 domain protein 8 [Source:MGI Symbol;Acc:MGI:1923041]	-
ENSMUSG00000021240	391.482	468.484	-0.265702	0.00303278	0.0508227	Abcd4	12	84648238	84664187	-	8006	protein_coding	ATP-binding cassette, sub-family D (ALD), member 4 [Source:MGI Symbol;Acc:MGI:1349217]	-
ENSMUSG00000059864	6.35126	13.306	-1.05507	0.00305276	0.051112	Olfr1393	11	49169131	49173596	+	3010	protein_coding	olfactory receptor 1393 [Source:MGI Symbol;Acc:MGI:3031227]	-
ENSMUSG00000023915	2950.74	2668.69	0.14536	0.00305845	0.0511286	Tnfrsf21	17	43327446	43400080	+	4109	protein_coding	tumor necrosis factor receptor superfamily, member 21 [Source:MGI Symbol;Acc:MGI:2151075]	-
ENSMUSG00000032555	543.015	469.764	0.212049	0.00305918	0.0511286	Topbp1	9	103182414	103227627	+	11226	protein_coding	topoisomerase (DNA) II binding protein 1 [Source:MGI Symbol;Acc:MGI:1920018]	-
ENSMUSG00000036185	12.1302	19.7924	-0.73117	0.00306282	0.051144	Sapcd1	17	35244935	35246992	-	1028	protein_coding	suppressor APC domain containing 1 [Source:MGI Symbol;Acc:MGI:2388100]	-
ENSMUSG00000052188	93.8848	120.39	-0.363313	0.00306777	0.0511812	Gm14964	19	6580741	6582041	-	760	lncRNA	predicted gene 14964 [Source:MGI Symbol;Acc:MGI:3641621]	-
ENSMUSG00000054135	23.9325	36.5226	-0.622988	0.00308687	0.0514541	A430110L20Rik	1	181053551	181056063	+	2513	lncRNA	RIKEN cDNA A430110L20 gene [Source:MGI Symbol;Acc:MGI:3036249]	-
ENSMUSG00000022314	2747.55	2570.35	0.0963236	0.00310578	0.0517236	Rad21	15	51825636	51855143	-	4232	protein_coding	RAD21 cohesin complex component [Source:MGI Symbol;Acc:MGI:108016]	-
ENSMUSG00000074264	388.762	451.375	-0.214062	0.0031149	0.0518296	Amy1	3	113349359	113400348	-	3446	protein_coding	amylase 1, salivary [Source:MGI Symbol;Acc:MGI:88019]	-
ENSMUSG00000029119	732.651	641.519	0.189927	0.00312339	0.0519249	Man2b2	5	36964265	36987997	-	3528	protein_coding	mannosidase 2, alpha B2 [Source:MGI Symbol;Acc:MGI:1195262]	-
ENSMUSG00000020546	367.301	323.052	0.18165	0.0031266	0.0519325	Stxbp4	11	90367318	90528910	-	11834	protein_coding	syntaxin binding protein 4 [Source:MGI Symbol;Acc:MGI:1342296]	-
ENSMUSG00000020114	3447.26	3205.27	0.103399	0.00315154	0.0523006	Cand1	10	119035160	119075960	-	8357	protein_coding	cullin associated and neddylation disassociated 1 [Source:MGI Symbol;Acc:MGI:1261820]	-
ENSMUSG00000037679	2384.99	2838.69	-0.252506	0.00316097	0.0524109	Inf2	12	112555218	112581991	+	4871	protein_coding	inverted formin, FH2 and WH2 domain containing [Source:MGI Symbol;Acc:MGI:1917685]	-
ENSMUSG00000021194	4615.94	5070.95	-0.135593	0.00317713	0.0525822	Chga	12	102521228	102531287	+	2756	protein_coding	chromogranin A [Source:MGI Symbol;Acc:MGI:88394]	-
ENSMUSG00000008540	163.458	127.728	0.3591	0.00318448	0.0525822	Mgst1	6	138117314	138133753	+	2013	protein_coding	microsomal glutathione S-transferase 1 [Source:MGI Symbol;Acc:MGI:1913850]	-
ENSMUSG00000047710	984.76	888.05	0.152356	0.00318465	0.0525822	Champ1	8	13919641	13931639	+	4040	protein_coding	chromosome alignment maintaining phosphoprotein 1 [Source:MGI Symbol;Acc:MGI:1196398]	-
ENSMUSG00000057691	769.414	851.733	-0.145489	0.00318574	0.0525822	Zfp746	6	48039329	48063527	-	8041	protein_coding	zinc finger protein 746 [Source:MGI Symbol;Acc:MGI:1916478]	zf-C2H2
ENSMUSG00000029597	25.715	39.6875	-0.618814	0.00318608	0.0525822	Sds	5	120614591	120621997	+	1694	protein_coding	serine dehydratase [Source:MGI Symbol;Acc:MGI:98270]	-
ENSMUSG00000025147	645.401	732.162	-0.184196	0.00318807	0.0525822	Mob2	7	141562272	141614802	-	6248	protein_coding	MOB kinase activator 2 [Source:MGI Symbol;Acc:MGI:1919891]	-
ENSMUSG00000117653	5.42332	11.2858	-1.09551	0.00320624	0.0528356	Gm50009	17	95119039	95120350	-	1312	TEC	predicted gene, 50009 [Source:MGI Symbol;Acc:MGI:6275295]	-
ENSMUSG00000030795	5508.77	6121.38	-0.15227	0.00322218	0.0530502	Fus	7	127566629	127584873	+	11695	protein_coding	fused in sarcoma [Source:MGI Symbol;Acc:MGI:1353633]	-
ENSMUSG00000044176	79.8445	99.2015	-0.316414	0.0032249	0.0530502	Spink10	18	62681982	62801141	+	8273	protein_coding	serine peptidase inhibitor, Kazal type 10 [Source:MGI Symbol;Acc:MGI:3584533]	-
ENSMUSG00000022235	208.141	176.66	0.243957	0.00323833	0.0532246	Cmbl	15	31565535	31590265	+	1424	protein_coding	carboxymethylenebutenolidase-like (Pseudomonas) [Source:MGI Symbol;Acc:MGI:1916824]	-
ENSMUSG00000033191	322.45	378.619	-0.234906	0.00324312	0.0532567	Tie1	4	118328388	118347258	-	4917	protein_coding	tyrosine kinase with immunoglobulin-like and EGF-like domains 1 [Source:MGI Symbol;Acc:MGI:99906]	-
ENSMUSG00000036880	462.051	391.856	0.243606	0.00324649	0.0532656	Acaa2	18	74912268	74939279	+	1516	protein_coding	acetyl-Coenzyme A acyltransferase 2 (mitochondrial 3-oxoacyl-Coenzyme A thiolase) [Source:MGI Symbol;Acc:MGI:1098623]	-
ENSMUSG00000086742	20.7002	12.139	0.735052	0.00325071	0.0532885	Gm16201	7	139530309	139558890	+	4361	lncRNA	predicted gene 16201 [Source:MGI Symbol;Acc:MGI:3802153]	-
ENSMUSG00000001520	316.122	405.945	-0.368234	0.00326914	0.0535439	Nrip2	6	128376259	128393390	+	3757	protein_coding	nuclear receptor interacting protein 2 [Source:MGI Symbol;Acc:MGI:1891884]	-
ENSMUSG00000106864	601.603	669.616	-0.155973	0.00329263	0.0538817	Gtf3c2	5	31313349	31337488	-	6564	protein_coding	general transcription factor IIIC, polypeptide 2, beta [Source:MGI Symbol;Acc:MGI:1919002]	-
ENSMUSG00000078813	182.072	212.734	-0.235769	0.00329788	0.0539208	Leng1	7	3663097	3668839	-	2222	protein_coding	leukocyte receptor cluster (LRC) member 1 [Source:MGI Symbol;Acc:MGI:1917007]	-
ENSMUSG00000098098	31.6342	44.4049	-0.494927	0.00330108	0.0539262	Bvht	18	61747529	61780560	+	3219	lncRNA	braveheart long non-coding RNA [Source:MGI Symbol;Acc:MGI:5434104]	-
ENSMUSG00000064343	0.514005	3.22669	-2.61328	0.00330504	1	mt-Tq	MT	3772	3842	-	71	Mt_tRNA	mitochondrially encoded tRNA glutamine [Source:MGI Symbol;Acc:MGI:102477]	-
ENSMUSG00000038065	3564.31	3114.71	0.195506	0.00331294	0.054073	Mturn	6	54658609	54680836	+	5695	protein_coding	maturin, neural progenitor differentiation regulator homolog (Xenopus) [Source:MGI Symbol;Acc:MGI:1915485]	-
ENSMUSG00000031827	1565.44	1333.13	0.232798	0.00332613	0.0542413	Cotl1	8	120535961	120567283	-	1596	protein_coding	coactosin-like 1 (Dictyostelium) [Source:MGI Symbol;Acc:MGI:1919292]	-
ENSMUSG00000050856	873.706	732.761	0.25753	0.00332987	0.0542552	Atp5k	5	108581110	108582314	-	616	protein_coding	ATP synthase, H+ transporting, mitochondrial F1F0 complex, subunit E [Source:MGI Symbol;Acc:MGI:106636]	-
ENSMUSG00000024277	8154.82	7516.04	0.117997	0.00333598	0.0543015	Mapre2	18	23885390	24026918	+	10202	protein_coding	microtubule-associated protein, RP/EB family, member 2 [Source:MGI Symbol;Acc:MGI:106271]	-
ENSMUSG00000036845	321.514	373.464	-0.216096	0.00333848	0.0543015	Lin37	7	30254866	30259263	-	1388	protein_coding	lin-37 DREAM MuvB core complex component [Source:MGI Symbol;Acc:MGI:1922910]	-
ENSMUSG00000028641	278.136	319.456	-0.203618	0.00334308	0.0543294	P3h1	4	119090112	119106172	+	3846	protein_coding	prolyl 3-hydroxylase 1 [Source:MGI Symbol;Acc:MGI:1888921]	-
ENSMUSG00000024270	1297.37	1175.47	0.144919	0.00334766	0.0543569	Slc39a6	18	24712938	24736874	-	4073	protein_coding	solute carrier family 39 (metal ion transporter), member 6 [Source:MGI Symbol;Acc:MGI:2147279]	-
ENSMUSG00000086363	207.984	243.077	-0.230966	0.00335735	0.0544672	A330102I10Rik	13	29198241	29225639	+	5660	lncRNA	RIKEN cDNA A330102I10 gene [Source:MGI Symbol;Acc:MGI:1925170]	-
ENSMUSG00000025089	998.311	902.839	0.141784	0.00336376	0.0545242	Gfra1	19	58224036	58444341	-	5476	protein_coding	glial cell line derived neurotrophic factor family receptor alpha 1 [Source:MGI Symbol;Acc:MGI:1100842]	-
ENSMUSG00000000420	1452.71	1322.13	0.137884	0.00336944	0.0545693	Galnt1	18	24338401	24419875	+	5519	protein_coding	polypeptide N-acetylgalactosaminyltransferase 1 [Source:MGI Symbol;Acc:MGI:894693]	-
ENSMUSG00000104891	13.2288	25.605	-0.959011	0.00341319	0.0552303	2510017J16Rik	5	3635112	3636374	+	1263	lncRNA	RIKEN cDNA 2510017J16 gene [Source:MGI Symbol;Acc:MGI:1913824]	-
ENSMUSG00000034748	439.969	493.914	-0.169881	0.00341707	0.0552339	Sirt6	10	81457619	81463631	-	2785	protein_coding	sirtuin 6 [Source:MGI Symbol;Acc:MGI:1354161]	-
ENSMUSG00000007783	2204.13	2381.79	-0.112285	0.00341928	0.0552339	Cpt1c	7	44608796	44624275	-	5605	protein_coding	carnitine palmitoyltransferase 1c [Source:MGI Symbol;Acc:MGI:2446526]	-
ENSMUSG00000022262	107.14	82.7103	0.359374	0.00342503	0.0552792	Dnah5	15	28203898	28472198	+	15637	protein_coding	dynein, axonemal, heavy chain 5 [Source:MGI Symbol;Acc:MGI:107718]	-
ENSMUSG00000040105	875.818	998.851	-0.192507	0.00343219	0.0553188	Plpp6	19	28941353	28944211	+	2859	protein_coding	phospholipid phosphatase 6 [Source:MGI Symbol;Acc:MGI:1921661]	-
ENSMUSG00000020439	189.381	228.995	-0.285087	0.00343336	0.0553188	Smtn	11	3467523	3490612	-	4380	protein_coding	smoothelin [Source:MGI Symbol;Acc:MGI:1354727]	-
ENSMUSG00000063796	505.071	595.181	-0.23923	0.00344261	0.0554205	Slc22a8	19	8568618	8589199	+	3910	protein_coding	solute carrier family 22 (organic anion transporter), member 8 [Source:MGI Symbol;Acc:MGI:1336187]	-
ENSMUSG00000108807	2.44684	0.241265	2.93527	0.00346722	1	4833404L02Rik	7	16792459	16793366	+	908	TEC	RIKEN cDNA 4833404L02 gene [Source:MGI Symbol;Acc:MGI:1918871]	-
ENSMUSG00000071531	185.474	151.061	0.290892	0.00347929	0.0559419	Gprin2	14	33907645	33923610	-	10516	protein_coding	G protein regulated inducer of neurite outgrowth 2 [Source:MGI Symbol;Acc:MGI:2444560]	-
ENSMUSG00000029538	1069.56	1173.64	-0.131661	0.00348095	0.0559419	Srsf9	5	115465236	115471139	+	1653	protein_coding	serine and arginine-rich splicing factor 9 [Source:MGI Symbol;Acc:MGI:104896]	-
ENSMUSG00000029755	160.878	197.497	-0.304471	0.00349583	0.0561332	Dlx5	6	6877805	6882085	-	2263	protein_coding	distal-less homeobox 5 [Source:MGI Symbol;Acc:MGI:101926]	Homeobox
ENSMUSG00000040829	19.6875	30.3864	-0.639318	0.00349899	0.056136	Zmynd15	11	70350259	70357028	+	4409	protein_coding	zinc finger, MYND-type containing 15 [Source:MGI Symbol;Acc:MGI:3603821]	-
ENSMUSG00000053838	3198.75	2993.69	0.0972219	0.00350881	0.0562085	Nudcd3	11	6055691	6150415	-	6496	protein_coding	NudC domain containing 3 [Source:MGI Symbol;Acc:MGI:2144158]	-
ENSMUSG00000036814	375.884	281.392	0.412306	0.00350949	0.0562085	Slc6a20a	9	123463835	123507950	-	4084	protein_coding	solute carrier family 6 (neurotransmitter transporter), member 20A [Source:MGI Symbol;Acc:MGI:2143217]	-
ENSMUSG00000028696	207.729	172.907	0.262748	0.0035199	0.0563274	Ipp	4	116364746	116395440	+	2126	protein_coding	IAP promoted placental gene [Source:MGI Symbol;Acc:MGI:96581]	-
ENSMUSG00000108320	4.50919	10.0748	-1.14485	0.0035222	1	Gm44877	7	4629977	4633543	+	274	lncRNA	predicted gene 44877 [Source:MGI Symbol;Acc:MGI:5753453]	-
ENSMUSG00000038347	59.6944	78.0479	-0.389074	0.00352868	0.0564199	Tcte2	17	13932706	13982087	-	4380	protein_coding	t-complex-associated testis expressed 2 [Source:MGI Symbol;Acc:MGI:98641]	-
ENSMUSG00000010825	353.899	280.035	0.334603	0.00354297	0.0566003	Grid2ip	5	143343093	143377907	+	6773	protein_coding	glutamate receptor, ionotropic, delta 2 (Grid2) interacting protein 1 [Source:MGI Symbol;Acc:MGI:2176213]	-
ENSMUSG00000008690	1976.23	1800.04	0.13571	0.00354888	0.0566466	Ncaph2	15	89239922	89257029	+	4198	protein_coding	non-SMC condensin II complex, subunit H2 [Source:MGI Symbol;Acc:MGI:1289164]	-
ENSMUSG00000031373	108.544	85.7564	0.339986	0.00355265	0.0566498	Car5b	X	162759818	162810993	-	6354	protein_coding	carbonic anhydrase 5b, mitochondrial [Source:MGI Symbol;Acc:MGI:1926249]	-
ENSMUSG00000029408	1344.66	1501.97	-0.160841	0.0035551	0.0566498	Abcb9	5	124199593	124233861	-	5601	protein_coding	ATP-binding cassette, sub-family B (MDR/TAP), member 9 [Source:MGI Symbol;Acc:MGI:1861729]	-
ENSMUSG00000062542	864.23	760.124	0.188078	0.00357212	0.0568729	Syt9	7	106969935	107147863	+	3979	protein_coding	synaptotagmin IX [Source:MGI Symbol;Acc:MGI:1926373]	-
ENSMUSG00000013858	3630.07	4102.4	-0.176584	0.00358644	0.0570526	Tmem259	10	79810782	79820164	-	4663	protein_coding	transmembrane protein 259 [Source:MGI Symbol;Acc:MGI:2177957]	-
ENSMUSG00000021366	1535.74	1365.66	0.169578	0.00361222	0.0573755	Hivep1	13	42205497	42346013	+	9294	protein_coding	human immunodeficiency virus type I enhancer binding protein 1 [Source:MGI Symbol;Acc:MGI:96100]	zf-C2H2
ENSMUSG00000028532	705.981	613.071	0.199562	0.00361284	0.0573755	Cachd1	4	100633872	100886417	+	6020	protein_coding	cache domain containing 1 [Source:MGI Symbol;Acc:MGI:2444177]	-
ENSMUSG00000046733	8.66401	3.25676	1.37477	0.00361467	1	Gprc5a	6	135042649	135061707	+	2083	protein_coding	G protein-coupled receptor, family C, group 5, member A [Source:MGI Symbol;Acc:MGI:1891250]	-
ENSMUSG00000030287	1027.55	884.085	0.218665	0.00361602	0.0573776	Itpr2	6	146009797	146403721	-	14802	protein_coding	inositol 1,4,5-triphosphate receptor 2 [Source:MGI Symbol;Acc:MGI:99418]	-
ENSMUSG00000078622	2476.97	2308.87	0.101784	0.0036252	0.0574749	Ccdc47	11	106088234	106107170	-	6414	protein_coding	coiled-coil domain containing 47 [Source:MGI Symbol;Acc:MGI:1914413]	-
ENSMUSG00000022454	11153.4	10314.6	0.113172	0.00363639	0.0576038	Nell2	15	94973111	95426440	-	4670	protein_coding	NEL-like 2 [Source:MGI Symbol;Acc:MGI:1858510]	-
ENSMUSG00000050122	42.7058	29.9934	0.505358	0.00365003	0.0577712	Vwa3b	1	37065677	37226694	+	5964	protein_coding	von Willebrand factor A domain containing 3B [Source:MGI Symbol;Acc:MGI:1918103]	-
ENSMUSG00000031627	343.66	398.373	-0.218222	0.00365684	0.0578303	Irf2	8	47192767	47300493	+	7396	protein_coding	interferon regulatory factor 2 [Source:MGI Symbol;Acc:MGI:96591]	IRF
ENSMUSG00000018341	12.9908	21.5065	-0.74785	0.00366407	0.057896	Il12rb2	6	67268302	67353172	-	3794	protein_coding	interleukin 12 receptor, beta 2 [Source:MGI Symbol;Acc:MGI:1270861]	-
ENSMUSG00000027569	483.075	536.605	-0.154743	0.00368382	0.0581562	Mrgbp	2	180223097	180228097	+	3499	protein_coding	MRG/MORF4L binding protein [Source:MGI Symbol;Acc:MGI:1920497]	-
ENSMUSG00000016356	235.55	298.554	-0.345501	0.00368672	0.0581562	Col20a1	2	180628328	180660156	+	5142	protein_coding	collagen, type XX, alpha 1 [Source:MGI Symbol;Acc:MGI:1920618]	-
ENSMUSG00000003549	355.173	399.236	-0.164738	0.00370704	0.0584278	Ercc1	7	19078703	19090449	+	3111	protein_coding	excision repair cross-complementing rodent repair deficiency, complementation group 1 [Source:MGI Symbol;Acc:MGI:95412]	-
ENSMUSG00000074622	304.891	358.638	-0.23695	0.0037133	0.0584483	Mafb	2	160205623	160208985	-	3363	protein_coding	v-maf musculoaponeurotic fibrosarcoma oncogene family, protein B (avian) [Source:MGI Symbol;Acc:MGI:104555]	TF_bZIP
ENSMUSG00000107043	18.5881	29.1371	-0.644941	0.00371455	0.0584483	Gm42849	5	34104370	34106176	+	1584	lncRNA	predicted gene 42849 [Source:MGI Symbol;Acc:MGI:5662986]	-
ENSMUSG00000020175	830.3	921.505	-0.146873	0.0037365	0.0587062	Rab36	10	74872890	74890580	+	6179	protein_coding	RAB36, member RAS oncogene family [Source:MGI Symbol;Acc:MGI:1924127]	-
ENSMUSG00000075376	1312.95	1467.93	-0.159625	0.00373718	0.0587062	Rc3h2	2	37260081	37312915	-	19624	protein_coding	ring finger and CCCH-type zinc finger domains 2 [Source:MGI Symbol;Acc:MGI:2442789]	-
ENSMUSG00000002455	1419.5	1309.48	0.115541	0.00375217	0.0588925	Prpf6	2	181233661	181297453	+	3859	protein_coding	pre-mRNA splicing factor 6 [Source:MGI Symbol;Acc:MGI:1922946]	-
ENSMUSG00000001909	1433.7	1551.18	-0.114813	0.00376783	0.0590438	Trmt1	8	85412936	85426437	+	6306	protein_coding	tRNA methyltransferase 1 [Source:MGI Symbol;Acc:MGI:1289155]	-
ENSMUSG00000040181	336.175	272.694	0.310919	0.00376809	0.0590438	Fmo1	1	162657130	162694179	-	6304	protein_coding	flavin containing monooxygenase 1 [Source:MGI Symbol;Acc:MGI:1310002]	-
ENSMUSG00000031750	925.906	1017.2	-0.136172	0.00377835	0.0591554	Il34	8	111468461	111532556	-	1959	protein_coding	interleukin 34 [Source:MGI Symbol;Acc:MGI:1923777]	-
ENSMUSG00000022048	4192.32	4845.1	-0.208047	0.00378386	0.0591924	Dpysl2	14	67040313	67106137	-	4520	protein_coding	dihydropyrimidinase-like 2 [Source:MGI Symbol;Acc:MGI:1349763]	-
ENSMUSG00000103984	12.3069	5.25953	1.20864	0.0037889	0.0592221	Gm37447	1	86964445	86967372	+	2928	TEC	predicted gene, 37447 [Source:MGI Symbol;Acc:MGI:5610675]	-
ENSMUSG00000022178	67.6302	85.8696	-0.358104	0.00379462	0.0592623	Ajuba	14	54804929	54815015	-	3646	protein_coding	ajuba LIM protein [Source:MGI Symbol;Acc:MGI:1341886]	-
ENSMUSG00000042812	18.8957	30.0894	-0.70423	0.00379993	0.0592833	Foxf1	8	121811125	121814883	+	2415	protein_coding	forkhead box F1 [Source:MGI Symbol;Acc:MGI:1347470]	Fork_head
ENSMUSG00000102647	4.80213	0.893687	2.28745	0.00380224	1	Gm38024	1	8521184	8523715	-	2532	TEC	predicted gene, 38024 [Source:MGI Symbol;Acc:MGI:5611252]	-
ENSMUSG00000086370	572.754	688.718	-0.266318	0.00380227	0.0592833	Ftx	X	102604513	102667396	-	12258	lncRNA	Ftx transcript, Xist regulator (non-protein coding) [Source:MGI Symbol;Acc:MGI:1926128]	-
ENSMUSG00000077704	3.68578	8.92645	-1.31082	0.0038089	1	Snord89	1	39587826	39587935	-	110	snoRNA	small nucleolar RNA, C/D box 89 [Source:MGI Symbol;Acc:MGI:3819562]	-
ENSMUSG00000056214	279.589	230.378	0.289315	0.00381895	0.0594941	Pard6g	18	80090105	80162854	+	3147	protein_coding	par-6 family cell polarity regulator gamma [Source:MGI Symbol;Acc:MGI:2135606]	-
ENSMUSG00000032578	128.392	155.903	-0.271116	0.00382279	0.0595046	Cish	9	107173225	107179983	+	6419	protein_coding	cytokine inducible SH2-containing protein [Source:MGI Symbol;Acc:MGI:103159]	-
ENSMUSG00000062444	4386.5	4165.42	0.0738518	0.00383648	0.0596683	Ap3b2	7	81110147	81143673	-	7694	protein_coding	adaptor-related protein complex 3, beta 2 subunit [Source:MGI Symbol;Acc:MGI:1100869]	-
ENSMUSG00000105572	79.6659	55.351	0.540958	0.00384069	0.0596845	Gm43300	3	119521397	119523439	-	2043	TEC	predicted gene 43300 [Source:MGI Symbol;Acc:MGI:5663437]	-
ENSMUSG00000000869	295.68	336.181	-0.183732	0.00384591	0.0596953	Il4	11	53493809	53509496	-	1227	protein_coding	interleukin 4 [Source:MGI Symbol;Acc:MGI:96556]	-
ENSMUSG00000090110	68.9655	88.3136	-0.352548	0.00385058	0.0596953	Cmc4	X	74448452	74460190	-	1310	protein_coding	C-x(9)-C motif containing 4 [Source:MGI Symbol;Acc:MGI:5637812]	-
ENSMUSG00000045441	342.745	265.597	0.366738	0.0038509	0.0596953	Gprin3	6	59324211	59403279	-	8339	protein_coding	GPRIN family member 3 [Source:MGI Symbol;Acc:MGI:1924785]	-
ENSMUSG00000105851	11.5053	19.8626	-0.782831	0.00385822	0.0597595	9130604C24Rik	5	137500935	137501890	+	956	lncRNA	RIKEN cDNA 9130604C24 gene [Source:MGI Symbol;Acc:MGI:1924957]	-
ENSMUSG00000100007	256.235	212.153	0.283655	0.00386494	0.0598144	Gm5527	1	52623677	52624318	+	642	processed_pseudogene	predicted gene 5527 [Source:MGI Symbol;Acc:MGI:3646585]	-
ENSMUSG00000060450	8490.21	7774.72	0.127465	0.00390024	0.0602025	Rnf14	18	38417590	38450902	+	4778	protein_coding	ring finger protein 14 [Source:MGI Symbol;Acc:MGI:1929668]	-
ENSMUSG00000108923	22.1756	12.8062	0.773004	0.00390049	0.0602025	4933431C10Rik	7	6139429	6140694	+	1266	TEC	RIKEN cDNA 4933431C10 gene [Source:MGI Symbol;Acc:MGI:1918572]	-
ENSMUSG00000120130	13.3497	7.07639	0.897077	0.00390052	0.0602025	ENSMUSG00000120130	19	5050127	5051876	-	1750	lncRNA	novel transcript	-
ENSMUSG00000091639	446.091	342.664	0.385887	0.00390281	0.0602025	Gm3756	9	31846742	31848096	-	1355	processed_pseudogene	predicted gene 3756 [Source:MGI Symbol;Acc:MGI:3781931]	-
ENSMUSG00000040022	1302.35	1141.25	0.188359	0.00390896	0.0602192	Rab11fip2	19	59891316	59932086	-	6080	protein_coding	RAB11 family interacting protein 2 (class I) [Source:MGI Symbol;Acc:MGI:1922248]	-
ENSMUSG00000090952	35.0823	48.5405	-0.462129	0.00391029	0.0602192	Gm17251	17	33978946	33980845	+	1900	lncRNA	predicted gene, 17251 [Source:MGI Symbol;Acc:MGI:4936885]	-
ENSMUSG00000090273	19.5614	28.9012	-0.575349	0.00391452	0.0602349	Prr22	17	57077250	57079208	+	1959	protein_coding	proline rich 22 [Source:MGI Symbol;Acc:MGI:2685392]	-
ENSMUSG00000031521	153.199	125.335	0.297251	0.00392243	0.0603074	Aga	8	53964762	53976456	+	2321	protein_coding	aspartylglucosaminidase [Source:MGI Symbol;Acc:MGI:104873]	-
ENSMUSG00000081113	49.2504	36.6038	0.430777	0.00392849	0.0603096	Gm7308	6	127259026	127259472	-	447	processed_pseudogene	predicted pseudogene 7308 [Source:MGI Symbol;Acc:MGI:3644558]	-
ENSMUSG00000070737	54.1388	72.6734	-0.431326	0.00392899	0.0603096	Tmem35b	4	127017484	127023437	+	1910	protein_coding	transmembrane protein 35B [Source:MGI Symbol;Acc:MGI:3758095]	-
ENSMUSG00000029250	1598.21	1455.63	0.137009	0.0039422	0.060428	Polr2b	5	77457994	77497171	+	4667	protein_coding	polymerase (RNA) II (DNA directed) polypeptide B [Source:MGI Symbol;Acc:MGI:2388280]	-
ENSMUSG00000100475	10.2243	17.2621	-0.796126	0.00394312	0.060428	Gm29543	13	96269877	96270843	+	967	lncRNA	predicted gene 29543 [Source:MGI Symbol;Acc:MGI:5580249]	-
ENSMUSG00000061079	231.14	200.402	0.209259	0.00394636	0.0604284	Zfp143	7	109660424	109694601	+	3484	protein_coding	zinc finger protein 143 [Source:MGI Symbol;Acc:MGI:1277969]	zf-C2H2
ENSMUSG00000020527	305.857	351.759	-0.208078	0.00395032	0.0604399	Myo19	11	84770974	84802052	+	7113	protein_coding	myosin XIX [Source:MGI Symbol;Acc:MGI:1913446]	-
ENSMUSG00000027134	2242.55	2551.98	-0.18805	0.00395961	0.0604688	Lpcat4	2	112069813	112077456	+	2823	protein_coding	lysophosphatidylcholine acyltransferase 4 [Source:MGI Symbol;Acc:MGI:2138993]	-
ENSMUSG00000032334	181.786	140.148	0.382146	0.00396182	0.0604688	Loxl1	9	58195021	58220469	-	3297	protein_coding	lysyl oxidase-like 1 [Source:MGI Symbol;Acc:MGI:106096]	-
ENSMUSG00000024869	32.8712	46.5645	-0.522678	0.00396185	0.0604688	Gm49405	19	4050626	4055816	+	3904	protein_coding	predicted gene, 49405 [Source:MGI Symbol;Acc:MGI:6155029]	-
ENSMUSG00000104148	126.275	100.615	0.330819	0.00397011	0.0605458	Pcdha2	18	37072258	37320710	+	5361	protein_coding	protocadherin alpha 2 [Source:MGI Symbol;Acc:MGI:2681880]	-
ENSMUSG00000097792	95.2006	117.791	-0.305716	0.00398109	0.0606338	Gm27042	19	40577879	40583306	+	1098	lncRNA	predicted gene, 27042 [Source:MGI Symbol;Acc:MGI:5504157]	-
ENSMUSG00000089875	59.0478	79.1996	-0.451113	0.00398233	0.0606338	Etohd2	13	59917311	59923221	+	5228	lncRNA	ethanol decreased 2 [Source:MGI Symbol;Acc:MGI:1261417]	-
ENSMUSG00000022122	2965.46	2206.7	0.427025	0.00400678	0.0609481	Ednrb	14	104052061	104081838	-	4266	protein_coding	endothelin receptor type B [Source:MGI Symbol;Acc:MGI:102720]	-
ENSMUSG00000031060	1416.9	1587.3	-0.165449	0.00400944	0.0609481	Rbm10	X	20483742	20517140	+	3714	protein_coding	RNA binding motif protein 10 [Source:MGI Symbol;Acc:MGI:2384310]	-
ENSMUSG00000001082	564.256	640.907	-0.18183	0.0040227	0.0610511	Mfsd10	5	34790986	34794556	-	2894	protein_coding	major facilitator superfamily domain containing 10 [Source:MGI Symbol;Acc:MGI:1915544]	-
ENSMUSG00000044551	40.9934	54.0824	-0.406716	0.00402271	0.0610511	9930012K11Rik	14	70391854	70396951	-	2588	protein_coding	RIKEN cDNA 9930012K11 gene [Source:MGI Symbol;Acc:MGI:2145726]	-
ENSMUSG00000035299	125.05	181.845	-0.542161	0.00403591	0.0611574	Mid1	X	168468195	168788732	+	6720	protein_coding	midline 1 [Source:MGI Symbol;Acc:MGI:1100537]	-
ENSMUSG00000052291	189.387	225.273	-0.246219	0.00403621	0.0611574	5330438D12Rik	10	116344957	116451875	+	2899	lncRNA	RIKEN cDNA 5330438D12 gene [Source:MGI Symbol;Acc:MGI:3026931]	-
ENSMUSG00000052137	208.88	255.031	-0.292247	0.00404548	0.0612485	Rbm12b2	4	12089439	12096243	+	3468	protein_coding	RNA binding motif protein 12 B2 [Source:MGI Symbol;Acc:MGI:1924854]	-
ENSMUSG00000047446	909.135	803.304	0.182778	0.00405481	0.0613404	Arl4a	12	40055446	40088024	-	7701	protein_coding	ADP-ribosylation factor-like 4A [Source:MGI Symbol;Acc:MGI:99437]	-
ENSMUSG00000121096	609.492	683.754	-0.165152	0.00406557	0.0613674	ENSMUSG00000121096	11	98657199	98658572	+	1374	lncRNA	novel transcript, sense intronic to Thraand KO:Thra	-
ENSMUSG00000036073	918.494	1025.93	-0.157034	0.00406577	0.0613674	Galt	4	41755228	41758695	+	2471	protein_coding	galactose-1-phosphate uridyl transferase [Source:MGI Symbol;Acc:MGI:95638]	-
ENSMUSG00000113387	2.94082	7.36123	-1.32334	0.00406651	1	Gm31508	12	28960228	29091873	+	3728	lncRNA	predicted gene, 31508 [Source:MGI Symbol;Acc:MGI:5590667]	-
ENSMUSG00000113262	15.7722	26.7399	-0.727888	0.0040683	0.0613674	Gm48551	10	81220300	81227394	+	1970	protein_coding	predicted gene, 48551 [Source:MGI Symbol;Acc:MGI:6098103]	-
ENSMUSG00000048997	579.963	643.192	-0.147872	0.00406964	0.0613674	Atxn7l2	3	108109538	108118250	-	4946	protein_coding	ataxin 7-like 2 [Source:MGI Symbol;Acc:MGI:1919772]	-
ENSMUSG00000110523	585.097	653.752	-0.157603	0.00408581	0.061562	C230057M02Rik	8	123451683	123479131	-	3627	lncRNA	RIKEN cDNA C230057M02 gene [Source:MGI Symbol;Acc:MGI:2442079]	-
ENSMUSG00000074024	56.4832	41.4176	0.451248	0.00409254	0.0616141	4632427E13Rik	7	92383374	92390718	-	7345	lncRNA	RIKEN cDNA 4632427E13 gene [Source:MGI Symbol;Acc:MGI:1915436]	-
ENSMUSG00000024948	1667.75	1999.77	-0.263742	0.00409762	0.0616412	Map4k2	19	6391165	6405645	+	6654	protein_coding	mitogen-activated protein kinase kinase kinase kinase 2 [Source:MGI Symbol;Acc:MGI:1346883]	-
ENSMUSG00000030884	3837	3499.39	0.134195	0.00410717	0.0616698	Uqcrc2	7	120234399	120258747	+	2552	protein_coding	ubiquinol cytochrome c reductase core protein 2 [Source:MGI Symbol;Acc:MGI:1914253]	-
ENSMUSG00000014470	539.506	632.702	-0.23444	0.00410807	0.0616698	Rnf166	8	123192886	123202803	-	1985	protein_coding	ring finger protein 166 [Source:MGI Symbol;Acc:MGI:1915968]	-
ENSMUSG00000023861	556.354	625.059	-0.166068	0.00410976	0.0616698	Mpc1	17	8501736	8516493	+	2082	protein_coding	mitochondrial pyruvate carrier 1 [Source:MGI Symbol;Acc:MGI:1915240]	-
ENSMUSG00000054555	227.567	195.921	0.230048	0.00411263	0.0616698	Adam12	7	133484928	133833875	-	10573	protein_coding	a disintegrin and metallopeptidase domain 12 (meltrin alpha) [Source:MGI Symbol;Acc:MGI:105378]	-
ENSMUSG00000054958	72.1734	53.0182	0.43454	0.00412698	0.0618357	Nt5c1a	4	123095297	123110068	+	1220	protein_coding	5'-nucleotidase, cytosolic IA [Source:MGI Symbol;Acc:MGI:2155700]	-
ENSMUSG00000111997	15.4078	25.3244	-0.695394	0.00413138	0.0618523	Gm5176	10	111336600	111337826	+	1227	transcribed_processed_pseudogene	predicted gene 5176 [Source:MGI Symbol;Acc:MGI:3644450]	-
ENSMUSG00000031292	3441.07	3041.89	0.177789	0.0041431	0.0619786	Cdkl5	X	159554919	159777700	-	14331	protein_coding	cyclin-dependent kinase-like 5 [Source:MGI Symbol;Acc:MGI:1278336]	-
ENSMUSG00000085457	33.444	47.818	-0.500384	0.00414879	0.0620144	1110046J04Rik	13	34119550	34144174	+	3497	lncRNA	RIKEN cDNA 1110046J04 gene [Source:MGI Symbol;Acc:MGI:1916058]	-
ENSMUSG00000071424	1415.04	1257.92	0.170973	0.00416459	0.062179	Grid2	6	63232860	64681307	+	19172	protein_coding	glutamate receptor, ionotropic, delta 2 [Source:MGI Symbol;Acc:MGI:95813]	-
ENSMUSG00000120250	42.8488	57.2734	-0.436697	0.00416641	0.062179	ENSMUSG00000120250	7	15782290	15783006	+	717	lncRNA	novel transcript	-
ENSMUSG00000020462	1776.8	1639.8	0.119432	0.00419034	0.0624179	Cfap36	11	29171532	29197409	-	2744	protein_coding	cilia and flagella associated protein 36 [Source:MGI Symbol;Acc:MGI:1913994]	-
ENSMUSG00000086075	56.8096	75.1261	-0.3923	0.00419502	0.0624179	Gm15728	5	117527198	117531563	+	3567	lncRNA	predicted gene 15728 [Source:MGI Symbol;Acc:MGI:3783171]	-
ENSMUSG00000039100	6823.3	6413.18	0.0891214	0.00419509	0.0624179	Marchf6	15	31456037	31531199	-	9174	protein_coding	membrane associated ring-CH-type finger 6 [Source:MGI Symbol;Acc:MGI:2442773]	-
ENSMUSG00000027288	3671.25	3243.38	0.177826	0.00419569	0.0624179	Zfp106	2	120337301	120394324	-	10429	protein_coding	zinc finger protein 106 [Source:MGI Symbol;Acc:MGI:1270153]	-
ENSMUSG00000055917	392.05	327.203	0.266456	0.00421267	0.062621	Zfp277	12	40365045	40495901	-	12234	protein_coding	zinc finger protein 277 [Source:MGI Symbol;Acc:MGI:1890393]	zf-C2H2
ENSMUSG00000110419	64.0259	86.3703	-0.45477	0.00424733	0.0630864	AW046200	8	58104752	58116464	+	4198	lncRNA	expressed sequence AW046200 [Source:MGI Symbol;Acc:MGI:2142745]	-
ENSMUSG00000104156	125.889	155.926	-0.316334	0.00425368	0.0631309	Gm38102	5	123272002	123275758	+	2006	lncRNA	predicted gene, 38102 [Source:MGI Symbol;Acc:MGI:5611330]	-
ENSMUSG00000040263	523.943	604.532	-0.201963	0.00427097	0.0633376	Klhdc4	8	122523052	122556308	-	3708	protein_coding	kelch domain containing 4 [Source:MGI Symbol;Acc:MGI:2384569]	-
ENSMUSG00000038437	2816.78	3336.77	-0.24524	0.00431243	0.0639021	Mllt6	11	97554240	97576289	+	7451	protein_coding	myeloid/lymphoid or mixed-lineage leukemia; translocated to, 6 [Source:MGI Symbol;Acc:MGI:1935145]	-
ENSMUSG00000024070	565.279	503.768	0.167132	0.00432899	0.064097	Prkd3	17	79256834	79328245	-	11017	protein_coding	protein kinase D3 [Source:MGI Symbol;Acc:MGI:1922542]	-
ENSMUSG00000024955	1418.31	1623.75	-0.197632	0.00433504	0.0641127	Esrra	19	6888345	6899208	-	4414	protein_coding	estrogen related receptor, alpha [Source:MGI Symbol;Acc:MGI:1346831]	ESR-like
ENSMUSG00000097536	55.7395	35.7389	0.640365	0.00433687	0.0641127	2610037D02Rik	15	96032700	96182376	-	5020	lncRNA	RIKEN cDNA 2610037D02 gene [Source:MGI Symbol;Acc:MGI:1917290]	-
ENSMUSG00000069631	629.613	704.756	-0.162813	0.00434154	0.0641314	Strada	11	106054156	106092994	-	5569	protein_coding	STE20-related kinase adaptor alpha [Source:MGI Symbol;Acc:MGI:1919399]	-
ENSMUSG00000036819	728.054	634.623	0.199178	0.00435032	0.0642041	Jmjd4	11	59340871	59349393	+	7115	protein_coding	jumonji domain containing 4 [Source:MGI Symbol;Acc:MGI:2144404]	-
ENSMUSG00000007817	4315.19	3930.15	0.134475	0.00435596	0.0642041	Zmiz1	14	25459609	25667167	+	12523	protein_coding	zinc finger, MIZ-type containing 1 [Source:MGI Symbol;Acc:MGI:3040693]	zf-MIZ
ENSMUSG00000042694	248.168	211.367	0.243387	0.00435913	0.0642041	Stn1	19	47489472	47525946	-	4045	protein_coding	STN1, CST complex subunit [Source:MGI Symbol;Acc:MGI:1915581]	-
ENSMUSG00000071637	164.929	206.822	-0.327263	0.00436011	0.0642041	Cebpd	16	15705150	15708895	+	3746	protein_coding	CCAAT/enhancer binding protein (C/EBP), delta [Source:MGI Symbol;Acc:MGI:103573]	TF_bZIP
ENSMUSG00000092417	194.33	231.515	-0.25011	0.0043684	0.0642759	Gpank1	17	35340431	35343790	+	1879	protein_coding	G patch domain and ankyrin repeats 1 [Source:MGI Symbol;Acc:MGI:2148975]	-
ENSMUSG00000039205	956.719	1094.96	-0.197205	0.00437414	0.0643101	Ciz1	2	32242339	32270982	+	8604	protein_coding	CDKN1A interacting zinc finger protein 1 [Source:MGI Symbol;Acc:MGI:1920234]	-
ENSMUSG00000028865	55.2124	71.358	-0.367168	0.00439003	0.0644933	Cd164l2	4	132939442	132951866	+	1827	protein_coding	CD164 sialomucin-like 2 [Source:MGI Symbol;Acc:MGI:1916905]	-
ENSMUSG00000008129	52.4305	39.8187	0.412521	0.00440349	0.0646406	Brme1	8	84874654	84899219	+	2406	protein_coding	break repair meiotic recombinase recruitment factor 1 [Source:MGI Symbol;Acc:MGI:1921916]	-
ENSMUSG00000108421	8.66825	16.5147	-0.914102	0.00440939	0.0646422	Gm44718	7	63415622	63415980	+	359	lncRNA	predicted gene 44718 [Source:MGI Symbol;Acc:MGI:5753294]	-
ENSMUSG00000049295	1537.31	1728.45	-0.17193	0.00441047	0.0646422	Zfp219	14	52243534	52258190	-	4519	protein_coding	zinc finger protein 219 [Source:MGI Symbol;Acc:MGI:1917140]	zf-C2H2
ENSMUSG00000030068	5.31664	12.8701	-1.2818	0.00442022	0.0646718	Gm20696	6	99234445	99643758	-	4075	protein_coding	predicted gene 20696 [Source:MGI Symbol;Acc:MGI:5313143]	-
ENSMUSG00000041736	67.6126	47.7272	0.468875	0.0044264	0.0646718	Tspo	15	83447793	83458404	+	1051	protein_coding	translocator protein [Source:MGI Symbol;Acc:MGI:88222]	-
ENSMUSG00000030231	1589.76	1783.06	-0.166872	0.00442962	0.0646718	Plekha5	6	140369780	140542836	+	9356	protein_coding	pleckstrin homology domain containing, family A member 5 [Source:MGI Symbol;Acc:MGI:1923802]	-
ENSMUSG00000023935	67.608	52.4078	0.380082	0.00442981	0.0646718	Spats1	17	45751504	45786341	-	4856	protein_coding	spermatogenesis associated, serine-rich 1 [Source:MGI Symbol;Acc:MGI:1918270]	-
ENSMUSG00000027184	6163.72	5728.09	0.10621	0.00443024	0.0646718	Caprin1	2	103593286	103627994	-	10219	protein_coding	cell cycle associated protein 1 [Source:MGI Symbol;Acc:MGI:1858234]	-
ENSMUSG00000028036	35.567	21.8538	0.690923	0.00443311	0.0646718	Ptgfr	3	151502139	151543267	-	6778	protein_coding	prostaglandin F receptor [Source:MGI Symbol;Acc:MGI:97796]	-
ENSMUSG00000055980	281.924	226.784	0.305194	0.00443706	0.0646793	Irs1	1	82210822	82269137	-	9144	protein_coding	insulin receptor substrate 1 [Source:MGI Symbol;Acc:MGI:99454]	-
ENSMUSG00000018861	474.203	540.35	-0.18876	0.0044527	0.0648572	Fdxr	11	115158850	115167876	-	2806	protein_coding	ferredoxin reductase [Source:MGI Symbol;Acc:MGI:104724]	-
ENSMUSG00000051735	71.7344	91.6533	-0.366	0.00446271	0.0649444	Rinl	7	28488394	28498388	+	3624	protein_coding	Ras and Rab interactor-like [Source:MGI Symbol;Acc:MGI:2444024]	-
ENSMUSG00000066571	646.332	527.962	0.287121	0.0044656	0.0649444	Garre1	7	33936132	34012976	-	8239	protein_coding	granule associated Rac and RHOG effector 1 [Source:MGI Symbol;Acc:MGI:1924311]	-
ENSMUSG00000039252	2539.35	2758.44	-0.121292	0.00447875	0.0650653	Lgi2	5	52690859	52723804	-	6528	protein_coding	leucine-rich repeat LGI family, member 2 [Source:MGI Symbol;Acc:MGI:2180196]	-
ENSMUSG00000045083	550.986	464.879	0.246665	0.00448083	0.0650653	Lingo2	4	35706647	36951747	-	8297	protein_coding	leucine rich repeat and Ig domain containing 2 [Source:MGI Symbol;Acc:MGI:2442298]	-
ENSMUSG00000117430	2.08169	5.73489	-1.56082	0.00449671	1	Gm49968	18	12046188	12048960	+	2773	TEC	predicted gene, 49968 [Source:MGI Symbol;Acc:MGI:6275235]	-
ENSMUSG00000120826	18.14	27.4083	-0.598798	0.00451012	0.0654403	ENSMUSG00000120826	11	103022147	103023712	-	1566	lncRNA	novel transcript, antisense to Hexim2	-
ENSMUSG00000028176	1078.15	940.471	0.195054	0.00452317	0.065544	Lrrc7	3	157788528	158267858	-	9816	protein_coding	leucine rich repeat containing 7 [Source:MGI Symbol;Acc:MGI:2676665]	-
ENSMUSG00000085830	257.238	322.437	-0.329287	0.00452708	0.065544	Grin1os	2	25181232	25188937	+	2891	lncRNA	glutamate receptor, ionotropic, NMDA1 (zeta 1), opposite strand [Source:MGI Symbol;Acc:MGI:2443867]	-
ENSMUSG00000026043	938.503	686.885	0.450923	0.00452772	0.065544	Col3a1	1	45350698	45388866	+	9816	protein_coding	collagen, type III, alpha 1 [Source:MGI Symbol;Acc:MGI:88453]	-
ENSMUSG00000060639	33.2717	47.6414	-0.526762	0.00453204	0.0655561	H4c9	13	22224806	22225532	-	727	protein_coding	H4 clustered histone 9 [Source:MGI Symbol;Acc:MGI:2448432]	-
ENSMUSG00000039007	344.634	306.422	0.181264	0.00454807	0.0657374	Cpq	15	33083275	33594698	+	5026	protein_coding	carboxypeptidase Q [Source:MGI Symbol;Acc:MGI:1889205]	-
ENSMUSG00000086429	187.809	229.991	-0.299037	0.00457107	0.0660192	Gt(ROSA)26Sor	6	113043843	113054294	-	3075	lncRNA	gene trap ROSA 26, Philippe Soriano [Source:MGI Symbol;Acc:MGI:104735]	-
ENSMUSG00000025150	27.0292	16.9479	0.647333	0.00457752	0.0660616	Cbr2	11	120620315	120622940	-	1327	protein_coding	carbonyl reductase 2 [Source:MGI Symbol;Acc:MGI:107200]	-
ENSMUSG00000042606	445.182	510.529	-0.19054	0.0045856	0.0660716	Hirip3	7	126461144	126464549	+	3265	protein_coding	HIRA interacting protein 3 [Source:MGI Symbol;Acc:MGI:2142364]	-
ENSMUSG00000016664	1017.4	1210.37	-0.253122	0.00458915	0.0660716	Pacsin2	15	83259808	83348807	-	4908	protein_coding	protein kinase C and casein kinase substrate in neurons 2 [Source:MGI Symbol;Acc:MGI:1345153]	-
ENSMUSG00000034152	2313.64	2174.64	0.0915938	0.00458936	0.0660716	Exoc3	13	74317607	74356851	-	6001	protein_coding	exocyst complex component 3 [Source:MGI Symbol;Acc:MGI:2443972]	-
ENSMUSG00000091455	36.6539	25.1052	0.587097	0.00459271	0.0660716	Otogl	10	107596392	107747995	-	8763	protein_coding	otogelin-like [Source:MGI Symbol;Acc:MGI:3647600]	-
ENSMUSG00000040044	899.595	797.765	0.173731	0.00459748	0.0660716	Orc3	4	34570796	34614944	-	6088	protein_coding	origin recognition complex, subunit 3 [Source:MGI Symbol;Acc:MGI:1354944]	-
ENSMUSG00000074579	96.6029	118.873	-0.297277	0.00459928	0.0660716	Lekr1	3	65573649	65738776	+	7309	protein_coding	leucine, glutamate and lysine rich 1 [Source:MGI Symbol;Acc:MGI:3645902]	-
ENSMUSG00000057329	324.974	372.804	-0.202521	0.00461082	0.0661869	Bcl2	1	106465908	106642004	-	9157	protein_coding	B cell leukemia/lymphoma 2 [Source:MGI Symbol;Acc:MGI:88138]	-
ENSMUSG00000037161	9.16956	3.51793	1.45019	0.00462588	1	Mgarp	3	51295833	51304159	-	2067	protein_coding	mitochondria localized glutamic acid rich protein [Source:MGI Symbol;Acc:MGI:1914999]	-
ENSMUSG00000046743	434.091	354.918	0.294283	0.00463785	0.0665242	Fat4	3	38941089	39066134	+	17165	protein_coding	FAT atypical cadherin 4 [Source:MGI Symbol;Acc:MGI:3045256]	-
ENSMUSG00000100241	135.262	176.478	-0.389951	0.00464233	0.0665377	Slc18a3	14	32184395	32186807	-	2413	protein_coding	solute carrier family 18 (vesicular monoamine), member 3 [Source:MGI Symbol;Acc:MGI:1101061]	-
ENSMUSG00000086392	40.4094	56.2096	-0.470306	0.0046732	0.0669151	Mccc1os	3	36053982	36079255	+	7442	lncRNA	methylcrotonoyl-Coenzyme A carboxylase 1 (alpha), opposite strand [Source:MGI Symbol;Acc:MGI:3590669]	-
ENSMUSG00000041225	945.859	876.155	0.114379	0.00467744	0.0669151	Arhgap12	18	6024427	6136098	-	8016	protein_coding	Rho GTPase activating protein 12 [Source:MGI Symbol;Acc:MGI:1922665]	-
ENSMUSG00000007653	1883.79	1405.49	0.421545	0.00467933	0.0669151	Gabrb2	11	42310584	42519855	+	6360	protein_coding	gamma-aminobutyric acid (GABA) A receptor, subunit beta 2 [Source:MGI Symbol;Acc:MGI:95620]	-
ENSMUSG00000112409	0.186072	2.02879	-2.97409	0.00469043	1	C030006N10Rik	10	32155173	32155689	-	517	TEC	RIKEN cDNA C030006N10 gene [Source:MGI Symbol;Acc:MGI:1925940]	-
ENSMUSG00000022456	12839.5	11745.6	0.128885	0.00470224	0.0671917	Septin3	15	82153003	82178775	+	8319	protein_coding	septin 3 [Source:MGI Symbol;Acc:MGI:1345148]	-
ENSMUSG00000028523	7.38882	3.01702	1.34161	0.00470618	1	Dynlt5	4	102835803	102862791	+	2921	protein_coding	dynein light chain Tctex-type 5 [Source:MGI Symbol;Acc:MGI:1914594]	-
ENSMUSG00000000058	751.913	666.815	0.178096	0.00471961	0.0673887	Cav2	6	17281184	17289114	+	3335	protein_coding	caveolin 2 [Source:MGI Symbol;Acc:MGI:107571]	-
ENSMUSG00000049555	209.849	169.542	0.304889	0.00473336	0.0674658	Tmie	9	110694779	110709181	-	3094	protein_coding	transmembrane inner ear [Source:MGI Symbol;Acc:MGI:2159400]	-
ENSMUSG00000039621	4638.56	4304.66	0.107945	0.00473348	0.0674658	Prex1	2	166408262	166555752	-	10266	protein_coding	phosphatidylinositol-3,4,5-trisphosphate-dependent Rac exchange factor 1 [Source:MGI Symbol;Acc:MGI:3040696]	-
ENSMUSG00000079429	74.9607	93.4602	-0.344855	0.00473897	0.0674658	Mroh2a	1	88154708	88190011	+	8492	protein_coding	maestro heat-like repeat family member 2A [Source:MGI Symbol;Acc:MGI:3705228]	-
ENSMUSG00000022371	53.5551	39.7453	0.442775	0.00473935	0.0674658	Col14a1	15	55171146	55384199	+	7013	protein_coding	collagen, type XIV, alpha 1 [Source:MGI Symbol;Acc:MGI:1341272]	-
ENSMUSG00000051403	3057.76	3373.17	-0.143327	0.00476022	0.0677079	Ppp1r37	7	19264725	19297001	-	4110	protein_coding	protein phosphatase 1, regulatory subunit 37 [Source:MGI Symbol;Acc:MGI:2687042]	-
ENSMUSG00000050105	70.7093	90.7385	-0.361638	0.00476355	0.0677079	Fam110d	4	133978421	133981417	-	1275	protein_coding	family with sequence similarity 110, member D [Source:MGI Symbol;Acc:MGI:1919940]	-
ENSMUSG00000041845	66.0544	48.9551	0.436269	0.00478434	0.067929	Rhod	19	4475487	4489460	-	1714	protein_coding	ras homolog family member D [Source:MGI Symbol;Acc:MGI:108446]	-
ENSMUSG00000028669	1390.34	1581.59	-0.18678	0.00478633	0.067929	Pithd1	4	135702771	135714575	-	2477	protein_coding	PITH (C-terminal proteasome-interacting domain of thioredoxin-like) domain containing 1 [Source:MGI Symbol;Acc:MGI:1913443]	-
ENSMUSG00000033308	118.022	97.4176	0.289499	0.00479358	0.0679683	Dpyd	3	118355778	119226573	+	8884	protein_coding	dihydropyrimidine dehydrogenase [Source:MGI Symbol;Acc:MGI:2139667]	-
ENSMUSG00000095041	6673.2	8804.6	-0.399977	0.00479632	0.0679683	ENSMUSG00000095041	JH584304.1	52190	59690	-	4238	protein_coding	-	-
ENSMUSG00000080966	3.89661	0.808783	2.23572	0.00480404	1	Gm6263	13	74166912	74168253	-	1342	processed_pseudogene	predicted gene 6263 [Source:MGI Symbol;Acc:MGI:3646097]	-
ENSMUSG00000024247	306.544	351.931	-0.197468	0.00480658	0.0680282	Pkdcc	17	83522721	83532499	+	2712	protein_coding	protein kinase domain containing, cytoplasmic [Source:MGI Symbol;Acc:MGI:2147077]	-
ENSMUSG00000025049	163.27	194.332	-0.257786	0.00480777	0.0680282	Taf5	19	47056185	47071918	+	3260	protein_coding	TATA-box binding protein associated factor 5 [Source:MGI Symbol;Acc:MGI:2442144]	-
ENSMUSG00000044857	1303.67	1467.28	-0.169858	0.004822	0.0681783	Lemd2	17	27408574	27423443	-	4874	protein_coding	LEM domain containing 2 [Source:MGI Symbol;Acc:MGI:2385045]	-
ENSMUSG00000079657	463.007	563.613	-0.288869	0.00483372	0.0682673	Rab26	17	24746215	24753184	-	2852	protein_coding	RAB26, member RAS oncogene family [Source:MGI Symbol;Acc:MGI:2443284]	-
ENSMUSG00000064043	772.525	910.559	-0.239011	0.00483556	0.0682673	Trerf1	17	47451801	47672883	+	9069	protein_coding	transcriptional regulating factor 1 [Source:MGI Symbol;Acc:MGI:2442086]	-
ENSMUSG00000042988	60.6662	77.7431	-0.370438	0.0048477	0.0683874	Notum	11	120544614	120552001	-	2408	protein_coding	notum palmitoleoyl-protein carboxylesterase [Source:MGI Symbol;Acc:MGI:1924833]	-
ENSMUSG00000102704	19.6379	28.8908	-0.580485	0.00485946	0.0685021	Gm38309	2	23382943	23384460	+	1518	TEC	predicted gene, 38309 [Source:MGI Symbol;Acc:MGI:5611537]	-
ENSMUSG00000107115	0.748367	3.81343	-2.32114	0.0048747	1	Gm43052	5	118825683	118827310	+	1628	TEC	predicted gene 43052 [Source:MGI Symbol;Acc:MGI:5663189]	-
ENSMUSG00000074238	1294.92	1417.13	-0.131529	0.0048828	0.0687202	Ap1ar	3	127600656	127631172	-	8763	protein_coding	adaptor-related protein complex 1 associated regulatory protein [Source:MGI Symbol;Acc:MGI:2384822]	-
ENSMUSG00000095042	7.10592	13.6527	-0.945881	0.00488702	0.0687202	Gm12537	4	57370953	57371954	-	1002	processed_pseudogene	predicted gene 12537 [Source:MGI Symbol;Acc:MGI:3650720]	-
ENSMUSG00000032570	3106.3	2901.05	0.0992604	0.00489039	0.0687202	Atp2c1	9	105280738	105404518	-	9694	protein_coding	ATPase, Ca++-sequestering [Source:MGI Symbol;Acc:MGI:1889008]	-
ENSMUSG00000116953	33.8271	48.4272	-0.531962	0.00489335	0.0687202	9030025P20Rik	17	15198730	15211834	+	3999	protein_coding	RIKEN cDNA 9030025P20 gene [Source:MGI Symbol;Acc:MGI:3583895]	-
ENSMUSG00000025959	1404.31	1247.62	0.173221	0.00489686	0.0687202	Klf7	1	64068606	64161441	-	8131	protein_coding	Kruppel-like factor 7 (ubiquitous) [Source:MGI Symbol;Acc:MGI:1935151]	zf-C2H2
ENSMUSG00000039728	601.291	815.351	-0.442636	0.0049003	0.0687202	Slc6a5	7	49559894	49613604	+	7203	protein_coding	solute carrier family 6 (neurotransmitter transporter, glycine), member 5 [Source:MGI Symbol;Acc:MGI:105090]	-
ENSMUSG00000028959	1979.03	2162.78	-0.129417	0.00490159	0.0687202	Fastk	5	24643438	24650285	-	4372	protein_coding	Fas-activated serine/threonine kinase [Source:MGI Symbol;Acc:MGI:1913837]	-
ENSMUSG00000032228	1513.37	1362.38	0.151251	0.00490415	0.0687202	Tcf12	9	71749970	72019153	-	15529	protein_coding	transcription factor 12 [Source:MGI Symbol;Acc:MGI:101877]	bHLH
ENSMUSG00000096751	2.44514	6.8748	-1.40084	0.00490536	1	Gm28373	12	102639276	102693592	-	2724	lncRNA	predicted gene 28373 [Source:MGI Symbol;Acc:MGI:5579079]	-
ENSMUSG00000098024	27.2574	40.2206	-0.57685	0.00492234	0.0689237	Gm27003	2	126517824	126525725	+	548	lncRNA	predicted gene, 27003 [Source:MGI Symbol;Acc:MGI:5504118]	-
ENSMUSG00000026034	1936.25	2593.89	-0.422315	0.00493515	0.0690009	Clk1	1	58449348	58463225	-	8132	protein_coding	CDC-like kinase 1 [Source:MGI Symbol;Acc:MGI:107403]	-
ENSMUSG00000106190	3.47808	0.680592	2.32027	0.00493528	1	Gm20768	5	137220498	137222833	-	2336	processed_pseudogene	predicted gene, 20768 [Source:MGI Symbol;Acc:MGI:5434124]	-
ENSMUSG00000022949	276.639	210.806	0.385186	0.00493618	0.0690009	Clic6	16	92282624	92338131	+	3914	protein_coding	chloride intracellular channel 6 [Source:MGI Symbol;Acc:MGI:2146607]	-
ENSMUSG00000025354	1219.65	1134.57	0.104144	0.00494318	0.0690009	Dnajc14	10	128639931	128655315	+	6558	protein_coding	DnaJ heat shock protein family (Hsp40) member C14 [Source:MGI Symbol;Acc:MGI:1921580]	-
ENSMUSG00000031816	723.343	840.474	-0.219338	0.00494668	0.0690009	Mthfsd	8	121818367	121835131	-	10586	protein_coding	methenyltetrahydrofolate synthetase domain containing [Source:MGI Symbol;Acc:MGI:2679252]	-
ENSMUSG00000033906	304.631	266.869	0.191228	0.0049492	0.0690009	Zdhhc15	X	103580575	103714670	-	5509	protein_coding	zinc finger, DHHC domain containing 15 [Source:MGI Symbol;Acc:MGI:1915336]	-
ENSMUSG00000085247	1.05693	4.43782	-1.90425	0.00495021	1	4930545L23Rik	2	135011493	135057536	-	2502	lncRNA	RIKEN cDNA 4930545L23 gene [Source:MGI Symbol;Acc:MGI:1926055]	-
ENSMUSG00000061436	858.092	543.324	0.657759	0.00495025	0.0690009	Hipk2	6	38671325	38853099	-	8836	protein_coding	homeodomain interacting protein kinase 2 [Source:MGI Symbol;Acc:MGI:1314872]	-
ENSMUSG00000033717	984.755	1114.14	-0.180439	0.00495513	0.0690009	Adra2a	19	54032582	54037413	+	4832	protein_coding	adrenergic receptor, alpha 2a [Source:MGI Symbol;Acc:MGI:87934]	-
ENSMUSG00000026495	315.386	271.051	0.21176	0.00495855	0.0690009	Efcab2	1	178233650	178312078	+	4151	protein_coding	EF-hand calcium binding domain 2 [Source:MGI Symbol;Acc:MGI:1915476]	-
ENSMUSG00000105469	27.7332	14.317	0.942802	0.00496085	0.0690009	A930036I15Rik	3	126760124	126761168	-	1045	TEC	RIKEN cDNA A930036I15 gene [Source:MGI Symbol;Acc:MGI:1925217]	-
ENSMUSG00000057541	421.789	488.519	-0.205634	0.00497658	0.0691686	Pus7	5	23945646	23988709	-	8289	protein_coding	pseudouridylate synthase 7 [Source:MGI Symbol;Acc:MGI:1925947]	-
ENSMUSG00000033326	1764.39	1593.44	0.149049	0.00500052	0.0693853	Kdm4a	4	117994154	118037240	-	5782	protein_coding	lysine (K)-specific demethylase 4A [Source:MGI Symbol;Acc:MGI:2446210]	-
ENSMUSG00000097309	9.30757	17.6092	-0.892362	0.00500291	0.0693853	Gm17249	10	84454205	84458442	-	3500	lncRNA	predicted gene, 17249 [Source:MGI Symbol;Acc:MGI:4936883]	-
ENSMUSG00000028163	482.471	538.292	-0.164977	0.00500323	0.0693853	Nfkb1	3	135290416	135397308	-	12061	protein_coding	nuclear factor of kappa light polypeptide gene enhancer in B cells 1, p105 [Source:MGI Symbol;Acc:MGI:97312]	RHD
ENSMUSG00000070939	1511.41	1373.42	0.135532	0.00501002	0.069423	Tgfbrap1	1	43086360	43137797	-	10972	protein_coding	transforming growth factor, beta receptor associated protein 1 [Source:MGI Symbol;Acc:MGI:2447427]	-
ENSMUSG00000025867	19588.3	17862.8	0.132989	0.00501333	0.069423	Cplx2	13	54519162	54531730	+	4928	protein_coding	complexin 2 [Source:MGI Symbol;Acc:MGI:104726]	-
ENSMUSG00000055761	71.7196	53.3626	0.432459	0.0050172	0.0694255	Nkain3	4	20118874	20778866	-	6942	protein_coding	Na+/K+ transporting ATPase interacting 3 [Source:MGI Symbol;Acc:MGI:2444830]	-
ENSMUSG00000047910	145.406	118.673	0.296468	0.00502366	0.0694638	Pcdhb16	18	37610867	37616091	+	5225	protein_coding	protocadherin beta 16 [Source:MGI Symbol;Acc:MGI:2136752]	-
ENSMUSG00000039997	129.939	100.266	0.385872	0.0050323	0.0694665	Ifi203	1	173747973	173770238	-	6706	protein_coding	interferon activated gene 203 [Source:MGI Symbol;Acc:MGI:96428]	-
ENSMUSG00000025475	1473.79	1654.37	-0.168002	0.0050333	0.0694665	Adgra1	7	139414090	139458004	+	5386	protein_coding	adhesion G protein-coupled receptor A1 [Source:MGI Symbol;Acc:MGI:1277167]	-
ENSMUSG00000044950	637.14	705.515	-0.143472	0.0050375	0.0694665	Pwwp2a	11	43572825	43612318	+	5508	protein_coding	PWWP domain containing 2A [Source:MGI Symbol;Acc:MGI:1918052]	-
ENSMUSG00000041923	1576.7	1443.94	0.129693	0.00504214	0.0694665	Nol4	18	22826238	23174710	-	5692	protein_coding	nucleolar protein 4 [Source:MGI Symbol;Acc:MGI:2441684]	-
ENSMUSG00000101249	477.214	776.307	-0.699702	0.00504231	0.0694665	Gm29216	1	24654787	24655278	-	492	unprocessed_pseudogene	predicted gene 29216 [Source:MGI Symbol;Acc:MGI:5579922]	-
ENSMUSG00000023043	25.6289	15.8825	0.715805	0.0050501	0.0695229	Krt18	15	101936615	101940462	+	1437	protein_coding	keratin 18 [Source:MGI Symbol;Acc:MGI:96692]	-
ENSMUSG00000024603	2482.31	2298.74	0.111876	0.00507299	0.0697014	Dctn4	18	60659257	60691838	+	11591	protein_coding	dynactin 4 [Source:MGI Symbol;Acc:MGI:1914915]	-
ENSMUSG00000009995	878.021	964.17	-0.139146	0.00507404	0.0697014	Tafazzin	X	73325518	73333757	+	5364	protein_coding	tafazzin, phospholipid-lysophospholipid transacylase [Source:MGI Symbol;Acc:MGI:109626]	-
ENSMUSG00000013973	131.36	157.218	-0.272668	0.00507712	0.0697014	Dedd	1	171156713	171169899	+	5861	protein_coding	death effector domain-containing [Source:MGI Symbol;Acc:MGI:1333874]	-
ENSMUSG00000017929	1397.3	1536.9	-0.13868	0.00507788	0.0697014	B4galt5	2	167140364	167191103	-	4308	protein_coding	UDP-Gal:betaGlcNAc beta 1,4-galactosyltransferase, polypeptide 5 [Source:MGI Symbol;Acc:MGI:1927169]	-
ENSMUSG00000050989	826.335	919.598	-0.155123	0.00509009	0.069761	Selenon	4	134265203	134279477	-	3619	protein_coding	selenoprotein N [Source:MGI Symbol;Acc:MGI:2151208]	-
ENSMUSG00000052062	103.502	84.2469	0.302535	0.0050926	0.069761	Pard3b	1	61677983	62681443	+	13153	protein_coding	par-3 family cell polarity regulator beta [Source:MGI Symbol;Acc:MGI:1919301]	-
ENSMUSG00000049517	3341.77	2765.93	0.273849	0.00509939	0.069761	Rps23	13	91071077	91073069	+	1268	protein_coding	ribosomal protein S23 [Source:MGI Symbol;Acc:MGI:1913725]	-
ENSMUSG00000111348	87.9751	108.19	-0.292689	0.00510128	0.069761	Gm19531	9	75217617	75222153	-	1377	lncRNA	predicted gene, 19531 [Source:MGI Symbol;Acc:MGI:5011716]	-
ENSMUSG00000032309	660.786	740.339	-0.164246	0.00510159	0.069761	Fbxo22	9	55116209	55131717	+	2394	protein_coding	F-box protein 22 [Source:MGI Symbol;Acc:MGI:1926014]	-
ENSMUSG00000042282	24.7633	16.2627	0.614026	0.00510446	0.069761	Gucy2f	X	140864156	140979927	-	8122	protein_coding	guanylate cyclase 2f [Source:MGI Symbol;Acc:MGI:105119]	-
ENSMUSG00000035078	1810.59	1680.24	0.106664	0.00512567	0.07	Mtmr9	14	63757100	63781431	-	3738	protein_coding	myotubularin related protein 9 [Source:MGI Symbol;Acc:MGI:2442842]	-
ENSMUSG00000029068	3097.21	3610.74	-0.221798	0.00513455	0.0700704	Ccnl2	4	155896946	155909000	+	5278	protein_coding	cyclin L2 [Source:MGI Symbol;Acc:MGI:1927119]	-
ENSMUSG00000109829	99.6525	126.298	-0.358932	0.00514027	0.0700977	Gm45605	11	61298844	61303112	+	4269	lncRNA	predicted gene 45605 [Source:MGI Symbol;Acc:MGI:5791441]	-
ENSMUSG00000028608	894.293	985.73	-0.142167	0.00514713	0.0701108	Czib	4	107747010	107756581	+	5633	protein_coding	CXXC motif containing zinc binding protein [Source:MGI Symbol;Acc:MGI:1921348]	-
ENSMUSG00000036972	575.983	473.376	0.287124	0.00514869	0.0701108	Zic4	9	91244466	91271401	+	10335	protein_coding	zinc finger protein of the cerebellum 4 [Source:MGI Symbol;Acc:MGI:107201]	zf-C2H2
ENSMUSG00000018819	108.837	84.0476	0.384428	0.00516826	0.0703265	Lsp1	7	142014546	142048604	+	5174	protein_coding	lymphocyte specific 1 [Source:MGI Symbol;Acc:MGI:96832]	-
ENSMUSG00000115632	6.54462	12.4117	-0.924734	0.00517906	0.0703496	Gm17922	14	93439536	93440337	-	802	processed_pseudogene	predicted gene, 17922 [Source:MGI Symbol;Acc:MGI:5010107]	-
ENSMUSG00000107086	39.9884	54.7519	-0.478164	0.00518008	0.0703496	Gm43808	5	31026108	31028172	-	2065	TEC	predicted gene 43808 [Source:MGI Symbol;Acc:MGI:5663945]	-
ENSMUSG00000022752	4786.42	4505.62	0.0883098	0.00518117	0.0703496	Tomm70a	16	56942066	56977068	+	9777	protein_coding	translocase of outer mitochondrial membrane 70A [Source:MGI Symbol;Acc:MGI:106295]	-
ENSMUSG00000019848	39.4566	25.8492	0.588368	0.00519134	0.0704367	Popdc3	10	45054194	45194548	+	2083	protein_coding	popeye domain containing 3 [Source:MGI Symbol;Acc:MGI:1930153]	-
ENSMUSG00000104026	5.15716	11.4905	-1.15257	0.00521014	0.070641	Gm37212	1	160397731	160401380	-	3650	TEC	predicted gene, 37212 [Source:MGI Symbol;Acc:MGI:5610440]	-
ENSMUSG00000074207	18.1117	10.9105	0.758554	0.00521396	0.0706419	Adh1	3	137966752	137996459	+	2233	protein_coding	alcohol dehydrogenase 1 (class I) [Source:MGI Symbol;Acc:MGI:87921]	-
ENSMUSG00000097039	314.54	266.775	0.249355	0.00524054	0.0709509	Pvt1	15	61909817	62249945	+	12364	lncRNA	Pvt1 oncogene [Source:MGI Symbol;Acc:MGI:97824]	-
ENSMUSG00000000531	657.699	807.678	-0.299477	0.0052453	0.0709643	Tamalin	15	101122069	101130637	+	2033	protein_coding	trafficking regulator and scaffold protein tamalin [Source:MGI Symbol;Acc:MGI:1860303]	-
ENSMUSG00000028310	8.12285	3.36515	1.35049	0.00527569	1	Ppp3r2	4	49678747	49682024	-	3026	protein_coding	protein phosphatase 3, regulatory subunit B, alpha isoform (calcineurin B, type II) [Source:MGI Symbol;Acc:MGI:107171]	-
ENSMUSG00000028649	8015.68	6829.86	0.230822	0.00528885	0.071476	Macf1	4	123243426	123578153	-	32385	protein_coding	microtubule-actin crosslinking factor 1 [Source:MGI Symbol;Acc:MGI:108559]	-
ENSMUSG00000031896	16.0987	25.6876	-0.657298	0.00529072	0.071476	Ctrl	8	106658635	106660494	-	1156	protein_coding	chymotrypsin-like [Source:MGI Symbol;Acc:MGI:88558]	-
ENSMUSG00000053825	2149.85	1954.01	0.140046	0.00529694	0.0715087	Ppfia2	10	106306200	106771813	+	10903	protein_coding	protein tyrosine phosphatase, receptor type, f polypeptide (PTPRF), interacting protein (liprin), alpha 2 [Source:MGI Symbol;Acc:MGI:2443834]	-
ENSMUSG00000037490	141.819	110.247	0.365037	0.00530407	0.0715536	Slc2a12	10	22520910	22580184	+	4237	protein_coding	solute carrier family 2 (facilitated glucose transporter), member 12 [Source:MGI Symbol;Acc:MGI:3052471]	-
ENSMUSG00000062190	2420.14	2204.98	0.136355	0.0053469	0.0720549	Lancl2	6	57679525	57716424	+	3020	protein_coding	LanC (bacterial lantibiotic synthetase component C)-like 2 [Source:MGI Symbol;Acc:MGI:1919085]	-
ENSMUSG00000087679	983.537	1142.93	-0.219702	0.00534889	0.0720549	Tmem250-ps	2	26026826	26030533	-	2483	protein_coding	transmembrane protein 250, pseudogene [Source:MGI Symbol;Acc:MGI:1924939]	-
ENSMUSG00000048126	236.397	169.992	0.479695	0.00535598	0.0720989	Col6a3	1	90693645	90771693	-	11963	protein_coding	collagen, type VI, alpha 3 [Source:MGI Symbol;Acc:MGI:88461]	-
ENSMUSG00000040945	2230.26	2473.15	-0.150824	0.00536955	0.0722298	Rcc2	4	140427852	140450531	+	4155	protein_coding	regulator of chromosome condensation 2 [Source:MGI Symbol;Acc:MGI:1919784]	-
ENSMUSG00000105345	67.5849	94.2486	-0.479364	0.00540153	0.0725712	BC030343	5	143255799	143258271	+	2473	lncRNA	cDNA sequence BC030343 [Source:MGI Symbol;Acc:MGI:2679267]	-
ENSMUSG00000039356	265.622	311.133	-0.224502	0.00540264	0.0725712	Exosc2	2	31560727	31571361	+	2888	protein_coding	exosome component 2 [Source:MGI Symbol;Acc:MGI:2385133]	-
ENSMUSG00000120673	3.21852	7.87033	-1.25646	0.00541429	1	ENSMUSG00000120673	12	8550184	8551043	+	860	lncRNA	novel transcript	-
ENSMUSG00000025551	779.558	676.877	0.20196	0.0054283	0.0728188	Fgf14	14	124215319	124914539	-	4182	protein_coding	fibroblast growth factor 14 [Source:MGI Symbol;Acc:MGI:109189]	-
ENSMUSG00000040740	183.292	146.516	0.323197	0.00542881	0.0728188	Slc25a34	4	141346135	141351132	-	2670	protein_coding	solute carrier family 25, member 34 [Source:MGI Symbol;Acc:MGI:2686215]	-
ENSMUSG00000040714	43.9664	28.4619	0.617162	0.00543307	0.072824	Klc3	7	19128362	19138029	-	2647	protein_coding	kinesin light chain 3 [Source:MGI Symbol;Acc:MGI:1277971]	-
ENSMUSG00000038180	108.325	134.771	-0.307843	0.00544126	0.0728819	Spag4	2	155907095	155912537	+	4831	protein_coding	sperm associated antigen 4 [Source:MGI Symbol;Acc:MGI:2444120]	-
ENSMUSG00000072294	407.82	298.926	0.44408	0.00545099	0.0729603	Klf12	14	100108068	100522115	-	6985	protein_coding	Kruppel-like factor 12 [Source:MGI Symbol;Acc:MGI:1333796]	zf-C2H2
ENSMUSG00000097311	67.235	50.4307	0.407404	0.00547201	0.0731896	Gm26871	3	118223973	118323671	+	6093	lncRNA	predicted gene, 26871 [Source:MGI Symbol;Acc:MGI:5477365]	-
ENSMUSG00000050147	13.6181	22.9171	-0.754808	0.00548412	0.0732994	F2rl3	8	73488508	73490502	+	1995	protein_coding	coagulation factor II (thrombin) receptor-like 3 [Source:MGI Symbol;Acc:MGI:1298207]	-
ENSMUSG00000043872	172.685	241.073	-0.486109	0.00551598	0.0736356	Zmym1	4	126940887	126954945	-	4164	protein_coding	zinc finger, MYM domain containing 1 [Source:MGI Symbol;Acc:MGI:1915560]	-
ENSMUSG00000035649	1182.11	1343.56	-0.185178	0.0055171	0.0736356	Zcchc7	4	44755877	44932215	+	9612	protein_coding	zinc finger, CCHC domain containing 7 [Source:MGI Symbol;Acc:MGI:2442912]	-
ENSMUSG00000021268	73355.6	85480.5	-0.220687	0.00554043	0.0738946	Meg3	12	109506879	109538165	+	19071	lncRNA	maternally expressed 3 [Source:MGI Symbol;Acc:MGI:1202886]	-
ENSMUSG00000058571	190.212	153.165	0.304574	0.00554882	0.0739541	Gpc6	14	117162727	118213956	+	6425	protein_coding	glypican 6 [Source:MGI Symbol;Acc:MGI:1346322]	-
ENSMUSG00000046182	1534.27	1404.89	0.123979	0.00555737	0.0740157	Gsg1l	7	125477592	125681583	-	3923	protein_coding	GSG1-like [Source:MGI Symbol;Acc:MGI:2685483]	-
ENSMUSG00000035236	1790.61	1583.21	0.17779	0.00557895	0.0742506	Scai	2	38956226	39080746	-	12341	protein_coding	suppressor of cancer cell invasion [Source:MGI Symbol;Acc:MGI:2443716]	-
ENSMUSG00000028469	1140.31	1305.49	-0.198054	0.00558933	0.0743362	Npr2	4	43631935	43651244	+	4667	protein_coding	natriuretic peptide receptor 2 [Source:MGI Symbol;Acc:MGI:97372]	-
ENSMUSG00000059921	1252.68	1095.86	0.195052	0.0056048	0.0744893	Unc5c	3	141170977	141540685	+	19135	protein_coding	unc-5 netrin receptor C [Source:MGI Symbol;Acc:MGI:1095412]	-
ENSMUSG00000112218	12.6451	22.2267	-0.764989	0.00561818	0.0746144	Gm18726	12	32760160	32762531	+	2010	processed_pseudogene	predicted gene, 18726 [Source:MGI Symbol;Acc:MGI:5010911]	-
ENSMUSG00000103255	91.2162	69.5123	0.393804	0.00562282	0.0746233	Pcdhac1	18	37223066	37320710	+	5419	protein_coding	protocadherin alpha subfamily C, 1 [Source:MGI Symbol;Acc:MGI:1891442]	-
ENSMUSG00000057359	97.7786	119.727	-0.298028	0.0056468	0.0748888	Gm17494	3	122049607	122087369	-	8421	lncRNA	predicted gene, 17494 [Source:MGI Symbol;Acc:MGI:4937128]	-
ENSMUSG00000084985	4.04978	0.870773	2.0408	0.00565036	1	Gm16135	10	62834558	62835468	+	568	lncRNA	predicted gene 16135 [Source:MGI Symbol;Acc:MGI:3802138]	-
ENSMUSG00000046807	600.32	532.43	0.174352	0.00566636	0.0750952	Lrrc75b	10	75385957	75396164	-	4603	protein_coding	leucine rich repeat containing 75B [Source:MGI Symbol;Acc:MGI:2143657]	-
ENSMUSG00000056999	1684.33	1500.91	0.168721	0.00568029	0.0752269	Ide	19	37246142	37340010	-	7603	protein_coding	insulin degrading enzyme [Source:MGI Symbol;Acc:MGI:96412]	-
ENSMUSG00000064366	2.55566	6.81379	-1.43196	0.00568426	1	mt-Tl2	MT	11671	11741	+	71	Mt_tRNA	mitochondrially encoded tRNA leucine 2 [Source:MGI Symbol;Acc:MGI:102481]	-
ENSMUSG00000042826	691.312	756.713	-0.129309	0.00568439	0.0752282	Fgf11	11	69686894	69692683	-	3044	protein_coding	fibroblast growth factor 11 [Source:MGI Symbol;Acc:MGI:109167]	-
ENSMUSG00000013997	617.689	688.805	-0.153153	0.00571653	0.0756005	Nit1	1	171165576	171173214	-	4932	protein_coding	nitrilase 1 [Source:MGI Symbol;Acc:MGI:1350916]	-
ENSMUSG00000082044	48.6404	29.2253	0.748377	0.005738	0.0758116	Snrpert	2	131164008	131164286	-	279	processed_pseudogene	small nuclear ribonucleoprotein E, pseudogene [Source:MGI Symbol;Acc:MGI:3650419]	-
ENSMUSG00000033066	2807.36	2249.48	0.318558	0.00574055	0.0758116	Gas7	11	67345917	67575800	+	8057	protein_coding	growth arrest specific 7 [Source:MGI Symbol;Acc:MGI:1202388]	-
ENSMUSG00000107620	32.882	52.2828	-0.679799	0.00575605	0.0759629	2700052C19Rik	7	3386061	3386395	+	335	TEC	RIKEN cDNA 2700052C19 gene [Source:MGI Symbol;Acc:MGI:1924067]	-
ENSMUSG00000032717	201.896	169.876	0.252835	0.00578035	0.0762301	Mdfi	17	48126253	48145616	-	3092	protein_coding	MyoD family inhibitor [Source:MGI Symbol;Acc:MGI:107687]	-
ENSMUSG00000114501	2.28349	6.14557	-1.44062	0.00578271	1	Gm48582	13	60770781	60777209	+	6429	TEC	predicted gene, 48582 [Source:MGI Symbol;Acc:MGI:6098150]	-
ENSMUSG00000042625	1920.39	2284.36	-0.251341	0.00578607	0.0762522	Safb2	17	56867965	56891585	-	8165	protein_coding	scaffold attachment factor B2 [Source:MGI Symbol;Acc:MGI:2146808]	-
ENSMUSG00000020961	385.84	343.268	0.166031	0.00580262	0.0764168	Ston2	12	91599783	91755161	-	12448	protein_coding	stonin 2 [Source:MGI Symbol;Acc:MGI:1918272]	-
ENSMUSG00000050963	652.774	579.01	0.173415	0.00581349	0.0764539	Kcns2	15	34837501	34843553	+	5586	protein_coding	K+ voltage-gated channel, subfamily S, 2 [Source:MGI Symbol;Acc:MGI:1197011]	-
ENSMUSG00000083139	33.556	21.3453	0.640205	0.00581357	0.0764539	Gm12418	4	84834133	84835074	+	942	processed_pseudogene	predicted gene 12418 [Source:MGI Symbol;Acc:MGI:3650582]	-
ENSMUSG00000080316	789.455	898.774	-0.189195	0.00582405	0.0765383	Spaca6	17	18047420	18063271	+	7067	protein_coding	sperm acrosome associated 6 [Source:MGI Symbol;Acc:MGI:1922452]	-
ENSMUSG00000095562	232.864	416.9	-0.840357	0.00584933	0.076695	Erdr1	X	168792655	168802277	+	1577	lncRNA	erythroid differentiation regulator 1 [Source:NCBI gene (formerly Entrezgene);Acc:170942]	-
ENSMUSG00000113581	14.8628	24.1573	-0.71854	0.00584992	0.076695	Dio3os	12	110241818	110244609	-	2735	lncRNA	deiodinase, iodothyronine type III, opposite strand [Source:MGI Symbol;Acc:MGI:2664395]	-
ENSMUSG00000032187	4408.83	4092.89	0.106909	0.00585282	0.076695	Smarca4	9	21527465	21615526	+	6475	protein_coding	SWI/SNF related, matrix associated, actin dependent regulator of chromatin, subfamily a, member 4 [Source:MGI Symbol;Acc:MGI:88192]	-
ENSMUSG00000018372	271.44	330.312	-0.285355	0.00586004	0.076695	Cep95	11	106680078	106710756	+	4199	protein_coding	centrosomal protein 95 [Source:MGI Symbol;Acc:MGI:2443502]	-
ENSMUSG00000102801	13.0576	6.41851	0.999276	0.00586085	0.076695	Gm37478	1	123291469	123294963	-	3495	TEC	predicted gene, 37478 [Source:MGI Symbol;Acc:MGI:5610706]	-
ENSMUSG00000069170	76.7099	58.2551	0.399051	0.00586232	0.076695	Adgrv1	13	81243187	81781273	-	24878	protein_coding	adhesion G protein-coupled receptor V1 [Source:MGI Symbol;Acc:MGI:1274784]	-
ENSMUSG00000034218	297.877	227.192	0.385355	0.00586451	0.076695	Atm	9	53350449	53448040	-	10338	protein_coding	ataxia telangiectasia mutated [Source:MGI Symbol;Acc:MGI:107202]	-
ENSMUSG00000019143	733.893	827.239	-0.174758	0.00591239	0.0772561	Hars2	18	36916061	36925615	+	4279	protein_coding	histidyl-tRNA synthetase 2 [Source:MGI Symbol;Acc:MGI:1918041]	-
ENSMUSG00000021357	1135.67	1055.03	0.106761	0.00591562	0.0772561	Exoc2	13	30997902	31158076	-	6964	protein_coding	exocyst complex component 2 [Source:MGI Symbol;Acc:MGI:1913732]	-
ENSMUSG00000024493	1032.72	936.321	0.146555	0.00593717	0.0774837	Lars	18	42335363	42395259	-	5368	protein_coding	leucyl-tRNA synthetase [Source:MGI Symbol;Acc:MGI:1913808]	-
ENSMUSG00000037784	481.968	576.415	-0.260139	0.00594408	0.0775202	Dzip1l	9	99511549	99551309	+	7984	protein_coding	DAZ interacting protein 1-like [Source:MGI Symbol;Acc:MGI:1919757]	-
ENSMUSG00000068373	5206.01	4665.32	0.158346	0.00597521	0.0778722	D430041D05Rik	2	103973418	104241358	-	16639	protein_coding	RIKEN cDNA D430041D05 gene [Source:MGI Symbol;Acc:MGI:2181743]	-
ENSMUSG00000028864	49.1751	33.9553	0.501434	0.00598581	0.0779563	Hgf	5	16758493	16825150	+	7186	protein_coding	hepatocyte growth factor [Source:MGI Symbol;Acc:MGI:96079]	-
ENSMUSG00000021900	294.318	252.577	0.226411	0.00601011	0.0782187	Btd	14	31362985	31390536	+	2353	protein_coding	biotinidase [Source:MGI Symbol;Acc:MGI:1347001]	-
ENSMUSG00000021615	207.053	178.944	0.222393	0.00603672	0.0785107	Xrcc4	13	89922146	90237727	-	4213	protein_coding	X-ray repair complementing defective repair in Chinese hamster cells 4 [Source:MGI Symbol;Acc:MGI:1333799]	-
ENSMUSG00000000567	593.218	515.129	0.204164	0.00605185	0.0786531	Sox9	11	112673050	112678586	+	4135	protein_coding	SRY (sex determining region Y)-box 9 [Source:MGI Symbol;Acc:MGI:98371]	HMG
ENSMUSG00000023826	206.113	239.283	-0.206815	0.00606749	0.0787494	Prkn	17	11059271	12282248	+	10219	protein_coding	parkin RBR E3 ubiquitin protein ligase [Source:MGI Symbol;Acc:MGI:1355296]	-
ENSMUSG00000001366	2472.36	2645.59	-0.0989951	0.00606763	0.0787494	Fbxo9	9	77988781	78016347	-	3103	protein_coding	f-box protein 9 [Source:MGI Symbol;Acc:MGI:1918788]	-
ENSMUSG00000120976	1911.63	2372.88	-0.312755	0.00609506	0.0790509	ENSMUSG00000120976	6	126613426	126615640	-	2215	lncRNA	novel transcript	-
ENSMUSG00000029822	498.803	571.871	-0.199682	0.00609977	0.0790565	Osbpl3	6	50270310	50433181	-	9021	protein_coding	oxysterol binding protein-like 3 [Source:MGI Symbol;Acc:MGI:1918970]	-
ENSMUSG00000030409	520.362	659.226	-0.345126	0.00610652	0.0790565	Dmpk	7	18817774	18827746	+	4330	protein_coding	dystrophia myotonica-protein kinase [Source:MGI Symbol;Acc:MGI:94906]	-
ENSMUSG00000051149	215.97	159.39	0.427783	0.00610929	0.0790565	Adnp	2	168022906	168049032	-	5350	protein_coding	activity-dependent neuroprotective protein [Source:MGI Symbol;Acc:MGI:1338758]	Homeobox
ENSMUSG00000048779	73.2014	54.8412	0.439949	0.00611229	0.0790565	P2ry6	7	100586837	100623856	-	2887	protein_coding	pyrimidinergic receptor P2Y, G-protein coupled, 6 [Source:MGI Symbol;Acc:MGI:2673874]	-
ENSMUSG00000034931	906.387	834.068	0.118881	0.00616797	0.0797218	Dhx8	11	101623745	101658184	+	5032	protein_coding	DEAH (Asp-Glu-Ala-His) box polypeptide 8 [Source:MGI Symbol;Acc:MGI:1306823]	-
ENSMUSG00000005899	1203.02	1350.2	-0.167793	0.00617795	0.0797599	Smpd4	16	17437218	17462692	+	9034	protein_coding	sphingomyelin phosphodiesterase 4 [Source:MGI Symbol;Acc:MGI:1924876]	-
ENSMUSG00000027429	1192.4	1102.37	0.116999	0.00617939	0.0797599	Sec23b	2	144398149	144432669	+	6302	protein_coding	SEC23 homolog B, COPII coat complex component [Source:MGI Symbol;Acc:MGI:1350925]	-
ENSMUSG00000055480	88.1269	69.045	0.35236	0.00620145	0.0799898	Zfp458	13	67402982	67426530	-	8103	protein_coding	zinc finger protein 458 [Source:MGI Symbol;Acc:MGI:3040691]	zf-C2H2
ENSMUSG00000024109	6679.5	6059.88	0.140144	0.00622352	0.0801465	Nrxn1	17	90341059	91400499	-	20733	protein_coding	neurexin I [Source:MGI Symbol;Acc:MGI:1096391]	-
ENSMUSG00000046330	2401.11	1944.53	0.305285	0.00622554	0.0801465	Rpl37a	1	72750449	72752972	+	1410	protein_coding	ribosomal protein L37a [Source:MGI Symbol;Acc:MGI:98068]	-
ENSMUSG00000027160	365.36	314.715	0.22096	0.00622637	0.0801465	Ccdc34	2	109848162	110003705	+	6558	protein_coding	coiled-coil domain containing 34 [Source:MGI Symbol;Acc:MGI:1915451]	-
ENSMUSG00000050201	24.1125	36.6428	-0.596941	0.00624405	0.080256	Otop2	11	115197989	115223129	+	2648	protein_coding	otopetrin 2 [Source:MGI Symbol;Acc:MGI:2388365]	-
ENSMUSG00000040536	2018.11	1801.03	0.165062	0.00624567	0.080256	Necab1	4	14952245	15149794	-	5237	protein_coding	N-terminal EF-hand calcium binding protein 1 [Source:MGI Symbol;Acc:MGI:1916602]	-
ENSMUSG00000033392	8091.49	7556.22	0.0988037	0.00624768	0.080256	Clasp2	9	113570541	113748750	+	15378	protein_coding	CLIP associating protein 2 [Source:MGI Symbol;Acc:MGI:1923749]	-
ENSMUSG00000114970	12.3265	20.8261	-0.788517	0.00625213	0.0802584	Gm49069	14	124845894	124849904	-	4011	TEC	predicted gene, 49069 [Source:MGI Symbol;Acc:MGI:6118452]	-
ENSMUSG00000078676	1704.86	1837.17	-0.108492	0.00628117	0.0805407	Casc3	11	98695731	98724640	+	4303	protein_coding	cancer susceptibility candidate 3 [Source:MGI Symbol;Acc:MGI:2179723]	-
ENSMUSG00000035049	981.063	896.707	0.128831	0.00628268	0.0805407	Rrp12	19	41851290	41884612	-	4340	protein_coding	ribosomal RNA processing 12 homolog [Source:MGI Symbol;Acc:MGI:2147437]	-
ENSMUSG00000066643	946.389	864.81	0.129938	0.00629019	0.0805821	Wdr35	12	9023892	9078847	+	7273	protein_coding	WD repeat domain 35 [Source:MGI Symbol;Acc:MGI:1921932]	-
ENSMUSG00000058600	1590.56	1201.74	0.405907	0.00629815	0.0806292	Rpl30	15	34440651	34443786	-	3020	protein_coding	ribosomal protein L30 [Source:MGI Symbol;Acc:MGI:98037]	-
ENSMUSG00000053286	544.006	634.7	-0.227206	0.00631373	0.0807321	Trmt1l	1	151304293	151333912	+	8211	protein_coding	tRNA methyltransferase 1 like [Source:MGI Symbol;Acc:MGI:1916185]	-
ENSMUSG00000009112	1263.03	1162.71	0.120211	0.00631477	0.0807321	Bcl2l13	6	120813173	120869803	+	9089	protein_coding	BCL2-like 13 (apoptosis facilitator) [Source:MGI Symbol;Acc:MGI:2136959]	-
ENSMUSG00000031453	2404.36	2241.12	0.101628	0.00632034	0.0807484	Rasa3	8	13616948	13727603	-	5095	protein_coding	RAS p21 protein activator 3 [Source:MGI Symbol;Acc:MGI:1197013]	-
ENSMUSG00000114045	68.9371	91.807	-0.435584	0.00632502	0.0807534	Gm34220	12	108755961	108758669	-	2709	TEC	predicted gene, 34220 [Source:MGI Symbol;Acc:MGI:5593379]	-
ENSMUSG00000109539	26.977	16.3203	0.715668	0.00633641	0.080844	Gm44667	7	66918654	66921990	-	3337	TEC	predicted gene 44667 [Source:MGI Symbol;Acc:MGI:5753243]	-
ENSMUSG00000032932	1023.9	942.869	0.118618	0.00637094	0.0811627	Hspa13	16	75542319	75563992	-	6834	protein_coding	heat shock protein 70 family, member 13 [Source:MGI Symbol;Acc:MGI:1309463]	-
ENSMUSG00000032598	1353.96	1621.6	-0.262297	0.00637322	0.0811627	Nckipsd	9	108685567	108696043	+	4656	protein_coding	NCK interacting protein with SH3 domain [Source:MGI Symbol;Acc:MGI:1931834]	-
ENSMUSG00000110404	27.6832	39.7516	-0.52158	0.00637432	0.0811627	Rnf223	4	156214970	156217877	+	2908	protein_coding	ring finger 223 [Source:MGI Symbol;Acc:MGI:3588193]	-
ENSMUSG00000036402	2544.44	2373.65	0.100956	0.00637933	0.0811715	Gng12	6	66873381	66998334	+	4727	protein_coding	guanine nucleotide binding protein (G protein), gamma 12 [Source:MGI Symbol;Acc:MGI:1336171]	-
ENSMUSG00000020326	1287.35	1153.87	0.157534	0.00638705	0.0811796	Ccng1	11	40639379	40646138	-	3512	protein_coding	cyclin G1 [Source:MGI Symbol;Acc:MGI:102890]	-
ENSMUSG00000024420	1097.53	916.791	0.261242	0.00639066	0.0811796	Zfp521	18	13820070	14105844	-	7030	protein_coding	zinc finger protein 521 [Source:MGI Symbol;Acc:MGI:95459]	zf-C2H2
ENSMUSG00000027612	2970.36	2647.2	0.167054	0.00639291	0.0811796	Mmp24	2	155617262	155660286	+	4683	protein_coding	matrix metallopeptidase 24 [Source:MGI Symbol;Acc:MGI:1341867]	-
ENSMUSG00000055835	312.984	367.31	-0.217413	0.00639941	0.0812074	Zfp1	8	112370033	112397643	+	2040	protein_coding	zinc finger protein 1 [Source:MGI Symbol;Acc:MGI:99154]	zf-C2H2
ENSMUSG00000026220	230.59	189.339	0.284284	0.0064227	0.081448	Slc16a14	1	84883619	84912855	-	3352	protein_coding	solute carrier family 16 (monocarboxylic acid transporters), member 14 [Source:MGI Symbol;Acc:MGI:1919031]	-
ENSMUSG00000035390	5392.02	4937.56	0.126409	0.00643368	0.0814966	Brsk1	7	4693603	4718996	+	4100	protein_coding	BR serine/threonine kinase 1 [Source:MGI Symbol;Acc:MGI:2685946]	-
ENSMUSG00000031574	186.981	216.528	-0.211719	0.0064352	0.0814966	Star	8	26296583	26306010	+	4113	protein_coding	steroidogenic acute regulatory protein [Source:MGI Symbol;Acc:MGI:102760]	-
ENSMUSG00000031530	340.467	283	0.264297	0.00646228	0.0817837	Dusp4	8	35274451	35287048	+	2740	protein_coding	dual specificity phosphatase 4 [Source:MGI Symbol;Acc:MGI:2442191]	-
ENSMUSG00000079139	793.948	725.08	0.134152	0.0064694	0.0817837	Gm4204	1	135159733	135160963	+	1231	processed_pseudogene	predicted gene 4204 [Source:MGI Symbol;Acc:MGI:3782381]	-
ENSMUSG00000045598	426.82	486.378	-0.19511	0.0064709	0.0817837	Zfp553	7	126832233	126837351	+	3976	protein_coding	zinc finger protein 553 [Source:MGI Symbol;Acc:MGI:2384725]	zf-C2H2
ENSMUSG00000024654	4111.57	3806.04	0.111924	0.00648368	0.0818901	Asrgl1	19	9087232	9113000	-	4297	protein_coding	asparaginase like 1 [Source:MGI Symbol;Acc:MGI:1913764]	-
ENSMUSG00000084761	5.60019	11.7003	-1.02744	0.00649383	0.0819426	Gm12406	4	41639378	41641416	+	697	lncRNA	predicted gene 12406 [Source:MGI Symbol;Acc:MGI:3650626]	-
ENSMUSG00000114230	319.137	252.648	0.336033	0.00650299	0.0819426	Gm48239	14	10085034	10095178	-	3551	lncRNA	predicted gene, 48239 [Source:MGI Symbol;Acc:MGI:6097649]	-
ENSMUSG00000038916	1267.22	1116.48	0.17833	0.00650771	0.0819426	Soga3	10	29019835	29075626	+	4175	protein_coding	SOGA family member 3 [Source:MGI Symbol;Acc:MGI:1914662]	-
ENSMUSG00000027599	1842.95	1722.04	0.0989359	0.00650836	0.0819426	Armc1	3	19185566	19217229	-	3673	protein_coding	armadillo repeat containing 1 [Source:MGI Symbol;Acc:MGI:1921502]	-
ENSMUSG00000045165	26.8598	37.5174	-0.488192	0.0065096	0.0819426	AI467606	7	126690531	126693158	+	1932	protein_coding	expressed sequence AI467606 [Source:MGI Symbol;Acc:MGI:2141979]	-
ENSMUSG00000040836	460.847	400.173	0.203429	0.00651868	0.0820021	Gpr161	1	165123358	165154314	+	6962	protein_coding	G protein-coupled receptor 161 [Source:MGI Symbol;Acc:MGI:2685054]	-
ENSMUSG00000025366	478.882	547.61	-0.199926	0.00652938	0.0820818	Esyt1	10	128345834	128361740	-	7267	protein_coding	extended synaptotagmin-like protein 1 [Source:MGI Symbol;Acc:MGI:1344426]	-
ENSMUSG00000108282	2.41608	6.73271	-1.45785	0.00654178	1	Gm44317	6	119547902	119555018	+	4214	lncRNA	predicted gene, 44317 [Source:MGI Symbol;Acc:MGI:5690709]	-
ENSMUSG00000041688	756.967	671.397	0.174246	0.00654516	0.0822252	Amot	X	144229421	144288177	-	8402	protein_coding	angiomotin [Source:MGI Symbol;Acc:MGI:108440]	-
ENSMUSG00000053604	206.016	240.289	-0.229667	0.00655333	0.0822619	Rpia	6	70742704	70769216	-	5359	protein_coding	ribose 5-phosphate isomerase A [Source:MGI Symbol;Acc:MGI:103254]	-
ENSMUSG00000020184	891.603	1052.4	-0.240546	0.00655683	0.0822619	Mdm2	10	117524780	117546663	-	5083	protein_coding	transformed mouse 3T3 cell double minute 2 [Source:MGI Symbol;Acc:MGI:96952]	-
ENSMUSG00000068428	37.9905	26.1131	0.505799	0.0065667	0.0823113	Gmnc	16	26732303	26810402	-	5740	protein_coding	geminin coiled-coil domain containing [Source:MGI Symbol;Acc:MGI:2685452]	-
ENSMUSG00000066838	250.499	292.234	-0.213483	0.00656951	0.0823113	Zfp772	7	7205116	7212997	-	2777	protein_coding	zinc finger protein 772 [Source:MGI Symbol;Acc:MGI:2385265]	zf-C2H2
ENSMUSG00000102652	6.60409	12.4551	-0.987564	0.00658265	0.0824211	Gm37078	3	65877335	65879343	+	2009	TEC	predicted gene, 37078 [Source:MGI Symbol;Acc:MGI:5610306]	-
ENSMUSG00000102748	151.012	122.006	0.290114	0.00659027	0.0824377	Pcdhgb2	18	37822881	37974926	+	4882	protein_coding	protocadherin gamma subfamily B, 2 [Source:MGI Symbol;Acc:MGI:1935170]	-
ENSMUSG00000112280	506.863	447.278	0.180536	0.00659274	0.0824377	A830082N09Rik	10	33863212	33871051	-	7840	lncRNA	RIKEN cDNA A830082N09 gene [Source:MGI Symbol;Acc:MGI:3041184]	-
ENSMUSG00000053877	108.607	79.1175	0.4404	0.00659744	0.0824417	Srcap	7	127111155	127160391	+	15783	protein_coding	Snf2-related CREBBP activator protein [Source:MGI Symbol;Acc:MGI:2444036]	-
ENSMUSG00000051510	2559.95	2802.04	-0.132361	0.00660711	0.0824894	Mafg	11	120515943	120524426	-	5613	protein_coding	v-maf musculoaponeurotic fibrosarcoma oncogene family, protein G (avian) [Source:MGI Symbol;Acc:MGI:96911]	TF_bZIP
ENSMUSG00000061533	111.677	91.9823	0.293584	0.00661003	0.0824894	Cep128	12	90965266	91351183	-	14093	protein_coding	centrosomal protein 128 [Source:MGI Symbol;Acc:MGI:1922466]	-
ENSMUSG00000032497	678.033	741.266	-0.13386	0.00661625	0.0825125	Lrrfip2	9	110946660	111054736	+	6656	protein_coding	leucine rich repeat (in FLII) interacting protein 2 [Source:MGI Symbol;Acc:MGI:1918518]	LRRFIP
ENSMUSG00000108976	4.93766	11.2813	-1.24463	0.00663318	0.0826687	Gm29797	2	181298827	181301260	+	755	protein_coding	predicted gene, 29797 [Source:MGI Symbol;Acc:MGI:5588956]	-
ENSMUSG00000078700	181.447	152.022	0.255915	0.00665414	0.0828551	D030028A08Rik	11	96807096	96855886	+	7980	lncRNA	RIKEN cDNA D030028A08 gene [Source:MGI Symbol;Acc:MGI:2441931]	-
ENSMUSG00000089872	1175.4	1081.97	0.119605	0.00665958	0.0828551	Rps6kc1	1	190432399	190643967	-	9741	protein_coding	ribosomal protein S6 kinase polypeptide 1 [Source:MGI Symbol;Acc:MGI:2443419]	-
ENSMUSG00000082776	12.8855	22.4073	-0.768143	0.00666134	0.0828551	Gm7061	X	93816225	93817640	-	1416	processed_pseudogene	predicted gene 7061 [Source:MGI Symbol;Acc:MGI:3648315]	-
ENSMUSG00000090061	959.467	865.738	0.150002	0.00667452	0.0829642	Nwd2	5	63806445	63967889	+	10428	protein_coding	NACHT and WD repeat domain containing 2 [Source:MGI Symbol;Acc:MGI:1920464]	-
ENSMUSG00000050623	34.699	47.9387	-0.474288	0.00669087	0.0829724	Catsperz	19	6899739	6902748	-	1262	protein_coding	cation channel sperm associated auxiliary subunit zeta [Source:MGI Symbol;Acc:MGI:1914327]	-
ENSMUSG00000081944	61.2568	76.838	-0.341922	0.00669092	0.0829724	Gm12276	11	62222247	62222547	+	301	processed_pseudogene	predicted gene 12276 [Source:MGI Symbol;Acc:MGI:3649700]	-
ENSMUSG00000034449	219.413	262.036	-0.25389	0.00669266	0.0829724	Dhrs11	11	84711682	84719820	-	1603	protein_coding	dehydrogenase/reductase (SDR family) member 11 [Source:MGI Symbol;Acc:MGI:2652816]	-
ENSMUSG00000036323	2387.07	2213.47	0.110712	0.00669282	0.0829724	Srp72	5	77122530	77147784	+	5717	protein_coding	signal recognition particle 72 [Source:MGI Symbol;Acc:MGI:1333795]	-
ENSMUSG00000037613	25.9572	37.2325	-0.501534	0.00673245	0.0834088	Tnfrsf23	7	143219546	143239609	-	3962	protein_coding	tumor necrosis factor receptor superfamily, member 23 [Source:MGI Symbol;Acc:MGI:1930269]	-
ENSMUSG00000045053	18.7997	9.70367	0.909415	0.00675388	0.0836192	Kcng3	17	83893386	83939324	-	3356	protein_coding	potassium voltage-gated channel, subfamily G, member 3 [Source:MGI Symbol;Acc:MGI:2663923]	-
ENSMUSG00000028125	145.885	109.94	0.39909	0.00676966	0.0837213	Abca4	3	121838092	121973772	+	12022	protein_coding	ATP-binding cassette, sub-family A (ABC1), member 4 [Source:MGI Symbol;Acc:MGI:109424]	-
ENSMUSG00000025505	477.134	547.538	-0.20436	0.00677148	0.0837213	Tmem80	7	140907652	140917069	+	3178	protein_coding	transmembrane protein 80 [Source:MGI Symbol;Acc:MGI:1918698]	-
ENSMUSG00000041782	35.1038	48.0223	-0.46861	0.00677547	0.0837213	Lad1	1	135746336	135761080	+	3400	protein_coding	ladinin [Source:MGI Symbol;Acc:MGI:109343]	-
ENSMUSG00000033486	114.176	134.799	-0.240987	0.00679962	0.083933	Catsper2	2	121223112	121244273	-	3695	protein_coding	cation channel, sperm associated 2 [Source:MGI Symbol;Acc:MGI:2387404]	-
ENSMUSG00000074578	290.839	346.825	-0.25209	0.00680331	0.083933	Zfas1	2	166904854	166907783	+	2930	lncRNA	zinc finger, NFX1-type containing 1, antisense RNA 1 [Source:MGI Symbol;Acc:MGI:1916199]	-
ENSMUSG00000021993	654.368	590.512	0.148254	0.00680598	0.083933	Mipep	14	61022022	61142927	+	5389	protein_coding	mitochondrial intermediate peptidase [Source:MGI Symbol;Acc:MGI:1917728]	-
ENSMUSG00000030854	3563.24	3835.3	-0.106359	0.00682159	0.0840704	Ptpn5	7	46727543	46783432	-	5794	protein_coding	protein tyrosine phosphatase, non-receptor type 5 [Source:MGI Symbol;Acc:MGI:97807]	-
ENSMUSG00000035235	214.882	247.325	-0.206456	0.00683182	0.0841414	Trim13	14	61835696	61843395	+	1650	protein_coding	tripartite motif-containing 13 [Source:MGI Symbol;Acc:MGI:1913847]	-
ENSMUSG00000035933	611.735	545.239	0.169083	0.00684679	0.0842706	Cog5	12	31704868	31987629	+	6298	protein_coding	component of oligomeric golgi complex 5 [Source:MGI Symbol;Acc:MGI:2145130]	-
ENSMUSG00000094090	56.323	42.7689	0.393316	0.00686885	0.0844868	Gm8494	5	146511698	146512930	+	1233	processed_pseudogene	predicted gene 8494 [Source:MGI Symbol;Acc:MGI:3645114]	-
ENSMUSG00000021244	2558.42	2209.9	0.210333	0.00687961	0.0845151	Ylpm1	12	85043095	85117289	+	9914	protein_coding	YLP motif containing 1 [Source:MGI Symbol;Acc:MGI:1926195]	-
ENSMUSG00000031155	1036.65	1135.9	-0.134958	0.00688013	0.0845151	Pim2	X	7744501	7749671	+	2795	protein_coding	proviral integration site 2 [Source:MGI Symbol;Acc:MGI:97587]	-
ENSMUSG00000106905	94.5457	130.11	-0.464214	0.00689027	0.0845844	Gm42741	6	127749336	127751613	-	2278	TEC	predicted gene 42741 [Source:MGI Symbol;Acc:MGI:5662878]	-
ENSMUSG00000033088	562.168	502.395	0.16985	0.00690538	0.0847147	Triobp	15	78831924	78890069	+	12302	protein_coding	TRIO and F-actin binding protein [Source:MGI Symbol;Acc:MGI:1349410]	-
ENSMUSG00000063412	228.291	181.008	0.346095	0.00691344	0.0847583	Gm10131	8	34578156	34578891	-	736	protein_coding	predicted pseudogene 10131 [Source:MGI Symbol;Acc:MGI:3704308]	-
ENSMUSG00000034892	1690.09	1347.99	0.327872	0.00692039	0.0847883	Rps29	12	69204496	69205960	-	693	protein_coding	ribosomal protein S29 [Source:MGI Symbol;Acc:MGI:107681]	-
ENSMUSG00000059562	7.0216	13.6535	-0.925299	0.0069308	0.0848606	Ccdc154	17	25381435	25390887	+	2635	protein_coding	coiled-coil domain containing 154 [Source:MGI Symbol;Acc:MGI:2685163]	-
ENSMUSG00000042688	2113.72	1965.91	0.105159	0.00694531	0.0849829	Mapk6	9	75276344	75317287	-	6675	protein_coding	mitogen-activated protein kinase 6 [Source:MGI Symbol;Acc:MGI:1354946]	-
ENSMUSG00000053581	1503.76	1623.89	-0.110963	0.00695589	0.0850571	Zfand2a	5	139456966	139470304	-	3407	protein_coding	zinc finger, AN1-type domain 2A [Source:MGI Symbol;Acc:MGI:2140729]	-
ENSMUSG00000032323	125.391	148.532	-0.253537	0.00696275	0.0850857	Cyp11a1	9	57913694	57934306	+	4804	protein_coding	cytochrome P450, family 11, subfamily a, polypeptide 1 [Source:MGI Symbol;Acc:MGI:88582]	-
ENSMUSG00000097934	10.914	18.5636	-0.794015	0.00697455	0.0851746	6720483E21Rik	1	20958874	20960697	-	1120	lncRNA	RIKEN cDNA 6720483E21 gene [Source:MGI Symbol;Acc:MGI:1924991]	-
ENSMUSG00000109387	2.99333	7.03907	-1.28073	0.00698269	1	Gm45182	7	90807808	90810211	+	2404	TEC	predicted gene 45182 [Source:MGI Symbol;Acc:MGI:5753758]	-
ENSMUSG00000029352	36.0046	50.7586	-0.492216	0.00699871	0.0853634	Crybb3	5	113223705	113229450	-	2333	protein_coding	crystallin, beta B3 [Source:MGI Symbol;Acc:MGI:102717]	-
ENSMUSG00000110580	25.9301	39.3785	-0.616585	0.00700025	0.0853634	D830024N08Rik	8	84302673	84312548	+	2899	lncRNA	RIKEN cDNA D830024N08 gene [Source:MGI Symbol;Acc:MGI:2442966]	-
ENSMUSG00000046449	970.684	807.002	0.268411	0.00700362	0.0853634	Nexmif	X	103121040	103244791	-	11532	protein_coding	neurite extension and migration factor [Source:MGI Symbol;Acc:MGI:2148050]	-
ENSMUSG00000068036	2312.92	2052.36	0.171935	0.00703266	0.0856563	Afdn	17	13980801	14126412	+	10325	protein_coding	afadin, adherens junction formation factor [Source:MGI Symbol;Acc:MGI:1314653]	-
ENSMUSG00000038323	529.064	480.722	0.135966	0.00703675	0.0856563	1700066M21Rik	1	57416779	57424582	+	3235	protein_coding	RIKEN cDNA 1700066M21 gene [Source:MGI Symbol;Acc:MGI:1920717]	-
ENSMUSG00000026123	6306.94	5858.54	0.106412	0.00704185	0.085663	Plekhb2	1	34889057	34918661	+	7987	protein_coding	pleckstrin homology domain containing, family B (evectins) member 2 [Source:MGI Symbol;Acc:MGI:2385825]	-
ENSMUSG00000113861	1.6121	5.12642	-1.59541	0.00705558	1	Gm6190	12	88320083	88321456	-	1374	processed_pseudogene	predicted gene 6190 [Source:MGI Symbol;Acc:MGI:3643523]	-
ENSMUSG00000027479	3974.64	3369.14	0.23934	0.00705933	0.0858201	Mapre1	2	153583194	153615230	+	7811	protein_coding	microtubule-associated protein, RP/EB family, member 1 [Source:MGI Symbol;Acc:MGI:891995]	-
ENSMUSG00000020057	24.8975	35.6586	-0.48228	0.00711919	0.0864401	Dram1	10	88158666	88214942	-	3045	protein_coding	DNA-damage regulated autophagy modulator 1 [Source:MGI Symbol;Acc:MGI:1918962]	-
ENSMUSG00000039693	387.018	323.589	0.26196	0.00711951	0.0864401	Msantd3	4	48539935	48561919	+	1973	protein_coding	Myb/SANT-like DNA-binding domain containing 3 [Source:MGI Symbol;Acc:MGI:1913915]	-
ENSMUSG00000050721	316.942	263.653	0.268146	0.00713361	0.0865052	Plekho2	9	65459980	65487322	-	5547	protein_coding	pleckstrin homology domain containing, family O member 2 [Source:MGI Symbol;Acc:MGI:2143132]	-
ENSMUSG00000035314	975.251	1059.14	-0.12467	0.00713407	0.0865052	Gdpd5	7	99030621	99111084	+	6739	protein_coding	glycerophosphodiester phosphodiesterase domain containing 5 [Source:MGI Symbol;Acc:MGI:2686926]	-
ENSMUSG00000082394	9.08922	3.67183	1.23451	0.00713453	1	Gm4596	3	116321786	116322227	-	442	processed_pseudogene	predicted gene 4596 [Source:MGI Symbol;Acc:MGI:3782779]	-
ENSMUSG00000117269	3.831	1.02584	1.95585	0.0071442	1	Gm9706	17	46717930	46718410	-	481	processed_pseudogene	predicted gene 9706 [Source:MGI Symbol;Acc:MGI:3780113]	-
ENSMUSG00000045349	1165.76	1404.59	-0.270915	0.00714577	0.0865757	Sh2d5	4	137977714	137988643	+	3740	protein_coding	SH2 domain containing 5 [Source:MGI Symbol;Acc:MGI:2446215]	-
ENSMUSG00000097445	20.0258	29.4715	-0.562051	0.00714908	0.0865757	Gm26631	9	57438570	57444912	-	2505	lncRNA	predicted gene, 26631 [Source:MGI Symbol;Acc:MGI:5477125]	-
ENSMUSG00000103657	3.54929	8.22694	-1.18011	0.00716601	1	Gm37204	9	100547892	100551852	+	3961	TEC	predicted gene, 37204 [Source:MGI Symbol;Acc:MGI:5610432]	-
ENSMUSG00000023921	774.514	672.633	0.201809	0.00718985	0.0869538	Mmut	17	41245576	41272879	+	3786	protein_coding	methylmalonyl-Coenzyme A mutase [Source:MGI Symbol;Acc:MGI:97239]	-
ENSMUSG00000041153	412.458	472.454	-0.195555	0.00719171	0.0869538	Osgin2	4	15997121	16013888	-	5571	protein_coding	oxidative stress induced growth inhibitor family member 2 [Source:MGI Symbol;Acc:MGI:2384798]	-
ENSMUSG00000002289	132.225	110.082	0.26979	0.00719417	0.0869538	Angptl4	17	33992724	34000804	-	3541	protein_coding	angiopoietin-like 4 [Source:MGI Symbol;Acc:MGI:1888999]	-
ENSMUSG00000028709	95.6186	121.827	-0.3527	0.00720884	0.0870753	Mob3c	4	115685289	115693382	+	2975	protein_coding	MOB kinase activator 3C [Source:MGI Symbol;Acc:MGI:2140623]	-
ENSMUSG00000042807	1083.54	970.014	0.156572	0.00721663	0.0871134	Hecw2	1	53846035	54234327	-	12947	protein_coding	HECT, C2 and WW domain containing E3 ubiquitin protein ligase 2 [Source:MGI Symbol;Acc:MGI:2685817]	-
ENSMUSG00000033669	126.741	153.776	-0.283899	0.00722934	0.0872109	Zfp7	15	76763459	76776595	+	5816	protein_coding	zinc finger protein 7 [Source:MGI Symbol;Acc:MGI:99208]	zf-C2H2
ENSMUSG00000023980	359.567	407.88	-0.190278	0.00725289	0.087439	Taf8	17	47794289	47813217	-	4537	protein_coding	TATA-box binding protein associated factor 8 [Source:MGI Symbol;Acc:MGI:1926879]	-
ENSMUSG00000103898	35.6989	48.2572	-0.431456	0.00726087	0.087479	Gm30238	12	112657420	112660022	-	2603	TEC	predicted gene, 30238 [Source:MGI Symbol;Acc:MGI:5589397]	-
ENSMUSG00000042608	806.038	905.699	-0.173127	0.00729607	0.0878188	Stk40	4	125997750	126034822	+	4117	protein_coding	serine/threonine kinase 40 [Source:MGI Symbol;Acc:MGI:1921428]	-
ENSMUSG00000026810	900.103	1001	-0.150325	0.0072984	0.0878188	Dpm2	2	32460870	32463591	+	1971	protein_coding	dolichol-phosphate (beta-D) mannosyltransferase 2 [Source:MGI Symbol;Acc:MGI:1330238]	-
ENSMUSG00000086604	21.0468	32.78	-0.622977	0.00731215	0.0878813	Gm15510	7	5049948	5060115	-	1172	lncRNA	predicted gene 15510 [Source:MGI Symbol;Acc:MGI:3782958]	-
ENSMUSG00000021277	4149.69	3705.86	0.163134	0.00731294	0.0878813	Traf3	12	111132804	111233587	+	7350	protein_coding	TNF receptor-associated factor 3 [Source:MGI Symbol;Acc:MGI:108041]	-
ENSMUSG00000064452	15.3363	8.49157	0.827113	0.00733353	0.0880562	Gm24564	12	109597508	109597582	+	75	snoRNA	predicted gene, 24564 [Source:MGI Symbol;Acc:MGI:5454341]	-
ENSMUSG00000031754	1494.15	1359.33	0.139324	0.00733684	0.0880562	Nudt21	8	94742124	94763659	-	5350	protein_coding	nudix (nucleoside diphosphate linked moiety X)-type motif 21 [Source:MGI Symbol;Acc:MGI:1915469]	-
ENSMUSG00000015053	109.082	134.829	-0.313453	0.00736933	0.0883897	Gata2	6	88170873	88184014	+	5398	protein_coding	GATA binding protein 2 [Source:MGI Symbol;Acc:MGI:95662]	zf-GATA
ENSMUSG00000104348	17.998	27.2648	-0.598559	0.00738942	0.0885327	Gm37691	1	192963579	192966151	+	2573	TEC	predicted gene, 37691 [Source:MGI Symbol;Acc:MGI:5610919]	-
ENSMUSG00000054582	14.9392	24.6699	-0.697805	0.00739456	0.0885327	Pabpc1l	2	163867370	163892458	+	2724	protein_coding	poly(A) binding protein, cytoplasmic 1-like [Source:MGI Symbol;Acc:MGI:1922908]	-
ENSMUSG00000024960	675.99	617.773	0.133125	0.00739537	0.0885327	Plcb3	19	6929693	6953838	-	6960	protein_coding	phospholipase C, beta 3 [Source:MGI Symbol;Acc:MGI:104778]	-
ENSMUSG00000100586	0.617496	3.04427	-2.43691	0.00741156	1	Vmn1r90	7	14289399	14297431	-	7796	protein_coding	vomeronasal 1 receptor 90 [Source:MGI Symbol;Acc:MGI:3612342]	-
ENSMUSG00000035521	1492.32	1620.62	-0.120744	0.00741366	0.0886953	Gnptg	17	25452305	25459098	-	2249	protein_coding	N-acetylglucosamine-1-phosphotransferase, gamma subunit [Source:MGI Symbol;Acc:MGI:2147006]	-
ENSMUSG00000109604	0.404667	2.71324	-2.73536	0.00742127	1	Gm45346	2	109501253	109506936	-	1273	lncRNA	predicted gene 45346 [Source:MGI Symbol;Acc:MGI:5791182]	-
ENSMUSG00000028603	1941.82	1791.33	0.116939	0.00742277	0.0886983	Scp2	4	107901036	108002195	-	3478	protein_coding	sterol carrier protein 2, liver [Source:MGI Symbol;Acc:MGI:98254]	-
ENSMUSG00000027983	180.759	210.242	-0.207387	0.00742334	0.0886983	Cyp2u1	3	131082090	131096876	-	5242	protein_coding	cytochrome P450, family 2, subfamily u, polypeptide 1 [Source:MGI Symbol;Acc:MGI:1918769]	-
ENSMUSG00000090665	3.08846	7.96199	-1.28609	0.00742372	1	Gad1-ps	10	99279906	99281681	+	1776	processed_pseudogene	glutamate decarboxylase 1, pseudogene [Source:MGI Symbol;Acc:MGI:95633]	-
ENSMUSG00000004933	3692.77	4118.41	-0.156964	0.00743338	0.0887619	Matk	10	81088769	81099199	+	4594	protein_coding	megakaryocyte-associated tyrosine kinase [Source:MGI Symbol;Acc:MGI:99259]	-
ENSMUSG00000075122	12.6086	20.1132	-0.677885	0.00743987	0.0887831	Cd80	16	38275923	38316697	+	3703	protein_coding	CD80 antigen [Source:MGI Symbol;Acc:MGI:101775]	-
ENSMUSG00000039001	1785.11	1446.57	0.305029	0.00746024	0.0888944	Rps21	2	179899170	179900238	+	810	protein_coding	ribosomal protein S21 [Source:MGI Symbol;Acc:MGI:1913731]	-
ENSMUSG00000115976	8.01437	15.0935	-0.949345	0.00746094	0.0888944	Gm31462	15	80889608	80890611	-	544	lncRNA	predicted gene, 31462 [Source:MGI Symbol;Acc:MGI:5590621]	-
ENSMUSG00000097216	56.1371	70.9851	-0.363605	0.00746337	0.0888944	4932441J04Rik	5	57727424	57877543	-	4716	lncRNA	RIKEN cDNA 4932441J04 gene [Source:MGI Symbol;Acc:MGI:2441691]	-
ENSMUSG00000022540	2447.19	2635.32	-0.107517	0.0074753	0.0889802	Rogdi	16	4826594	4831417	-	2343	protein_coding	rogdi homolog [Source:MGI Symbol;Acc:MGI:1913299]	-
ENSMUSG00000049323	881.784	753.687	0.222838	0.00748273	0.0890123	Smcr8	11	60668350	60679113	+	8078	protein_coding	Smith-Magenis syndrome chromosome region, candidate 8 homolog (human) [Source:MGI Symbol;Acc:MGI:2444720]	-
ENSMUSG00000022386	419.565	465.19	-0.147486	0.00749163	0.0890618	Trmu	15	85763513	85781595	+	3974	protein_coding	tRNA 5-methylaminomethyl-2-thiouridylate methyltransferase [Source:MGI Symbol;Acc:MGI:1919276]	-
ENSMUSG00000103937	1.37799	4.83721	-1.77779	0.0074926	1	Gm37186	16	3988640	3991500	-	2861	TEC	predicted gene, 37186 [Source:MGI Symbol;Acc:MGI:5610414]	-
ENSMUSG00000090083	199.594	234.396	-0.225215	0.00751129	0.0892392	Rnf8	17	29833764	29863965	+	11703	protein_coding	ring finger protein 8 [Source:MGI Symbol;Acc:MGI:1929069]	-
ENSMUSG00000020424	98.9316	121.296	-0.312584	0.0075207	0.0892946	Castor1	11	4168225	4172409	+	1574	protein_coding	cytosolic arginine sensor for mTORC1 subunit 1 [Source:MGI Symbol;Acc:MGI:1919212]	-
ENSMUSG00000079699	9.08783	3.30042	1.34775	0.00755092	1	Gm6592	X	8710233	8715846	+	507	protein_coding	predicted gene 6592 [Source:MGI Symbol;Acc:MGI:3647394]	-
ENSMUSG00000097993	41.974	62.3149	-0.577716	0.00759536	0.0900911	Ptprv	1	135036235	135060332	-	6987	protein_coding	protein tyrosine phosphatase, receptor type, V [Source:MGI Symbol;Acc:MGI:108027]	-
ENSMUSG00000040250	522.178	578.43	-0.146634	0.00759735	0.0900911	Ints13	6	146451130	146479333	-	8485	protein_coding	integrator complex subunit 13 [Source:MGI Symbol;Acc:MGI:1918427]	-
ENSMUSG00000014668	1155.96	1247.01	-0.10698	0.00760488	0.0901235	Chfr	5	110283708	110319838	+	4437	protein_coding	checkpoint with forkhead and ring finger domains [Source:MGI Symbol;Acc:MGI:2444898]	-
ENSMUSG00000065259	3.61014	0.62708	2.34894	0.00761262	1	Snora30	7	127127046	127127175	+	130	snoRNA	small nucleolar RNA, H/ACA box 30 [Source:MGI Symbol;Acc:MGI:3819499]	-
ENSMUSG00000072969	443.878	398.664	0.161943	0.00762883	0.0903505	Armcx5	X	134643482	134648071	+	4247	protein_coding	armadillo repeat containing, X-linked 5 [Source:MGI Symbol;Acc:MGI:2148026]	-
ENSMUSG00000003934	3811.18	3440.95	0.147582	0.00764984	0.0905424	Efnb3	11	69444918	69451031	-	3183	protein_coding	ephrin B3 [Source:MGI Symbol;Acc:MGI:109196]	-
ENSMUSG00000027272	1357.68	1217.98	0.15627	0.00771278	0.0912299	Ubr1	2	120690750	120801196	-	9889	protein_coding	ubiquitin protein ligase E3 component n-recognin 1 [Source:MGI Symbol;Acc:MGI:1277977]	-
ENSMUSG00000097267	55.3874	35.777	0.628485	0.00773095	0.0913874	1700109K24Rik	15	76968598	76980514	+	1492	lncRNA	RIKEN cDNA 1700109K24 gene [Source:MGI Symbol;Acc:MGI:1921553]	-
ENSMUSG00000049939	1535.89	1650.87	-0.104289	0.00775083	0.0914948	Lrrc4	6	28661830	28831746	-	3996	protein_coding	leucine rich repeat containing 4 [Source:MGI Symbol;Acc:MGI:2182081]	-
ENSMUSG00000005583	9055.26	7996.97	0.179747	0.00775263	0.0914948	Mef2c	13	83652153	83815199	+	15715	protein_coding	myocyte enhancer factor 2C [Source:MGI Symbol;Acc:MGI:99458]	SRF
ENSMUSG00000037573	708.7	880.334	-0.313494	0.00775462	0.0914948	Tob1	11	94102280	94106321	+	2288	protein_coding	transducer of ErbB-2.1 [Source:MGI Symbol;Acc:MGI:1349721]	-
ENSMUSG00000085436	45.0227	59.3568	-0.37278	0.00778016	0.0917387	Zfp335os	2	164753274	164761878	+	1278	lncRNA	zinc finger protein 335, opposite strand [Source:MGI Symbol;Acc:MGI:3649775]	-
ENSMUSG00000036057	1909.9	2076.98	-0.123924	0.0077926	0.0917935	Ptpn23	9	110214150	110237281	-	5619	protein_coding	protein tyrosine phosphatase, non-receptor type 23 [Source:MGI Symbol;Acc:MGI:2144837]	-
ENSMUSG00000030605	2800.97	2506.45	0.161392	0.00779457	0.0917935	Mfge8	7	78783516	78798808	-	4694	protein_coding	milk fat globule EGF and factor V/VIII domain containing [Source:MGI Symbol;Acc:MGI:102768]	-
ENSMUSG00000034463	438.041	370.994	0.237959	0.00783404	0.0921415	Scara3	14	66156843	66191384	-	3597	protein_coding	scavenger receptor class A, member 3 [Source:MGI Symbol;Acc:MGI:2444418]	-
ENSMUSG00000058498	93.784	115.155	-0.318574	0.00783495	0.0921415	Rnf207	4	152391476	152403450	-	6331	protein_coding	ring finger protein 207 [Source:MGI Symbol;Acc:MGI:2684989]	-
ENSMUSG00000069670	1312.33	1193.11	0.139539	0.00783881	0.0921415	Nkain2	10	31565306	32766458	-	4710	protein_coding	Na+/K+ transporting ATPase interacting 2 [Source:MGI Symbol;Acc:MGI:1923447]	-
ENSMUSG00000039323	2283.88	1737.45	0.395181	0.00784702	0.0921805	Igfbp2	1	72863662	72891633	+	1847	protein_coding	insulin-like growth factor binding protein 2 [Source:MGI Symbol;Acc:MGI:96437]	-
ENSMUSG00000022365	1671.31	1556.98	0.101395	0.00787601	0.0924158	Derl1	15	57732898	57755844	-	3328	protein_coding	Der1-like domain family, member 1 [Source:MGI Symbol;Acc:MGI:1915069]	-
ENSMUSG00000083027	7.13965	13.1541	-0.873785	0.00787688	0.0924158	Gm13140	4	147026933	147030282	+	3151	processed_pseudogene	predicted gene 13140 [Source:MGI Symbol;Acc:MGI:3649297]	-
ENSMUSG00000043913	26.0925	17.1465	0.616264	0.007887	0.092477	Ccdc60	5	116262700	116427044	-	4703	protein_coding	coiled-coil domain containing 60 [Source:MGI Symbol;Acc:MGI:2141043]	-
ENSMUSG00000043773	84.3809	114.087	-0.44302	0.00790259	0.0925808	1700048O20Rik	9	121766289	121776082	+	2099	lncRNA	RIKEN cDNA 1700048O20 gene [Source:MGI Symbol;Acc:MGI:1920637]	-
ENSMUSG00000079003	726.239	820.683	-0.173688	0.0079057	0.0925808	Samd1	8	84724130	84727038	+	2564	protein_coding	sterile alpha motif domain containing 1 [Source:MGI Symbol;Acc:MGI:2142433]	-
ENSMUSG00000022617	30.1782	42.3889	-0.472666	0.0079196	0.0926582	Chkb	15	89310563	89314111	-	3061	protein_coding	choline kinase beta [Source:MGI Symbol;Acc:MGI:1328313]	-
ENSMUSG00000036698	3161.38	2793.97	0.177805	0.00792663	0.0926582	Ago2	15	72967693	73056784	-	14031	protein_coding	argonaute RISC catalytic subunit 2 [Source:MGI Symbol;Acc:MGI:2446632]	-
ENSMUSG00000037086	30.6297	20.6646	0.551687	0.00792708	0.0926582	Prr32	X	44179781	44181668	+	1110	protein_coding	proline rich 32 [Source:MGI Symbol;Acc:MGI:1916050]	-
ENSMUSG00000043683	2170.2	1887.3	0.202876	0.00793259	0.092665	Fem1a	17	56563810	56570610	+	6801	protein_coding	fem 1 homolog a [Source:MGI Symbol;Acc:MGI:1335089]	-
ENSMUSG00000099517	0.583632	2.88784	-2.41271	0.00794502	1	H3c8	13	23719592	23720121	+	530	protein_coding	H3 clustered histone 8 [Source:MGI Symbol;Acc:MGI:2145541]	-
ENSMUSG00000104443	16.5231	9.69092	0.732847	0.00795982	0.0929254	4932442E05Rik	10	118696731	118699447	+	2717	TEC	RIKEN cDNA 4932442E05 gene [Source:MGI Symbol;Acc:MGI:1921665]	-
ENSMUSG00000084440	4.70906	1.45444	1.61539	0.00796486	1	Gm26254	4	31998624	31998741	-	118	snRNA	predicted gene, 26254 [Source:MGI Symbol;Acc:MGI:5456031]	-
ENSMUSG00000038664	4622.7	4187.69	0.142073	0.00797652	0.0930627	Herc1	9	66257732	66416057	+	27464	protein_coding	HECT and RLD domain containing E3 ubiquitin protein ligase family member 1 [Source:MGI Symbol;Acc:MGI:2384589]	-
ENSMUSG00000108037	17.8157	30.8492	-0.808762	0.00799133	0.0931777	Gm44597	6	125016779	125028505	+	3634	lncRNA	predicted gene 44597 [Source:MGI Symbol;Acc:MGI:5753173]	-
ENSMUSG00000022503	243.366	275.431	-0.175661	0.00799819	0.0931999	Nubp1	16	10229812	10242292	+	3637	protein_coding	nucleotide binding protein 1 [Source:MGI Symbol;Acc:MGI:1347073]	-
ENSMUSG00000030108	294.801	234.159	0.324172	0.00801284	0.0933129	Slc6a13	6	121277186	121314692	+	2904	protein_coding	solute carrier family 6 (neurotransmitter transporter, GABA), member 13 [Source:MGI Symbol;Acc:MGI:95629]	-
ENSMUSG00000042323	1234.64	1125.31	0.133879	0.00802165	0.0933577	Pbrm1	14	30741095	30843549	+	8846	protein_coding	polybromo 1 [Source:MGI Symbol;Acc:MGI:1923998]	HMG
ENSMUSG00000056228	297.54	335.502	-0.179051	0.00803404	0.0933885	Cars2	8	11563977	11600783	-	7237	protein_coding	cysteinyl-tRNA synthetase 2 (mitochondrial)(putative) [Source:MGI Symbol;Acc:MGI:1919191]	-
ENSMUSG00000027806	988.607	1078.41	-0.130071	0.00803422	0.0933885	Tsc22d2	3	58322136	58374204	+	11244	protein_coding	TSC22 domain family, member 2 [Source:MGI Symbol;Acc:MGI:1919283]	TSC22
ENSMUSG00000010097	1735.69	1954.01	-0.171589	0.00804859	0.0934977	Nxf1	19	8734437	8748286	+	4427	protein_coding	nuclear RNA export factor 1 [Source:MGI Symbol;Acc:MGI:1858330]	-
ENSMUSG00000082248	2.0967	5.83926	-1.54342	0.00806034	1	Gm13161	4	147527928	147528486	+	559	processed_pseudogene	predicted gene 13161 [Source:MGI Symbol;Acc:MGI:3650656]	-
ENSMUSG00000040488	1886.42	2240.35	-0.249232	0.00808726	0.0937442	Ltbp4	7	27004561	27037117	-	6463	protein_coding	latent transforming growth factor beta binding protein 4 [Source:MGI Symbol;Acc:MGI:1321395]	-
ENSMUSG00000055333	4019.33	3228.85	0.315677	0.00808974	0.0937442	Fat2	11	55141435	55227390	-	14528	protein_coding	FAT atypical cadherin 2 [Source:MGI Symbol;Acc:MGI:2685369]	-
ENSMUSG00000043463	583.613	671.464	-0.2049	0.00809641	0.0937442	Rab9b	X	135758896	135769504	-	3980	protein_coding	RAB9B, member RAS oncogene family [Source:MGI Symbol;Acc:MGI:2442454]	-
ENSMUSG00000033106	485.876	545.506	-0.164147	0.00809798	0.0937442	Slc7a6os	8	106927349	106937567	-	4220	protein_coding	solute carrier family 7, member 6 opposite strand [Source:MGI Symbol;Acc:MGI:1916951]	-
ENSMUSG00000044562	135.904	174.448	-0.366665	0.00810114	0.0937442	Rasip1	7	45276912	45288517	+	3202	protein_coding	Ras interacting protein 1 [Source:MGI Symbol;Acc:MGI:1917153]	-
ENSMUSG00000031529	3063.62	2755.41	0.152403	0.00810507	0.0937442	Tnks	8	35293614	35432844	-	14888	protein_coding	tankyrase, TRF1-interacting ankyrin-related ADP-ribose polymerase [Source:MGI Symbol;Acc:MGI:1341087]	-
ENSMUSG00000078636	295.817	338.4	-0.187807	0.00810848	0.0937442	Gm7336	7	51396395	51397626	+	1232	processed_pseudogene	predicted gene 7336 [Source:MGI Symbol;Acc:MGI:3644851]	-
ENSMUSG00000059237	7.58997	13.4074	-0.853072	0.00810965	0.0937442	Ppp1r2-ps4	9	66712588	66713220	-	633	processed_pseudogene	protein phosphatase 1, regulatory (inhibitor) subunit 2, pseudogene 4 [Source:MGI Symbol;Acc:MGI:3645199]	-
ENSMUSG00000104761	7.10726	13.2211	-0.914443	0.00812193	0.093745	Gm43511	5	100946615	100948911	+	2297	TEC	predicted gene 43511 [Source:MGI Symbol;Acc:MGI:5663648]	-
ENSMUSG00000103088	331.191	281.927	0.238216	0.00812385	0.093745	Pcdhgb6	18	37875147	37974926	+	4684	protein_coding	protocadherin gamma subfamily B, 6 [Source:MGI Symbol;Acc:MGI:1935197]	-
ENSMUSG00000052751	897.386	999.771	-0.1592	0.00812467	0.093745	Repin1	6	48570817	48576016	+	3975	protein_coding	replication initiator 1 [Source:MGI Symbol;Acc:MGI:1889817]	zf-C2H2
ENSMUSG00000004347	394.554	330.04	0.255874	0.00813435	0.0937992	Pde1c	6	56046789	56629472	-	20520	protein_coding	phosphodiesterase 1C [Source:MGI Symbol;Acc:MGI:108413]	-
ENSMUSG00000031949	147.459	172.749	-0.232818	0.00814374	0.09385	Adat1	8	112693540	112718934	-	4399	protein_coding	adenosine deaminase, tRNA-specific 1 [Source:MGI Symbol;Acc:MGI:1353631]	-
ENSMUSG00000101493	27.4305	40.0706	-0.572299	0.00816086	0.093965	2810405F17Rik	4	137114575	137115754	-	1180	lncRNA	RIKEN cDNA 2810405F17 gene [Source:MGI Symbol;Acc:MGI:1917225]	-
ENSMUSG00000005483	991.99	1108.58	-0.162572	0.0081637	0.093965	Dnajb1	8	84334822	84339282	+	3204	protein_coding	DnaJ heat shock protein family (Hsp40) member B1 [Source:MGI Symbol;Acc:MGI:1931874]	-
ENSMUSG00000039318	1610.47	1440.55	0.158191	0.0081901	0.0942112	Rab3gap2	1	184936314	185018956	+	10800	protein_coding	RAB3 GTPase activating protein subunit 2 [Source:MGI Symbol;Acc:MGI:1916043]	-
ENSMUSG00000041773	10829.3	10053.1	0.107099	0.00819651	0.0942273	Enc1	13	97377613	97389542	+	4737	protein_coding	ectodermal-neural cortex 1 [Source:MGI Symbol;Acc:MGI:109610]	-
ENSMUSG00000022848	2518.89	2303.31	0.130093	0.00822072	0.0944479	Slc49a4	16	35514432	35589726	-	5395	protein_coding	solute carrier family 49 member 4 [Source:MGI Symbol;Acc:MGI:2387188]	-
ENSMUSG00000032860	17.8506	10.9104	0.766286	0.00824958	0.0947217	P2ry2	7	100645775	100662073	-	3927	protein_coding	purinergic receptor P2Y, G-protein coupled 2 [Source:MGI Symbol;Acc:MGI:105107]	-
ENSMUSG00000030247	104.251	136.829	-0.388429	0.00825864	0.0947679	Kcnj8	6	142510563	142517340	-	2548	protein_coding	potassium inwardly-rectifying channel, subfamily J, member 8 [Source:MGI Symbol;Acc:MGI:1100508]	-
ENSMUSG00000097601	76.9874	96.5865	-0.32437	0.0082848	0.0950102	Gm26660	14	25316297	25380033	-	6478	lncRNA	predicted gene, 26660 [Source:MGI Symbol;Acc:MGI:5477154]	-
ENSMUSG00000031229	3976.06	3442.25	0.208214	0.00833012	0.0954717	Atrx	X	104841221	104973009	-	21757	protein_coding	ATRX, chromatin remodeler [Source:MGI Symbol;Acc:MGI:103067]	-
ENSMUSG00000090226	0.411198	2.46119	-2.56723	0.00835752	1	Gm16110	5	22539440	22541116	+	892	lncRNA	predicted gene 16110 [Source:MGI Symbol;Acc:MGI:3801975]	-
ENSMUSG00000022241	928.303	846.556	0.134827	0.00836813	0.0958489	Tars	15	11382387	11399751	-	5901	protein_coding	threonyl-tRNA synthetase [Source:MGI Symbol;Acc:MGI:106314]	-
ENSMUSG00000120978	6.67466	12.0712	-0.856148	0.00837882	0.0959131	ENSMUSG00000120978	13	92667384	92669317	+	1934	lncRNA	novel transcript	-
ENSMUSG00000079043	62.1809	79.7682	-0.372849	0.00841318	0.0962478	Fastkd5	2	130455760	130471947	-	3015	protein_coding	FAST kinase domains 5 [Source:MGI Symbol;Acc:MGI:2139469]	-
ENSMUSG00000026354	109.257	89.8431	0.28797	0.00842225	0.0962931	Lct	1	128212493	128256055	-	6406	protein_coding	lactase [Source:MGI Symbol;Acc:MGI:104576]	-
ENSMUSG00000039048	871.509	944.027	-0.110711	0.00843484	0.0963784	Foxred1	9	35115502	35122351	-	4520	protein_coding	FAD-dependent oxidoreductase domain containing 1 [Source:MGI Symbol;Acc:MGI:2446262]	-
ENSMUSG00000028405	1291.42	1171.17	0.142739	0.00845221	0.0964302	Aco1	4	40143081	40198338	+	4496	protein_coding	aconitase 1 [Source:MGI Symbol;Acc:MGI:87879]	-
ENSMUSG00000033596	645.127	588.046	0.129339	0.00845371	0.0964302	Rfwd3	8	111997576	112026854	-	6937	protein_coding	ring finger and WD repeat domain 3 [Source:MGI Symbol;Acc:MGI:2384584]	-
ENSMUSG00000021699	839.637	742.541	0.173821	0.00845924	0.0964302	Pde4d	13	108586482	110089995	+	12006	protein_coding	phosphodiesterase 4D, cAMP specific [Source:MGI Symbol;Acc:MGI:99555]	-
ENSMUSG00000108238	0.754518	3.51503	-2.17112	0.00846378	1	Gm43984	6	134061564	134064427	+	2864	TEC	predicted gene, 43984 [Source:MGI Symbol;Acc:MGI:5690376]	-
ENSMUSG00000036371	5443.54	4930.97	0.143622	0.00846472	0.0964302	Serbp1	6	67215160	67274720	+	20117	protein_coding	serpine1 mRNA binding protein 1 [Source:MGI Symbol;Acc:MGI:1914120]	-
ENSMUSG00000012520	17.9659	26.8958	-0.579667	0.00846499	0.0964302	Phox2b	5	67251742	67256644	-	3645	protein_coding	paired-like homeobox 2b [Source:MGI Symbol;Acc:MGI:1100882]	Homeobox
ENSMUSG00000026155	1215.7	1083.68	0.164635	0.00849349	0.0966963	Smap1	1	23883927	23961398	-	3575	protein_coding	small ArfGAP 1 [Source:MGI Symbol;Acc:MGI:2138261]	-
ENSMUSG00000023047	18.3095	28.2855	-0.64732	0.00850317	0.096748	Amhr2	15	102353802	102363068	+	2005	protein_coding	anti-Mullerian hormone type 2 receptor [Source:MGI Symbol;Acc:MGI:105062]	-
ENSMUSG00000021190	3408.13	3194.48	0.094469	0.00851914	0.0968711	Lgmn	12	102360343	102406072	-	2323	protein_coding	legumain [Source:MGI Symbol;Acc:MGI:1330838]	-
ENSMUSG00000038119	354.424	304.537	0.212994	0.00853195	0.0969028	Cdon	9	35332424	35418948	+	7715	protein_coding	cell adhesion molecule-related/down-regulated by oncogenes [Source:MGI Symbol;Acc:MGI:1926387]	-
ENSMUSG00000018196	1210	1340.19	-0.148945	0.00853222	0.0969028	Glrx2	1	143592076	143625414	+	8772	protein_coding	glutaredoxin 2 (thioltransferase) [Source:MGI Symbol;Acc:MGI:1916617]	-
ENSMUSG00000073787	34.4768	21.9213	0.642307	0.0085466	0.0969921	Gm10575	7	141041394	141047684	-	3871	lncRNA	predicted gene 10575 [Source:MGI Symbol;Acc:MGI:3708765]	-
ENSMUSG00000041378	1192	1504.42	-0.335208	0.0085504	0.0969921	Cldn5	16	18595597	18597012	+	1416	protein_coding	claudin 5 [Source:MGI Symbol;Acc:MGI:1276112]	-
ENSMUSG00000020224	375.513	430.792	-0.19871	0.0085807	0.0971744	Llph	10	120062975	120068487	+	2181	protein_coding	LLP homolog, long-term synaptic facilitation (Aplysia) [Source:MGI Symbol;Acc:MGI:1913475]	-
ENSMUSG00000031673	1523.28	1384.81	0.137562	0.00858103	0.0971744	Cdh11	8	103358727	103512274	-	8904	protein_coding	cadherin 11 [Source:MGI Symbol;Acc:MGI:99217]	-
ENSMUSG00000037656	1837.12	1652.13	0.150806	0.00858196	0.0971744	Slc20a2	8	22966804	23059628	+	6216	protein_coding	solute carrier family 20, member 2 [Source:MGI Symbol;Acc:MGI:97851]	-
ENSMUSG00000025223	2637.33	2802.99	-0.0887071	0.00858937	0.0971936	Ldb1	19	46020009	46033653	-	4606	protein_coding	LIM domain binding 1 [Source:MGI Symbol;Acc:MGI:894762]	-
ENSMUSG00000038304	20.6377	29.8438	-0.522797	0.00859399	0.0971936	Cd160	3	96706079	96736667	-	2642	protein_coding	CD160 antigen [Source:MGI Symbol;Acc:MGI:1860383]	-
ENSMUSG00000029661	1525.8	1259.14	0.276443	0.00860445	0.0972535	Col1a2	6	4504814	4541544	+	12426	protein_coding	collagen, type I, alpha 2 [Source:MGI Symbol;Acc:MGI:88468]	-
ENSMUSG00000020946	2223.26	2025.01	0.136094	0.00862374	0.097413	Gosr2	11	103567675	103588724	-	3266	protein_coding	golgi SNAP receptor complex member 2 [Source:MGI Symbol;Acc:MGI:1927204]	-
ENSMUSG00000026712	85.2627	60.0132	0.496336	0.00863704	0.0974808	Mrc1	2	14234203	14336868	+	6371	protein_coding	mannose receptor, C type 1 [Source:MGI Symbol;Acc:MGI:97142]	-
ENSMUSG00000106028	7.46907	13.2603	-0.848059	0.00864009	0.0974808	Gm8493	5	109699758	109702022	-	489	unprocessed_pseudogene	predicted gene 8493 [Source:MGI Symbol;Acc:MGI:3779800]	-
ENSMUSG00000024168	189.803	223.381	-0.22987	0.00865594	0.097601	Tmem204	17	25276676	25302565	-	2378	protein_coding	transmembrane protein 204 [Source:MGI Symbol;Acc:MGI:3039635]	-
ENSMUSG00000034854	675.205	746.785	-0.15095	0.00866158	0.0976016	Mfsd12	10	81193325	81202059	+	3971	protein_coding	major facilitator superfamily domain containing 12 [Source:MGI Symbol;Acc:MGI:3604804]	-
ENSMUSG00000027716	813.383	886.351	-0.119929	0.00866873	0.0976016	Trpc3	3	36674631	36744316	-	5419	protein_coding	transient receptor potential cation channel, subfamily C, member 3 [Source:MGI Symbol;Acc:MGI:109526]	-
ENSMUSG00000048550	441.112	387.396	0.184034	0.00867155	0.0976016	Thnsl1	2	21210535	21219820	+	4043	protein_coding	threonine synthase-like 1 (bacterial) [Source:MGI Symbol;Acc:MGI:2139347]	-
ENSMUSG00000018727	58.0351	82.7536	-0.522439	0.00870986	0.0979742	Cpsf4l	11	113588998	113600843	-	2246	protein_coding	cleavage and polyadenylation specific factor 4-like [Source:MGI Symbol;Acc:MGI:1277182]	-
ENSMUSG00000029120	13531	12842.5	0.0751574	0.0087258	0.0980669	Ppp2r2c	5	37025857	37112422	+	4450	protein_coding	protein phosphatase 2, regulatory subunit B, gamma [Source:MGI Symbol;Acc:MGI:2442660]	-
ENSMUSG00000039081	259.339	297.687	-0.206507	0.00872852	0.0980669	Zfp503	14	22034027	22039669	-	4216	protein_coding	zinc finger protein 503 [Source:MGI Symbol;Acc:MGI:1353644]	-
ENSMUSG00000060166	2827.03	3089.87	-0.129269	0.00874095	0.0981479	Zdhhc8	16	18038617	18053000	-	4868	protein_coding	zinc finger, DHHC domain containing 8 [Source:MGI Symbol;Acc:MGI:1338012]	-
ENSMUSG00000100147	434.05	570.124	-0.396611	0.00875769	0.0982697	1700047M11Rik	1	182115506	182130890	+	2895	lncRNA	RIKEN cDNA 1700047M11 gene [Source:MGI Symbol;Acc:MGI:1914580]	-
ENSMUSG00000040128	853.698	1011.58	-0.24753	0.00876224	0.0982697	Pnrc1	4	33245423	33290163	-	2095	protein_coding	proline-rich nuclear receptor coactivator 1 [Source:MGI Symbol;Acc:MGI:1917838]	-
ENSMUSG00000038274	3857.61	3239.64	0.252538	0.00878843	0.0985048	Fau	19	6107874	6109554	+	961	protein_coding	Finkel-Biskis-Reilly murine sarcoma virus (FBR-MuSV) ubiquitously expressed (fox derived) [Source:MGI Symbol;Acc:MGI:102547]	-
ENSMUSG00000070891	14.3634	22.4306	-0.625756	0.0088045	0.0986261	Gm12689	4	99184137	99185495	+	1359	protein_coding	predicted gene 12689 [Source:MGI Symbol;Acc:MGI:3650433]	-
ENSMUSG00000111837	73.275	95.4118	-0.358396	0.0088203	0.0987444	Gm47135	9	122511807	122512706	+	886	transcribed_unprocessed_pseudogene	predicted gene, 47135 [Source:MGI Symbol;Acc:MGI:6095892]	-
ENSMUSG00000097042	68.6443	93.1504	-0.439865	0.00882564	0.0987454	Gm17491	8	22970307	22973348	+	2311	lncRNA	predicted gene, 17491 [Source:MGI Symbol;Acc:MGI:4937125]	-
ENSMUSG00000000399	2354.52	2133.23	0.144101	0.00888677	0.0993577	Ndufa9	6	126798684	126826099	-	2101	protein_coding	NADH:ubiquinone oxidoreductase subunit A9 [Source:MGI Symbol;Acc:MGI:1913358]	-
ENSMUSG00000055943	2634.16	2464.49	0.0961418	0.00889254	0.0993577	Emc7	2	112285342	112302507	+	5826	protein_coding	ER membrane protein complex subunit 7 [Source:MGI Symbol;Acc:MGI:1920274]	-
ENSMUSG00000025880	702.733	894.343	-0.350908	0.0088962	0.0993577	Smad7	18	75500600	75529006	+	4521	protein_coding	SMAD family member 7 [Source:MGI Symbol;Acc:MGI:1100518]	MH1
ENSMUSG00000056917	562.84	644.166	-0.192732	0.00891521	0.0995109	Sipa1	19	5701213	5713735	-	4419	protein_coding	signal-induced proliferation associated gene 1 [Source:MGI Symbol;Acc:MGI:107576]	-
ENSMUSG00000019817	598.252	533.143	0.167262	0.00894474	0.0997675	Plagl1	10	12936248	13007438	+	7819	protein_coding	pleiomorphic adenoma gene-like 1 [Source:MGI Symbol;Acc:MGI:1100874]	zf-C2H2
ENSMUSG00000082286	509.408	586.71	-0.200331	0.00895451	0.0997675	Pisd-ps1	11	3073994	3081950	+	3555	transcribed_unprocessed_pseudogene	phosphatidylserine decarboxylase, pseudogene 1 [Source:MGI Symbol;Acc:MGI:3842428]	-
ENSMUSG00000027550	473.073	425.259	0.15589	0.00896272	0.0997675	Lrrcc1	3	14598848	14637718	+	7475	protein_coding	leucine rich repeat and coiled-coil domain containing 1 [Source:MGI Symbol;Acc:MGI:1918960]	-
ENSMUSG00000117428	10.6937	5.96287	0.888804	0.00896375	0.0997675	Gm4833	18	8051203	8051992	+	790	processed_pseudogene	predicted gene 4833 [Source:MGI Symbol;Acc:MGI:3646586]	-
ENSMUSG00000004567	1787.93	1938.88	-0.11823	0.00896471	0.0997675	Mcoln1	8	3550457	3565232	+	7555	protein_coding	mucolipin 1 [Source:MGI Symbol;Acc:MGI:1890498]	-
ENSMUSG00000058581	8.21454	3.49851	1.23378	0.00896734	1	Gm5801	14	56247993	56248772	-	780	processed_pseudogene	predicted pseudogene 5801 [Source:MGI Symbol;Acc:MGI:3646055]	-
ENSMUSG00000037262	223.06	258.955	-0.212837	0.0089793	0.0998708	Kin	2	10085404	10097617	+	1705	protein_coding	Kin17 DNA and RNA binding protein [Source:MGI Symbol;Acc:MGI:96676]	-
ENSMUSG00000036086	172.927	147.906	0.225203	0.00899874	0.100028	Zranb3	1	127881921	128030784	-	9079	protein_coding	zinc finger, RAN-binding domain containing 3 [Source:MGI Symbol;Acc:MGI:1918362]	-
ENSMUSG00000038170	5000.57	4588.51	0.12374	0.00900431	0.100031	Pde4dip	3	97597140	97796023	-	16857	protein_coding	phosphodiesterase 4D interacting protein (myomegalin) [Source:MGI Symbol;Acc:MGI:1891434]	-
ENSMUSG00000028788	2907.8	2644.05	0.137765	0.00902036	0.10015	Ptp4a2	4	129705012	129743796	+	4377	protein_coding	protein tyrosine phosphatase 4a2 [Source:MGI Symbol;Acc:MGI:1277117]	-
ENSMUSG00000000197	2579.08	2352.09	0.131933	0.00902781	0.100174	Nalcn	14	123514046	123864556	-	14715	protein_coding	sodium leak channel, non-selective [Source:MGI Symbol;Acc:MGI:2444306]	-
ENSMUSG00000019943	11291.6	10168.7	0.15109	0.00903661	0.100207	Atp2b1	10	98750268	98862005	+	15218	protein_coding	ATPase, Ca++ transporting, plasma membrane 1 [Source:MGI Symbol;Acc:MGI:104653]	-
ENSMUSG00000027546	12413.4	11029.1	0.170686	0.00904147	0.100207	Atp9a	2	168476358	168584329	-	5917	protein_coding	ATPase, class II, type 9A [Source:MGI Symbol;Acc:MGI:1330826]	-
ENSMUSG00000042895	5.00326	1.7789	1.44643	0.00904572	1	Abra	15	41727472	41733116	-	2979	protein_coding	actin-binding Rho activating protein [Source:MGI Symbol;Acc:MGI:2444891]	-
ENSMUSG00000087013	7.53577	2.89107	1.23783	0.00904764	1	2610027K06Rik	11	85682487	85723126	-	2654	lncRNA	RIKEN cDNA 2610027K06 gene [Source:MGI Symbol;Acc:MGI:1917159]	-
ENSMUSG00000009073	2992.16	2639.49	0.181875	0.00905646	0.100286	Nf2	11	4715845	4799536	-	6825	protein_coding	neurofibromin 2 [Source:MGI Symbol;Acc:MGI:97307]	-
ENSMUSG00000001751	357.147	316.916	0.17392	0.00906565	0.100286	Naglu	11	100960838	100968498	+	2658	protein_coding	alpha-N-acetylglucosaminidase (Sanfilippo disease IIIB) [Source:MGI Symbol;Acc:MGI:1351641]	-
ENSMUSG00000032320	3768.95	3460.04	0.123596	0.00906596	0.100286	Rcn2	9	55949129	55969166	+	4745	protein_coding	reticulocalbin 2 [Source:MGI Symbol;Acc:MGI:1349765]	-
ENSMUSG00000110773	12.3369	19.2137	-0.663513	0.00906989	0.100286	Gm39326	9	44789189	44795695	+	2354	lncRNA	predicted gene, 39326 [Source:MGI Symbol;Acc:MGI:5622211]	-
ENSMUSG00000057672	862.441	789.176	0.126052	0.00908411	0.100384	Pkn1	8	84393165	84425808	-	10612	protein_coding	protein kinase N1 [Source:MGI Symbol;Acc:MGI:108022]	-
ENSMUSG00000028886	681.74	762.72	-0.163519	0.00910429	0.100526	Eya3	4	132366298	132452076	+	5647	protein_coding	EYA transcriptional coactivator and phosphatase 3 [Source:MGI Symbol;Acc:MGI:109339]	-
ENSMUSG00000013663	3608.4	3384.86	0.0908194	0.00911105	0.100526	Pten	19	32734897	32803560	+	11507	protein_coding	phosphatase and tensin homolog [Source:MGI Symbol;Acc:MGI:109583]	-
ENSMUSG00000024083	12043.1	11154.3	0.110406	0.00911728	0.100526	Pja2	17	64588000	64638911	-	6657	protein_coding	praja ring finger ubiquitin ligase 2 [Source:MGI Symbol;Acc:MGI:2159342]	-
ENSMUSG00000031217	382.275	338.123	0.177865	0.00911858	0.100526	Efnb1	X	98179736	98192597	+	3452	protein_coding	ephrin B1 [Source:MGI Symbol;Acc:MGI:102708]	-
ENSMUSG00000041841	1946.89	1613.71	0.272108	0.00912367	0.100526	Rpl37	15	5146127	5148622	+	1684	protein_coding	ribosomal protein L37 [Source:MGI Symbol;Acc:MGI:1914531]	-
ENSMUSG00000048732	376.717	280.253	0.421305	0.00915535	0.100793	Klhl11	11	100353440	100363567	-	2393	protein_coding	kelch-like 11 [Source:MGI Symbol;Acc:MGI:2388648]	-
ENSMUSG00000000131	2639.03	2455.96	0.103267	0.00915862	0.100793	Xpo6	7	125700887	125799673	-	16920	protein_coding	exportin 6 [Source:MGI Symbol;Acc:MGI:2429950]	-
ENSMUSG00000042298	1808.23	1927.7	-0.0913958	0.00920591	0.101254	Ttc19	11	62172299	62219277	+	4675	protein_coding	tetratricopeptide repeat domain 19 [Source:MGI Symbol;Acc:MGI:1920045]	-
ENSMUSG00000103780	0.807768	3.53768	-2.1754	0.00921224	1	Gm37524	1	168163549	168165240	-	1692	TEC	predicted gene, 37524 [Source:MGI Symbol;Acc:MGI:5610752]	-
ENSMUSG00000028822	1287.43	1415.48	-0.135756	0.00921344	0.101278	Tmem50a	4	134625160	134642335	-	1270	protein_coding	transmembrane protein 50A [Source:MGI Symbol;Acc:MGI:1919067]	-
ENSMUSG00000053158	92.7337	115.129	-0.318345	0.00923211	0.101419	Fes	7	80027504	80037694	-	5074	protein_coding	feline sarcoma oncogene [Source:MGI Symbol;Acc:MGI:95514]	-
ENSMUSG00000033411	578.291	521.353	0.147229	0.00923701	0.101419	Ctdspl2	2	121786482	121844123	+	9251	protein_coding	CTD (carboxy-terminal domain, RNA polymerase II, polypeptide A) small phosphatase like 2 [Source:MGI Symbol;Acc:MGI:1196405]	-
ENSMUSG00000050627	3085.42	2850.1	0.115945	0.0092677	0.101674	Gpd1l	9	114728409	114763055	-	5077	protein_coding	glycerol-3-phosphate dehydrogenase 1-like [Source:MGI Symbol;Acc:MGI:1289257]	-
ENSMUSG00000024998	423.94	362.394	0.222704	0.00927112	0.101674	Plce1	19	38469557	38773474	+	15998	protein_coding	phospholipase C, epsilon 1 [Source:MGI Symbol;Acc:MGI:1921305]	-
ENSMUSG00000071103	98.0188	119.565	-0.274127	0.00935255	0.102508	1700029J07Rik	8	46406643	46428477	-	3006	protein_coding	RIKEN cDNA 1700029J07 gene [Source:MGI Symbol;Acc:MGI:1916729]	-
ENSMUSG00000086877	184.204	215.405	-0.223979	0.00939173	0.102861	A230072C01Rik	X	20827886	20853590	+	3343	lncRNA	RIKEN cDNA A230072C01 gene [Source:MGI Symbol;Acc:MGI:2444644]	-
ENSMUSG00000025809	2761.11	2562.64	0.108265	0.00939575	0.102861	Itgb1	8	129412135	129459681	+	4081	protein_coding	integrin beta 1 (fibronectin receptor beta) [Source:MGI Symbol;Acc:MGI:96610]	-
ENSMUSG00000046186	57.9082	41.9214	0.481113	0.00941999	0.102964	Cd109	9	78522828	78623535	+	6900	protein_coding	CD109 antigen [Source:MGI Symbol;Acc:MGI:2445221]	-
ENSMUSG00000087516	17.175	26.1631	-0.634237	0.00942396	0.102964	Tbx3os1	5	119708195	119809573	-	3911	lncRNA	T-box 3, opposite strand 1 [Source:MGI Symbol;Acc:MGI:3780472]	-
ENSMUSG00000029843	321.565	233.863	0.451856	0.00942915	0.102964	Slc13a4	6	35244892	35285066	-	4528	protein_coding	solute carrier family 13 (sodium/sulfate symporters), member 4 [Source:MGI Symbol;Acc:MGI:2442367]	-
ENSMUSG00000027078	104.041	83.1108	0.306382	0.00943052	0.102964	Ube2l6	2	84629172	84640679	+	1996	protein_coding	ubiquitin-conjugating enzyme E2L 6 [Source:MGI Symbol;Acc:MGI:1914500]	-
ENSMUSG00000026134	186.982	153.62	0.286653	0.00943251	0.102964	Prim2	1	33492891	33708876	-	5938	protein_coding	DNA primase, p58 subunit [Source:MGI Symbol;Acc:MGI:97758]	-
ENSMUSG00000024235	35.1369	50.1715	-0.539217	0.0094603	0.103208	Map3k8	18	4331327	4353015	-	4504	protein_coding	mitogen-activated protein kinase kinase kinase 8 [Source:MGI Symbol;Acc:MGI:1346878]	-
ENSMUSG00000101126	1.65934	4.58809	-1.62686	0.00947119	1	Gm10538	1	132657093	132660564	+	1877	lncRNA	predicted gene 10538 [Source:MGI Symbol;Acc:MGI:3642693]	-
ENSMUSG00000068267	4857.92	4421.26	0.136135	0.00947333	0.103252	Cenpb	2	131017102	131021987	-	4886	protein_coding	centromere protein B [Source:MGI Symbol;Acc:MGI:88376]	-
ENSMUSG00000028582	716.646	801.926	-0.165525	0.00947535	0.103252	Cc2d1b	4	108477137	108491320	+	4771	protein_coding	coiled-coil and C2 domain containing 1B [Source:MGI Symbol;Acc:MGI:2443076]	-
ENSMUSG00000103164	0.853179	3.7413	-2.07609	0.00948229	1	Gm38150	9	107471639	107472090	+	452	lncRNA	predicted gene, 38150 [Source:MGI Symbol;Acc:MGI:5611378]	-
ENSMUSG00000021763	92.8383	71.5239	0.378538	0.00948824	0.103297	Cspg4b	13	113429693	113516245	+	8586	protein_coding	chondroitin sulfate proteoglycan 4B [Source:MGI Symbol;Acc:MGI:3040697]	-
ENSMUSG00000084904	134.321	172.145	-0.363262	0.00949045	0.103297	Gm14827	X	93486338	93491333	+	3089	lncRNA	predicted gene 14827 [Source:MGI Symbol;Acc:MGI:3705192]	-
ENSMUSG00000090785	22.8969	34.3544	-0.592946	0.00952989	0.103551	Gm17116	14	64348649	64352090	-	1013	lncRNA	predicted gene 17116 [Source:MGI Symbol;Acc:MGI:4937943]	-
ENSMUSG00000040466	204.853	163.101	0.336748	0.00953045	0.103551	Blvrb	7	27147403	27165569	+	2782	protein_coding	biliverdin reductase B (flavin reductase (NADPH)) [Source:MGI Symbol;Acc:MGI:2385271]	-
ENSMUSG00000027297	321.948	382.212	-0.251706	0.00953472	0.103551	Ltk	2	119581801	119590912	-	3594	protein_coding	leukocyte tyrosine kinase [Source:MGI Symbol;Acc:MGI:96840]	-
ENSMUSG00000057836	16.369	28.9319	-0.821021	0.00953577	0.103551	Xlr3a	X	72129899	72140701	-	4045	protein_coding	X-linked lymphocyte-regulated 3A [Source:MGI Symbol;Acc:MGI:109506]	-
ENSMUSG00000021241	547.244	613.865	-0.164836	0.00954124	0.103551	Isca2	12	84820025	84821862	+	1838	protein_coding	iron-sulfur cluster assembly 2 [Source:MGI Symbol;Acc:MGI:1921566]	-
ENSMUSG00000002948	1094.1	1221.38	-0.160472	0.00955548	0.103645	Map2k7	8	4288740	4297897	+	3829	protein_coding	mitogen-activated protein kinase kinase 7 [Source:MGI Symbol;Acc:MGI:1346871]	-
ENSMUSG00000104315	1.05422	4.12533	-1.96038	0.00958317	1	Gm37906	1	30904585	30907619	-	3035	TEC	predicted gene, 37906 [Source:MGI Symbol;Acc:MGI:5611134]	-
ENSMUSG00000067575	3.88782	1.08371	1.94623	0.0095844	1	Rpl35a-ps3	17	29355946	29356278	-	333	processed_pseudogene	ribosomal protein L35A, pseudogene 3 [Source:MGI Symbol;Acc:MGI:3704473]	-
ENSMUSG00000052516	2776.67	2420.06	0.199501	0.00959398	0.104003	Robo2	16	73688727	74208713	-	16983	protein_coding	roundabout guidance receptor 2 [Source:MGI Symbol;Acc:MGI:1890110]	-
ENSMUSG00000114019	336.157	389.844	-0.216716	0.00966047	0.104647	Gm47155	13	93547291	93549465	+	2175	TEC	predicted gene, 47155 [Source:MGI Symbol;Acc:MGI:6095924]	-
ENSMUSG00000038895	385.355	434.516	-0.173229	0.00966451	0.104647	Zfp653	9	21966707	21982672	-	4938	protein_coding	zinc finger protein 653 [Source:MGI Symbol;Acc:MGI:2442362]	zf-C2H2
ENSMUSG00000040489	9.93474	5.08544	0.994525	0.00967081	0.104655	Sox30	11	45871137	45908821	+	2997	protein_coding	SRY (sex determining region Y)-box 30 [Source:MGI Symbol;Acc:MGI:1341157]	HMG
ENSMUSG00000080406	17.9979	9.49844	0.847989	0.00967733	0.104665	Mir1188	12	109578256	109578375	+	120	miRNA	microRNA 1188 [Source:MGI Symbol;Acc:MGI:3783362]	-
ENSMUSG00000031480	130.245	156.701	-0.256721	0.00969426	0.104768	Thsd1	8	22717329	22751350	+	4422	protein_coding	thrombospondin, type I, domain 1 [Source:MGI Symbol;Acc:MGI:1929096]	-
ENSMUSG00000058392	374.517	415.602	-0.158632	0.00969795	0.104768	Rrp1b	17	32255074	32281839	+	7705	protein_coding	ribosomal RNA processing 1B [Source:MGI Symbol;Acc:MGI:1919712]	-
ENSMUSG00000014791	119.297	141.314	-0.239817	0.00970677	0.104803	Elmo3	8	106032233	106037392	+	3485	protein_coding	engulfment and cell motility 3 [Source:MGI Symbol;Acc:MGI:2679007]	-
ENSMUSG00000005360	14809.3	12795.8	0.210734	0.00973837	0.105084	Slc1a3	15	8663608	8740248	-	8537	protein_coding	solute carrier family 1 (glial high affinity glutamate transporter), member 3 [Source:MGI Symbol;Acc:MGI:99917]	-
ENSMUSG00000026784	234.675	266.375	-0.176952	0.00975445	0.105197	Pdss1	2	22785534	22830278	+	4248	protein_coding	prenyl (solanesyl) diphosphate synthase, subunit 1 [Source:MGI Symbol;Acc:MGI:1889278]	-
ENSMUSG00000019338	998.299	906.537	0.137214	0.00977779	0.105388	Zfp687	3	94913901	94922759	-	5952	protein_coding	zinc finger protein 687 [Source:MGI Symbol;Acc:MGI:1925516]	zf-C2H2
ENSMUSG00000021179	454.607	400.433	0.183245	0.0097848	0.105404	Nrde2	12	100091711	100125912	-	4196	protein_coding	nrde-2 necessary for RNA interference, domain containing [Source:MGI Symbol;Acc:MGI:2670969]	-
ENSMUSG00000085939	105.586	87.23	0.297114	0.00979343	0.105436	Cd63-ps	18	50267793	50268667	+	875	transcribed_processed_pseudogene	CD63 antigen, pseudogene [Source:MGI Symbol;Acc:MGI:105972]	-
ENSMUSG00000053716	1721.59	1939.15	-0.173794	0.00980246	0.105473	Dusp7	9	106245831	106252923	+	3356	protein_coding	dual specificity phosphatase 7 [Source:MGI Symbol;Acc:MGI:2387100]	-
ENSMUSG00000113682	2.39999	6.49643	-1.51347	0.00984322	1	Gm48630	12	110951808	110953576	-	1769	TEC	predicted gene, 48630 [Source:MGI Symbol;Acc:MGI:6098232]	-
ENSMUSG00000032537	1942.89	1773.81	0.132775	0.00987406	0.106183	Ephb1	9	101799327	102231892	-	7002	protein_coding	Eph receptor B1 [Source:MGI Symbol;Acc:MGI:1096337]	-
ENSMUSG00000105552	14.7306	22.5006	-0.606599	0.00991533	0.106566	Gm19710	3	89906067	89928752	+	998	lncRNA	predicted gene, 19710 [Source:MGI Symbol;Acc:MGI:5011895]	-
ENSMUSG00000025141	85.8148	106.451	-0.328692	0.00993635	0.106731	Myadml2	11	120536857	120538984	-	2128	protein_coding	myeloid-associated differentiation marker-like 2 [Source:MGI Symbol;Acc:MGI:1915765]	-
ENSMUSG00000113724	0.937696	4.01454	-2.04189	0.0099375	1	Gm48398	12	18660385	18660601	+	217	processed_pseudogene	predicted gene, 48398 [Source:MGI Symbol;Acc:MGI:6097885]	-
ENSMUSG00000036225	1014.34	1163.79	-0.199975	0.00996188	0.106944	Kctd1	18	15101742	15284503	-	7917	protein_coding	potassium channel tetramerisation domain containing 1 [Source:MGI Symbol;Acc:MGI:1918269]	-
ENSMUSG00000022816	1302.37	1173.38	0.152363	0.00997436	0.107017	Fstl1	16	37597235	37656876	+	4914	protein_coding	follistatin-like 1 [Source:MGI Symbol;Acc:MGI:102793]	-
ENSMUSG00000070738	4193.15	3893.25	0.107988	0.00999832	0.107213	Dgkd	1	87781009	87872902	+	6850	protein_coding	diacylglycerol kinase, delta [Source:MGI Symbol;Acc:MGI:2138334]	-
ENSMUSG00000112905	0.282523	1.9778	-2.59537	0.010009	1	Gm47477	10	108789218	108792349	-	3132	TEC	predicted gene, 47477 [Source:MGI Symbol;Acc:MGI:6096449]	-
ENSMUSG00000103723	6.07932	10.9819	-0.862799	0.0100114	0.107245	Gm37095	1	190732791	190732995	-	205	processed_pseudogene	predicted gene, 37095 [Source:MGI Symbol;Acc:MGI:5610323]	-
ENSMUSG00000021638	203.756	236.367	-0.217998	0.0100128	0.107245	Ocln	13	100633015	100689226	-	4222	protein_coding	occludin [Source:MGI Symbol;Acc:MGI:106183]	-
ENSMUSG00000081619	3.85777	0.750721	2.23689	0.0100294	1	Gm13351	2	18183840	18184253	-	414	processed_pseudogene	predicted gene 13351 [Source:MGI Symbol;Acc:MGI:3651067]	-
ENSMUSG00000013698	11637.5	10903.3	0.0940773	0.0100316	0.107387	Pea15a	1	172024295	172034371	-	3861	protein_coding	proliferation and apoptosis adaptor protein 15A [Source:MGI Symbol;Acc:MGI:104799]	-
ENSMUSG00000025261	7225.97	6490.38	0.154568	0.0100585	0.107504	Huwe1	X	150583803	150718413	+	23507	protein_coding	HECT, UBA and WWE domain containing 1 [Source:MGI Symbol;Acc:MGI:1926884]	-
ENSMUSG00000040522	1.66646	0	3.40668	0.0100639	1	Tlr8	X	166025692	166047325	-	3586	protein_coding	toll-like receptor 8 [Source:MGI Symbol;Acc:MGI:2176887]	-
ENSMUSG00000032399	9316.82	8091.85	0.203765	0.0100644	0.107504	Rpl4	9	64080657	64085948	+	2007	protein_coding	ribosomal protein L4 [Source:MGI Symbol;Acc:MGI:1915141]	-
ENSMUSG00000041216	341.211	291.593	0.221358	0.0100647	0.107504	Clvs1	4	9269293	9451691	+	7566	protein_coding	clavesin 1 [Source:MGI Symbol;Acc:MGI:1921688]	-
ENSMUSG00000028064	1344.63	1462.69	-0.123585	0.0100696	0.107504	Sema4a	3	88343266	88368489	-	5406	protein_coding	sema domain, immunoglobulin domain (Ig), transmembrane domain (TM) and short cytoplasmic domain, (semaphorin) 4A [Source:MGI Symbol;Acc:MGI:107560]	-
ENSMUSG00000110827	13.6059	21.4567	-0.677883	0.0100712	0.107504	Gm32281	9	95436550	95440966	+	885	lncRNA	predicted gene, 32281 [Source:MGI Symbol;Acc:MGI:5591440]	-
ENSMUSG00000036188	1118.55	1024.42	0.130124	0.0101022	0.107774	Ankmy2	12	36207113	36247290	+	6020	protein_coding	ankyrin repeat and MYND domain containing 2 [Source:MGI Symbol;Acc:MGI:2144755]	-
ENSMUSG00000015243	1099.95	948.699	0.211273	0.0101094	0.10779	Abca1	4	53030787	53159895	-	10363	protein_coding	ATP-binding cassette, sub-family A (ABC1), member 1 [Source:MGI Symbol;Acc:MGI:99607]	-
ENSMUSG00000033287	3582	3892.74	-0.120763	0.0101417	0.108048	Kctd17	15	78312764	78323503	+	2541	protein_coding	potassium channel tetramerisation domain containing 17 [Source:MGI Symbol;Acc:MGI:1920094]	-
ENSMUSG00000026728	1531.68	1309.67	0.22707	0.0101451	0.108048	Vim	2	13578738	13587637	+	4743	protein_coding	vimentin [Source:MGI Symbol;Acc:MGI:98932]	-
ENSMUSG00000022946	2319.31	2123.28	0.125631	0.0101719	0.108272	Dop1b	16	93508792	93607478	+	9890	protein_coding	DOP1 leucine zipper like protein B [Source:MGI Symbol;Acc:MGI:1917278]	-
ENSMUSG00000067189	63.3998	48.1015	0.392917	0.0101999	0.108444	Gm7335	17	38024443	38024815	-	373	processed_pseudogene	predicted gene 7335 [Source:MGI Symbol;Acc:MGI:3644473]	-
ENSMUSG00000047583	166.667	191.626	-0.200722	0.0102053	0.108444	Tyw3	3	154282068	154302741	-	4499	protein_coding	tRNA-yW synthesizing protein 3 homolog (S. cerevisiae) [Source:MGI Symbol;Acc:MGI:2445040]	-
ENSMUSG00000022552	737.127	811.229	-0.139818	0.0102062	0.108444	Sharpin	15	76231240	76235311	-	3815	protein_coding	SHANK-associated RH domain interacting protein [Source:MGI Symbol;Acc:MGI:1913331]	-
ENSMUSG00000054517	130.323	162.109	-0.322049	0.0102111	0.108444	Trim65	11	116012672	116021954	-	5883	protein_coding	tripartite motif-containing 65 [Source:MGI Symbol;Acc:MGI:2442815]	-
ENSMUSG00000067149	8.17117	14.0545	-0.75241	0.010266	0.108966	Jchain	5	88667668	88675750	-	2517	protein_coding	immunoglobulin joining chain [Source:MGI Symbol;Acc:MGI:96493]	-
ENSMUSG00000045128	4315.69	3570.61	0.27399	0.0102818	0.109072	Rpl18a	8	71347366	71350056	-	1739	protein_coding	ribosomal protein L18A [Source:MGI Symbol;Acc:MGI:1924058]	-
ENSMUSG00000104002	46.2768	62.873	-0.452151	0.0103013	0.109217	Gm38336	1	34848441	34850989	-	2549	lncRNA	predicted gene, 38336 [Source:MGI Symbol;Acc:MGI:5611564]	-
ENSMUSG00000024691	57.466	41.2863	0.513139	0.0103397	0.109563	Fam111a	19	12523104	12567132	+	4125	protein_coding	family with sequence similarity 111, member A [Source:MGI Symbol;Acc:MGI:1915508]	-
ENSMUSG00000033855	68.2398	45.3801	0.571742	0.0103489	0.109585	Ston1	17	88905112	88970014	+	4521	protein_coding	stonin 1 [Source:MGI Symbol;Acc:MGI:1924307]	-
ENSMUSG00000035578	79.4758	58.1217	0.43713	0.0103543	0.109585	Iqcg	16	32833053	32876588	-	6164	protein_coding	IQ motif containing G [Source:MGI Symbol;Acc:MGI:1916957]	-
ENSMUSG00000030986	1046.3	898.567	0.221353	0.0103628	0.109585	Dhx32	7	133322671	133384455	-	4172	protein_coding	DEAH (Asp-Glu-Ala-His) box polypeptide 32 [Source:MGI Symbol;Acc:MGI:2141813]	-
ENSMUSG00000053545	16.3659	25.6435	-0.672812	0.0103651	0.109585	6430503K07Rik	2	147029344	147030327	+	476	lncRNA	RIKEN cDNA 6430503K07 gene [Source:MGI Symbol;Acc:MGI:1925318]	-
ENSMUSG00000104010	14.3607	22.6473	-0.700596	0.0103881	0.109767	Gm37366	1	194724691	194726987	+	2297	TEC	predicted gene, 37366 [Source:MGI Symbol;Acc:MGI:5610594]	-
ENSMUSG00000053263	42.9664	56.4222	-0.387413	0.0104106	0.109942	Gm12592	11	3255426	3281178	-	2954	lncRNA	predicted gene 12592 [Source:MGI Symbol;Acc:MGI:3649892]	-
ENSMUSG00000052921	448.103	497.08	-0.145141	0.0104196	0.109975	Arhgef15	11	68833981	68848306	-	6483	protein_coding	Rho guanine nucleotide exchange factor (GEF) 15 [Source:MGI Symbol;Acc:MGI:3045246]	-
ENSMUSG00000072707	1.90135	6.79371	-1.79624	0.0104354	1	Olfr31	14	8137972	8146935	-	4194	protein_coding	olfactory receptor 31 [Source:MGI Symbol;Acc:MGI:109304]	-
ENSMUSG00000102722	1.15068	4.29085	-1.71345	0.0104506	1	Gm37935	1	134382230	134383211	-	982	TEC	predicted gene, 37935 [Source:MGI Symbol;Acc:MGI:5611163]	-
ENSMUSG00000039533	5204.02	4590.61	0.181718	0.0104657	0.1104	Mmd2	5	142548113	142594555	-	5193	protein_coding	monocyte to macrophage differentiation-associated 2 [Source:MGI Symbol;Acc:MGI:1922354]	-
ENSMUSG00000038612	1944.41	2088.04	-0.10433	0.010482	0.110487	Mcl1	3	95566099	95570487	+	3418	protein_coding	myeloid cell leukemia sequence 1 [Source:MGI Symbol;Acc:MGI:101769]	-
ENSMUSG00000030255	302.457	261.611	0.196261	0.0104897	0.110487	Sspn	6	145877367	145910949	+	4996	protein_coding	sarcospan [Source:MGI Symbol;Acc:MGI:1353511]	-
ENSMUSG00000086725	85.2678	102.305	-0.273493	0.0104915	0.110487	A630052C17Rik	11	29120909	29123558	-	2203	lncRNA	RIKEN cDNA A630052C17 gene [Source:MGI Symbol;Acc:MGI:2444673]	-
ENSMUSG00000024411	5496.91	4538.24	0.276879	0.0105126	0.110647	Aqp4	18	15522553	15544039	-	6233	protein_coding	aquaporin 4 [Source:MGI Symbol;Acc:MGI:107387]	-
ENSMUSG00000041268	4802.69	4384.75	0.131109	0.0105207	0.11067	Dmxl2	9	54272442	54408910	-	13285	protein_coding	Dmx-like 2 [Source:MGI Symbol;Acc:MGI:2444630]	-
ENSMUSG00000030801	440.194	486.81	-0.143957	0.0105299	0.110693	Kat8	7	127511688	127525009	+	2891	protein_coding	K(lysine) acetyltransferase 8 [Source:MGI Symbol;Acc:MGI:1915023]	-
ENSMUSG00000073563	1339.04	1428.14	-0.0928752	0.0105347	0.110693	Csnk1g3	18	53995194	54088620	+	4348	protein_coding	casein kinase 1, gamma 3 [Source:MGI Symbol;Acc:MGI:1917675]	-
ENSMUSG00000019927	1199.8	1281.68	-0.0938068	0.010556	0.110786	Ube2d1	10	71090810	71121092	-	4371	protein_coding	ubiquitin-conjugating enzyme E2D 1 [Source:MGI Symbol;Acc:MGI:2384911]	-
ENSMUSG00000043719	26.6676	18.1476	0.611988	0.0105607	0.110786	Col6a6	9	105565008	105705359	-	9166	protein_coding	collagen, type VI, alpha 6 [Source:MGI Symbol;Acc:MGI:2444259]	-
ENSMUSG00000116557	35.1668	46.0326	-0.408702	0.0105633	0.110786	4933432I09Rik	16	18025686	18031727	-	3284	lncRNA	RIKEN cDNA 4933432I09 gene [Source:MGI Symbol;Acc:MGI:1914029]	-
ENSMUSG00000028646	1271.95	1375.1	-0.115303	0.0105705	0.110786	Rragc	4	123811239	123830790	+	3341	protein_coding	Ras-related GTP binding C [Source:MGI Symbol;Acc:MGI:1858751]	-
ENSMUSG00000020994	2046.12	2294.07	-0.164058	0.0105729	0.110786	Pnn	12	59113670	59120784	+	5762	protein_coding	pinin [Source:MGI Symbol;Acc:MGI:1100514]	-
ENSMUSG00000076438	4.63571	1.52603	1.54722	0.0105779	1	Oxct2b	4	123010059	123011793	+	1735	protein_coding	3-oxoacid CoA transferase 2B [Source:MGI Symbol;Acc:MGI:2664115]	-
ENSMUSG00000004846	937.456	1029.93	-0.139446	0.0105923	0.110927	Plod3	5	137015873	137025502	+	4519	protein_coding	procollagen-lysine, 2-oxoglutarate 5-dioxygenase 3 [Source:MGI Symbol;Acc:MGI:1347008]	-
ENSMUSG00000031835	2091.45	1968.53	0.0859462	0.0105997	0.110943	Mbtps1	8	120234895	120285474	-	10539	protein_coding	membrane-bound transcription factor peptidase, site 1 [Source:MGI Symbol;Acc:MGI:1927235]	-
ENSMUSG00000033033	57.343	73.4049	-0.355584	0.0106238	0.111089	Calhm2	19	47093792	47126733	-	4361	protein_coding	calcium homeostasis modulator family member 2 [Source:MGI Symbol;Acc:MGI:1919941]	-
ENSMUSG00000029992	1969.41	1819.18	0.113647	0.0106255	0.111089	Gfpt1	6	87019828	87069179	+	10072	protein_coding	glutamine fructose-6-phosphate transaminase 1 [Source:MGI Symbol;Acc:MGI:95698]	-
ENSMUSG00000073616	993.488	863.908	0.203921	0.010638	0.111159	Cops9	1	92564867	92569707	-	1499	protein_coding	COP9 signalosome subunit 9 [Source:MGI Symbol;Acc:MGI:1914165]	-
ENSMUSG00000048617	76.8895	93.8297	-0.284143	0.0106669	0.111344	Rtbdn	8	85673620	85683232	+	3393	protein_coding	retbindin [Source:MGI Symbol;Acc:MGI:2443686]	-
ENSMUSG00000028530	3210.9	3038.73	0.0780399	0.0106676	0.111344	Jak1	4	101009564	101122479	-	7227	protein_coding	Janus kinase 1 [Source:MGI Symbol;Acc:MGI:96628]	-
ENSMUSG00000106928	43.2857	59.0204	-0.462778	0.0106744	0.111345	Gm43860	5	35708604	35711308	-	2705	TEC	predicted gene 43860 [Source:MGI Symbol;Acc:MGI:5663997]	-
ENSMUSG00000067161	23.8998	14.7543	0.686284	0.0106795	0.111345	Gm5560	5	97412687	97413578	+	892	processed_pseudogene	predicted pseudogene 5560 [Source:MGI Symbol;Acc:MGI:3647980]	-
ENSMUSG00000026640	2940.5	2601.61	0.17675	0.0107129	0.111631	Plxna2	1	194300526	194499177	+	17174	protein_coding	plexin A2 [Source:MGI Symbol;Acc:MGI:107684]	-
ENSMUSG00000021474	1253.23	1105.78	0.183099	0.0107508	0.111964	Sfxn1	13	54225888	54262361	+	9841	protein_coding	sideroflexin 1 [Source:MGI Symbol;Acc:MGI:2137677]	-
ENSMUSG00000079641	1700.99	1321.45	0.365823	0.0107719	0.112062	Rpl39	X	36346173	36349055	-	1434	protein_coding	ribosomal protein L39 [Source:MGI Symbol;Acc:MGI:1914498]	-
ENSMUSG00000053436	2001.47	2205.32	-0.141073	0.0107721	0.112062	Mapk14	17	28910303	28967380	+	4376	protein_coding	mitogen-activated protein kinase 14 [Source:MGI Symbol;Acc:MGI:1346865]	-
ENSMUSG00000110701	26.1969	36.8362	-0.481372	0.0108292	0.112558	Gm6013	8	96401324	96402022	-	699	processed_pseudogene	predicted gene 6013 [Source:MGI Symbol;Acc:MGI:3648988]	-
ENSMUSG00000022680	1476.13	1348.13	0.127713	0.0108335	0.112558	Pdxdc1	16	13651012	13720995	-	7960	protein_coding	pyridoxal-dependent decarboxylase domain containing 1 [Source:MGI Symbol;Acc:MGI:1920909]	-
ENSMUSG00000050908	472.947	419.722	0.171327	0.0108377	0.112558	Tvp23a	16	10238421	10265226	-	3971	protein_coding	trans-golgi network vesicle protein 23A [Source:MGI Symbol;Acc:MGI:3665441]	-
ENSMUSG00000026941	70.8057	88.9792	-0.338874	0.0108482	0.112605	Mamdc4	2	25453127	25464857	-	4630	protein_coding	MAM domain containing 4 [Source:MGI Symbol;Acc:MGI:2685841]	-
ENSMUSG00000021182	984.653	872.766	0.175451	0.0108596	0.112661	Ccdc88c	12	100877782	100995315	-	11386	protein_coding	coiled-coil domain containing 88C [Source:MGI Symbol;Acc:MGI:1915589]	-
ENSMUSG00000069053	8.63617	1.9975	2.04908	0.0108642	1	Uba1y	Y	818649	844224	+	4045	protein_coding	ubiquitin-activating enzyme, Chr Y [Source:MGI Symbol;Acc:MGI:98891]	-
ENSMUSG00000042350	3072.55	2857.85	0.10426	0.0108793	0.112804	Arel1	12	84964922	85017674	-	6044	protein_coding	apoptosis resistant E3 ubiquitin protein ligase 1 [Source:MGI Symbol;Acc:MGI:1915747]	-
ENSMUSG00000054612	27.3404	19.0494	0.548349	0.0108925	0.112877	Mgmt	7	136496343	136731995	+	2894	protein_coding	O-6-methylguanine-DNA methyltransferase [Source:MGI Symbol;Acc:MGI:96977]	-
ENSMUSG00000035262	39.1023	56.2321	-0.550238	0.0109123	0.113021	Amh	10	80641077	80643482	+	1670	protein_coding	anti-Mullerian hormone [Source:MGI Symbol;Acc:MGI:88006]	-
ENSMUSG00000039307	588.614	669.904	-0.183002	0.0109294	0.113136	Hexdc	11	121095259	121113481	+	4723	protein_coding	hexosaminidase (glycosyl hydrolase family 20, catalytic domain) containing [Source:MGI Symbol;Acc:MGI:3605542]	-
ENSMUSG00000113775	9.11792	4.57338	0.996599	0.0109826	1	Gm48027	13	14345638	14349073	+	3436	lncRNA	predicted gene, 48027 [Source:MGI Symbol;Acc:MGI:6097341]	-
ENSMUSG00000042734	1997.28	1849.86	0.11099	0.0109884	0.113656	Ttc9	12	81678023	81714331	+	4778	protein_coding	tetratricopeptide repeat domain 9 [Source:MGI Symbol;Acc:MGI:1916730]	-
ENSMUSG00000007617	2195.43	2543.62	-0.213248	0.0109917	0.113656	Homer1	13	93436143	93541637	+	11976	protein_coding	homer scaffolding protein 1 [Source:MGI Symbol;Acc:MGI:1347345]	-
ENSMUSG00000036181	636.791	482.904	0.396763	0.011	0.113679	H1f2	13	23922791	23924350	+	1560	protein_coding	H1.2 linker histone, cluster member [Source:MGI Symbol;Acc:MGI:1931526]	-
ENSMUSG00000055653	186.422	146.44	0.357005	0.0110576	0.114211	Gpc3	X	51361303	51702827	-	2690	protein_coding	glypican 3 [Source:MGI Symbol;Acc:MGI:104903]	-
ENSMUSG00000105935	2.46391	0.383598	2.52362	0.0110982	1	Gm43628	5	65465151	65466337	-	1187	TEC	predicted gene 43628 [Source:MGI Symbol;Acc:MGI:5663765]	-
ENSMUSG00000031490	54.7403	42.8428	0.367772	0.011163	0.115206	Eif4ebp1	8	27750357	27766702	+	2196	protein_coding	eukaryotic translation initiation factor 4E binding protein 1 [Source:MGI Symbol;Acc:MGI:103267]	-
ENSMUSG00000031431	2004.19	2404.77	-0.263832	0.0111662	0.115206	Tsc22d3	X	139440277	139501408	-	4341	protein_coding	TSC22 domain family, member 3 [Source:MGI Symbol;Acc:MGI:1196284]	TSC22
ENSMUSG00000028445	2120.92	1859.87	0.190152	0.0111897	0.115386	Enho	4	41638144	41640324	-	1269	protein_coding	energy homeostasis associated [Source:MGI Symbol;Acc:MGI:1916888]	-
ENSMUSG00000111229	11.9049	6.32842	0.932048	0.0112109	0.115541	Gm39323	9	43923032	43952356	-	2942	lncRNA	predicted gene, 39323 [Source:MGI Symbol;Acc:MGI:5622208]	-
ENSMUSG00000100931	6.913	2.0566	1.67301	0.011216	1	Gm28085	9	95909154	95922726	-	1137	lncRNA	predicted gene 28085 [Source:MGI Symbol;Acc:MGI:5578791]	-
ENSMUSG00000048001	179.858	216.647	-0.271872	0.0112419	0.115797	Hes5	4	155045380	155046828	+	1363	protein_coding	hes family bHLH transcription factor 5 [Source:MGI Symbol;Acc:MGI:104876]	bHLH
ENSMUSG00000020781	211.884	242.614	-0.198044	0.0112987	0.116277	Tsen54	11	115705550	115713920	+	2458	protein_coding	tRNA splicing endonuclease subunit 54 [Source:MGI Symbol;Acc:MGI:1923515]	-
ENSMUSG00000104671	15.8785	24.3363	-0.599471	0.0113056	0.116277	Gm43062	3	102978490	102979808	+	1319	lncRNA	predicted gene 43062 [Source:MGI Symbol;Acc:MGI:5663199]	-
ENSMUSG00000107314	1.78395	0	3.4517	0.0113061	1	Gm20488	5	149291941	149354147	+	2996	lncRNA	predicted gene 20488 [Source:MGI Symbol;Acc:MGI:5141953]	-
ENSMUSG00000085334	623.59	700.065	-0.162409	0.011307	0.116277	Gm12940	4	126927524	126943191	+	2680	lncRNA	predicted gene 12940 [Source:MGI Symbol;Acc:MGI:3702626]	-
ENSMUSG00000034898	295.599	252.86	0.235465	0.0113574	0.116731	Filip1	9	79712376	79920133	-	5221	protein_coding	filamin A interacting protein 1 [Source:MGI Symbol;Acc:MGI:1917848]	-
ENSMUSG00000026626	1597.87	1768.93	-0.147779	0.011369	0.116787	Ppp2r5a	1	191084172	191135469	-	9607	protein_coding	protein phosphatase 2, regulatory subunit B', alpha [Source:MGI Symbol;Acc:MGI:2388479]	-
ENSMUSG00000021756	2019.19	1791.09	0.171849	0.0113804	0.116795	Il6st	13	112600604	112646620	+	11099	protein_coding	interleukin 6 signal transducer [Source:MGI Symbol;Acc:MGI:96560]	-
ENSMUSG00000027006	1808.32	1706.24	0.0840436	0.0113822	0.116795	Dnajc10	2	80145810	80184387	+	5004	protein_coding	DnaJ heat shock protein family (Hsp40) member C10 [Source:MGI Symbol;Acc:MGI:1914111]	-
ENSMUSG00000027966	456.437	532.548	-0.223106	0.0113989	0.116902	Col11a1	3	113824189	114014367	+	12744	protein_coding	collagen, type XI, alpha 1 [Source:MGI Symbol;Acc:MGI:88446]	-
ENSMUSG00000090260	4.21366	1.26628	1.71809	0.011403	1	2810442N19Rik	1	161832538	161844063	+	928	lncRNA	RIKEN cDNA 2810442N19 gene [Source:MGI Symbol;Acc:MGI:1920003]	-
ENSMUSG00000022837	369.681	414.128	-0.166259	0.011433	0.117188	Iqcb1	16	36648747	36693083	+	5388	protein_coding	IQ calmodulin-binding motif containing 1 [Source:MGI Symbol;Acc:MGI:2443764]	-
ENSMUSG00000116590	10.6983	18.3669	-0.726218	0.0114577	0.117333	Gm53028	17	17561082	17594468	-	2755	lncRNA	predicted gene, 53028 [Source:MGI Symbol;Acc:MGI:6388920]	-
ENSMUSG00000102145	5.51912	10.3404	-0.913103	0.0114596	0.117333	Gm38056	1	55480063	55485089	+	5027	TEC	predicted gene, 38056 [Source:MGI Symbol;Acc:MGI:5611284]	-
ENSMUSG00000048070	19.5851	12.4251	0.63535	0.0114765	0.117345	Pirt	11	66802807	66820702	+	4200	protein_coding	phosphoinositide-interacting regulator of transient receptor potential channels [Source:MGI Symbol;Acc:MGI:2443635]	-
ENSMUSG00002076288	5.22366	10.2852	-0.958607	0.0114808	0.117345	SNORA2C	15	98417597	98417734	-	138	snoRNA	small nucleolar RNA, H/ACA box 2C [Source:HGNC Symbol;Acc:HGNC:32624]	-
ENSMUSG00000084941	23.8216	33.3077	-0.503395	0.0114864	0.117345	Gm11944	11	3258996	3270722	+	873	lncRNA	predicted gene 11944 [Source:MGI Symbol;Acc:MGI:3702312]	-
ENSMUSG00000091021	5.99525	11.9815	-0.971537	0.0114962	0.117345	Gm17300	4	132079083	132080693	+	1527	lncRNA	predicted gene, 17300 [Source:MGI Symbol;Acc:MGI:4936934]	-
ENSMUSG00000027820	299.635	258.817	0.20813	0.0114967	0.117345	Mme	3	63148958	63293451	+	11542	protein_coding	membrane metallo endopeptidase [Source:MGI Symbol;Acc:MGI:97004]	-
ENSMUSG00000027187	1447.12	1307.44	0.148517	0.0114982	0.117345	Cat	2	103284194	103315505	-	2613	protein_coding	catalase [Source:MGI Symbol;Acc:MGI:88271]	-
ENSMUSG00000060715	4.20535	8.91523	-1.0446	0.0115038	1	1700019A02Rik	1	53197736	53226795	-	777	protein_coding	RIKEN cDNA 1700019A02 gene [Source:MGI Symbol;Acc:MGI:1916647]	-
ENSMUSG00000091931	88.8111	107.582	-0.297608	0.0115083	0.117385	Gon7	12	102719534	102724062	-	1417	protein_coding	GON7 subunit of KEOPS complex [Source:MGI Symbol;Acc:MGI:4845848]	-
ENSMUSG00000031278	1848.36	1710.34	0.111938	0.0115209	0.117449	Acsl4	X	141100989	141173531	-	5405	protein_coding	acyl-CoA synthetase long-chain family member 4 [Source:MGI Symbol;Acc:MGI:1354713]	-
ENSMUSG00000118383	11.2202	6.22468	0.919279	0.0115349	0.117529	Gm50321	19	9806263	9814261	-	2697	lncRNA	predicted gene, 50321 [Source:MGI Symbol;Acc:MGI:6303181]	-
ENSMUSG00000063810	320.537	247.676	0.369358	0.0115633	0.117683	Alms1	6	85564513	85679735	+	20273	protein_coding	ALMS1, centrosome and basal body associated [Source:MGI Symbol;Acc:MGI:1934606]	-
ENSMUSG00000063364	28.9376	20.5557	0.501153	0.0115672	0.117683	3300002I08Rik	2	150152855	150204685	-	2117	protein_coding	RIKEN cDNA 3300002I08 gene [Source:MGI Symbol;Acc:MGI:1916527]	-
ENSMUSG00000017692	629.525	707.084	-0.174008	0.011569	0.117683	Rhbdl3	11	80191738	80246781	+	4734	protein_coding	rhomboid like 3 [Source:MGI Symbol;Acc:MGI:2179276]	-
ENSMUSG00000085743	11.4978	6.25034	0.921731	0.0115751	0.117683	8430419K02Rik	11	18795851	18824309	-	2587	lncRNA	RIKEN cDNA 8430419K02 gene [Source:MGI Symbol;Acc:MGI:1921768]	-
ENSMUSG00000040997	2127.42	1864.11	0.189973	0.0115969	0.117841	Abhd4	14	54491645	54508094	+	3284	protein_coding	abhydrolase domain containing 4 [Source:MGI Symbol;Acc:MGI:1915938]	-
ENSMUSG00000001065	483.704	555.568	-0.204594	0.0116209	0.118021	Zfp276	8	123980934	123996484	+	5530	protein_coding	zinc finger protein (C2H2 type) 276 [Source:MGI Symbol;Acc:MGI:1888495]	zf-C2H2
ENSMUSG00000026885	672.515	750.59	-0.162085	0.0116328	0.118069	Ttll11	2	35641253	35869925	-	4024	protein_coding	tubulin tyrosine ligase-like family, member 11 [Source:MGI Symbol;Acc:MGI:1921660]	-
ENSMUSG00000064342	0.549784	3.64314	-2.58139	0.0116342	1	mt-Ti	MT	3706	3774	+	69	Mt_tRNA	mitochondrially encoded tRNA isoleucine [Source:MGI Symbol;Acc:MGI:102484]	-
ENSMUSG00000030677	165.417	203.982	-0.308082	0.0116381	0.118069	Kif22	7	126626901	126641643	-	4903	protein_coding	kinesin family member 22 [Source:MGI Symbol;Acc:MGI:109233]	-
ENSMUSG00000033209	722.849	628.436	0.203193	0.0116872	0.118502	Ttc28	5	111027669	111437646	+	12315	protein_coding	tetratricopeptide repeat domain 28 [Source:MGI Symbol;Acc:MGI:2140873]	-
ENSMUSG00000032392	76.6521	95.4462	-0.311116	0.0117089	0.118659	Parp16	9	65102635	65146506	+	3886	protein_coding	poly (ADP-ribose) polymerase family, member 16 [Source:MGI Symbol;Acc:MGI:2446133]	-
ENSMUSG00000035775	48.57	63.8427	-0.407686	0.0117323	0.118832	Krt20	11	99319229	99328976	-	1927	protein_coding	keratin 20 [Source:MGI Symbol;Acc:MGI:1914059]	-
ENSMUSG00000102803	20.6864	13.7175	0.658469	0.0117664	0.119113	Gm37477	9	91262572	91263455	-	884	TEC	predicted gene, 37477 [Source:MGI Symbol;Acc:MGI:5610705]	-
ENSMUSG00000026764	17350.3	15813.3	0.133617	0.0117789	0.119176	Kif5c	2	49509310	49664790	+	7142	protein_coding	kinesin family member 5C [Source:MGI Symbol;Acc:MGI:1098269]	-
ENSMUSG00000092187	35.7135	49.4825	-0.472217	0.0117855	0.119178	Gm20457	7	63987298	63995712	-	682	lncRNA	predicted gene 20457 [Source:MGI Symbol;Acc:MGI:5141922]	-
ENSMUSG00000087102	2.464	6.26626	-1.34091	0.0117968	1	Gm13661	2	77670960	77673280	+	318	lncRNA	predicted gene 13661 [Source:MGI Symbol;Acc:MGI:3649760]	-
ENSMUSG00000085059	2.47522	6.26607	-1.28704	0.011797	1	Gm11750	11	118682198	118684654	+	583	lncRNA	predicted gene 11750 [Source:MGI Symbol;Acc:MGI:3650640]	-
ENSMUSG00000026576	29475.1	31576.5	-0.0995865	0.0118205	0.119469	Atp1b1	1	164264678	164285924	-	3081	protein_coding	ATPase, Na+/K+ transporting, beta 1 polypeptide [Source:MGI Symbol;Acc:MGI:88108]	-
ENSMUSG00000026664	1334.65	1227	0.11925	0.0118749	0.119954	Phyh	2	4923830	4943541	+	1893	protein_coding	phytanoyl-CoA hydroxylase [Source:MGI Symbol;Acc:MGI:891978]	-
ENSMUSG00000032527	1573.2	1422.49	0.147666	0.0118928	0.12002	Pccb	9	100864085	100916951	-	2771	protein_coding	propionyl Coenzyme A carboxylase, beta polypeptide [Source:MGI Symbol;Acc:MGI:1914154]	-
ENSMUSG00000031709	3238.06	2983.27	0.116734	0.0118943	0.12002	Tbc1d9	8	83891981	83999563	+	5887	protein_coding	TBC1 domain family, member 9 [Source:MGI Symbol;Acc:MGI:1918560]	-
ENSMUSG00000086290	213.5	246.987	-0.212854	0.0119048	0.120063	Snhg12	4	132035932	132038762	+	2831	lncRNA	small nucleolar RNA host gene 12 [Source:MGI Symbol;Acc:MGI:1916721]	-
ENSMUSG00000021213	9.43596	4.23903	1.13931	0.0119364	1	Akr1c13	13	4241149	4255595	+	1434	protein_coding	aldo-keto reductase family 1, member C13 [Source:MGI Symbol;Acc:MGI:1351662]	-
ENSMUSG00000097573	8.3378	14.8528	-0.790755	0.0119428	0.120376	G730003C15Rik	1	59158988	59161300	+	2313	lncRNA	RIKEN cDNA G730003C15 gene [Source:MGI Symbol;Acc:MGI:3641700]	-
ENSMUSG00000021848	200.259	160.044	0.331385	0.0119487	0.120376	Otx2	14	48895134	48911276	-	4221	protein_coding	orthodenticle homeobox 2 [Source:MGI Symbol;Acc:MGI:97451]	TF_Otx
ENSMUSG00000079018	478.392	602.606	-0.335974	0.0119692	0.120518	Ly6c1	15	74915867	74920679	-	1677	protein_coding	lymphocyte antigen 6 complex, locus C1 [Source:MGI Symbol;Acc:MGI:96882]	-
ENSMUSG00000118642	566.167	680.238	-0.262516	0.0119917	0.12068	AY036118	17	40158994	40159718	-	714	pseudogene	cDNA sequence AY036118 [Source:MGI Symbol;Acc:MGI:2158419]	-
ENSMUSG00000026991	4985.42	4732.81	0.0732851	0.012034	0.121041	Pkp4	2	58991194	59185552	+	5707	protein_coding	plakophilin 4 [Source:MGI Symbol;Acc:MGI:109281]	-
ENSMUSG00000020096	307.65	357.154	-0.217075	0.0120533	0.121171	Tbata	10	61007733	61024620	+	2426	protein_coding	thymus, brain and testes associated [Source:MGI Symbol;Acc:MGI:1923820]	-
ENSMUSG00000058298	250.705	222.874	0.175293	0.0120617	0.12119	Mcm9	10	53412411	53506535	-	9113	protein_coding	minichromosome maintenance 9 homologous recombination repair factor [Source:MGI Symbol;Acc:MGI:1918817]	-
ENSMUSG00000075470	1297.46	1179.68	0.140754	0.0120945	0.121328	Alg10b	15	90108514	90117674	+	6644	protein_coding	asparagine-linked glycosylation 10B (alpha-1,2-glucosyltransferase) [Source:MGI Symbol;Acc:MGI:2146159]	-
ENSMUSG00000006850	282.821	331.29	-0.231456	0.0120947	0.121328	Tmco6	18	36868092	36875450	+	3363	protein_coding	transmembrane and coiled-coil domains 6 [Source:MGI Symbol;Acc:MGI:1919233]	-
ENSMUSG00000013033	12718	13829.5	-0.120791	0.0120948	0.121328	Adgrl1	8	84626734	84668583	+	8587	protein_coding	adhesion G protein-coupled receptor L1 [Source:MGI Symbol;Acc:MGI:1929461]	-
ENSMUSG00000070002	574.978	626.585	-0.128964	0.0121022	0.121338	Ell	8	70992107	71045508	+	3108	protein_coding	elongation factor RNA polymerase II [Source:MGI Symbol;Acc:MGI:109377]	-
ENSMUSG00000084974	23.6737	33.2161	-0.482914	0.0121388	0.12164	Gm15567	7	26948688	26957357	-	2130	lncRNA	predicted gene 15567 [Source:MGI Symbol;Acc:MGI:3783016]	-
ENSMUSG00000041415	1810.45	1664.69	0.121381	0.0121541	0.121687	Dicer1	12	104654001	104718211	-	16761	protein_coding	dicer 1, ribonuclease type III [Source:MGI Symbol;Acc:MGI:2177178]	-
ENSMUSG00000028619	380.055	341.996	0.158278	0.0121565	0.121687	Tceanc2	4	106991352	107036313	-	7193	protein_coding	transcription elongation factor A (SII) N-terminal and central domain containing 2 [Source:MGI Symbol;Acc:MGI:1913776]	-
ENSMUSG00000002274	3168.36	2781.23	0.187673	0.0121726	0.121784	Metrn	17	26012195	26016110	-	3771	protein_coding	meteorin, glial cell differentiation regulator [Source:MGI Symbol;Acc:MGI:1917333]	-
ENSMUSG00000059854	70.9724	53.0564	0.419417	0.0121796	0.121789	Hydin	8	110993609	111336885	+	18037	protein_coding	HYDIN, axonemal central pair apparatus protein [Source:MGI Symbol;Acc:MGI:2389007]	-
ENSMUSG00000097099	37.1582	49.5525	-0.414398	0.0122185	0.122087	Gm9917	9	107436008	107445614	-	6534	lncRNA	predicted gene 9917 [Source:MGI Symbol;Acc:MGI:3704343]	-
ENSMUSG00000013495	772.225	845.633	-0.129628	0.0122223	0.122087	Tmem175	5	108777636	108796648	+	5928	protein_coding	transmembrane protein 175 [Source:MGI Symbol;Acc:MGI:1919642]	-
ENSMUSG00000060636	1178.62	1006.54	0.229754	0.0122655	0.122399	Rpl35a	16	32876823	32880559	+	3526	protein_coding	ribosomal protein L35A [Source:MGI Symbol;Acc:MGI:1928894]	-
ENSMUSG00000106665	49.2296	36.628	0.429775	0.0122702	0.122399	Gm43389	5	24358292	24360886	+	2595	TEC	predicted gene 43389 [Source:MGI Symbol;Acc:MGI:5663526]	-
ENSMUSG00000027654	99.8538	128.753	-0.377894	0.0122838	0.122399	Fam83d	2	158610013	158628557	+	3991	protein_coding	family with sequence similarity 83, member D [Source:MGI Symbol;Acc:MGI:1919128]	-
ENSMUSG00000026821	4077.42	3770.6	0.113157	0.0122847	0.122399	Ralgds	2	28403137	28443093	+	6345	protein_coding	ral guanine nucleotide dissociation stimulator [Source:MGI Symbol;Acc:MGI:107485]	-
ENSMUSG00000044505	50.736	29.8324	0.739825	0.0122861	0.122399	Lingo4	3	94305824	94311808	+	3645	protein_coding	leucine rich repeat and Ig domain containing 4 [Source:MGI Symbol;Acc:MGI:2444651]	-
ENSMUSG00000023083	10.5515	4.94046	1.01683	0.0122932	0.122405	H2-M10.2	17	36595119	36597382	-	1113	protein_coding	histocompatibility 2, M region locus 10.2 [Source:MGI Symbol;Acc:MGI:1276525]	-
ENSMUSG00000048572	87.2285	108.502	-0.319149	0.0123014	0.122422	Tmem252	19	24651372	24659597	+	5034	protein_coding	transmembrane protein 252 [Source:MGI Symbol;Acc:MGI:3583948]	-
ENSMUSG00000039109	58.3574	45.5551	0.357185	0.0123201	0.122482	F13a1	13	37051152	37234220	-	6741	protein_coding	coagulation factor XIII, A1 subunit [Source:MGI Symbol;Acc:MGI:1921395]	-
ENSMUSG00000027499	5959.09	4994.83	0.255077	0.0123204	0.122482	Pkia	3	7431729	7510426	+	3721	protein_coding	protein kinase inhibitor, alpha [Source:MGI Symbol;Acc:MGI:104747]	-
ENSMUSG00000064310	6.72371	2.90514	1.21731	0.0123246	1	Zpld1	16	55045538	55118349	-	2697	protein_coding	zona pellucida like domain containing 1 [Source:MGI Symbol;Acc:MGI:2443415]	-
ENSMUSG00000018459	792.831	695.452	0.18954	0.0123817	0.123026	Slc13a3	2	165246948	165315150	-	5215	protein_coding	solute carrier family 13 (sodium-dependent dicarboxylate transporter), member 3 [Source:MGI Symbol;Acc:MGI:2149635]	-
ENSMUSG00000046750	70.0383	47.5304	0.574772	0.0124098	0.12324	Selenov	7	27984077	27990611	-	1452	protein_coding	selenoprotein V [Source:MGI Symbol;Acc:MGI:3608324]	-
[truncated: 33,204 more rows]
