# Supplementary material for: Spontaneous mutation in 2310061I04Rik results in reduced expression of mitochondrial genes and impaired brain myelination
Source: PLoS One. 2024 Dec 4;19(12):e0290487. doi: 10.1371/journal.pone.0290487 (PMC11617004; doi:10.1371/journal.pone.0290487)
Supplement: S3 File — (XLSX) [file pone.0290487.s013.xlsx]

## Sheet: RIK null P23 KOvsWT_deg ET 0712
Differentially expressed genes in P23 RIKnull vs. WT mice
gene_id	RIKnull	WT	log2FoldChange	pvalue	padj	gene_name	gene_chr	gene_start	gene_end	gene_strand	gene_length	gene_biotype	gene_description	tf_family
ENSMUSG00000050705	40.4271	585.631	-3.85475	2.63209e-167	6.25042e-163	2310061I04Rik	17	36203569	36208323	-	2414	protein_coding	RIKEN cDNA 2310061I04 gene [Source:MGI Symbol;Acc:MGI:1916912]	-
ENSMUSG00000064345	30402.5	77263.3	-1.34559	1.28577e-69	1.52666e-65	mt-Nd2	MT	3914	4951	+	1038	protein_coding	mitochondrially encoded NADH dehydrogenase 2 [Source:MGI Symbol;Acc:MGI:102500]	-
ENSMUSG00000032554	2994.35	9092.86	-1.60248	3.86854e-68	3.06221e-64	Trf	9	103081200	103107643	-	3320	protein_coding	transferrin [Source:MGI Symbol;Acc:MGI:98821]	-
ENSMUSG00000064363	30349.5	82002.9	-1.434	2.77025e-57	1.64463e-53	mt-Nd4	MT	10167	11544	+	1378	protein_coding	mitochondrially encoded NADH dehydrogenase 4 [Source:MGI Symbol;Acc:MGI:102498]	-
ENSMUSG00000029657	1976.64	4378.67	-1.14765	5.61549e-56	2.369e-52	Hsph1	5	149537752	149559841	-	7266	protein_coding	heat shock 105kDa/110kDa protein 1 [Source:MGI Symbol;Acc:MGI:105053]	-
ENSMUSG00000020591	1115.48	2358.82	-1.0801	5.9856e-56	2.369e-52	Ntsr2	12	16703383	16710228	+	3120	protein_coding	neurotensin receptor 2 [Source:MGI Symbol;Acc:MGI:108018]	-
ENSMUSG00000064370	55479.9	144639	-1.38242	1.52912e-52	5.18742e-49	mt-Cytb	MT	14145	15288	+	1144	protein_coding	mitochondrially encoded cytochrome b [Source:MGI Symbol;Acc:MGI:102501]	-
ENSMUSG00000093930	2675.91	6733.94	-1.33145	7.6695e-50	2.2766e-46	Hmgcs1	13	120151915	120169796	+	4594	protein_coding	3-hydroxy-3-methylglutaryl-Coenzyme A synthase 1 [Source:MGI Symbol;Acc:MGI:107592]	-
ENSMUSG00000030605	800.207	2025.91	-1.34022	1.04514e-48	2.75765e-45	Mfge8	7	78783516	78798808	-	4694	protein_coding	milk fat globule EGF and factor V/VIII domain containing [Source:MGI Symbol;Acc:MGI:102768]	-
ENSMUSG00000037242	1777.12	2973.58	-0.742712	8.63626e-48	2.05085e-44	Clic4	4	134941280	135000125	-	6572	protein_coding	chloride intracellular channel 4 (mitochondrial) [Source:MGI Symbol;Acc:MGI:1352754]	-
ENSMUSG00000040759	420.526	1212.31	-1.52695	1.07707e-47	2.32519e-44	Cmtm5	14	55173718	55176731	+	1210	protein_coding	CKLF-like MARVEL transmembrane domain containing 5 [Source:MGI Symbol;Acc:MGI:2447164]	-
ENSMUSG00000026879	2333.39	4843.75	-1.05378	3.83767e-46	7.59443e-43	Gsn	2	35146392	35197904	+	3157	protein_coding	gelsolin [Source:MGI Symbol;Acc:MGI:95851]	-
ENSMUSG00000037010	147.852	571.766	-1.94971	6.82666e-46	1.24702e-42	Apln	X	47114023	47123730	-	3149	protein_coding	apelin [Source:MGI Symbol;Acc:MGI:1353624]	-
ENSMUSG00000031604	1034.3	2214.87	-1.09848	1.81939e-45	3.08042e-42	Msmo1	8	65171173	65186826	-	6144	protein_coding	methylsterol monoxygenase 1 [Source:MGI Symbol;Acc:MGI:1913484]	-
ENSMUSG00000044177	235.329	52.1436	2.17222	1.94577e-45	3.08042e-42	Wfikkn2	11	94126782	94136831	-	3827	protein_coding	WAP, follistatin/kazal, immunoglobulin, kunitz and netrin domain containing 2 [Source:MGI Symbol;Acc:MGI:2669209]	-
ENSMUSG00000028927	295.754	941.241	-1.67006	2.70137e-45	4.00934e-42	Padi2	4	140633655	140679897	+	5013	protein_coding	peptidyl arginine deiminase, type II [Source:MGI Symbol;Acc:MGI:1338892]	-
ENSMUSG00000055945	611.528	1642.38	-1.42492	9.58262e-45	1.33858e-41	Prr18	17	8556291	8562945	+	3656	protein_coding	proline rich 18 [Source:MGI Symbol;Acc:MGI:2443403]	-
ENSMUSG00000000202	179.663	591.038	-1.71816	9.28917e-43	1.2255e-39	Btbd17	11	114682043	114686771	-	3187	protein_coding	BTB (POZ) domain containing 17 [Source:MGI Symbol;Acc:MGI:1919264]	-
ENSMUSG00000010663	2390.41	4297.49	-0.846178	1.08139e-42	1.35156e-39	Fads1	19	10160252	10174241	+	4812	protein_coding	fatty acid desaturase 1 [Source:MGI Symbol;Acc:MGI:1923517]	-
ENSMUSG00000033720	1583.67	3272.9	-1.04728	1.89227e-42	2.24678e-39	Sfxn5	6	85190031	85310404	-	9635	protein_coding	sideroflexin 5 [Source:MGI Symbol;Acc:MGI:2137681]	-
ENSMUSG00000035237	193.514	525.084	-1.43962	5.68681e-42	6.4307e-39	Lcat	8	106666183	106670014	-	1342	protein_coding	lecithin cholesterol acyltransferase [Source:MGI Symbol;Acc:MGI:96755]	-
ENSMUSG00000031790	218.127	540.025	-1.30901	8.88451e-42	9.59002e-39	Mmp15	8	96078896	96101708	+	5397	protein_coding	matrix metallopeptidase 15 [Source:MGI Symbol;Acc:MGI:109320]	-
ENSMUSG00000030495	204.164	598.506	-1.55154	1.11946e-39	1.15582e-36	Slc7a10	7	34885810	34900539	+	2111	protein_coding	solute carrier family 7 (cationic amino acid transporter, y+ system), member 10 [Source:MGI Symbol;Acc:MGI:1858261]	-
ENSMUSG00000000149	1150.43	2025.95	-0.816252	1.22359e-39	1.20532e-36	Gna12	5	140744163	140816186	-	3416	protein_coding	guanine nucleotide binding protein, alpha 12 [Source:MGI Symbol;Acc:MGI:95767]	-
ENSMUSG00000040424	461.19	1009.28	-1.13052	1.26892e-39	1.20532e-36	Hipk4	7	27222692	27230600	+	3646	protein_coding	homeodomain interacting protein kinase 4 [Source:MGI Symbol;Acc:MGI:2685008]	-
ENSMUSG00000001467	1190.14	2380.88	-1.00069	2.18479e-39	1.99547e-36	Cyp51	5	4131145	4154746	-	4415	protein_coding	cytochrome P450, family 51 [Source:MGI Symbol;Acc:MGI:106040]	-
ENSMUSG00000027605	595.559	1092.5	-0.875934	3.15322e-39	2.77331e-36	Acss2	2	155359868	155427644	+	10163	protein_coding	acyl-CoA synthetase short-chain family member 2 [Source:MGI Symbol;Acc:MGI:1890410]	-
ENSMUSG00000045193	1701.53	784.617	1.11701	6.24463e-39	5.29612e-36	Cirbp	10	80001819	80008620	+	2604	protein_coding	cold inducible RNA binding protein [Source:MGI Symbol;Acc:MGI:893588]	-
ENSMUSG00000032816	327.553	705.417	-1.10833	1.23917e-38	1.01471e-35	Igdcc4	9	65008768	65045222	+	9481	protein_coding	immunoglobulin superfamily, DCC subclass, member 4 [Source:MGI Symbol;Acc:MGI:1858497]	-
ENSMUSG00000020427	888.518	309.828	1.52019	2.63077e-38	2.08243e-35	Igfbp3	11	7156086	7163923	-	3130	protein_coding	insulin-like growth factor binding protein 3 [Source:MGI Symbol;Acc:MGI:96438]	-
ENSMUSG00000027199	771.437	1592.85	-1.04551	1.04599e-37	8.01258e-35	Gatm	2	122424948	122441784	-	3001	protein_coding	glycine amidinotransferase (L-arginine:glycine amidinotransferase) [Source:MGI Symbol;Acc:MGI:1914342]	-
ENSMUSG00000050121	356.353	709.699	-0.993138	1.95177e-37	1.4484e-34	Opalin	19	41050149	41065552	-	2946	protein_coding	oligodendrocytic myelin paranodal and inner loop protein [Source:MGI Symbol;Acc:MGI:2657025]	-
ENSMUSG00000047246	11.6339	97.6917	-3.08517	2.19086e-37	1.57656e-34	H2bc6	13	23767653	23805107	-	4446	protein_coding	H2B clustered histone 6 [Source:MGI Symbol;Acc:MGI:2448380]	-
ENSMUSG00000032018	1094.84	1953.73	-0.835832	8.71855e-37	6.08939e-34	Sc5d	9	42162891	42175552	-	4866	protein_coding	sterol-C5-desaturase [Source:MGI Symbol;Acc:MGI:1353611]	-
ENSMUSG00000020150	110.446	442.683	-2.00265	1.92457e-36	1.3058e-33	Gamt	10	80093985	80096846	-	1444	protein_coding	guanidinoacetate methyltransferase [Source:MGI Symbol;Acc:MGI:1098221]	-
ENSMUSG00000064367	42450.7	95330.6	-1.16714	2.36223e-36	1.55822e-33	mt-Nd5	MT	11742	13565	+	1824	protein_coding	mitochondrially encoded NADH dehydrogenase 5 [Source:MGI Symbol;Acc:MGI:102496]	-
ENSMUSG00000028517	2476.15	4172.25	-0.752587	4.23271e-36	2.7166e-33	Plpp3	4	105014544	105089961	+	3159	protein_coding	phospholipid phosphatase 3 [Source:MGI Symbol;Acc:MGI:1915166]	-
ENSMUSG00000031167	2354.76	867.534	1.44041	6.10609e-36	3.81582e-33	Rbm3	X	8005214	8012119	-	4698	protein_coding	RNA binding motif (RNP1, RRM) protein 3 [Source:MGI Symbol;Acc:MGI:1099460]	-
ENSMUSG00000058070	729.738	1297.99	-0.83096	1.0587e-35	6.44642e-33	Eml1	12	108337216	108505876	+	7436	protein_coding	echinoderm microtubule associated protein like 1 [Source:MGI Symbol;Acc:MGI:1915769]	-
ENSMUSG00000064357	1152.13	2617.75	-1.18373	2.3962e-35	1.42256e-32	mt-Atp6	MT	7927	8607	+	681	protein_coding	mitochondrially encoded ATP synthase 6 [Source:MGI Symbol;Acc:MGI:99927]	-
ENSMUSG00000046312	369.308	854.852	-1.21153	5.4888e-35	3.17909e-32	Myorg	4	41495604	41503076	-	4701	protein_coding	myogenesis regulating glycosidase (putative) [Source:MGI Symbol;Acc:MGI:2140300]	-
ENSMUSG00000006782	9982.21	19266.3	-0.948639	2.54013e-34	1.4362e-31	Cnp	11	100465730	100482555	+	3639	protein_coding	2',3'-cyclic nucleotide 3' phosphodiesterase [Source:MGI Symbol;Acc:MGI:88437]	-
ENSMUSG00000025591	510.758	192.42	1.40954	3.19594e-34	1.76498e-31	Tma16	8	66925770	66939182	-	7641	protein_coding	translation machinery associated 16 [Source:MGI Symbol;Acc:MGI:1913532]	-
ENSMUSG00000015243	1671.77	830.43	1.00896	8.07951e-34	4.36055e-31	Abca1	4	53030787	53159895	-	10363	protein_coding	ATP-binding cassette, sub-family A (ABC1), member 1 [Source:MGI Symbol;Acc:MGI:99607]	-
ENSMUSG00000059824	642.764	1177.8	-0.874445	1.04834e-33	5.53221e-31	Dbp	7	45354512	45359627	+	2993	protein_coding	D site albumin promoter binding protein [Source:MGI Symbol;Acc:MGI:94866]	TF_bZIP
ENSMUSG00000072969	835.034	366.281	1.18903	1.36496e-33	7.04648e-31	Armcx5	X	134643482	134648071	+	4247	protein_coding	armadillo repeat containing, X-linked 5 [Source:MGI Symbol;Acc:MGI:2148026]	-
ENSMUSG00000017734	2164.05	1257.92	0.782888	2.90101e-33	1.46575e-30	Dbndd2	2	164328026	164335239	+	4389	protein_coding	dysbindin (dystrobrevin binding protein 1) domain containing 2 [Source:MGI Symbol;Acc:MGI:106562]	-
ENSMUSG00000064351	192272	378293	-0.976354	9.49355e-33	4.69674e-30	mt-Co1	MT	5328	6872	+	1545	protein_coding	mitochondrially encoded cytochrome c oxidase I [Source:MGI Symbol;Acc:MGI:102504]	-
ENSMUSG00000022463	2267	3618.66	-0.674826	2.06073e-32	9.98697e-30	Srebf2	15	82031382	82089580	+	7184	protein_coding	sterol regulatory element binding factor 2 [Source:MGI Symbol;Acc:MGI:107585]	bHLH
ENSMUSG00000022996	89.6451	7.04658	3.65809	3.1384e-32	1.49055e-29	Wnt10b	15	98668593	98676031	-	3401	protein_coding	wingless-type MMTV integration site family, member 10B [Source:MGI Symbol;Acc:MGI:108061]	-
ENSMUSG00000020361	3249.78	4711.82	-0.536006	4.82596e-32	2.23899e-29	Hspa4	11	53150641	53191284	-	5528	protein_coding	heat shock protein 4 [Source:MGI Symbol;Acc:MGI:1342292]	-
ENSMUSG00000015852	95.2994	382.155	-2.00668	4.90283e-32	2.23899e-29	Fcrls	3	87158065	87171045	-	2334	protein_coding	Fc receptor-like S, scavenger receptor [Source:MGI Symbol;Acc:MGI:1933397]	-
ENSMUSG00000011884	548.588	1086.09	-0.985909	9.36269e-32	4.19502e-29	Gltp	5	114807459	114829045	-	1762	protein_coding	glycolipid transfer protein [Source:MGI Symbol;Acc:MGI:1929253]	-
ENSMUSG00000076617	69.0204	287.618	-2.06174	1.4193e-31	6.24148e-29	Ighm	12	113382178	113386350	-	1886	IG_C_gene	immunoglobulin heavy constant mu [Source:MGI Symbol;Acc:MGI:96448]	-
ENSMUSG00000048578	1294.3	2081.21	-0.685832	1.98309e-31	8.56228e-29	Mlec	5	115281040	115296238	-	6007	protein_coding	malectin [Source:MGI Symbol;Acc:MGI:1924015]	-
ENSMUSG00000022505	258.124	533.354	-1.04754	2.39961e-31	1.01756e-28	Emp2	16	10099613	10131832	-	8644	protein_coding	epithelial membrane protein 2 [Source:MGI Symbol;Acc:MGI:1098726]	-
ENSMUSG00000064358	1148.93	2340.74	-1.0266	1.80242e-30	7.50915e-28	mt-Co3	MT	8607	9390	+	784	protein_coding	mitochondrially encoded cytochrome c oxidase III [Source:MGI Symbol;Acc:MGI:102502]	-
ENSMUSG00000034926	1301.91	2273.48	-0.804482	2.44065e-30	9.99278e-28	Dhcr24	4	106418235	106446310	+	4028	protein_coding	24-dehydrocholesterol reductase [Source:MGI Symbol;Acc:MGI:1922004]	-
ENSMUSG00000041889	888.299	1810.91	-1.02772	4.56408e-30	1.8261e-27	Shisa4	1	135298795	135302975	-	2418	protein_coding	shisa family member 4 [Source:MGI Symbol;Acc:MGI:1924802]	-
ENSMUSG00000032127	1797.47	1144.78	0.651296	4.6139e-30	1.8261e-27	Vps11	9	44259046	44272967	-	4940	protein_coding	VPS11, CORVET/HOPS core subunit [Source:MGI Symbol;Acc:MGI:1918982]	-
ENSMUSG00000001334	1268.18	1953.94	-0.623561	1.0101e-29	3.93229e-27	Fndc5	4	129030792	129038386	+	2763	protein_coding	fibronectin type III domain containing 5 [Source:MGI Symbol;Acc:MGI:1917614]	-
ENSMUSG00000044986	244.204	557.851	-1.19252	1.13632e-29	4.35231e-27	Tst	15	78283756	78290107	-	3163	protein_coding	thiosulfate sulfurtransferase, mitochondrial [Source:MGI Symbol;Acc:MGI:98852]	-
ENSMUSG00000100862	715.792	1504.35	-1.07101	1.49773e-29	5.64551e-27	Gm10925	1	24653055	24653732	-	678	unprocessed_pseudogene	predicted gene 10925 [Source:MGI Symbol;Acc:MGI:3809095]	-
ENSMUSG00000032854	1669.63	5914.01	-1.82469	3.24088e-29	1.20252e-26	Ugt8a	3	125658920	125732268	-	4536	protein_coding	UDP galactosyltransferase 8A [Source:MGI Symbol;Acc:MGI:109522]	-
ENSMUSG00000022462	6748.33	3044.73	1.14822	4.53847e-29	1.65808e-26	Slc38a2	15	96585273	96597611	-	8838	protein_coding	solute carrier family 38, member 2 [Source:MGI Symbol;Acc:MGI:1915010]	-
ENSMUSG00000039844	3118.64	1942.89	0.68276	6.58099e-29	2.36786e-26	Rapgef1	2	29509732	29630990	+	7485	protein_coding	Rap guanine nucleotide exchange factor (GEF) 1 [Source:MGI Symbol;Acc:MGI:104580]	-
ENSMUSG00000065947	205.078	603.093	-1.55562	7.82471e-29	2.77333e-26	mt-Nd4l	MT	9877	10173	+	297	protein_coding	mitochondrially encoded NADH dehydrogenase 4L [Source:MGI Symbol;Acc:MGI:102497]	-
ENSMUSG00000064368	13016.1	28283.9	-1.11966	2.75562e-28	9.6232e-26	mt-Nd6	MT	13552	14070	-	519	protein_coding	mitochondrially encoded NADH dehydrogenase 6 [Source:MGI Symbol;Acc:MGI:102495]	-
ENSMUSG00000043496	519.928	1000.7	-0.944215	3.20187e-28	1.10195e-25	Tril	6	53792453	53797815	-	5363	protein_coding	TLR4 interactor with leucine-rich repeats [Source:MGI Symbol;Acc:MGI:1914123]	-
ENSMUSG00000025597	323.824	585.763	-0.855135	5.26189e-28	1.78506e-25	Klhl4	X	113384030	113470526	+	3584	protein_coding	kelch-like 4 [Source:MGI Symbol;Acc:MGI:2442829]	-
ENSMUSG00000047797	184.16	484.417	-1.39446	5.47623e-28	1.83161e-25	Gjb1	X	100419984	100429235	+	1707	protein_coding	gap junction protein, beta 1 [Source:MGI Symbol;Acc:MGI:95719]	-
ENSMUSG00000020074	1627.51	1017.96	0.676729	1.32926e-27	4.38415e-25	Ccar1	10	62579707	62628065	-	10562	protein_coding	cell division cycle and apoptosis regulator 1 [Source:MGI Symbol;Acc:MGI:1914750]	-
ENSMUSG00000020758	142.577	332.884	-1.22466	2.05641e-27	6.68952e-25	Itgb4	11	115865535	115899238	+	7015	protein_coding	integrin beta 4 [Source:MGI Symbol;Acc:MGI:96613]	-
ENSMUSG00000021573	6264.92	10622.3	-0.761785	3.29794e-27	1.05833e-24	Tppp	13	74157526	74183872	+	5102	protein_coding	tubulin polymerization promoting protein [Source:MGI Symbol;Acc:MGI:1920198]	-
ENSMUSG00000055027	29.5633	108.695	-1.87824	4.24295e-27	1.34343e-24	Smyd1	6	71190924	71299217	-	4546	protein_coding	SET and MYND domain containing 1 [Source:MGI Symbol;Acc:MGI:104790]	-
ENSMUSG00000043448	305.802	867.571	-1.50489	5.06477e-27	1.58254e-24	Gjc2	11	59066394	59074039	-	2250	protein_coding	gap junction protein, gamma 2 [Source:MGI Symbol;Acc:MGI:2153060]	-
ENSMUSG00000018459	170.506	423.287	-1.31244	5.80697e-27	1.79089e-24	Slc13a3	2	165246948	165315150	-	5215	protein_coding	solute carrier family 13 (sodium-dependent dicarboxylate transporter), member 3 [Source:MGI Symbol;Acc:MGI:2149635]	-
ENSMUSG00000116946	210.373	34.4621	2.61004	6.78583e-27	2.06594e-24	Gm41442	16	31052408	31067131	+	5241	lncRNA	predicted gene, 41442 [Source:MGI Symbol;Acc:MGI:5624327]	-
ENSMUSG00000058454	367.795	808.915	-1.13739	7.30451e-27	2.1957e-24	Dhcr7	7	143376882	143402147	+	5817	protein_coding	7-dehydrocholesterol reductase [Source:MGI Symbol;Acc:MGI:1298378]	-
ENSMUSG00000048148	906.551	1673.2	-0.884243	1.2274e-26	3.6434e-24	Nwd1	8	73373339	73444504	+	12067	protein_coding	NACHT and WD repeat domain containing 1 [Source:MGI Symbol;Acc:MGI:2442268]	-
ENSMUSG00000003974	484.262	1033.59	-1.09464	2.11258e-26	6.19352e-24	Grm3	5	9535541	9775170	-	3049	protein_coding	glutamate receptor, metabotropic 3 [Source:MGI Symbol;Acc:MGI:1351340]	-
ENSMUSG00000027187	549.97	1000.08	-0.862902	2.65608e-26	7.69193e-24	Cat	2	103284194	103315505	-	2613	protein_coding	catalase [Source:MGI Symbol;Acc:MGI:88271]	-
ENSMUSG00000024899	102.192	257.135	-1.32973	2.77999e-26	7.95378e-24	Papss2	19	32573190	32644587	+	3721	protein_coding	3'-phosphoadenosine 5'-phosphosulfate synthase 2 [Source:MGI Symbol;Acc:MGI:1330223]	-
ENSMUSG00000039621	1741.23	2595.28	-0.576114	2.94603e-26	8.26052e-24	Prex1	2	166408262	166555752	-	10266	protein_coding	phosphatidylinositol-3,4,5-trisphosphate-dependent Rac exchange factor 1 [Source:MGI Symbol;Acc:MGI:3040696]	-
ENSMUSG00000041205	631.627	1286.2	-1.02642	2.95677e-26	8.26052e-24	Map6d1	16	20052053	20060108	-	3280	protein_coding	MAP6 domain containing 1 [Source:MGI Symbol;Acc:MGI:3607784]	-
ENSMUSG00000025232	335.629	578.136	-0.785645	3.07951e-26	8.50338e-24	Hexa	9	59446823	59472392	+	1996	protein_coding	hexosaminidase A [Source:MGI Symbol;Acc:MGI:96073]	-
ENSMUSG00000021130	3111.21	2016.19	0.625769	1.26133e-25	3.44284e-23	Galnt16	12	80565051	80677746	+	8047	protein_coding	polypeptide N-acetylgalactosaminyltransferase 16 [Source:MGI Symbol;Acc:MGI:1917754]	-
ENSMUSG00000040533	103.943	10.2936	3.33963	1.39066e-25	3.75273e-23	Matn1	4	130671696	130682786	+	2001	protein_coding	matrilin 1, cartilage matrix protein [Source:MGI Symbol;Acc:MGI:106591]	-
ENSMUSG00000019997	643.246	347.883	0.887634	1.75565e-25	4.68444e-23	Ccn2	10	24471340	24474581	+	2861	protein_coding	cellular communication network factor 2 [Source:MGI Symbol;Acc:MGI:95537]	-
ENSMUSG00000031385	229.646	628.287	-1.45238	2.06602e-25	5.45131e-23	Plxnb3	X	72800696	72816120	+	6493	protein_coding	plexin B3 [Source:MGI Symbol;Acc:MGI:2154240]	-
ENSMUSG00000033579	748.638	1844.58	-1.30075	2.44978e-25	6.39285e-23	Fa2h	8	112071767	112120456	-	3008	protein_coding	fatty acid 2-hydroxylase [Source:MGI Symbol;Acc:MGI:2443327]	-
ENSMUSG00000010554	261.476	579.895	-1.15059	3.57186e-25	9.21968e-23	Mettl16	11	74661656	74719351	+	13817	protein_coding	methyltransferase like 16 [Source:MGI Symbol;Acc:MGI:1914743]	-
ENSMUSG00000064360	276.949	708.081	-1.35371	4.25539e-25	1.08659e-22	mt-Nd3	MT	9459	9806	+	348	protein_coding	mitochondrially encoded NADH dehydrogenase 3 [Source:MGI Symbol;Acc:MGI:102499]	-
ENSMUSG00000021143	2081.06	3621.92	-0.799431	4.90403e-25	1.23889e-22	Pacs2	12	112978128	113038021	+	6985	protein_coding	phosphofurin acidic cluster sorting protein 2 [Source:MGI Symbol;Acc:MGI:1924399]	-
ENSMUSG00000030096	2777.58	1699.32	0.708805	6.65212e-25	1.66282e-22	Slc6a6	6	91661034	91736047	+	8457	protein_coding	solute carrier family 6 (neurotransmitter transporter, taurine), member 6 [Source:MGI Symbol;Acc:MGI:98488]	-
ENSMUSG00000006517	215.8	417.09	-0.950814	1.03931e-24	2.57089e-22	Mvd	8	123160340	123170161	-	1859	protein_coding	mevalonate (diphospho) decarboxylase [Source:MGI Symbol;Acc:MGI:2179327]	-
ENSMUSG00000031980	4009.66	1902.88	1.07532	1.3026e-24	3.18896e-22	Agt	8	125283273	125296445	-	1891	protein_coding	angiotensinogen (serpin peptidase inhibitor, clade A, member 8) [Source:MGI Symbol;Acc:MGI:87963]	-
ENSMUSG00000024411	3413.77	5985.48	-0.810069	1.66587e-24	4.03667e-22	Aqp4	18	15522553	15544039	-	6233	protein_coding	aquaporin 4 [Source:MGI Symbol;Acc:MGI:107387]	-
ENSMUSG00000036882	1187.41	2209.28	-0.895922	1.69681e-24	4.07011e-22	Arhgap33	7	30221651	30234485	-	5336	protein_coding	Rho GTPase activating protein 33 [Source:MGI Symbol;Acc:MGI:2673998]	-
ENSMUSG00000034573	212.141	388.774	-0.874326	2.63247e-24	6.25133e-22	Ptpn13	5	103573058	103746169	+	12102	protein_coding	protein tyrosine phosphatase, non-receptor type 13 [Source:MGI Symbol;Acc:MGI:103293]	-
ENSMUSG00000053646	1337.19	1998.15	-0.579183	3.9127e-24	9.19949e-22	Plxnb1	9	108924457	108948985	+	9592	protein_coding	plexin B1 [Source:MGI Symbol;Acc:MGI:2154238]	-
ENSMUSG00000027452	220.631	458.598	-1.05461	4.36309e-24	1.01579e-21	Acss1	2	150460025	150510420	-	4128	protein_coding	acyl-CoA synthetase short-chain family member 1 [Source:MGI Symbol;Acc:MGI:1915988]	-
ENSMUSG00000025728	1265.76	2015.47	-0.671254	4.62464e-24	1.06623e-21	Pigq	17	26145395	26163910	-	6052	protein_coding	phosphatidylinositol glycan anchor biosynthesis, class Q [Source:MGI Symbol;Acc:MGI:1333114]	-
ENSMUSG00000027215	227.56	452.681	-0.991213	5.50474e-24	1.25693e-21	Cd82	2	93249456	93293485	-	3005	protein_coding	CD82 antigen [Source:MGI Symbol;Acc:MGI:104651]	-
ENSMUSG00000036353	265.19	696.016	-1.3932	5.86464e-24	1.32636e-21	P2ry12	3	59123693	59170292	-	2546	protein_coding	purinergic receptor P2Y, G-protein coupled 12 [Source:MGI Symbol;Acc:MGI:1918089]	-
ENSMUSG00000025537	90.0445	233.124	-1.37094	6.69865e-24	1.50069e-21	Phkg1	5	129892262	129927390	-	6509	protein_coding	phosphorylase kinase gamma 1 [Source:MGI Symbol;Acc:MGI:97579]	-
ENSMUSG00000039533	1909.77	3181	-0.736049	7.75468e-24	1.72103e-21	Mmd2	5	142548113	142594555	-	5193	protein_coding	monocyte to macrophage differentiation-associated 2 [Source:MGI Symbol;Acc:MGI:1922354]	-
ENSMUSG00000075389	249.925	84.2303	1.5675	1.01779e-23	2.23792e-21	2810410L24Rik	11	120076226	120080814	-	4394	lncRNA	RIKEN cDNA 2810410L24 gene [Source:MGI Symbol;Acc:MGI:1923627]	-
ENSMUSG00000032281	2530.5	4260.83	-0.751657	1.32737e-23	2.89183e-21	Acsbg1	9	54512161	54569154	-	3604	protein_coding	acyl-CoA synthetase bubblegum family member 1 [Source:MGI Symbol;Acc:MGI:2385656]	-
ENSMUSG00000036879	393.705	827.343	-1.07133	2.26451e-23	4.88866e-21	Phkb	8	86567588	86788005	+	7417	protein_coding	phosphorylase kinase beta [Source:MGI Symbol;Acc:MGI:97578]	-
ENSMUSG00000035776	964.18	1563.37	-0.69755	2.58604e-23	5.5325e-21	Cd99l2	X	70463666	70536455	-	4902	protein_coding	CD99 antigen-like 2 [Source:MGI Symbol;Acc:MGI:2177151]	-
ENSMUSG00000031780	80.5106	9.31165	3.10757	5.41851e-23	1.14887e-20	Ccl17	8	95537081	95538664	+	514	protein_coding	chemokine (C-C motif) ligand 17 [Source:MGI Symbol;Acc:MGI:1329039]	-
ENSMUSG00000058258	289.676	713.791	-1.30007	5.63461e-23	1.18411e-20	Idi1	13	8935537	8942487	+	3505	protein_coding	isopentenyl-diphosphate delta isomerase [Source:MGI Symbol;Acc:MGI:2442264]	-
ENSMUSG00000058886	1297.12	738.395	0.812892	5.86168e-23	1.22103e-20	Deaf1	7	140877093	140907603	-	4389	protein_coding	DEAF1, transcription factor [Source:MGI Symbol;Acc:MGI:1858496]	SAND
ENSMUSG00000032482	2533.83	3881.07	-0.61513	5.92219e-23	1.22291e-20	Cspg5	9	110072851	110091644	+	10074	protein_coding	chondroitin sulfate proteoglycan 5 [Source:MGI Symbol;Acc:MGI:1352747]	-
ENSMUSG00000072704	1718.55	2430.64	-0.499657	6.2233e-23	1.27401e-20	Smim10l1	6	133081872	133087862	+	3068	protein_coding	small integral membrane protein 10 like 1 [Source:MGI Symbol;Acc:MGI:1914379]	-
ENSMUSG00000020262	3509.32	4700.75	-0.421743	7.09808e-23	1.44067e-20	Adarb1	10	77126560	77254104	-	11272	protein_coding	adenosine deaminase, RNA-specific, B1 [Source:MGI Symbol;Acc:MGI:891999]	-
ENSMUSG00000025283	1956.84	587.702	1.73535	8.86949e-23	1.78495e-20	Sat1	X	153996128	153999445	-	2774	protein_coding	spermidine/spermine N1-acetyl transferase 1 [Source:MGI Symbol;Acc:MGI:98233]	-
ENSMUSG00000097023	787.316	399.073	0.979847	1.00458e-22	2.00468e-20	Mir9-3hg	7	79148856	79184151	+	5376	lncRNA	Mir9-3 host gene [Source:MGI Symbol;Acc:MGI:2142071]	-
ENSMUSG00000033629	2214.98	3177.73	-0.520948	1.08864e-22	2.15433e-20	Hacd3	9	64894265	64928975	-	2709	protein_coding	3-hydroxyacyl-CoA dehydratase 3 [Source:MGI Symbol;Acc:MGI:1889341]	-
ENSMUSG00000022351	925.094	1737.48	-0.909468	1.33783e-22	2.62558e-20	Sqle	15	59186926	59203041	+	5546	protein_coding	squalene epoxidase [Source:MGI Symbol;Acc:MGI:109296]	-
ENSMUSG00000047557	280.132	555.045	-0.985999	2.07592e-22	4.04072e-20	Lxn	3	67365331	67371259	-	1508	protein_coding	latexin [Source:MGI Symbol;Acc:MGI:107633]	-
ENSMUSG00000024378	465.149	834.149	-0.842167	2.73578e-22	5.28183e-20	Stard4	18	33332408	33346915	-	5586	protein_coding	StAR-related lipid transfer (START) domain containing 4 [Source:MGI Symbol;Acc:MGI:2156764]	-
ENSMUSG00000029033	2913.3	1791.01	0.702065	4.16934e-22	7.98463e-20	Acap3	4	155976279	155991708	+	5367	protein_coding	ArfGAP with coiled-coil, ankyrin repeat and PH domains 3 [Source:MGI Symbol;Acc:MGI:2153589]	-
ENSMUSG00000074264	401.234	187.374	1.09792	4.25725e-22	8.08776e-20	Amy1	3	113349359	113400348	-	3446	protein_coding	amylase 1, salivary [Source:MGI Symbol;Acc:MGI:88019]	-
ENSMUSG00000008140	1723.2	2684.4	-0.639527	7.25631e-22	1.36758e-19	Emc10	7	44139361	44145953	-	2917	protein_coding	ER membrane protein complex subunit 10 [Source:MGI Symbol;Acc:MGI:1916933]	-
ENSMUSG00000026830	705.072	2259.54	-1.68023	8.92815e-22	1.66942e-19	Ermn	2	57935125	57942876	-	3635	protein_coding	ermin, ERM-like protein [Source:MGI Symbol;Acc:MGI:1925017]	-
ENSMUSG00000039701	1257.23	675.031	0.897164	9.68678e-22	1.79712e-19	Usp53	3	122725142	122778159	-	12572	protein_coding	ubiquitin specific peptidase 53 [Source:MGI Symbol;Acc:MGI:2139607]	-
ENSMUSG00000049721	308.299	575.317	-0.900235	1.07781e-21	1.98409e-19	Gal3st1	11	3933636	3949326	+	2041	protein_coding	galactose-3-O-sulfotransferase 1 [Source:MGI Symbol;Acc:MGI:1858277]	-
ENSMUSG00000024654	2562.84	3959.66	-0.627663	1.79921e-21	3.2866e-19	Asrgl1	19	9087232	9113000	-	4297	protein_coding	asparaginase like 1 [Source:MGI Symbol;Acc:MGI:1913764]	-
ENSMUSG00000004098	130.541	30.9519	2.07499	1.97707e-21	3.58392e-19	Col5a3	9	20681346	20726363	-	6809	protein_coding	collagen, type V, alpha 3 [Source:MGI Symbol;Acc:MGI:1858212]	-
ENSMUSG00000007097	18895.9	27765.1	-0.555199	2.1853e-21	3.93139e-19	Atp1a2	1	172099276	172125631	-	7038	protein_coding	ATPase, Na+/K+ transporting, alpha 2 polypeptide [Source:MGI Symbol;Acc:MGI:88106]	-
ENSMUSG00000026437	261.785	487.625	-0.898486	2.27406e-21	4.06031e-19	Cdk18	1	132039975	132067422	-	4764	protein_coding	cyclin-dependent kinase 18 [Source:MGI Symbol;Acc:MGI:97518]	-
ENSMUSG00000032349	1258.52	1899.82	-0.594586	2.82111e-21	4.99947e-19	Elovl5	9	77824646	77891801	+	3522	protein_coding	ELOVL family member 5, elongation of long chain fatty acids (yeast) [Source:MGI Symbol;Acc:MGI:1916051]	-
ENSMUSG00000024347	1023.61	1621.01	-0.662881	2.96303e-21	5.21207e-19	Psd2	18	36097883	36147768	+	4785	protein_coding	pleckstrin and Sec7 domain containing 2 [Source:MGI Symbol;Acc:MGI:1921252]	-
ENSMUSG00000036046	1824.2	2551.71	-0.484202	3.48901e-21	6.09217e-19	5031439G07Rik	15	84828137	84872752	-	9604	protein_coding	RIKEN cDNA 5031439G07 gene [Source:MGI Symbol;Acc:MGI:2444899]	-
ENSMUSG00000026697	147.95	375.46	-1.34364	3.89851e-21	6.75752e-19	Myoc	1	162466724	162477262	+	2074	protein_coding	myocilin [Source:MGI Symbol;Acc:MGI:1202864]	-
ENSMUSG00000006403	604.562	1086.16	-0.845621	4.01371e-21	6.90678e-19	Adamts4	1	171077990	171088206	+	4810	protein_coding	a disintegrin-like and metallopeptidase (reprolysin type) with thrombospondin type 1 motif, 4 [Source:MGI Symbol;Acc:MGI:1339949]	-
ENSMUSG00000073680	915.107	2117.47	-1.21032	4.38209e-21	7.48643e-19	Tmem88b	4	155866048	155870331	-	3471	protein_coding	transmembrane protein 88B [Source:MGI Symbol;Acc:MGI:2444329]	-
ENSMUSG00000021451	1273.16	2455.21	-0.947519	4.57417e-21	7.75877e-19	Sema4d	13	51839565	51947783	-	7679	protein_coding	sema domain, immunoglobulin domain (Ig), transmembrane domain (TM) and short cytoplasmic domain, (semaphorin) 4D [Source:MGI Symbol;Acc:MGI:109244]	-
ENSMUSG00000001143	316.025	582.88	-0.884026	5.8514e-21	9.85484e-19	Lman2l	1	36458952	36484352	-	7359	protein_coding	lectin, mannose-binding 2-like [Source:MGI Symbol;Acc:MGI:2443010]	-
ENSMUSG00000032060	1101.43	1728.66	-0.650162	7.85467e-21	1.31356e-18	Cryab	9	50662625	50667936	+	1479	protein_coding	crystallin, alpha B [Source:MGI Symbol;Acc:MGI:88516]	-
ENSMUSG00000078234	120.067	321.584	-1.41927	7.96672e-21	1.32298e-18	Klhdc7a	4	139687531	139695337	-	7807	protein_coding	kelch domain containing 7A [Source:MGI Symbol;Acc:MGI:2444612]	-
ENSMUSG00000032517	26389.5	43446.7	-0.719276	8.69055e-21	1.43316e-18	Mobp	9	119978773	120010550	+	6849	protein_coding	myelin-associated oligodendrocytic basic protein [Source:MGI Symbol;Acc:MGI:108511]	-
ENSMUSG00000029405	3975.03	5361.87	-0.431678	9.13088e-21	1.49539e-18	G3bp2	5	92200005	92231578	-	8659	protein_coding	GTPase activating protein (SH3 domain) binding protein 2 [Source:MGI Symbol;Acc:MGI:2442040]	-
ENSMUSG00000028194	1593.57	2454.48	-0.62319	9.25248e-21	1.50492e-18	Ddah1	3	145464430	145600032	+	3983	protein_coding	dimethylarginine dimethylaminohydrolase 1 [Source:MGI Symbol;Acc:MGI:1916469]	-
ENSMUSG00000036138	510.549	854.515	-0.743267	9.50306e-21	1.53516e-18	Acaa1a	9	119168742	119179365	+	4414	protein_coding	acetyl-Coenzyme A acyltransferase 1A [Source:MGI Symbol;Acc:MGI:2148491]	-
ENSMUSG00000045092	1506.6	2335.8	-0.632529	1.06426e-20	1.70763e-18	S1pr1	3	115504082	115508721	-	3046	protein_coding	sphingosine-1-phosphate receptor 1 [Source:MGI Symbol;Acc:MGI:1096355]	-
ENSMUSG00000003814	2838.41	4811.33	-0.76151	1.1952e-20	1.90486e-18	Calr	8	85568479	85573563	-	2880	protein_coding	calreticulin [Source:MGI Symbol;Acc:MGI:88252]	-
ENSMUSG00000026424	3691.52	5778.97	-0.646545	1.84177e-20	2.91577e-18	Gpr37l1	1	135087972	135095419	-	2269	protein_coding	G protein-coupled receptor 37-like 1 [Source:MGI Symbol;Acc:MGI:1928503]	-
ENSMUSG00000018566	170.971	60.0088	1.50789	2.1094e-20	3.31735e-18	Slc2a4	11	69833365	69839014	-	3478	protein_coding	solute carrier family 2 (facilitated glucose transporter), member 4 [Source:MGI Symbol;Acc:MGI:95758]	-
ENSMUSG00000058441	941.468	1459.18	-0.632744	2.21232e-20	3.45631e-18	Panx2	15	88943937	88957770	+	3599	protein_coding	pannexin 2 [Source:MGI Symbol;Acc:MGI:1890615]	-
ENSMUSG00000030967	2291.78	1384.49	0.727067	2.26767e-20	3.51963e-18	Zranb1	7	132532871	132588120	+	5472	protein_coding	zinc finger, RAN-binding domain containing 1 [Source:MGI Symbol;Acc:MGI:106441]	-
ENSMUSG00000010064	670.979	1277.72	-0.929183	3.47066e-20	5.35181e-18	Slc38a3	9	107527833	107546729	-	5277	protein_coding	solute carrier family 38, member 3 [Source:MGI Symbol;Acc:MGI:1923507]	-
ENSMUSG00000042249	1988.29	1355.28	0.552746	3.79664e-20	5.81669e-18	Grk3	5	113058348	113163657	-	8693	protein_coding	G protein-coupled receptor kinase 3 [Source:MGI Symbol;Acc:MGI:87941]	-
ENSMUSG00000003518	1633.98	2422.77	-0.56825	4.34171e-20	6.60914e-18	Dusp3	11	101861969	101877839	-	4682	protein_coding	dual specificity phosphatase 3 (vaccinia virus phosphatase VH1-related) [Source:MGI Symbol;Acc:MGI:1919599]	-
ENSMUSG00000019055	389.831	674.487	-0.791045	5.02405e-20	7.59912e-18	Plod1	4	147994210	148021224	-	6765	protein_coding	procollagen-lysine, 2-oxoglutarate 5-dioxygenase 1 [Source:MGI Symbol;Acc:MGI:99907]	-
ENSMUSG00000040414	623.885	334.517	0.899847	6.02575e-20	9.05654e-18	Slc25a28	19	43652240	43663320	-	3749	protein_coding	solute carrier family 25, member 28 [Source:MGI Symbol;Acc:MGI:2180509]	-
ENSMUSG00000038695	369.339	690.512	-0.903448	6.24792e-20	9.33141e-18	Josd2	7	44117404	44121086	+	2633	protein_coding	Josephin domain containing 2 [Source:MGI Symbol;Acc:MGI:1913374]	-
ENSMUSG00000025203	27768.4	39634.5	-0.51333	8.53095e-20	1.26615e-17	Scd2	19	44282113	44295303	+	5464	protein_coding	stearoyl-Coenzyme A desaturase 2 [Source:MGI Symbol;Acc:MGI:98240]	-
ENSMUSG00000055067	815.217	471.842	0.789696	1.10206e-19	1.6255e-17	Smyd3	1	178779525	179345606	-	9184	protein_coding	SET and MYND domain containing 3 [Source:MGI Symbol;Acc:MGI:1916976]	-
ENSMUSG00000055745	690.343	1085.57	-0.653135	1.73021e-19	2.53626e-17	Rtl6	15	84437599	84442024	-	4426	protein_coding	retrotransposon Gag like 6 [Source:MGI Symbol;Acc:MGI:2675858]	-
ENSMUSG00000019978	1529.73	2200.15	-0.524259	2.34621e-19	3.41813e-17	Epb41l2	10	25235696	25399417	+	11843	protein_coding	erythrocyte membrane protein band 4.1 like 2 [Source:MGI Symbol;Acc:MGI:103009]	-
ENSMUSG00000037679	985.786	1559.57	-0.662096	2.62648e-19	3.80311e-17	Inf2	12	112555218	112581991	+	4871	protein_coding	inverted formin, FH2 and WH2 domain containing [Source:MGI Symbol;Acc:MGI:1917685]	-
ENSMUSG00000006127	1017.26	654.322	0.636724	2.7136e-19	3.89422e-17	Inpp5k	11	75521814	75539697	+	5728	protein_coding	inositol polyphosphate 5-phosphatase K [Source:MGI Symbol;Acc:MGI:1194899]	-
ENSMUSG00000022425	7684.07	12459.2	-0.697319	2.7222e-19	3.89422e-17	Enpp2	15	54702297	54816288	-	5779	protein_coding	ectonucleotide pyrophosphatase/phosphodiesterase 2 [Source:MGI Symbol;Acc:MGI:1321390]	-
ENSMUSG00000022040	85.6841	216.667	-1.33826	3.16586e-19	4.50177e-17	Ephx2	14	66321823	66361949	-	2484	protein_coding	epoxide hydrolase 2, cytoplasmic [Source:MGI Symbol;Acc:MGI:99500]	-
ENSMUSG00000028542	474.438	875.655	-0.884316	3.56088e-19	5.03334e-17	Slc6a9	4	117691703	117732395	+	5141	protein_coding	solute carrier family 6 (neurotransmitter transporter, glycine), member 9 [Source:MGI Symbol;Acc:MGI:95760]	-
ENSMUSG00000024816	395.598	665.962	-0.751294	3.6203e-19	5.08706e-17	Frmd8	19	5899730	5925302	-	5082	protein_coding	FERM domain containing 8 [Source:MGI Symbol;Acc:MGI:1914707]	-
ENSMUSG00000097431	295.593	608.087	-1.04092	3.88487e-19	5.4267e-17	Gm26782	14	51107779	51122266	+	9050	lncRNA	predicted gene, 26782 [Source:MGI Symbol;Acc:MGI:5477276]	-
ENSMUSG00000078771	222.329	411.59	-0.886795	4.2943e-19	5.96355e-17	Evi2a	11	79417386	79421435	-	2297	protein_coding	ecotropic viral integration site 2a [Source:MGI Symbol;Acc:MGI:95458]	-
ENSMUSG00000028243	517.889	933.052	-0.85013	5.74585e-19	7.93295e-17	Ubxn2b	4	6191098	6221688	+	6642	protein_coding	UBX domain protein 2B [Source:MGI Symbol;Acc:MGI:1915303]	-
ENSMUSG00000004056	929.421	1606.25	-0.789328	8.12739e-19	1.11561e-16	Akt2	7	27290977	27340251	+	7131	protein_coding	thymoma viral proto-oncogene 2 [Source:MGI Symbol;Acc:MGI:104874]	-
ENSMUSG00000028577	1473.9	972.591	0.600446	8.98979e-19	1.2269e-16	Plaa	4	94455751	94491481	-	6441	protein_coding	phospholipase A2, activating protein [Source:MGI Symbol;Acc:MGI:104810]	-
ENSMUSG00000030307	4475.13	6285.65	-0.490293	9.30544e-19	1.26272e-16	Slc6a11	6	114108202	114226913	+	5050	protein_coding	solute carrier family 6 (neurotransmitter transporter, GABA), member 11 [Source:MGI Symbol;Acc:MGI:95630]	-
ENSMUSG00000064346	8.10486	50.0911	-2.62983	1.14442e-18	1.54413e-16	mt-Tw	MT	4950	5016	+	67	Mt_tRNA	mitochondrially encoded tRNA tryptophan [Source:MGI Symbol;Acc:MGI:102471]	-
ENSMUSG00000047996	120.842	247.975	-1.03679	1.31136e-18	1.75937e-16	Prrg1	X	77493219	77627502	-	11614	protein_coding	proline rich Gla (G-carboxyglutamic acid) 1 [Source:MGI Symbol;Acc:MGI:1917364]	-
ENSMUSG00000026005	261.295	445.288	-0.76836	1.37028e-18	1.82809e-16	Rpe	1	66739990	66758964	+	3113	protein_coding	ribulose-5-phosphate-3-epimerase [Source:MGI Symbol;Acc:MGI:1913896]	-
ENSMUSG00000006442	458.768	679.578	-0.565866	1.43433e-18	1.90285e-16	Srm	4	148675960	148679450	+	1599	protein_coding	spermidine synthase [Source:MGI Symbol;Acc:MGI:102690]	-
ENSMUSG00000016918	238.966	501.795	-1.07176	1.48282e-18	1.95625e-16	Sulf1	1	12762501	12931416	+	11294	protein_coding	sulfatase 1 [Source:MGI Symbol;Acc:MGI:2138563]	-
ENSMUSG00000043252	778.273	1101.49	-0.501281	1.54806e-18	2.03104e-16	Tmem64	4	15265831	15286753	+	4670	protein_coding	transmembrane protein 64 [Source:MGI Symbol;Acc:MGI:2140359]	-
ENSMUSG00000060771	145.639	297.954	-1.03336	1.9006e-18	2.47987e-16	Tsga10	1	37793857	37905510	-	10662	protein_coding	testis specific 10 [Source:MGI Symbol;Acc:MGI:2685063]	-
ENSMUSG00000021702	43.2807	137.707	-1.66903	2.34088e-18	3.03765e-16	Thbs4	13	92888098	92931326	-	3289	protein_coding	thrombospondin 4 [Source:MGI Symbol;Acc:MGI:1101779]	-
ENSMUSG00000001366	1023.94	1703.82	-0.734745	2.50572e-18	3.23388e-16	Fbxo9	9	77988781	78016347	-	3103	protein_coding	f-box protein 9 [Source:MGI Symbol;Acc:MGI:1918788]	-
ENSMUSG00000030374	4615.94	3128.9	0.561058	2.9205e-18	3.74882e-16	Strn4	7	16549814	16574856	+	7958	protein_coding	striatin, calmodulin binding protein 4 [Source:MGI Symbol;Acc:MGI:2142346]	-
ENSMUSG00000050211	258.966	113.66	1.18761	3.12746e-18	3.9929e-16	Pla2g4e	2	119996893	120075816	-	6960	protein_coding	phospholipase A2, group IVE [Source:MGI Symbol;Acc:MGI:1919144]	-
ENSMUSG00000034858	1432.46	897.321	0.674657	3.5149e-18	4.46355e-16	Fam214a	9	74860166	74939750	+	6637	protein_coding	family with sequence similarity 214, member A [Source:MGI Symbol;Acc:MGI:2387648]	-
ENSMUSG00000048163	161.685	372.631	-1.2067	4.48748e-18	5.66831e-16	Selplg	5	113956597	113970705	-	4272	protein_coding	selectin, platelet (p-selectin) ligand [Source:MGI Symbol;Acc:MGI:106689]	-
ENSMUSG00000053062	731.878	1169.17	-0.676033	4.91562e-18	6.17625e-16	Jam2	16	84571011	84622816	+	6045	protein_coding	junction adhesion molecule 2 [Source:MGI Symbol;Acc:MGI:1933820]	-
ENSMUSG00000033208	2096.93	3161.32	-0.592208	5.73098e-18	7.16282e-16	S100b	10	76089687	76096993	+	1484	protein_coding	S100 protein, beta polypeptide, neural [Source:MGI Symbol;Acc:MGI:98217]	-
ENSMUSG00000040811	3715.11	2546.33	0.545037	6.09013e-18	7.57185e-16	Eml2	7	18910346	18940407	+	3529	protein_coding	echinoderm microtubule associated protein like 2 [Source:MGI Symbol;Acc:MGI:1919455]	-
ENSMUSG00000026687	293.752	496.364	-0.757462	6.85647e-18	8.48023e-16	Aldh9a1	1	167177560	167196101	+	3383	protein_coding	aldehyde dehydrogenase 9, subfamily A1 [Source:MGI Symbol;Acc:MGI:1861622]	-
ENSMUSG00000072676	650.814	1073.96	-0.722238	7.27388e-18	8.92148e-16	Tmem254	14	25923724	25928096	-	2569	protein_coding	transmembrane protein 254 [Source:MGI Symbol;Acc:MGI:1196450]	-
ENSMUSG00000032741	355.124	644.798	-0.860885	7.28836e-18	8.92148e-16	Tpcn1	5	120672218	120726738	-	8462	protein_coding	two pore channel 1 [Source:MGI Symbol;Acc:MGI:2182472]	-
ENSMUSG00000046160	2600.91	3821.3	-0.555083	7.42167e-18	9.03807e-16	Olig1	16	91066660	91068821	+	2162	protein_coding	oligodendrocyte transcription factor 1 [Source:MGI Symbol;Acc:MGI:1355334]	bHLH
ENSMUSG00000020811	971.061	1495.21	-0.622492	7.9328e-18	9.61123e-16	Wscd1	11	71640746	71680473	+	4287	protein_coding	WSC domain containing 1 [Source:MGI Symbol;Acc:MGI:2448493]	-
ENSMUSG00000022186	3977.97	7201.19	-0.856307	8.84411e-18	1.0661e-15	Oxct1	15	4055865	4184826	+	3701	protein_coding	3-oxoacid CoA transferase 1 [Source:MGI Symbol;Acc:MGI:1914291]	-
ENSMUSG00000044252	3418.03	4591.76	-0.425928	9.19109e-18	1.10233e-15	Osbpl1a	18	12888371	13074898	-	7787	protein_coding	oxysterol binding protein-like 1A [Source:MGI Symbol;Acc:MGI:1927551]	-
ENSMUSG00000032766	98.7422	214.548	-1.12235	9.24628e-18	1.10337e-15	Gng11	6	4003904	4008445	+	919	protein_coding	guanine nucleotide binding protein (G protein), gamma 11 [Source:MGI Symbol;Acc:MGI:1913316]	-
ENSMUSG00000060373	2406.07	3282.07	-0.448054	1.08067e-17	1.28313e-15	Hnrnpc	14	52310834	52341485	-	4322	protein_coding	heterogeneous nuclear ribonucleoprotein C [Source:MGI Symbol;Acc:MGI:107795]	-
ENSMUSG00000019970	5824.02	1695.29	1.78054	1.20065e-17	1.4185e-15	Sgk1	10	21758083	21875802	+	4903	protein_coding	serum/glucocorticoid regulated kinase 1 [Source:MGI Symbol;Acc:MGI:1340062]	-
ENSMUSG00000013539	731.514	1066.54	-0.544351	1.28717e-17	1.51319e-15	Tango2	16	18118689	18165967	-	7910	protein_coding	transport and golgi organization 2 [Source:MGI Symbol;Acc:MGI:101825]	-
ENSMUSG00000031349	245.716	474.025	-0.949041	1.32595e-17	1.5511e-15	Nsdhl	X	71962163	72002120	+	2853	protein_coding	NAD(P) dependent steroid dehydrogenase-like [Source:MGI Symbol;Acc:MGI:1099438]	-
ENSMUSG00000001943	381.885	185.757	1.03994	1.3939e-17	1.6226e-15	Vsig2	9	37450551	37455501	+	1979	protein_coding	V-set and immunoglobulin domain containing 2 [Source:MGI Symbol;Acc:MGI:1928009]	-
ENSMUSG00000023236	4459.5	2843.84	0.649054	1.43552e-17	1.6629e-15	Scg5	2	113606707	113659466	-	1569	protein_coding	secretogranin V [Source:MGI Symbol;Acc:MGI:98289]	-
ENSMUSG00000021613	433.336	716.364	-0.724343	1.58295e-17	1.82477e-15	Hapln1	13	89687915	89759771	+	5902	protein_coding	hyaluronan and proteoglycan link protein 1 [Source:MGI Symbol;Acc:MGI:1337006]	-
ENSMUSG00000027712	580.983	989.438	-0.768564	1.88167e-17	2.15865e-15	Anxa5	3	36503072	36530043	-	1777	protein_coding	annexin A5 [Source:MGI Symbol;Acc:MGI:106008]	-
ENSMUSG00000003617	567.877	279.742	1.02239	1.95842e-17	2.2359e-15	Cp	3	20011218	20063309	+	9566	protein_coding	ceruloplasmin [Source:MGI Symbol;Acc:MGI:88476]	-
ENSMUSG00000054008	2860.44	2070.19	0.466341	2.10939e-17	2.39673e-15	Ndst1	18	60817566	60881722	-	8279	protein_coding	N-deacetylase/N-sulfotransferase (heparan glucosaminyl) 1 [Source:MGI Symbol;Acc:MGI:104719]	-
ENSMUSG00000044576	205.055	350.131	-0.774663	2.24672e-17	2.54061e-15	Garem2	5	30310159	30323376	+	3865	protein_coding	GRB2 associated regulator of MAPK1 subtype 2 [Source:MGI Symbol;Acc:MGI:2685290]	-
ENSMUSG00000037855	4406.16	6986.54	-0.665148	2.37485e-17	2.67031e-15	Zfp365	10	67721933	67748492	-	5205	protein_coding	zinc finger protein 365 [Source:MGI Symbol;Acc:MGI:2143676]	-
ENSMUSG00000000791	134.747	47.8283	1.49823	2.3839e-17	2.67031e-15	Il12rb1	8	71261093	71274068	+	4105	protein_coding	interleukin 12 receptor, beta 1 [Source:MGI Symbol;Acc:MGI:104579]	-
ENSMUSG00000052125	195.423	348.339	-0.83372	2.39797e-17	2.67346e-15	F730043M19Rik	12	33161710	33197611	-	6680	lncRNA	RIKEN cDNA F730043M19 gene [Source:MGI Symbol;Acc:MGI:2443237]	-
ENSMUSG00000072941	120.95	230.68	-0.930052	2.43266e-17	2.69945e-15	Sod3	5	52521133	52528760	+	3738	protein_coding	superoxide dismutase 3, extracellular [Source:MGI Symbol;Acc:MGI:103181]	-
ENSMUSG00000045257	56.4561	134.756	-1.25956	2.57808e-17	2.84752e-15	Morn2	17	80597632	80604905	+	656	protein_coding	MORN repeat containing 2 [Source:MGI Symbol;Acc:MGI:2674071]	-
ENSMUSG00000015806	833.519	1611	-0.950405	2.59572e-17	2.85373e-15	Qdpr	5	45591363	45607578	-	1788	protein_coding	quinoid dihydropteridine reductase [Source:MGI Symbol;Acc:MGI:97836]	-
ENSMUSG00000085069	86.8009	205.32	-1.24502	3.07879e-17	3.36922e-15	Prdm16os	4	154722033	154729181	+	3542	lncRNA	Prdm16 opposite strand transcript [Source:MGI Symbol;Acc:MGI:3651882]	-
ENSMUSG00000045790	1240.33	703.922	0.817442	3.39378e-17	3.69688e-15	Ccdc149	5	52531993	52628863	-	3328	protein_coding	coiled-coil domain containing 149 [Source:MGI Symbol;Acc:MGI:2685293]	-
ENSMUSG00000037071	4424.46	6353.54	-0.521974	3.59067e-17	3.8935e-15	Scd1	19	44382894	44396318	-	4892	protein_coding	stearoyl-Coenzyme A desaturase 1 [Source:MGI Symbol;Acc:MGI:98239]	-
ENSMUSG00000037625	5433.14	9176.9	-0.756217	3.64001e-17	3.92906e-15	Cldn11	3	31204069	31218473	+	1870	protein_coding	claudin 11 [Source:MGI Symbol;Acc:MGI:106925]	-
ENSMUSG00000026991	3037.7	4189.79	-0.463867	4.05828e-17	4.36072e-15	Pkp4	2	58991194	59185552	+	5707	protein_coding	plakophilin 4 [Source:MGI Symbol;Acc:MGI:109281]	-
ENSMUSG00000020099	503.598	881.095	-0.807107	4.08563e-17	4.37034e-15	Unc5b	10	60598372	60667360	-	6258	protein_coding	unc-5 netrin receptor B [Source:MGI Symbol;Acc:MGI:894703]	-
ENSMUSG00000106858	63.1865	8.00046	2.9916	4.15177e-17	4.42117e-15	Gm43844	6	17914995	17920599	+	5605	TEC	predicted gene 43844 [Source:MGI Symbol;Acc:MGI:5663981]	-
ENSMUSG00000034254	1003.72	1571.69	-0.647337	4.44587e-17	4.71321e-15	Agpat1	17	34823236	34832423	+	3001	protein_coding	1-acylglycerol-3-phosphate O-acyltransferase 1 (lysophosphatidic acid acyltransferase, alpha) [Source:MGI Symbol;Acc:MGI:1932075]	-
ENSMUSG00000035936	1225.12	1705.28	-0.477478	4.81483e-17	5.08168e-15	Aldh5a1	13	25091562	25121644	-	5647	protein_coding	aldhehyde dehydrogenase family 5, subfamily A1 [Source:MGI Symbol;Acc:MGI:2441982]	-
ENSMUSG00000062014	3258.28	4410.6	-0.436987	4.92169e-17	5.17148e-15	Gmfb	14	47045606	47059699	-	6844	protein_coding	glia maturation factor, beta [Source:MGI Symbol;Acc:MGI:1927133]	-
ENSMUSG00000026961	80.3285	22.1013	1.86058	4.97657e-17	5.2061e-15	Lrrc26	2	25179927	25181192	+	1190	protein_coding	leucine rich repeat containing 26 [Source:MGI Symbol;Acc:MGI:2385129]	-
ENSMUSG00000009292	303.135	541.43	-0.836816	5.12016e-17	5.33283e-15	Trpm2	10	77743556	77806397	-	12459	protein_coding	transient receptor potential cation channel, subfamily M, member 2 [Source:MGI Symbol;Acc:MGI:1351901]	-
ENSMUSG00000086782	154.931	54.7106	1.50693	5.39976e-17	5.59169e-15	E130102H24Rik	4	101203721	101213932	-	925	lncRNA	RIKEN cDNA E130102H24 gene [Source:MGI Symbol;Acc:MGI:1925116]	-
ENSMUSG00000018822	28.0533	92.8466	-1.73227	5.4158e-17	5.59169e-15	Sfrp5	19	42186410	42190691	-	1900	protein_coding	secreted frizzled-related sequence protein 5 [Source:MGI Symbol;Acc:MGI:1860298]	-
ENSMUSG00000022025	8.44134	47.739	-2.49802	6.13672e-17	6.30861e-15	Cnmd	14	79875130	79899610	-	1843	protein_coding	chondromodulin [Source:MGI Symbol;Acc:MGI:1341171]	-
ENSMUSG00000037946	153.737	269.764	-0.812572	6.46437e-17	6.61678e-15	Fgd3	13	49415030	49473787	-	6012	protein_coding	FYVE, RhoGEF and PH domain containing 3 [Source:MGI Symbol;Acc:MGI:1353657]	-
ENSMUSG00000015668	230.377	376.937	-0.709853	6.56828e-17	6.67668e-15	Pdzd11	X	99666489	99670174	-	2127	protein_coding	PDZ domain containing 11 [Source:MGI Symbol;Acc:MGI:1919871]	-
ENSMUSG00000101111	584.401	1156.64	-0.984666	6.57912e-17	6.67668e-15	Gm28437	1	24652270	24653052	-	783	unprocessed_pseudogene	predicted gene 28437 [Source:MGI Symbol;Acc:MGI:5579143]	-
ENSMUSG00000032038	237.183	405.267	-0.771913	7.0394e-17	7.11339e-15	St3gal4	9	34957872	35030564	-	2923	protein_coding	ST3 beta-galactoside alpha-2,3-sialyltransferase 4 [Source:MGI Symbol;Acc:MGI:1316743]	-
ENSMUSG00000003657	3335	2350.66	0.504594	7.68361e-17	7.7064e-15	Calb2	8	110864134	110894842	-	1743	protein_coding	calbindin 2 [Source:MGI Symbol;Acc:MGI:101914]	-
ENSMUSG00000024810	151.68	341.954	-1.17434	7.69115e-17	7.7064e-15	Il33	19	29902514	29938118	+	2886	protein_coding	interleukin 33 [Source:MGI Symbol;Acc:MGI:1924375]	-
ENSMUSG00000023909	651.879	1034.47	-0.665854	9.13811e-17	9.11776e-15	Paqr4	17	23955160	23959841	-	2644	protein_coding	progestin and adipoQ receptor family member IV [Source:MGI Symbol;Acc:MGI:1923748]	-
ENSMUSG00000058254	9860.34	13268.2	-0.428252	1.01147e-16	1.00499e-14	Tspan7	X	10351397	10462844	+	7067	protein_coding	tetraspanin 7 [Source:MGI Symbol;Acc:MGI:1298407]	-
ENSMUSG00000021458	434.829	263.273	0.724425	1.10999e-16	1.09829e-14	Aopep	13	63112707	63473910	+	11294	protein_coding	aminopeptidase O [Source:MGI Symbol;Acc:MGI:1919311]	-
ENSMUSG00000078671	1393.23	912.054	0.611174	1.16767e-16	1.15057e-14	Chd2	7	73076386	73191578	-	14300	protein_coding	chromodomain helicase DNA binding protein 2 [Source:MGI Symbol;Acc:MGI:2448567]	-
ENSMUSG00000028869	986.971	636.81	0.632444	1.17643e-16	1.15441e-14	Gnl2	4	124910378	124949173	+	3683	protein_coding	guanine nucleotide binding protein-like 2 (nucleolar) [Source:MGI Symbol;Acc:MGI:2385207]	-
ENSMUSG00000037747	2583.58	3717.41	-0.524862	1.22539e-16	1.1975e-14	Phyhipl	10	70393512	70491795	-	9732	protein_coding	phytanoyl-CoA hydroxylase interacting protein-like [Source:MGI Symbol;Acc:MGI:1918161]	-
ENSMUSG00000070304	2891.16	4791.79	-0.729018	1.30698e-16	1.272e-14	Scn2b	9	45029080	45041368	+	4656	protein_coding	sodium channel, voltage-gated, type II, beta [Source:MGI Symbol;Acc:MGI:106921]	-
ENSMUSG00000037111	2402.12	4190.69	-0.803023	1.39448e-16	1.35162e-14	Setd7	3	51422740	51468300	-	10813	protein_coding	SET domain containing (lysine methyltransferase) 7 [Source:MGI Symbol;Acc:MGI:1920501]	-
ENSMUSG00000041220	931.374	1674.93	-0.846843	1.41218e-16	1.36321e-14	Elovl6	3	129326004	129432144	+	6431	protein_coding	ELOVL family member 6, elongation of long chain fatty acids (yeast) [Source:MGI Symbol;Acc:MGI:2156528]	-
ENSMUSG00000042211	1281.09	916.39	0.482909	1.54404e-16	1.48446e-14	Fbxo38	18	62637226	62681766	-	5666	protein_coding	F-box protein 38 [Source:MGI Symbol;Acc:MGI:2444639]	-
ENSMUSG00000021536	1431.59	1990.74	-0.475468	2.39004e-16	2.27989e-14	Adcy2	13	68768162	69147660	-	4211	protein_coding	adenylate cyclase 2 [Source:MGI Symbol;Acc:MGI:99676]	-
ENSMUSG00000045136	1487.21	2558.62	-0.783078	2.39058e-16	2.27989e-14	Tubb2b	13	34310731	34314449	-	2294	protein_coding	tubulin, beta 2B class IIB [Source:MGI Symbol;Acc:MGI:1920960]	-
ENSMUSG00000083563	81.5319	179.245	-1.13388	2.41633e-16	2.29523e-14	Gm13340	2	22478115	22479659	-	1545	unprocessed_pseudogene	predicted gene 13340 [Source:MGI Symbol;Acc:MGI:3650227]	-
ENSMUSG00000030739	518.031	838.308	-0.693777	2.4467e-16	2.31481e-14	Myh14	7	44255227	44320267	-	7273	protein_coding	myosin, heavy polypeptide 14 [Source:MGI Symbol;Acc:MGI:1919210]	-
ENSMUSG00000027001	117.238	267.04	-1.18997	2.51594e-16	2.37087e-14	Dusp19	2	80447389	80462705	+	2992	protein_coding	dual specificity phosphatase 19 [Source:MGI Symbol;Acc:MGI:1915332]	-
ENSMUSG00000003528	469.547	750.04	-0.676113	2.83076e-16	2.657e-14	Slc25a1	16	17743087	17746083	-	2164	protein_coding	solute carrier family 25 (mitochondrial carrier, citrate transporter), member 1 [Source:MGI Symbol;Acc:MGI:1345283]	-
ENSMUSG00000004558	9898.75	14770.7	-0.577383	2.92115e-16	2.73105e-14	Ndrg2	14	52142728	52151615	-	3397	protein_coding	N-myc downstream regulated gene 2 [Source:MGI Symbol;Acc:MGI:1352498]	-
ENSMUSG00000031111	303.449	511.335	-0.754327	2.96693e-16	2.75223e-14	Igsf1	X	48871413	48886626	-	5768	protein_coding	immunoglobulin superfamily, member 1 [Source:MGI Symbol;Acc:MGI:2147913]	-
ENSMUSG00000036095	2175.2	3368.47	-0.631066	2.96699e-16	2.75223e-14	Dgkb	12	37867725	38684238	+	11377	protein_coding	diacylglycerol kinase, beta [Source:MGI Symbol;Acc:MGI:2442474]	-
ENSMUSG00000021079	599.566	398.794	0.587935	3.37503e-16	3.11855e-14	Timm9	12	71169947	71183458	-	4282	protein_coding	translocase of inner mitochondrial membrane 9 [Source:MGI Symbol;Acc:MGI:1353436]	-
ENSMUSG00000074252	78.6193	15.8614	2.30982	3.8006e-16	3.49818e-14	Gm10654	8	71384049	71385681	+	1633	TEC	predicted gene 10654 [Source:MGI Symbol;Acc:MGI:3643366]	-
ENSMUSG00000022594	5081.41	7522.74	-0.566043	4.05827e-16	3.72092e-14	Lynx1	15	74619701	74624895	-	4662	protein_coding	Ly6/neurotoxin 1 [Source:MGI Symbol;Acc:MGI:1345180]	-
ENSMUSG00000002341	2126.55	3605.08	-0.761718	4.10556e-16	3.7498e-14	Ncan	8	70545735	70573523	-	7195	protein_coding	neurocan [Source:MGI Symbol;Acc:MGI:104694]	-
ENSMUSG00000023067	1352.64	324.544	2.05946	4.91898e-16	4.47552e-14	Cdkn1a	17	29309950	29319701	+	3553	protein_coding	cyclin-dependent kinase inhibitor 1A (P21) [Source:MGI Symbol;Acc:MGI:104556]	-
ENSMUSG00000006273	13850.1	11298.2	0.29381	5.18572e-16	4.70021e-14	Atp6v1b2	8	69541298	69566363	+	5305	protein_coding	ATPase, H+ transporting, lysosomal V1 subunit B2 [Source:MGI Symbol;Acc:MGI:109618]	-
ENSMUSG00000037720	1898.21	2631.06	-0.471096	5.58233e-16	5.04044e-14	Tmem33	5	67417908	67448804	+	8961	protein_coding	transmembrane protein 33 [Source:MGI Symbol;Acc:MGI:1915128]	-
ENSMUSG00000021670	1726.94	2778.02	-0.685884	5.80975e-16	5.22592e-14	Hmgcr	13	96785475	96807444	-	7275	protein_coding	3-hydroxy-3-methylglutaryl-Coenzyme A reductase [Source:MGI Symbol;Acc:MGI:96159]	-
ENSMUSG00000070436	307.113	541.014	-0.817584	6.71753e-16	6.01967e-14	Serpinh1	7	98994583	99002446	-	2443	protein_coding	serine (or cysteine) peptidase inhibitor, clade H, member 1 [Source:MGI Symbol;Acc:MGI:88283]	-
ENSMUSG00000020331	2327.67	3325.08	-0.514555	6.83769e-16	6.10431e-14	Hcn2	10	79552468	79571942	+	3195	protein_coding	hyperpolarization-activated, cyclic nucleotide-gated K+ 2 [Source:MGI Symbol;Acc:MGI:1298210]	-
ENSMUSG00000085084	425.969	194.339	1.13175	6.90935e-16	6.14518e-14	4930570G19Rik	3	156194144	156267396	-	5778	lncRNA	RIKEN cDNA 4930570G19 gene [Source:MGI Symbol;Acc:MGI:1923158]	-
ENSMUSG00000073940	239.264	562.634	-1.23362	7.20909e-16	6.3652e-14	Hbb-bt	7	103461731	103463203	-	703	protein_coding	hemoglobin, beta adult t chain [Source:MGI Symbol;Acc:MGI:5474850]	-
ENSMUSG00000040964	1392.14	943.744	0.56091	7.21034e-16	6.3652e-14	Arhgef10l	4	140241796	140393323	-	5693	protein_coding	Rho guanine nucleotide exchange factor (GEF) 10-like [Source:MGI Symbol;Acc:MGI:1920004]	-
ENSMUSG00000022571	132.525	249.994	-0.913414	7.9161e-16	6.95277e-14	Pycrl	15	75788326	75793409	-	1339	protein_coding	pyrroline-5-carboxylate reductase-like [Source:MGI Symbol;Acc:MGI:1913444]	-
ENSMUSG00000025982	6904.73	4727.78	0.546332	7.93447e-16	6.95277e-14	Sf3b1	1	55024328	55066640	-	11370	protein_coding	splicing factor 3b, subunit 1 [Source:MGI Symbol;Acc:MGI:1932339]	-
ENSMUSG00000026701	2119.49	3020.25	-0.510829	8.60587e-16	7.51336e-14	Prdx6	1	161067682	161078789	-	4804	protein_coding	peroxiredoxin 6 [Source:MGI Symbol;Acc:MGI:894320]	-
ENSMUSG00000029769	1703.9	1097.49	0.634644	9.26616e-16	8.0602e-14	Ccdc136	6	29396308	29426987	+	4383	protein_coding	coiled-coil domain containing 136 [Source:MGI Symbol;Acc:MGI:1918128]	-
ENSMUSG00000044447	150.054	297.539	-0.986472	9.89595e-16	8.57661e-14	Dock5	14	67989584	68170891	-	12169	protein_coding	dedicator of cytokinesis 5 [Source:MGI Symbol;Acc:MGI:2652871]	-
ENSMUSG00000026109	1038.36	1529.03	-0.558297	1.02162e-15	8.82197e-14	Tmeff2	1	50939806	51226429	+	6707	protein_coding	transmembrane protein with EGF-like and two follistatin-like domains 2 [Source:MGI Symbol;Acc:MGI:1861735]	-
ENSMUSG00000035441	171.083	372.481	-1.12283	1.02796e-15	8.84458e-14	Myo1d	11	80372952	80670851	-	6465	protein_coding	myosin ID [Source:MGI Symbol;Acc:MGI:107728]	-
ENSMUSG00000041939	235.134	403.591	-0.781431	1.05913e-15	9.07985e-14	Mvk	5	114582330	114598652	+	2675	protein_coding	mevalonate kinase [Source:MGI Symbol;Acc:MGI:107624]	-
ENSMUSG00000030786	28.3134	90.933	-1.69058	1.16786e-15	9.97594e-14	Itgam	7	127661812	127717663	+	5024	protein_coding	integrin alpha M [Source:MGI Symbol;Acc:MGI:96607]	-
ENSMUSG00000018340	1189.68	1760.69	-0.565674	1.33875e-15	1.13948e-13	Anxa6	11	54869934	54924271	-	2930	protein_coding	annexin A6 [Source:MGI Symbol;Acc:MGI:88255]	-
ENSMUSG00000030088	834.027	1345.97	-0.690481	1.38376e-15	1.17358e-13	Aldh1l1	6	90463409	90577185	+	4516	protein_coding	aldehyde dehydrogenase 1 family, member L1 [Source:MGI Symbol;Acc:MGI:1340024]	-
ENSMUSG00000002428	313.016	532.227	-0.766492	1.62699e-15	1.37495e-13	Hltf	3	20111975	20172654	+	5931	protein_coding	helicase-like transcription factor [Source:MGI Symbol;Acc:MGI:1196437]	-
ENSMUSG00000022191	1053.59	1514.29	-0.523361	1.774e-15	1.49387e-13	Drosha	15	12824901	12935377	+	5935	protein_coding	drosha, ribonuclease type III [Source:MGI Symbol;Acc:MGI:1261425]	-
ENSMUSG00000027253	404.337	692.527	-0.776386	1.7846e-15	1.49749e-13	Lrp4	2	91287856	91344124	+	10504	protein_coding	low density lipoprotein receptor-related protein 4 [Source:MGI Symbol;Acc:MGI:2442252]	-
ENSMUSG00000055717	743.583	1141.06	-0.617644	1.93173e-15	1.61524e-13	Slain1	14	103887664	103942343	+	3284	protein_coding	SLAIN motif family, member 1 [Source:MGI Symbol;Acc:MGI:2145578]	-
ENSMUSG00000006423	638.408	934.255	-0.549837	1.94691e-15	1.62222e-13	Steep1	X	36087390	36137764	-	7424	protein_coding	STING1 ER exit protein 1 [Source:MGI Symbol;Acc:MGI:1924894]	-
ENSMUSG00000033059	2702.02	3837.51	-0.506125	2.04241e-15	1.69585e-13	Pygb	2	150628655	150673678	+	4809	protein_coding	brain glycogen phosphorylase [Source:MGI Symbol;Acc:MGI:97828]	-
ENSMUSG00000039879	1104.04	647.531	0.770047	2.10655e-15	1.743e-13	Heca	10	17744360	17823815	-	6247	protein_coding	hdc homolog, cell cycle regulator [Source:MGI Symbol;Acc:MGI:2685715]	-
ENSMUSG00000069808	132.824	262.79	-0.982956	2.12736e-15	1.75411e-13	Tlcd3a	11	76070497	76105653	+	6615	protein_coding	TLC domain containing 3A [Source:MGI Symbol;Acc:MGI:2151840]	-
ENSMUSG00000104283	172.816	315.58	-0.870124	2.24447e-15	1.84427e-13	Gm37459	3	32993463	33037450	+	3365	lncRNA	predicted gene, 37459 [Source:MGI Symbol;Acc:MGI:5610687]	-
ENSMUSG00000046321	251.511	423.814	-0.753071	2.56814e-15	2.10296e-13	Hs3st2	7	120991082	121100993	+	3049	protein_coding	heparan sulfate (glucosamine) 3-O-sulfotransferase 2 [Source:MGI Symbol;Acc:MGI:1333802]	-
ENSMUSG00000116305	196.861	70.177	1.48788	2.64184e-15	2.15587e-13	Lncppara	15	85537757	85591728	+	4545	lncRNA	long noncoding RNA near Ppara [Source:MGI Symbol;Acc:MGI:5568843]	-
ENSMUSG00000048022	1492.12	2120.16	-0.507033	2.85203e-15	2.31943e-13	Tmem229a	6	24951140	24956296	-	5157	protein_coding	transmembrane protein 229A [Source:MGI Symbol;Acc:MGI:2442812]	-
ENSMUSG00000027339	788.799	1187.73	-0.590487	2.92354e-15	2.36946e-13	Rassf2	2	131831335	131872178	-	11993	protein_coding	Ras association (RalGDS/AF-6) domain family member 2 [Source:MGI Symbol;Acc:MGI:2442060]	-
ENSMUSG00000020102	555.056	1131.15	-1.02767	2.94872e-15	2.38174e-13	Slc16a7	10	125055139	125225334	-	11839	protein_coding	solute carrier family 16 (monocarboxylic acid transporters), member 7 [Source:MGI Symbol;Acc:MGI:1330284]	-
ENSMUSG00000059742	1219.72	1862.1	-0.610865	3.08696e-15	2.48495e-13	Kcnh7	2	62523758	63014631	-	15226	protein_coding	potassium voltage-gated channel, subfamily H (eag-related), member 7 [Source:MGI Symbol;Acc:MGI:2159566]	-
ENSMUSG00000032807	89.4558	27.0239	1.72847	3.49827e-15	2.80654e-13	Alox12b	11	69047815	69060618	+	2431	protein_coding	arachidonate 12-lipoxygenase, 12R type [Source:MGI Symbol;Acc:MGI:1274782]	-
ENSMUSG00000020608	1448.83	990.285	0.549308	3.51704e-15	2.81209e-13	Smc6	12	11315887	11369786	+	12502	protein_coding	structural maintenance of chromosomes 6 [Source:MGI Symbol;Acc:MGI:1914491]	-
ENSMUSG00000030059	1330.2	972.957	0.451297	4.07218e-15	3.24503e-13	Tmf1	6	97129958	97156083	-	5732	protein_coding	TATA element modulatory factor 1 [Source:MGI Symbol;Acc:MGI:2684999]	-
ENSMUSG00000024190	585.569	301.219	0.958998	4.45784e-15	3.54048e-13	Dusp1	17	26724564	26781102	-	3311	protein_coding	dual specificity phosphatase 1 [Source:MGI Symbol;Acc:MGI:105120]	-
ENSMUSG00000021696	281.589	643.355	-1.19226	4.98422e-15	3.94535e-13	Elovl7	13	108350938	108422217	+	4013	protein_coding	ELOVL family member 7, elongation of long chain fatty acids (yeast) [Source:MGI Symbol;Acc:MGI:1921809]	-
ENSMUSG00000034853	490.797	980.272	-0.997708	5.10482e-15	4.02418e-13	Acot11	4	106601752	106662195	-	6056	protein_coding	acyl-CoA thioesterase 11 [Source:MGI Symbol;Acc:MGI:1913736]	-
ENSMUSG00000064354	1928.76	3319.42	-0.783166	5.11771e-15	4.02418e-13	mt-Co2	MT	7013	7696	+	684	protein_coding	mitochondrially encoded cytochrome c oxidase II [Source:MGI Symbol;Acc:MGI:102503]	-
ENSMUSG00000047786	437.238	727.003	-0.734824	5.32909e-15	4.17656e-13	Lix1	17	17622934	17679649	+	3434	protein_coding	limb and CNS expressed 1 [Source:MGI Symbol;Acc:MGI:1913893]	-
ENSMUSG00000031924	2196.33	2937.32	-0.419278	5.61282e-15	4.38446e-13	Cyb5b	8	107877272	107914103	+	4374	protein_coding	cytochrome b5 type B [Source:MGI Symbol;Acc:MGI:1913677]	-
ENSMUSG00000038894	1586.54	1055.39	0.588491	5.7098e-15	4.44559e-13	Irs2	8	11034681	11058458	-	6323	protein_coding	insulin receptor substrate 2 [Source:MGI Symbol;Acc:MGI:109334]	-
ENSMUSG00000019528	354.906	511.266	-0.526925	5.96234e-15	4.62705e-13	Gyg	3	20176248	20209481	-	2344	protein_coding	glycogenin [Source:MGI Symbol;Acc:MGI:1351614]	-
ENSMUSG00000034533	44.4943	4.53391	3.30831	6.69215e-15	5.1765e-13	Scn10a	9	119437522	119548388	-	7966	protein_coding	sodium channel, voltage-gated, type X, alpha [Source:MGI Symbol;Acc:MGI:108029]	-
ENSMUSG00000022897	1722.12	1304.1	0.400451	6.91048e-15	5.32802e-13	Dyrk1a	16	94370869	94496376	+	8251	protein_coding	dual-specificity tyrosine-(Y)-phosphorylation regulated kinase 1a [Source:MGI Symbol;Acc:MGI:1330299]	-
ENSMUSG00000043885	2013.06	1387.64	0.536924	7.17728e-15	5.51582e-13	Slc36a4	9	15621034	15654657	+	6540	protein_coding	solute carrier family 36 (proton/amino acid symporter), member 4 [Source:MGI Symbol;Acc:MGI:2442595]	-
ENSMUSG00000081058	4.66567	33.7904	-2.84718	7.69711e-15	5.89624e-13	H3c15	3	96145424	96146443	-	1020	protein_coding	H3 clustered histone 15 [Source:MGI Symbol;Acc:MGI:2448357]	-
ENSMUSG00000022472	1503.54	2471.9	-0.717465	8.37589e-15	6.39557e-13	Desi1	15	81876724	81918063	-	3635	protein_coding	desumoylating isopeptidase 1 [Source:MGI Symbol;Acc:MGI:106313]	-
ENSMUSG00000040447	1188.66	701.374	0.761127	8.61724e-15	6.55877e-13	Spns2	11	72342464	72380730	-	4083	protein_coding	spinster homolog 2 [Source:MGI Symbol;Acc:MGI:2384936]	-
ENSMUSG00000030557	3656.98	2745.25	0.413745	9.20136e-15	6.98098e-13	Mef2a	7	66880911	67022606	-	14681	protein_coding	myocyte enhancer factor 2A [Source:MGI Symbol;Acc:MGI:99532]	SRF
ENSMUSG00000038564	514.144	837.607	-0.704033	9.29364e-15	7.02854e-13	Ift172	5	31410621	31448460	-	6617	protein_coding	intraflagellar transport 172 [Source:MGI Symbol;Acc:MGI:2682064]	-
ENSMUSG00000064293	668.087	992.518	-0.570878	9.55961e-15	7.20673e-13	Cntn4	6	105654621	106676271	+	8486	protein_coding	contactin 4 [Source:MGI Symbol;Acc:MGI:1095737]	-
ENSMUSG00000022724	44.1088	117.89	-1.42064	1.11966e-14	8.39787e-13	Riox2	16	59292138	59312824	+	5290	protein_coding	ribosomal oxygenase 2 [Source:MGI Symbol;Acc:MGI:1914264]	-
ENSMUSG00000041488	736.878	462.218	0.67263	1.12104e-14	8.39787e-13	Stx3	19	11752482	11796767	-	5711	protein_coding	syntaxin 3 [Source:MGI Symbol;Acc:MGI:103077]	-
ENSMUSG00000048537	1396.45	2038.41	-0.545964	1.13751e-14	8.49449e-13	Phldb1	9	44597601	44646495	-	7179	protein_coding	pleckstrin homology like domain, family B, member 1 [Source:MGI Symbol;Acc:MGI:2143230]	-
ENSMUSG00000042804	343.767	573.655	-0.740066	1.1504e-14	8.56377e-13	Gpr153	4	152358689	152369794	+	3909	protein_coding	G protein-coupled receptor 153 [Source:MGI Symbol;Acc:MGI:1916157]	-
ENSMUSG00000022324	572.784	371.629	0.624761	1.18578e-14	8.79961e-13	Matn2	15	34306823	34436419	+	6263	protein_coding	matrilin 2 [Source:MGI Symbol;Acc:MGI:109613]	-
ENSMUSG00000020076	1503.69	1011.26	0.572011	1.26202e-14	9.33618e-13	Ddx50	10	62451674	62486997	-	10129	protein_coding	DExD box helicase 50 [Source:MGI Symbol;Acc:MGI:2182303]	-
ENSMUSG00000025478	1275.98	892.259	0.51558	1.30057e-14	9.5915e-13	Dpysl4	7	138665917	138682620	+	5983	protein_coding	dihydropyrimidinase-like 4 [Source:MGI Symbol;Acc:MGI:1349764]	-
ENSMUSG00000026683	19.7865	64.3875	-1.70257	1.43588e-14	1.05566e-12	Nuf2	1	169325503	169359033	-	6341	protein_coding	NUF2, NDC80 kinetochore complex component [Source:MGI Symbol;Acc:MGI:1914227]	-
ENSMUSG00000029348	1974.01	1242.49	0.668165	1.53904e-14	1.12801e-12	Asphd2	5	112532220	112542732	-	4010	protein_coding	aspartate beta-hydroxylase domain containing 2 [Source:MGI Symbol;Acc:MGI:1920148]	-
ENSMUSG00000023827	588.316	896.77	-0.608724	1.58478e-14	1.15796e-12	Agpat4	17	12337591	12438532	+	2701	protein_coding	1-acylglycerol-3-phosphate O-acyltransferase 4 (lysophosphatidic acid acyltransferase, delta) [Source:MGI Symbol;Acc:MGI:1915512]	-
ENSMUSG00000039194	123.325	260.596	-1.08186	2.07078e-14	1.50843e-12	Rlbp1	7	79024618	79036796	-	2954	protein_coding	retinaldehyde binding protein 1 [Source:MGI Symbol;Acc:MGI:97930]	-
ENSMUSG00000051627	8.20834	45.099	-2.44553	2.12061e-14	1.54001e-12	H1f4	13	23804612	23806541	-	1930	protein_coding	H1.4 linker histone, cluster member [Source:MGI Symbol;Acc:MGI:1931527]	-
ENSMUSG00000036242	793.07	1232.91	-0.637168	2.14961e-14	1.55631e-12	Armh4	14	49913409	50020840	-	9271	protein_coding	armadillo-like helical domain containing 4 [Source:MGI Symbol;Acc:MGI:1914669]	-
ENSMUSG00000025421	362.992	565.929	-0.640258	2.1709e-14	1.56694e-12	Hdhd2	18	77031788	77063003	+	6880	protein_coding	haloacid dehalogenase-like hydrolase domain containing 2 [Source:MGI Symbol;Acc:MGI:1924237]	-
ENSMUSG00000067736	70.0578	207.642	-1.56723	2.2802e-14	1.64085e-12	Gm10222	1	24651488	24651781	-	294	unprocessed_pseudogene	predicted gene 10222 [Source:MGI Symbol;Acc:MGI:3642643]	-
ENSMUSG00000038375	4337.4	6678.31	-0.622688	2.34918e-14	1.68537e-12	Trp53inp2	2	155222979	155231770	+	5257	protein_coding	transformation related protein 53 inducible nuclear protein 2 [Source:MGI Symbol;Acc:MGI:1915978]	-
ENSMUSG00000014846	602.914	1020.3	-0.758363	2.39609e-14	1.71224e-12	Tppp3	8	106194125	106198158	-	1848	protein_coding	tubulin polymerization-promoting protein family member 3 [Source:MGI Symbol;Acc:MGI:1915221]	-
ENSMUSG00000021091	587.842	266.905	1.13896	2.40104e-14	1.71224e-12	Serpina3n	12	104372988	104380588	+	2064	protein_coding	serine (or cysteine) peptidase inhibitor, clade A, member 3N [Source:MGI Symbol;Acc:MGI:105045]	-
ENSMUSG00000026389	44.7397	119.513	-1.41686	2.41498e-14	1.71702e-12	Steap3	1	120118487	120200435	-	5715	protein_coding	STEAP family member 3 [Source:MGI Symbol;Acc:MGI:1915678]	-
ENSMUSG00000033880	435.232	251.32	0.791509	2.65865e-14	1.88462e-12	Lgals3bp	11	118283577	118292918	-	2847	protein_coding	lectin, galactoside-binding, soluble, 3 binding protein [Source:MGI Symbol;Acc:MGI:99554]	-
ENSMUSG00000034354	2109.34	1561.45	0.434088	2.71678e-14	1.9201e-12	Mtmr3	11	4430868	4544863	-	7588	protein_coding	myotubularin related protein 3 [Source:MGI Symbol;Acc:MGI:1921552]	-
ENSMUSG00000034158	2934.58	2002.52	0.551318	2.76138e-14	1.94583e-12	Lrrc58	16	37688751	37709220	+	8604	protein_coding	leucine rich repeat containing 58 [Source:MGI Symbol;Acc:MGI:2443542]	-
ENSMUSG00000013523	2135	3527.31	-0.724272	2.96744e-14	2.08485e-12	Bcas1	2	170188911	170269765	-	3775	protein_coding	brain enriched myelin associated protein 1 [Source:MGI Symbol;Acc:MGI:1924210]	-
ENSMUSG00000028134	3122.16	2174.16	0.522089	3.07031e-14	2.15076e-12	Ptbp2	3	119512391	119578115	-	9175	protein_coding	polypyrimidine tract binding protein 2 [Source:MGI Symbol;Acc:MGI:1860489]	-
ENSMUSG00000040701	102.252	34.4371	1.56802	3.16257e-14	2.20401e-12	Ap1g2	14	55336032	55344050	-	4170	protein_coding	adaptor protein complex AP-1, gamma 2 subunit [Source:MGI Symbol;Acc:MGI:1328307]	-
ENSMUSG00000021719	3975.5	5991.89	-0.59192	3.16489e-14	2.20401e-12	Rgs7bp	13	105082412	105191438	-	7077	protein_coding	regulator of G-protein signalling 7 binding protein [Source:MGI Symbol;Acc:MGI:106334]	-
ENSMUSG00000033577	1837.99	2684.7	-0.546789	3.26753e-14	2.26883e-12	Myo6	9	80072313	80219011	+	12078	protein_coding	myosin VI [Source:MGI Symbol;Acc:MGI:104785]	-
ENSMUSG00000001891	988.489	1315.77	-0.412802	3.32383e-14	2.3012e-12	Ugp2	11	21271138	21321201	-	3069	protein_coding	UDP-glucose pyrophosphorylase 2 [Source:MGI Symbol;Acc:MGI:2183447]	-
ENSMUSG00000029208	982.347	596.909	0.718422	3.38567e-14	2.33719e-12	Guf1	5	69714266	69733316	+	10372	protein_coding	GUF1 homolog, GTPase [Source:MGI Symbol;Acc:MGI:2140726]	-
ENSMUSG00000024851	4683.42	3506.22	0.417644	3.40152e-14	2.34133e-12	Pitpnm1	19	4149998	4163965	+	7030	protein_coding	phosphatidylinositol transfer protein, membrane-associated 1 [Source:MGI Symbol;Acc:MGI:1197524]	-
ENSMUSG00000029458	1375.43	971.408	0.501762	3.68303e-14	2.52777e-12	Brap	5	121798626	121825319	+	8419	protein_coding	BRCA1 associated protein [Source:MGI Symbol;Acc:MGI:1919649]	-
ENSMUSG00000058655	5585.07	3658.66	0.610301	3.86211e-14	2.64304e-12	Eif4b	15	101982208	102005608	+	4468	protein_coding	eukaryotic translation initiation factor 4B [Source:MGI Symbol;Acc:MGI:95304]	-
ENSMUSG00000021903	479.758	226.616	1.08348	3.94337e-14	2.68562e-12	Galnt15	14	31750946	31784154	+	6326	protein_coding	polypeptide N-acetylgalactosaminyltransferase 15 [Source:MGI Symbol;Acc:MGI:1926004]	-
ENSMUSG00000048546	608.62	383.995	0.665703	3.94695e-14	2.68562e-12	Tob2	15	81732473	81742997	-	6664	protein_coding	transducer of ERBB2, 2 [Source:MGI Symbol;Acc:MGI:1888525]	-
ENSMUSG00000022863	389.298	183.468	1.08606	4.26275e-14	2.89222e-12	Btg3	16	78129525	78174080	-	4014	protein_coding	BTG anti-proliferation factor 3 [Source:MGI Symbol;Acc:MGI:109532]	-
ENSMUSG00000059401	723.008	493.39	0.550815	4.33746e-14	2.93452e-12	Mamld1	X	70093846	70199662	+	4812	protein_coding	mastermind-like domain containing 1 [Source:MGI Symbol;Acc:MGI:3045303]	-
ENSMUSG00000050063	79.9153	230.912	-1.52979	4.49926e-14	3.03534e-12	Klk6	7	43473923	43481454	+	1513	protein_coding	kallikrein related-peptidase 6 [Source:MGI Symbol;Acc:MGI:1343166]	-
ENSMUSG00000044807	1332.93	878.553	0.601499	4.5148e-14	3.03719e-12	Zfp354c	11	50701913	50718551	-	5596	protein_coding	zinc finger protein 354C [Source:MGI Symbol;Acc:MGI:1353621]	zf-C2H2
ENSMUSG00000021219	540.303	808.153	-0.581204	4.63214e-14	3.10733e-12	Rgs6	12	82635066	83208830	+	10023	protein_coding	regulator of G-protein signaling 6 [Source:MGI Symbol;Acc:MGI:1354730]	-
ENSMUSG00000053332	1121.01	641.613	0.805208	4.69458e-14	3.14034e-12	Gas5	1	160861992	160866116	+	4001	lncRNA	growth arrest specific 5 [Source:MGI Symbol;Acc:MGI:95659]	-
ENSMUSG00000117255	40.793	6.81478	2.58028	4.93837e-14	3.29414e-12	Gm49864	17	29018468	29020597	-	2130	lncRNA	predicted gene, 49864 [Source:MGI Symbol;Acc:MGI:6270538]	-
ENSMUSG00000042671	3030.5	4400.34	-0.537972	5.18549e-14	3.44929e-12	Rgs8	1	153528771	153576069	+	9640	protein_coding	regulator of G-protein signaling 8 [Source:MGI Symbol;Acc:MGI:108408]	-
ENSMUSG00000080316	538.84	232.617	1.21085	5.47792e-14	3.63364e-12	Spaca6	17	18047420	18063271	+	7067	protein_coding	sperm acrosome associated 6 [Source:MGI Symbol;Acc:MGI:1922452]	-
ENSMUSG00000022537	661.822	917.475	-0.47133	5.81139e-14	3.84409e-12	Tmem44	16	30330673	30369660	-	8893	protein_coding	transmembrane protein 44 [Source:MGI Symbol;Acc:MGI:1924489]	-
ENSMUSG00000040855	3086.53	4037.68	-0.387586	6.54787e-14	4.31923e-12	Reps2	X	161194950	161426645	-	8296	protein_coding	RALBP1 associated Eps domain containing protein 2 [Source:MGI Symbol;Acc:MGI:2663511]	-
ENSMUSG00000030035	220.971	382.828	-0.791632	6.76069e-14	4.44726e-12	Wbp1	6	83096025	83098540	-	2403	protein_coding	WW domain binding protein 1 [Source:MGI Symbol;Acc:MGI:104710]	-
ENSMUSG00000035413	124.096	238.288	-0.940615	7.05364e-14	4.62715e-12	Tmem98	11	80701001	80712859	+	1633	protein_coding	transmembrane protein 98 [Source:MGI Symbol;Acc:MGI:1923457]	-
ENSMUSG00000044788	477.149	692.051	-0.536918	8.45503e-14	5.53117e-12	Fads6	11	115170448	115188489	-	6653	protein_coding	fatty acid desaturase domain family, member 6 [Source:MGI Symbol;Acc:MGI:3039592]	-
ENSMUSG00000111080	573.557	865.026	-0.593072	8.78215e-14	5.72939e-12	Gm20300	10	30479191	30482630	-	3440	lncRNA	predicted gene, 20300 [Source:MGI Symbol;Acc:MGI:5012485]	-
ENSMUSG00000030134	3869.51	2641.73	0.550859	9.15521e-14	5.95641e-12	Rasgef1a	6	117988399	118068507	+	3355	protein_coding	RasGEF domain family, member 1A [Source:MGI Symbol;Acc:MGI:1917977]	-
ENSMUSG00000064145	992.961	668.792	0.56956	9.74659e-14	6.32383e-12	Arih2	9	108480141	108526585	-	7672	protein_coding	ariadne RBR E3 ubiquitin protein ligase 2 [Source:MGI Symbol;Acc:MGI:1344361]	-
ENSMUSG00000050334	935.178	623.619	0.584583	1.06369e-13	6.88268e-12	C130071C03Rik	13	83863381	84100589	+	15142	lncRNA	RIKEN cDNA C130071C03 gene [Source:MGI Symbol;Acc:MGI:2443574]	-
ENSMUSG00000024621	986.847	1515.58	-0.619489	1.09562e-13	7.07005e-12	Csf1r	18	61233670	61265221	+	5774	protein_coding	colony stimulating factor 1 receptor [Source:MGI Symbol;Acc:MGI:1339758]	-
ENSMUSG00000063428	56.7051	155.701	-1.45856	1.12373e-13	7.23179e-12	Ddo	10	40506007	40557843	+	8925	protein_coding	D-aspartate oxidase [Source:MGI Symbol;Acc:MGI:1925528]	-
ENSMUSG00000029763	1036.44	1413.14	-0.44727	1.1433e-13	7.33785e-12	Exoc4	6	33226020	33950914	+	12640	protein_coding	exocyst complex component 4 [Source:MGI Symbol;Acc:MGI:1096376]	-
ENSMUSG00000037103	296.057	156.036	0.923328	1.17315e-13	7.50912e-12	Dcaf15	8	84823701	84831397	-	2372	protein_coding	DDB1 and CUL4 associated factor 15 [Source:MGI Symbol;Acc:MGI:2684420]	-
ENSMUSG00000067879	2694.37	3759.21	-0.480448	1.2232e-13	7.8084e-12	Vxn	1	9671424	9697368	+	3256	protein_coding	vexin [Source:MGI Symbol;Acc:MGI:1924232]	-
ENSMUSG00000032705	760.84	1137.09	-0.579741	1.26387e-13	8.04639e-12	Exd2	12	80509869	80547001	+	8337	protein_coding	exonuclease 3'-5' domain containing 2 [Source:MGI Symbol;Acc:MGI:1922485]	-
ENSMUSG00000033039	529.222	814.298	-0.622013	1.28816e-13	8.17116e-12	Micall1	15	78993098	79021100	+	8341	protein_coding	microtubule associated monooxygenase, calponin and LIM domain containing -like 1 [Source:MGI Symbol;Acc:MGI:105870]	-
ENSMUSG00000024843	1524.62	940.858	0.696481	1.29035e-13	8.17116e-12	Chka	19	3901773	3944369	+	12024	protein_coding	choline kinase alpha [Source:MGI Symbol;Acc:MGI:107760]	-
ENSMUSG00000073910	115.751	265.626	-1.19779	1.3007e-13	8.21484e-12	Mob3b	4	34949074	35157484	-	6200	protein_coding	MOB kinase activator 3B [Source:MGI Symbol;Acc:MGI:2664539]	-
ENSMUSG00000041958	702.155	1015.25	-0.532484	1.3821e-13	8.70577e-12	Pigs	11	78219241	78233608	+	2501	protein_coding	phosphatidylinositol glycan anchor biosynthesis, class S [Source:MGI Symbol;Acc:MGI:2687325]	-
ENSMUSG00000045094	239.554	127.248	0.911499	1.44486e-13	9.07699e-12	Arhgef37	18	61624728	61669665	-	5870	protein_coding	Rho guanine nucleotide exchange factor (GEF) 37 [Source:MGI Symbol;Acc:MGI:3045339]	-
ENSMUSG00000026384	2824.72	3898.39	-0.465055	1.58011e-13	9.90051e-12	Ptpn4	1	119580197	119765343	-	11321	protein_coding	protein tyrosine phosphatase, non-receptor type 4 [Source:MGI Symbol;Acc:MGI:1099792]	-
ENSMUSG00000049878	1003.92	674.073	0.574515	1.60393e-13	1.00233e-11	Rlf	4	121002570	121072281	-	9492	protein_coding	rearranged L-myc fusion sequence [Source:MGI Symbol;Acc:MGI:1924705]	zf-C2H2
ENSMUSG00000026664	902.211	1257.41	-0.478686	1.6162e-13	1.00734e-11	Phyh	2	4923830	4943541	+	1893	protein_coding	phytanoyl-CoA hydroxylase [Source:MGI Symbol;Acc:MGI:891978]	-
ENSMUSG00000020048	3239.9	4290.06	-0.405022	1.83454e-13	1.14044e-11	Hsp90b1	10	86526073	86541373	-	4032	protein_coding	heat shock protein 90, beta (Grp94), member 1 [Source:MGI Symbol;Acc:MGI:98817]	-
ENSMUSG00000030270	505.045	700.15	-0.471891	1.92353e-13	1.19264e-11	Cpne9	6	113259268	113282588	+	7874	protein_coding	copine family member IX [Source:MGI Symbol;Acc:MGI:2443052]	-
ENSMUSG00000032193	329.111	626.649	-0.928757	1.99781e-13	1.23547e-11	Ldlr	9	21634779	21661215	+	9622	protein_coding	low density lipoprotein receptor [Source:MGI Symbol;Acc:MGI:96765]	-
ENSMUSG00000024665	3033.54	4020.75	-0.406509	2.02212e-13	1.24725e-11	Fads2	19	10040129	10079110	-	3295	protein_coding	fatty acid desaturase 2 [Source:MGI Symbol;Acc:MGI:1930079]	-
ENSMUSG00000026173	149.745	252.628	-0.753269	2.04104e-13	1.25567e-11	Plcd4	1	74582047	74606953	+	7045	protein_coding	phospholipase C, delta 4 [Source:MGI Symbol;Acc:MGI:107469]	-
ENSMUSG00000026181	841.926	1190.76	-0.500633	2.12358e-13	1.30307e-11	Ppm1f	16	16714333	16745228	+	4922	protein_coding	protein phosphatase 1F (PP2C domain containing) [Source:MGI Symbol;Acc:MGI:1918464]	-
ENSMUSG00000020961	301.863	459.722	-0.608338	2.30249e-13	1.4092e-11	Ston2	12	91599783	91755161	-	12448	protein_coding	stonin 2 [Source:MGI Symbol;Acc:MGI:1918272]	-
ENSMUSG00000032570	1871.07	2635.88	-0.494551	2.38502e-13	1.45596e-11	Atp2c1	9	105280738	105404518	-	9694	protein_coding	ATPase, Ca++-sequestering [Source:MGI Symbol;Acc:MGI:1889008]	-
ENSMUSG00000031748	7374.49	9697.35	-0.395053	2.49044e-13	1.51642e-11	Gnao1	8	94536594	94696016	+	11053	protein_coding	guanine nucleotide binding protein, alpha O [Source:MGI Symbol;Acc:MGI:95775]	-
ENSMUSG00000056755	543.843	834.615	-0.617995	2.53451e-13	1.53931e-11	Grm7	6	110622542	111544191	+	5886	protein_coding	glutamate receptor, metabotropic 7 [Source:MGI Symbol;Acc:MGI:1351344]	-
ENSMUSG00000022054	3607.14	5091.51	-0.497126	2.5709e-13	1.55743e-11	Nefm	14	68320039	68362295	-	5782	protein_coding	neurofilament, medium polypeptide [Source:MGI Symbol;Acc:MGI:97314]	-
ENSMUSG00000024524	2382.4	3276.96	-0.459942	2.65662e-13	1.60225e-11	Gnal	18	67221287	67359863	+	11172	protein_coding	guanine nucleotide binding protein, alpha stimulating, olfactory type [Source:MGI Symbol;Acc:MGI:95774]	-
ENSMUSG00000057766	329.236	489.293	-0.572867	2.65838e-13	1.60225e-11	Ankrd29	18	12385419	12438854	-	4067	protein_coding	ankyrin repeat domain 29 [Source:MGI Symbol;Acc:MGI:2687055]	-
ENSMUSG00000037278	167.472	275.476	-0.717006	2.75007e-13	1.6501e-11	Tmem97	11	78432643	78441603	-	1375	protein_coding	transmembrane protein 97 [Source:MGI Symbol;Acc:MGI:1916321]	-
ENSMUSG00000020286	31.7363	2.49195	3.65886	2.75167e-13	1.6501e-11	1700093K21Rik	11	23466203	23471155	-	2007	protein_coding	RIKEN cDNA 1700093K21 gene [Source:MGI Symbol;Acc:MGI:1914608]	-
ENSMUSG00000029640	1460.82	1090.75	0.421591	2.80741e-13	1.67929e-11	Usp12	5	146671619	146731816	-	4639	protein_coding	ubiquitin specific peptidase 12 [Source:MGI Symbol;Acc:MGI:1270128]	-
ENSMUSG00000120908	8.15521	44.7131	-2.46259	2.81875e-13	1.68183e-11	ENSMUSG00000120908	8	126412335	126423134	+	1418	lncRNA	novel transcript	-
ENSMUSG00000002274	1396.24	2177.21	-0.640878	2.82602e-13	1.68194e-11	Metrn	17	26012195	26016110	-	3771	protein_coding	meteorin, glial cell differentiation regulator [Source:MGI Symbol;Acc:MGI:1917333]	-
ENSMUSG00000035181	247.224	395.379	-0.677119	3.0085e-13	1.78607e-11	Heatr5a	12	51922654	52018104	-	20676	protein_coding	HEAT repeat containing 5A [Source:MGI Symbol;Acc:MGI:2444133]	-
ENSMUSG00000023921	590.288	902.445	-0.611655	3.12747e-13	1.85207e-11	Mmut	17	41245576	41272879	+	3786	protein_coding	methylmalonyl-Coenzyme A mutase [Source:MGI Symbol;Acc:MGI:97239]	-
ENSMUSG00000019916	414.095	701.942	-0.761683	3.40832e-13	2.01337e-11	P4ha1	10	59159118	59209126	+	4114	protein_coding	procollagen-proline, 2-oxoglutarate 4-dioxygenase (proline 4-hydroxylase), alpha 1 polypeptide [Source:MGI Symbol;Acc:MGI:97463]	-
ENSMUSG00000032263	264.522	389.992	-0.558886	3.45865e-13	2.03803e-11	Bckdhb	9	83807198	84006293	+	1805	protein_coding	branched chain ketoacid dehydrogenase E1, beta polypeptide [Source:MGI Symbol;Acc:MGI:88137]	-
ENSMUSG00000038181	650.541	395.48	0.717726	3.91485e-13	2.30114e-11	Chpf2	5	24791739	24799554	+	5588	protein_coding	chondroitin polymerizing factor 2 [Source:MGI Symbol;Acc:MGI:1917522]	-
ENSMUSG00000044881	13.2137	53.1775	-2.01191	3.98125e-13	2.33439e-11	Coa4	7	100186278	100189576	+	2627	protein_coding	cytochrome c oxidase assembly factor 4 [Source:MGI Symbol;Acc:MGI:1915435]	-
ENSMUSG00000038630	1099.96	681.045	0.6912	4.3775e-13	2.56041e-11	Zkscan16	4	58943628	58958355	+	2794	protein_coding	zinc finger with KRAB and SCAN domains 16 [Source:MGI Symbol;Acc:MGI:3510405]	zf-C2H2
ENSMUSG00000027309	1222.79	2133.46	-0.80322	4.87925e-13	2.84687e-11	Dnaaf9	2	130548120	130748326	-	10659	protein_coding	dynein axonemal assembly factor 9 [Source:MGI Symbol;Acc:MGI:1923029]	-
ENSMUSG00000018398	3605.78	4665.5	-0.371836	4.93858e-13	2.87442e-11	Septin8	11	53410084	53440392	+	6087	protein_coding	septin 8 [Source:MGI Symbol;Acc:MGI:894310]	-
ENSMUSG00000022044	2047.47	2888.89	-0.496611	4.95531e-13	2.87711e-11	Stmn4	14	66581745	66599129	+	1916	protein_coding	stathmin-like 4 [Source:MGI Symbol;Acc:MGI:1931224]	-
ENSMUSG00000024983	653.811	962.632	-0.557962	5.03557e-13	2.91658e-11	Vti1a	19	55304727	55615741	+	12304	protein_coding	vesicle transport through interaction with t-SNAREs 1A [Source:MGI Symbol;Acc:MGI:1855699]	-
ENSMUSG00000026678	1391.69	2125.46	-0.610928	5.05191e-13	2.91892e-11	Rgs5	1	169483070	169523382	+	4546	protein_coding	regulator of G-protein signaling 5 [Source:MGI Symbol;Acc:MGI:1098434]	-
ENSMUSG00000022382	268.183	470.022	-0.810038	5.09766e-13	2.93821e-11	Wnt7b	15	85419638	85466674	-	4898	protein_coding	wingless-type MMTV integration site family, member 7B [Source:MGI Symbol;Acc:MGI:98962]	-
ENSMUSG00000074340	101.507	20.9601	2.27375	5.81816e-13	3.34537e-11	Ovgp1	3	105881027	105894739	+	3561	protein_coding	oviductal glycoprotein 1 [Source:MGI Symbol;Acc:MGI:106661]	-
ENSMUSG00000018102	233.861	465.596	-0.994784	6.59336e-13	3.78195e-11	H2bc4	13	23868182	23876891	+	1156	protein_coding	H2B clustered histone 4 [Source:MGI Symbol;Acc:MGI:1915274]	-
ENSMUSG00000024966	2251.28	2903.14	-0.366792	6.76378e-13	3.87035e-11	Stip1	19	6998070	7017335	-	2108	protein_coding	stress-induced phosphoprotein 1 [Source:MGI Symbol;Acc:MGI:109130]	-
ENSMUSG00000041774	114.653	211.569	-0.884374	7.04831e-13	4.02347e-11	Ydjc	16	16962485	16978565	+	5594	protein_coding	YdjC homolog (bacterial) [Source:MGI Symbol;Acc:MGI:1916351]	-
ENSMUSG00000015090	18953.2	9147.55	1.05099	7.2176e-13	4.11023e-11	Ptgds	2	25356721	25360058	-	1649	protein_coding	prostaglandin D2 synthase (brain) [Source:MGI Symbol;Acc:MGI:99261]	-
ENSMUSG00000058503	674.95	485.833	0.473833	7.4785e-13	4.24861e-11	Fam133b	5	3593833	3620238	+	7398	protein_coding	family with sequence similarity 133, member B [Source:MGI Symbol;Acc:MGI:1915402]	-
ENSMUSG00000052428	501.235	759.972	-0.600745	7.57564e-13	4.29353e-11	Tmco1	1	167135947	167161547	+	4764	protein_coding	transmembrane and coiled-coil domains 1 [Source:MGI Symbol;Acc:MGI:1921173]	-
ENSMUSG00000061451	2659.75	3449.86	-0.375272	7.61739e-13	4.30691e-11	Tmem151a	19	5120887	5135559	-	4807	protein_coding	transmembrane protein 151A [Source:MGI Symbol;Acc:MGI:2147713]	-
ENSMUSG00000054920	930.62	1258.57	-0.435709	7.9569e-13	4.48818e-11	Klhl5	5	65264882	65325531	+	7057	protein_coding	kelch-like 5 [Source:MGI Symbol;Acc:MGI:1919028]	-
ENSMUSG00000029817	753.297	1194.8	-0.665528	8.21095e-13	4.60704e-11	Tra2a	6	49220858	49240967	-	6945	protein_coding	transformer 2 alpha [Source:MGI Symbol;Acc:MGI:1933972]	-
ENSMUSG00000036949	1092.1	1625.88	-0.574407	8.21192e-13	4.60704e-11	Slc39a12	2	14393127	14499788	+	2998	protein_coding	solute carrier family 39 (zinc transporter), member 12 [Source:MGI Symbol;Acc:MGI:2139274]	-
ENSMUSG00000044708	4692.14	6805.84	-0.536576	8.22583e-13	4.60704e-11	Kcnj10	1	172168777	172201652	+	5407	protein_coding	potassium inwardly-rectifying channel, subfamily J, member 10 [Source:MGI Symbol;Acc:MGI:1194504]	-
ENSMUSG00000029838	4561.56	6899.59	-0.597041	8.35174e-13	4.66656e-11	Ptn	6	36691864	36787155	-	3433	protein_coding	pleiotrophin [Source:MGI Symbol;Acc:MGI:97804]	-
ENSMUSG00000015214	1290.89	935.531	0.464398	8.55588e-13	4.7694e-11	Mtmr1	X	70408366	70462802	+	5859	protein_coding	myotubularin related protein 1 [Source:MGI Symbol;Acc:MGI:1858271]	-
ENSMUSG00000048373	106.329	36.5284	1.54626	8.68245e-13	4.82862e-11	Fgfbp1	5	44136200	44139121	-	2263	protein_coding	fibroblast growth factor binding protein 1 [Source:MGI Symbol;Acc:MGI:1096350]	-
ENSMUSG00000003559	83.749	178.648	-1.0926	8.97052e-13	4.97717e-11	As3mt	19	46695897	46729538	+	3212	protein_coding	arsenite methyltransferase [Source:MGI Symbol;Acc:MGI:1929882]	-
ENSMUSG00000002763	510.119	847.076	-0.731091	9.58476e-13	5.30558e-11	Pex6	17	47022389	47036467	+	3796	protein_coding	peroxisomal biogenesis factor 6 [Source:MGI Symbol;Acc:MGI:2385054]	-
ENSMUSG00000038023	915.026	1194.3	-0.384053	9.90816e-13	5.47184e-11	Atp6v0a2	5	124766641	124801519	+	6726	protein_coding	ATPase, H+ transporting, lysosomal V0 subunit A2 [Source:MGI Symbol;Acc:MGI:104855]	-
ENSMUSG00000069495	1326.05	852.435	0.637669	1.01762e-12	5.60682e-11	Epc2	2	49341498	49441960	+	4697	protein_coding	enhancer of polycomb homolog 2 [Source:MGI Symbol;Acc:MGI:1278321]	-
ENSMUSG00000003161	770.154	1035.8	-0.42739	1.02166e-12	5.61608e-11	Sri	5	8096078	8119379	+	4852	protein_coding	sorcin [Source:MGI Symbol;Acc:MGI:98419]	-
ENSMUSG00000070695	644.585	992.7	-0.623053	1.02461e-12	5.61924e-11	Cntnap5a	1	115612486	116515053	+	10945	protein_coding	contactin associated protein-like 5A [Source:MGI Symbol;Acc:MGI:3643623]	-
ENSMUSG00000042662	272.199	402.171	-0.564833	1.06039e-12	5.80208e-11	Dusp15	2	152782917	152793618	-	4391	protein_coding	dual specificity phosphatase-like 15 [Source:MGI Symbol;Acc:MGI:1934928]	-
ENSMUSG00000064350	25.5679	77.9785	-1.61229	1.08319e-12	5.91321e-11	mt-Ty	MT	5260	5326	-	67	Mt_tRNA	mitochondrially encoded tRNA tyrosine [Source:MGI Symbol;Acc:MGI:102470]	-
ENSMUSG00000027239	82.9228	183.527	-1.14593	1.086e-12	5.91498e-11	Mdk	2	91760150	91762642	-	1324	protein_coding	midkine [Source:MGI Symbol;Acc:MGI:96949]	-
ENSMUSG00000031232	302.155	497.861	-0.722345	1.09168e-12	5.9323e-11	Magt1	X	105011690	105055512	-	4672	protein_coding	magnesium transporter 1 [Source:MGI Symbol;Acc:MGI:1914325]	-
ENSMUSG00000021285	1625.32	1141.44	0.510043	1.12582e-12	6.10385e-11	Ppp1r13b	12	111794891	111874544	-	4952	protein_coding	protein phosphatase 1, regulatory subunit 13B [Source:MGI Symbol;Acc:MGI:1336199]	-
ENSMUSG00000028223	185.641	305.607	-0.718946	1.14231e-12	6.17917e-11	Decr1	4	15917240	15945507	-	3879	protein_coding	2,4-dienoyl CoA reductase 1, mitochondrial [Source:MGI Symbol;Acc:MGI:1914710]	-
ENSMUSG00000044952	125.909	278.374	-1.14377	1.15939e-12	6.25726e-11	Kctd21	7	96981534	96999420	+	2966	protein_coding	potassium channel tetramerisation domain containing 21 [Source:MGI Symbol;Acc:MGI:3643121]	-
ENSMUSG00000022132	251.037	436.221	-0.796092	1.18122e-12	6.36065e-11	Cldn10	14	119025320	119112901	+	2591	protein_coding	claudin 10 [Source:MGI Symbol;Acc:MGI:1913101]	-
ENSMUSG00000021007	514.202	314.5	0.709529	1.20022e-12	6.44833e-11	Spata7	12	98594416	98636074	+	10088	protein_coding	spermatogenesis associated 7 [Source:MGI Symbol;Acc:MGI:2144877]	-
ENSMUSG00000025875	234.53	390.327	-0.735045	1.21796e-12	6.5289e-11	Tspan17	13	54937190	54944589	+	1657	protein_coding	tetraspanin 17 [Source:MGI Symbol;Acc:MGI:1921507]	-
ENSMUSG00000018548	6773.12	8506.98	-0.328841	1.22731e-12	6.56419e-11	Trim37	11	87017903	87111509	+	7214	protein_coding	tripartite motif-containing 37 [Source:MGI Symbol;Acc:MGI:2153072]	-
ENSMUSG00000064369	83.7691	193.716	-1.21202	1.41437e-12	7.54766e-11	mt-Te	MT	14071	14139	-	69	Mt_tRNA	mitochondrially encoded tRNA glutamic acid [Source:MGI Symbol;Acc:MGI:102488]	-
ENSMUSG00000028173	622.506	861.336	-0.469356	1.42607e-12	7.593e-11	Wls	3	159545309	159644300	+	8792	protein_coding	wntless WNT ligand secretion mediator [Source:MGI Symbol;Acc:MGI:1915401]	-
ENSMUSG00000017765	318.783	478.545	-0.58713	1.45203e-12	7.71393e-11	Slc12a4	8	106670222	106692729	-	4279	protein_coding	solute carrier family 12, member 4 [Source:MGI Symbol;Acc:MGI:1309465]	-
ENSMUSG00000064325	307.875	537.253	-0.803753	1.46418e-12	7.76114e-11	Hhip	8	80692480	80784635	-	9076	protein_coding	Hedgehog-interacting protein [Source:MGI Symbol;Acc:MGI:1341847]	-
ENSMUSG00000026034	2007.77	1252.56	0.680658	1.4688e-12	7.76827e-11	Clk1	1	58449348	58463225	-	8132	protein_coding	CDC-like kinase 1 [Source:MGI Symbol;Acc:MGI:107403]	-
ENSMUSG00000118537	100.319	25.9547	1.95232	1.59371e-12	8.41016e-11	Shld3	13	104310230	104314947	-	1609	protein_coding	shieldin complex subunit 3 [Source:MGI Symbol;Acc:MGI:6194609]	-
ENSMUSG00000020387	989.01	659.001	0.585721	1.85814e-12	9.78386e-11	Jade2	11	51704282	51748480	-	10760	protein_coding	jade family PHD finger 2 [Source:MGI Symbol;Acc:MGI:1924151]	-
ENSMUSG00000029199	669.04	463.301	0.530747	1.86434e-12	9.79481e-11	Lias	5	65548840	65568036	+	4570	protein_coding	lipoic acid synthetase [Source:MGI Symbol;Acc:MGI:1934604]	-
ENSMUSG00000052688	40.8457	106.179	-1.37365	2.0559e-12	1.07773e-10	Rab7b	1	131616433	131643177	+	4624	protein_coding	RAB7B, member RAS oncogene family [Source:MGI Symbol;Acc:MGI:2442295]	-
ENSMUSG00000038530	4455.49	7116.04	-0.675499	2.2361e-12	1.16962e-10	Rgs4	1	169569046	169575211	-	3098	protein_coding	regulator of G-protein signaling 4 [Source:MGI Symbol;Acc:MGI:108409]	-
ENSMUSG00000028919	148.178	263.418	-0.829294	2.34523e-12	1.224e-10	Arhgef19	4	140966810	140984875	+	4242	protein_coding	Rho guanine nucleotide exchange factor (GEF) 19 [Source:MGI Symbol;Acc:MGI:1925912]	-
ENSMUSG00000091264	3382.53	4110.87	-0.281541	2.367e-12	1.23266e-10	Smim13	13	41403320	41430053	+	4483	protein_coding	small integral membrane protein 13 [Source:MGI Symbol;Acc:MGI:2652854]	-
ENSMUSG00000022895	1563.76	1142.16	0.453361	2.38657e-12	1.24013e-10	Ets2	16	95502942	95522095	+	5780	protein_coding	E26 avian leukemia oncogene 2, 3' domain [Source:MGI Symbol;Acc:MGI:95456]	ETS
ENSMUSG00000039682	523.561	807.077	-0.62387	2.45283e-12	1.27177e-10	Lap3	5	45650716	45670033	+	3098	protein_coding	leucine aminopeptidase 3 [Source:MGI Symbol;Acc:MGI:1914238]	-
ENSMUSG00000005873	5601.97	6899.68	-0.300567	2.47074e-12	1.27745e-10	Reep5	18	34477938	34507123	-	3151	protein_coding	receptor accessory protein 5 [Source:MGI Symbol;Acc:MGI:1270152]	-
ENSMUSG00000053644	896.924	1412.89	-0.65603	2.47454e-12	1.27745e-10	Aldh7a1	18	56642759	56706023	-	5181	protein_coding	aldehyde dehydrogenase family 7, member A1 [Source:MGI Symbol;Acc:MGI:108186]	-
ENSMUSG00000057778	166.205	261.834	-0.657522	2.54626e-12	1.31163e-10	Cyb5d2	11	72668058	72686968	-	5143	protein_coding	cytochrome b5 domain containing 2 [Source:MGI Symbol;Acc:MGI:2684848]	-
ENSMUSG00000073988	97.5982	176.345	-0.853798	2.60423e-12	1.33858e-10	Ttpa	4	20007938	20030785	+	3488	protein_coding	tocopherol (alpha) transfer protein [Source:MGI Symbol;Acc:MGI:1354168]	-
ENSMUSG00000002846	171.581	293.492	-0.774897	2.9771e-12	1.52694e-10	Timmdc1	16	38318709	38343025	-	1784	protein_coding	translocase of inner mitochondrial membrane domain containing 1 [Source:MGI Symbol;Acc:MGI:1922139]	-
ENSMUSG00000039904	1104.42	1681.41	-0.606252	3.00182e-12	1.5363e-10	Gpr37	6	25665877	25690728	-	6068	protein_coding	G protein-coupled receptor 37 [Source:MGI Symbol;Acc:MGI:1313297]	-
ENSMUSG00000035382	398.134	275.014	0.535311	3.03505e-12	1.54996e-10	Pcsk7	9	45817795	45841024	+	5202	protein_coding	proprotein convertase subtilisin/kexin type 7 [Source:MGI Symbol;Acc:MGI:107421]	-
ENSMUSG00000039629	1080.63	1562.56	-0.532392	3.11108e-12	1.58538e-10	Strip2	6	29917011	29959680	+	8329	protein_coding	striatin interacting protein 2 [Source:MGI Symbol;Acc:MGI:2444363]	-
ENSMUSG00000029686	3049.15	2353.69	0.373617	3.19502e-12	1.62467e-10	Cul1	6	47430332	47503073	+	4040	protein_coding	cullin 1 [Source:MGI Symbol;Acc:MGI:1349658]	-
ENSMUSG00000020333	2996.08	4121.9	-0.46031	3.23505e-12	1.64151e-10	Acsl6	11	54194624	54255582	+	9914	protein_coding	acyl-CoA synthetase long-chain family member 6 [Source:MGI Symbol;Acc:MGI:894291]	-
ENSMUSG00000105265	267.523	443.231	-0.72908	3.27702e-12	1.65926e-10	Sox2ot	3	34158419	34736768	+	12552	lncRNA	SOX2 overlapping transcript (non-protein coding) [Source:MGI Symbol;Acc:MGI:2444112]	-
ENSMUSG00000022146	184.27	65.2284	1.50047	3.34086e-12	1.68799e-10	Osmr	15	6843058	6904450	-	12113	protein_coding	oncostatin M receptor [Source:MGI Symbol;Acc:MGI:1330819]	-
ENSMUSG00000020604	310.995	512.529	-0.720084	3.42145e-12	1.72504e-10	Arsg	11	109364200	109464156	+	3906	protein_coding	arylsulfatase G [Source:MGI Symbol;Acc:MGI:1921258]	-
ENSMUSG00000026435	439.798	92.2134	2.25371	3.4599e-12	1.74073e-10	Slc45a3	1	131890705	131910707	+	3563	protein_coding	solute carrier family 45, member 3 [Source:MGI Symbol;Acc:MGI:1922082]	-
ENSMUSG00000029408	438.657	664.743	-0.600129	3.50758e-12	1.76098e-10	Abcb9	5	124199593	124233861	-	5601	protein_coding	ATP-binding cassette, sub-family B (MDR/TAP), member 9 [Source:MGI Symbol;Acc:MGI:1861729]	-
ENSMUSG00000032262	1908.02	1453.55	0.392425	3.57066e-12	1.78887e-10	Elovl4	9	83660745	83688330	-	3026	protein_coding	elongation of very long chain fatty acids (FEN1/Elo2, SUR4/Elo3, yeast)-like 4 [Source:MGI Symbol;Acc:MGI:1933331]	-
ENSMUSG00000035504	59.399	118.374	-0.99471	3.60145e-12	1.8005e-10	Reep6	10	80165787	80172275	+	2506	protein_coding	receptor accessory protein 6 [Source:MGI Symbol;Acc:MGI:1917585]	-
ENSMUSG00000043463	487.481	700.377	-0.523802	3.77551e-12	1.88355e-10	Rab9b	X	135758896	135769504	-	3980	protein_coding	RAB9B, member RAS oncogene family [Source:MGI Symbol;Acc:MGI:2442454]	-
ENSMUSG00000056220	63.2323	146.488	-1.21426	3.86376e-12	1.92076e-10	Pla2g4a	1	149705369	149837041	-	6391	protein_coding	phospholipase A2, group IVA (cytosolic, calcium-dependent) [Source:MGI Symbol;Acc:MGI:1195256]	-
ENSMUSG00000025950	870.404	1302.77	-0.582287	3.86626e-12	1.92076e-10	Idh1	1	65197775	65225659	-	2771	protein_coding	isocitrate dehydrogenase 1 (NADP+), soluble [Source:MGI Symbol;Acc:MGI:96413]	-
ENSMUSG00000020413	215.402	373.337	-0.794088	3.90009e-12	1.93351e-10	Hus1	11	8943137	8961191	-	6450	protein_coding	HUS1 checkpoint clamp component [Source:MGI Symbol;Acc:MGI:1277962]	-
ENSMUSG00000050248	262.656	149.803	0.812956	3.99121e-12	1.97457e-10	Evc2	5	37495843	37582399	+	5837	protein_coding	EvC ciliary complex subunit 2 [Source:MGI Symbol;Acc:MGI:1915775]	-
ENSMUSG00000008318	498.557	251.595	0.986643	4.09978e-12	2.02406e-10	Relt	7	100495054	100512653	-	3280	protein_coding	RELT tumor necrosis factor receptor [Source:MGI Symbol;Acc:MGI:2443373]	-
ENSMUSG00000032515	235.305	105.494	1.15758	4.12284e-12	2.03123e-10	Csrnp1	9	119800229	119813724	-	3473	protein_coding	cysteine-serine-rich nuclear protein 1 [Source:MGI Symbol;Acc:MGI:2387989]	CSRNP
ENSMUSG00000001794	1745.15	2419.81	-0.47163	4.15817e-12	2.04439e-10	Capns1	7	29886361	29898236	-	2477	protein_coding	calpain, small subunit 1 [Source:MGI Symbol;Acc:MGI:88266]	-
ENSMUSG00000046985	1586.41	1085.2	0.547758	4.20308e-12	2.0622e-10	Tapt1	5	44332496	44383968	-	4443	protein_coding	transmembrane anterior posterior transformation 1 [Source:MGI Symbol;Acc:MGI:2683537]	-
ENSMUSG00000026667	4993.89	6915.37	-0.469722	4.25197e-12	2.08189e-10	Uhmk1	1	170020989	170042966	-	8101	protein_coding	U2AF homology motif (UHM) kinase 1 [Source:MGI Symbol;Acc:MGI:1341908]	-
ENSMUSG00000024269	675.013	914.223	-0.436956	4.28567e-12	2.09407e-10	Tpgs2	18	25260280	25302064	-	6840	protein_coding	tubulin polyglutamylase complex subunit 2 [Source:MGI Symbol;Acc:MGI:1913898]	-
ENSMUSG00000047714	3296.06	2477.21	0.41206	4.3696e-12	2.1307e-10	Ppp1r2	16	31070355	31094095	-	4440	protein_coding	protein phosphatase 1, regulatory inhibitor subunit 2 [Source:MGI Symbol;Acc:MGI:1914099]	-
ENSMUSG00000025512	450.579	781.218	-0.794703	4.39186e-12	2.13716e-10	Chid1	7	141073049	141119770	-	10855	protein_coding	chitinase domain containing 1 [Source:MGI Symbol;Acc:MGI:1915288]	-
ENSMUSG00000029999	490.295	783.617	-0.677629	4.40143e-12	2.13744e-10	Tgfa	6	86172205	86252701	+	6490	protein_coding	transforming growth factor alpha [Source:MGI Symbol;Acc:MGI:98724]	-
ENSMUSG00000003948	1482.76	1957.42	-0.400846	4.42875e-12	2.14632e-10	Mmd	11	90140282	90169415	+	3581	protein_coding	monocyte to macrophage differentiation-associated [Source:MGI Symbol;Acc:MGI:1914718]	-
ENSMUSG00000035898	387.095	600.051	-0.632478	4.44811e-12	2.15131e-10	Uba6	5	86257146	86320662	-	8159	protein_coding	ubiquitin-like modifier activating enzyme 6 [Source:MGI Symbol;Acc:MGI:1913894]	-
ENSMUSG00000030880	717.118	456.922	0.651066	4.46338e-12	2.15431e-10	Polr3e	7	120516967	120546655	+	5024	protein_coding	polymerase (RNA) III (DNA directed) polypeptide E [Source:MGI Symbol;Acc:MGI:1349452]	-
ENSMUSG00000040084	104.176	37.4815	1.48086	4.48334e-12	2.15955e-10	Bub1b	2	118428692	118472072	+	4275	protein_coding	BUB1B, mitotic checkpoint serine/threonine kinase [Source:MGI Symbol;Acc:MGI:1333889]	-
ENSMUSG00000027804	858.736	1165.85	-0.440845	4.4927e-12	2.15968e-10	Ppid	3	79498649	79510957	+	4638	protein_coding	peptidylprolyl isomerase D (cyclophilin D) [Source:MGI Symbol;Acc:MGI:1914988]	-
ENSMUSG00000061524	1284.42	854.749	0.587661	4.53978e-12	2.1779e-10	Zic2	14	122712847	122717264	+	2880	protein_coding	zinc finger protein of the cerebellum 2 [Source:MGI Symbol;Acc:MGI:106679]	zf-C2H2
ENSMUSG00000019861	1340.22	1050.11	0.352693	4.6032e-12	2.20387e-10	Gopc	10	52211946	52258220	-	10958	protein_coding	golgi associated PDZ and coiled-coil motif containing [Source:MGI Symbol;Acc:MGI:2149946]	-
ENSMUSG00000025272	3969.79	3178.81	0.320527	4.65397e-12	2.2237e-10	Tro	X	149428300	149440579	-	7296	protein_coding	trophinin [Source:MGI Symbol;Acc:MGI:1928994]	-
ENSMUSG00000107879	190.765	347.204	-0.863903	4.66887e-12	2.22634e-10	9330102E08Rik	6	128146667	128160766	-	3923	translated_unprocessed_pseudogene	RIKEN cDNA 9330102E08 gene [Source:MGI Symbol;Acc:MGI:3026973]	-
ENSMUSG00000007594	1080.35	1540.26	-0.51143	5.1746e-12	2.46255e-10	Hapln4	8	70536107	70543512	+	3924	protein_coding	hyaluronan and proteoglycan link protein 4 [Source:MGI Symbol;Acc:MGI:2679531]	-
ENSMUSG00000087141	2258.91	3167.76	-0.487947	5.24039e-12	2.48887e-10	Plcxd2	16	45779626	45830581	-	7140	protein_coding	phosphatidylinositol-specific phospholipase C, X domain containing 2 [Source:MGI Symbol;Acc:MGI:3647874]	-
ENSMUSG00000020268	105.403	206.754	-0.973448	5.44954e-12	2.58304e-10	Lyrm7	11	54717692	54751742	-	5050	protein_coding	LYR motif containing 7 [Source:MGI Symbol;Acc:MGI:1922780]	-
ENSMUSG00000022338	1180.38	827.516	0.512607	5.4697e-12	2.58743e-10	Eny2	15	44291438	44301652	+	5763	protein_coding	ENY2 transcription and export complex 2 subunit [Source:MGI Symbol;Acc:MGI:1919286]	-
ENSMUSG00000042213	224.942	91.1587	1.30289	5.58287e-12	2.63572e-10	Zfand4	6	116241183	116307263	+	4181	protein_coding	zinc finger, AN1-type domain 4 [Source:MGI Symbol;Acc:MGI:1914742]	-
ENSMUSG00000078161	309.335	452.152	-0.548323	5.67442e-12	2.67362e-10	Erich3	3	154369496	154473427	+	8963	protein_coding	glutamate rich 3 [Source:MGI Symbol;Acc:MGI:1919095]	-
ENSMUSG00000026579	67.3369	147.785	-1.13561	5.80548e-12	2.72996e-10	F5	1	163979407	164047846	+	7430	protein_coding	coagulation factor V [Source:MGI Symbol;Acc:MGI:88382]	-
ENSMUSG00000009828	525.624	813.732	-0.630591	5.90195e-12	2.76983e-10	Cilk1	9	78016474	78079389	+	11524	protein_coding	ciliogenesis associated kinase 1 [Source:MGI Symbol;Acc:MGI:1934157]	-
ENSMUSG00000045404	88.0528	168.984	-0.941454	6.01828e-12	2.81886e-10	Kcnk13	12	99930758	100028941	+	3112	protein_coding	potassium channel, subfamily K, member 13 [Source:MGI Symbol;Acc:MGI:2384976]	-
ENSMUSG00000051278	154.511	84.5485	0.871643	6.13708e-12	2.86884e-10	Zgrf1	3	127347138	127411672	+	10553	protein_coding	zinc finger, GRF-type containing 1 [Source:MGI Symbol;Acc:MGI:1918893]	-
ENSMUSG00000024109	5057.14	7013.88	-0.471968	6.39232e-12	2.98229e-10	Nrxn1	17	90341059	91400499	-	20733	protein_coding	neurexin I [Source:MGI Symbol;Acc:MGI:1096391]	-
ENSMUSG00000085148	363.047	219.106	0.72748	6.52175e-12	3.03671e-10	Mir22hg	11	75352365	75357502	+	1924	lncRNA	Mir22 host gene (non-protein coding) [Source:MGI Symbol;Acc:MGI:1914348]	-
ENSMUSG00000026614	187.685	323.162	-0.785513	6.77278e-12	3.14742e-10	Slc30a10	1	185187045	185200959	+	6508	protein_coding	solute carrier family 30, member 10 [Source:MGI Symbol;Acc:MGI:2685058]	-
ENSMUSG00000001627	609.193	405.957	0.58478	7.15794e-12	3.31992e-10	Ifrd1	12	40251566	40298503	-	5858	protein_coding	interferon-related developmental regulator 1 [Source:MGI Symbol;Acc:MGI:1316717]	-
ENSMUSG00000073838	525.767	822.377	-0.645941	7.31686e-12	3.38701e-10	Tufm	7	126086533	126089903	+	2125	protein_coding	Tu translation elongation factor, mitochondrial [Source:MGI Symbol;Acc:MGI:1923686]	-
ENSMUSG00000057134	1087.5	1494.45	-0.458096	7.3689e-12	3.40446e-10	Ado	10	67380341	67384898	-	4558	protein_coding	2-aminoethanethiol (cysteamine) dioxygenase [Source:MGI Symbol;Acc:MGI:2685083]	-
ENSMUSG00000031939	432.82	233.822	0.888564	7.42802e-12	3.42511e-10	Taf1d	9	15217510	15228287	+	8949	protein_coding	TATA-box binding protein associated factor, RNA polymerase I, D [Source:MGI Symbol;Acc:MGI:1922566]	-
ENSMUSG00000020681	604.097	413.997	0.545461	7.66921e-12	3.52947e-10	Ace	11	105858771	105880790	+	5287	protein_coding	angiotensin I converting enzyme (peptidyl-dipeptidase A) 1 [Source:MGI Symbol;Acc:MGI:87874]	-
ENSMUSG00000009079	2839.45	2229.79	0.348654	7.7156e-12	3.54395e-10	Ewsr1	11	5019689	5049266	-	5907	protein_coding	Ewing sarcoma breakpoint region 1 [Source:MGI Symbol;Acc:MGI:99960]	-
ENSMUSG00000028347	1369.03	1837.37	-0.424752	7.8344e-12	3.58892e-10	Tmeff1	4	48585174	48663131	+	2549	protein_coding	transmembrane protein with EGF-like and two follistatin-like domains 1 [Source:MGI Symbol;Acc:MGI:1926810]	-
ENSMUSG00000033949	125.533	231.793	-0.886649	7.84373e-12	3.58892e-10	Trim36	18	46298367	46345674	-	4933	protein_coding	tripartite motif-containing 36 [Source:MGI Symbol;Acc:MGI:106264]	-
ENSMUSG00000040564	79.058	27.1985	1.53774	8.02098e-12	3.65414e-10	Apoc1	7	19423406	19426585	-	744	protein_coding	apolipoprotein C-I [Source:MGI Symbol;Acc:MGI:88053]	-
ENSMUSG00000035992	1795.56	1352.14	0.408884	8.02121e-12	3.65414e-10	Fnip1	11	54329025	54409061	+	7119	protein_coding	folliculin interacting protein 1 [Source:MGI Symbol;Acc:MGI:2444668]	-
ENSMUSG00000029082	23.5492	1.98904	3.51541	8.03243e-12	3.65414e-10	Bst1	5	43976227	44001328	+	3317	protein_coding	bone marrow stromal cell antigen 1 [Source:MGI Symbol;Acc:MGI:105370]	-
ENSMUSG00000021701	2547.38	1857.99	0.455213	8.17716e-12	3.71287e-10	Plk2	13	110531580	110537378	+	4491	protein_coding	polo like kinase 2 [Source:MGI Symbol;Acc:MGI:1099790]	-
ENSMUSG00000074968	1531.68	2347.01	-0.615832	8.21916e-12	3.72482e-10	Ano3	2	110485546	110781268	-	7218	protein_coding	anoctamin 3 [Source:MGI Symbol;Acc:MGI:3613666]	-
ENSMUSG00000036752	3165.42	4322.64	-0.449723	8.41428e-12	3.80598e-10	Tubb4b	2	25112172	25114714	-	2088	protein_coding	tubulin, beta 4B class IVB [Source:MGI Symbol;Acc:MGI:1915472]	-
ENSMUSG00000029169	2414.12	1635.27	0.561938	8.45369e-12	3.81654e-10	Dhx15	5	52307545	52347856	-	8496	protein_coding	DEAH (Asp-Glu-Ala-His) box polypeptide 15 [Source:MGI Symbol;Acc:MGI:1099786]	-
ENSMUSG00000040268	3924.7	2823.22	0.475181	8.67634e-12	3.90962e-10	Plekha1	7	130467486	130515042	+	8527	protein_coding	pleckstrin homology domain containing, family A (phosphoinositide binding specific) member 1 [Source:MGI Symbol;Acc:MGI:2442213]	-
ENSMUSG00000004508	635.761	424.651	0.582232	8.69785e-12	3.91011e-10	Gab2	7	96730793	96958153	+	6168	protein_coding	growth factor receptor bound protein 2-associated protein 2 [Source:MGI Symbol;Acc:MGI:1333854]	-
ENSMUSG00000025586	931.657	522.802	0.833417	8.71035e-12	3.91011e-10	Cpeb1	7	80996774	81105213	-	4192	protein_coding	cytoplasmic polyadenylation element binding protein 1 [Source:MGI Symbol;Acc:MGI:108442]	-
ENSMUSG00000079235	53.7525	117.127	-1.12533	8.74393e-12	3.91778e-10	Ccdc13	9	121626693	121668527	-	3418	protein_coding	coiled-coil domain containing 13 [Source:MGI Symbol;Acc:MGI:1920144]	-
ENSMUSG00000032898	2771.19	2225.22	0.316716	8.93334e-12	3.9951e-10	Fbxo21	5	118114795	118148266	+	5545	protein_coding	F-box protein 21 [Source:MGI Symbol;Acc:MGI:1924223]	-
ENSMUSG00000053279	1743.9	2665.09	-0.61178	9.10041e-12	4.06217e-10	Aldh1a1	19	20470079	20620829	+	4937	protein_coding	aldehyde dehydrogenase family 1, subfamily A1 [Source:MGI Symbol;Acc:MGI:1353450]	-
ENSMUSG00000022433	1544.82	1157.79	0.416236	9.31296e-12	4.14925e-10	Csnk1e	15	79302056	79339767	-	6591	protein_coding	casein kinase 1, epsilon [Source:MGI Symbol;Acc:MGI:1351660]	-
ENSMUSG00000110080	185.673	311.639	-0.747359	9.44883e-12	4.2019e-10	Gm6145	14	105858449	105881159	-	7317	lncRNA	predicted gene 6145 [Source:MGI Symbol;Acc:MGI:3779559]	-
ENSMUSG00000030946	167.137	278.669	-0.737703	9.48248e-12	4.20898e-10	Lhpp	7	132212367	132308149	+	2416	protein_coding	phospholysine phosphohistidine inorganic pyrophosphate phosphatase [Source:MGI Symbol;Acc:MGI:1923679]	-
ENSMUSG00000026289	1175.82	843.251	0.479502	9.54232e-12	4.22764e-10	Atg16l1	1	87683592	87720150	+	9628	protein_coding	autophagy related 16-like 1 (S. cerevisiae) [Source:MGI Symbol;Acc:MGI:1924290]	-
ENSMUSG00000021559	1742.73	1249.43	0.480026	9.62594e-12	4.25674e-10	Dapk1	13	60749761	60911005	+	9012	protein_coding	death associated protein kinase 1 [Source:MGI Symbol;Acc:MGI:1916885]	-
ENSMUSG00000087574	44.4067	109.519	-1.29977	1.0012e-11	4.41925e-10	C030037D09Rik	11	88609354	88619986	+	4583	lncRNA	RIKEN cDNA C030037D09 gene [Source:MGI Symbol;Acc:MGI:1924865]	-
ENSMUSG00000026203	984.475	1478.29	-0.586545	1.07777e-11	4.74838e-10	Dnajb2	1	75213050	75222336	+	4249	protein_coding	DnaJ heat shock protein family (Hsp40) member B2 [Source:MGI Symbol;Acc:MGI:1928739]	-
ENSMUSG00000021273	1230.11	1704.5	-0.470275	1.11933e-11	4.91878e-10	Fdft1	14	63382599	63417027	-	4116	protein_coding	farnesyl diphosphate farnesyl transferase 1 [Source:MGI Symbol;Acc:MGI:102706]	-
ENSMUSG00000108393	2.52306	23.4425	-3.2005	1.12059e-11	4.91878e-10	Gm32633	7	63651603	63671126	+	1169	lncRNA	predicted gene, 32633 [Source:MGI Symbol;Acc:MGI:5591792]	-
ENSMUSG00000060534	264.265	505.858	-0.936685	1.17632e-11	5.15387e-10	Dcc	18	71386705	72484140	-	13171	protein_coding	deleted in colorectal carcinoma [Source:MGI Symbol;Acc:MGI:94869]	-
ENSMUSG00000019338	721.172	531.037	0.440712	1.22087e-11	5.33751e-10	Zfp687	3	94913901	94922759	-	5952	protein_coding	zinc finger protein 687 [Source:MGI Symbol;Acc:MGI:1925516]	zf-C2H2
ENSMUSG00000036825	1867.67	1497.84	0.318509	1.22273e-11	5.33751e-10	Ssx2ip	3	146110397	146145899	+	4200	protein_coding	synovial sarcoma, X 2 interacting protein [Source:MGI Symbol;Acc:MGI:2139150]	-
ENSMUSG00000030881	2170.58	1388.97	0.644076	1.247e-11	5.43348e-10	Arfip2	7	105283410	105289623	-	4902	protein_coding	ADP-ribosylation factor interacting protein 2 [Source:MGI Symbol;Acc:MGI:1924182]	-
ENSMUSG00000028082	284.175	514.827	-0.858223	1.25735e-11	5.46856e-10	Sh3d19	3	85878416	86037833	+	9004	protein_coding	SH3 domain protein D19 [Source:MGI Symbol;Acc:MGI:1350923]	-
ENSMUSG00000034973	1790.5	1255.96	0.511516	1.3087e-11	5.68146e-10	Dop1a	9	86349207	86437976	+	20476	protein_coding	DOP1 leucine zipper like protein A [Source:MGI Symbol;Acc:MGI:1289294]	-
ENSMUSG00000026778	265.921	389.387	-0.549471	1.35641e-11	5.87786e-10	Prkcq	2	11176919	11306033	+	7081	protein_coding	protein kinase C, theta [Source:MGI Symbol;Acc:MGI:97601]	-
ENSMUSG00000032537	600.208	937.54	-0.643791	1.39704e-11	6.04289e-10	Ephb1	9	101799327	102231892	-	7002	protein_coding	Eph receptor B1 [Source:MGI Symbol;Acc:MGI:1096337]	-
ENSMUSG00000038685	327.458	208.888	0.649303	1.4598e-11	6.30287e-10	Rtel1	2	180961532	180998409	+	6616	protein_coding	regulator of telomere elongation helicase 1 [Source:MGI Symbol;Acc:MGI:2139369]	-
ENSMUSG00000018334	949.961	678.866	0.485374	1.51996e-11	6.55074e-10	Ksr1	11	78904266	79037233	-	7103	protein_coding	kinase suppressor of ras 1 [Source:MGI Symbol;Acc:MGI:105051]	-
ENSMUSG00000032594	4028.38	2826.46	0.511302	1.62356e-11	6.98456e-10	Ip6k1	9	107879700	107925981	+	6487	protein_coding	inositol hexaphosphate kinase 1 [Source:MGI Symbol;Acc:MGI:1351633]	-
ENSMUSG00000020368	6664.36	8134.91	-0.287694	1.63222e-11	7.00909e-10	Canx	11	50184788	50216500	-	4693	protein_coding	calnexin [Source:MGI Symbol;Acc:MGI:88261]	-
ENSMUSG00000048371	155.034	266.668	-0.782863	1.64034e-11	7.03125e-10	Pdp2	8	105318083	105325658	+	5692	protein_coding	pyruvate dehyrogenase phosphatase catalytic subunit 2 [Source:MGI Symbol;Acc:MGI:1918878]	-
ENSMUSG00000007987	545.622	861.372	-0.658883	1.64849e-11	7.05346e-10	Ift22	5	136937004	136944258	+	3608	protein_coding	intraflagellar transport 22 [Source:MGI Symbol;Acc:MGI:1914536]	-
ENSMUSG00000032648	783.713	1199.7	-0.613825	1.65264e-11	7.05849e-10	Pygm	19	6434429	6448489	+	3218	protein_coding	muscle glycogen phosphorylase [Source:MGI Symbol;Acc:MGI:97830]	-
ENSMUSG00000000339	1222.5	752.357	0.700515	1.74364e-11	7.43381e-10	Rtca	3	116282612	116301857	-	1880	protein_coding	RNA 3'-terminal phosphate cyclase [Source:MGI Symbol;Acc:MGI:1913618]	-
ENSMUSG00000020893	1702.77	1044.92	0.704529	1.76374e-11	7.50603e-10	Per1	11	68986043	69000786	+	5631	protein_coding	period circadian clock 1 [Source:MGI Symbol;Acc:MGI:1098283]	-
ENSMUSG00000013698	6569.72	8903.86	-0.438577	1.78638e-11	7.58876e-10	Pea15a	1	172024295	172034371	-	3861	protein_coding	proliferation and apoptosis adaptor protein 15A [Source:MGI Symbol;Acc:MGI:104799]	-
ENSMUSG00000020075	694.817	499.762	0.475474	1.79314e-11	7.60387e-10	Ddx21	10	62416030	62438060	-	5177	protein_coding	DExD box helicase 21 [Source:MGI Symbol;Acc:MGI:1860494]	-
ENSMUSG00000002475	734.951	1099.98	-0.582004	1.83624e-11	7.77277e-10	Abhd3	18	10642092	10706771	-	2334	protein_coding	abhydrolase domain containing 3 [Source:MGI Symbol;Acc:MGI:2147183]	-
ENSMUSG00000028096	326.164	489.371	-0.584913	1.85111e-11	7.82176e-10	Gpr89	3	96775597	96812662	-	5365	protein_coding	G protein-coupled receptor 89 [Source:MGI Symbol;Acc:MGI:1914799]	-
ENSMUSG00000052920	156.86	298.552	-0.927894	1.87367e-11	7.90302e-10	Prkg1	19	30541889	31742433	-	11036	protein_coding	protein kinase, cGMP-dependent, type I [Source:MGI Symbol;Acc:MGI:108174]	-
ENSMUSG00000039485	5585.55	7041.4	-0.334098	1.88159e-11	7.92148e-10	Tspyl4	10	34173438	34177316	+	3879	protein_coding	TSPY-like 4 [Source:MGI Symbol;Acc:MGI:106393]	-
ENSMUSG00000025911	176.056	302.145	-0.778937	1.88472e-11	7.92148e-10	Adhfe1	1	9618173	9650898	+	3780	protein_coding	alcohol dehydrogenase, iron containing, 1 [Source:MGI Symbol;Acc:MGI:1923437]	-
ENSMUSG00000071176	785.261	1188.32	-0.597422	1.98784e-11	8.34013e-10	Arhgef10	8	14961663	15051085	+	9210	protein_coding	Rho guanine nucleotide exchange factor (GEF) 10 [Source:MGI Symbol;Acc:MGI:2444453]	-
ENSMUSG00000030421	1287.81	985.03	0.38736	2.02608e-11	8.48558e-10	Uri1	7	37659417	37722976	-	3673	protein_coding	URI1, prefoldin-like chaperone [Source:MGI Symbol;Acc:MGI:1342294]	-
ENSMUSG00000041132	665.53	455.896	0.545631	2.08038e-11	8.69767e-10	N4bp2l1	5	150495109	150520653	-	3813	protein_coding	NEDD4 binding protein 2-like 1 [Source:MGI Symbol;Acc:MGI:2140872]	-
ENSMUSG00000043144	28.2103	70.0488	-1.3091	2.12601e-11	8.87282e-10	Aqp6	15	99499281	99503358	+	2423	protein_coding	aquaporin 6 [Source:MGI Symbol;Acc:MGI:1341204]	-
ENSMUSG00000001151	733.989	492.875	0.57503	2.22687e-11	9.27746e-10	Pcnt	10	76187097	76278620	-	12154	protein_coding	pericentrin (kendrin) [Source:MGI Symbol;Acc:MGI:102722]	-
ENSMUSG00000020571	1108.69	1583.57	-0.514204	2.24352e-11	9.33044e-10	Pdia6	12	17316546	17334771	+	3745	protein_coding	protein disulfide isomerase associated 6 [Source:MGI Symbol;Acc:MGI:1919103]	-
ENSMUSG00000039178	378.387	563.333	-0.573936	2.29547e-11	9.52979e-10	Tbc1d19	5	53966948	54061307	+	3117	protein_coding	TBC1 domain family, member 19 [Source:MGI Symbol;Acc:MGI:1914499]	-
ENSMUSG00000051262	7.41238	35.8147	-2.27393	2.32363e-11	9.6299e-10	Nat8f3	6	85709495	85742736	-	3134	protein_coding	N-acetyltransferase 8 (GCN5-related) family member 3 [Source:MGI Symbol;Acc:MGI:2136449]	-
ENSMUSG00000058488	231.486	441.361	-0.932721	2.59518e-11	1.07366e-09	Kl	5	150876072	150917282	+	9328	protein_coding	klotho [Source:MGI Symbol;Acc:MGI:1101771]	-
ENSMUSG00000028078	1670.81	1263.78	0.402571	2.61348e-11	1.07935e-09	Dclk2	3	86693458	86828159	-	10553	protein_coding	doublecortin-like kinase 2 [Source:MGI Symbol;Acc:MGI:1918012]	-
ENSMUSG00000023913	1966.12	2735.29	-0.476278	2.64432e-11	1.09019e-09	Pla2g7	17	43878989	43923092	+	2905	protein_coding	phospholipase A2, group VII (platelet-activating factor acetylhydrolase, plasma) [Source:MGI Symbol;Acc:MGI:1351327]	-
ENSMUSG00000070369	87.2782	26.455	1.72335	2.71369e-11	1.11685e-09	Itgad	7	127753548	127822988	+	4510	protein_coding	integrin, alpha D [Source:MGI Symbol;Acc:MGI:3578624]	-
ENSMUSG00000021661	779.482	530.051	0.556613	2.78715e-11	1.14484e-09	Ankra2	13	98399582	98411262	+	4624	protein_coding	ankyrin repeat, family A (RFXANK-like), 2 [Source:MGI Symbol;Acc:MGI:1915808]	-
ENSMUSG00000034336	2591.4	3525.98	-0.444297	2.79134e-11	1.14484e-09	Ina	19	47003137	47013766	+	3240	protein_coding	internexin neuronal intermediate filament protein, alpha [Source:MGI Symbol;Acc:MGI:96568]	-
ENSMUSG00000056666	350.886	241.659	0.537074	2.83678e-11	1.16146e-09	Retsat	6	72575458	72585408	+	3537	protein_coding	retinol saturase (all trans retinol 13,14 reductase) [Source:MGI Symbol;Acc:MGI:1914692]	-
ENSMUSG00000036591	3565.35	2553.69	0.481523	2.89452e-11	1.18307e-09	Arhgap21	2	20852730	20973692	-	9271	protein_coding	Rho GTPase activating protein 21 [Source:MGI Symbol;Acc:MGI:1918685]	-
ENSMUSG00000027184	4105.33	5050.35	-0.299069	2.93134e-11	1.19606e-09	Caprin1	2	103593286	103627994	-	10219	protein_coding	cell cycle associated protein 1 [Source:MGI Symbol;Acc:MGI:1858234]	-
ENSMUSG00000036745	5396.74	7016.71	-0.378808	2.97138e-11	1.21031e-09	Ttll7	3	146558122	146689764	+	8266	protein_coding	tubulin tyrosine ligase-like family, member 7 [Source:MGI Symbol;Acc:MGI:1918142]	-
ENSMUSG00000005674	159.219	315.346	-0.985856	3.03986e-11	1.23609e-09	Tomm40l	1	171043580	171050083	-	5135	protein_coding	translocase of outer mitochondrial membrane 40-like [Source:MGI Symbol;Acc:MGI:3589112]	-
ENSMUSG00000026827	1639.93	2268.4	-0.468332	3.09224e-11	1.25524e-09	Gpd2	2	57127647	57260731	+	6549	protein_coding	glycerol phosphate dehydrogenase 2, mitochondrial [Source:MGI Symbol;Acc:MGI:99778]	-
ENSMUSG00000030168	2279.01	1371.42	0.732831	3.11223e-11	1.25952e-09	Adipor2	6	119330111	119394665	-	5979	protein_coding	adiponectin receptor 2 [Source:MGI Symbol;Acc:MGI:93830]	-
ENSMUSG00000003865	136.808	241.596	-0.820223	3.11339e-11	1.25952e-09	Gys1	7	45084268	45106043	+	4789	protein_coding	glycogen synthase 1, muscle [Source:MGI Symbol;Acc:MGI:101805]	-
ENSMUSG00000000876	183.989	299.823	-0.706448	3.49663e-11	1.41189e-09	Pxmp4	2	154427678	154445628	-	3114	protein_coding	peroxisomal membrane protein 4 [Source:MGI Symbol;Acc:MGI:1891701]	-
ENSMUSG00000026887	206.765	340.103	-0.718143	3.50205e-11	1.41189e-09	Mrrf	2	36026401	36080659	+	4971	protein_coding	mitochondrial ribosome recycling factor [Source:MGI Symbol;Acc:MGI:1915121]	-
ENSMUSG00000028423	1978.79	1368.88	0.531701	3.50788e-11	1.41189e-09	Nfx1	4	40970906	41025993	+	8564	protein_coding	nuclear transcription factor, X-box binding 1 [Source:MGI Symbol;Acc:MGI:1921414]	zf-NF-X1
ENSMUSG00000042743	1811.57	2219.64	-0.29306	3.52022e-11	1.41446e-09	Sgtb	13	104246249	104278243	+	3072	protein_coding	small glutamine-rich tetratricopeptide repeat (TPR)-containing, beta [Source:MGI Symbol;Acc:MGI:2444615]	-
ENSMUSG00000029234	683.833	497.816	0.457084	3.66589e-11	1.4705e-09	Tmem165	5	76331727	76357092	+	2588	protein_coding	transmembrane protein 165 [Source:MGI Symbol;Acc:MGI:894407]	-
ENSMUSG00000001774	984.426	1430.68	-0.53935	3.73301e-11	1.4949e-09	Chordc1	9	18203421	18228738	+	7498	protein_coding	cysteine and histidine-rich domain (CHORD)-containing, zinc-binding protein 1 [Source:MGI Symbol;Acc:MGI:1914167]	-
ENSMUSG00000020472	348.892	196.28	0.830579	3.81807e-11	1.5248e-09	Zkscan17	11	59376346	59417577	-	4573	protein_coding	zinc finger with KRAB and SCAN domains 17 [Source:MGI Symbol;Acc:MGI:2679270]	zf-C2H2
ENSMUSG00000025912	166.576	84.7821	0.97471	3.82051e-11	1.5248e-09	Mybl1	1	9737640	9770434	-	5402	protein_coding	myeloblastosis oncogene-like 1 [Source:MGI Symbol;Acc:MGI:99925]	MYB
ENSMUSG00000026201	372.021	562.87	-0.598003	3.94263e-11	1.5709e-09	Stk16	1	75187482	75192250	+	4518	protein_coding	serine/threonine kinase 16 [Source:MGI Symbol;Acc:MGI:1313271]	-
ENSMUSG00000000131	1635.94	1161.25	0.494593	3.97459e-11	1.57994e-09	Xpo6	7	125700887	125799673	-	16920	protein_coding	exportin 6 [Source:MGI Symbol;Acc:MGI:2429950]	-
ENSMUSG00000027248	2691.73	3402.75	-0.338025	3.97862e-11	1.57994e-09	Pdia3	2	121244256	121269168	+	3139	protein_coding	protein disulfide isomerase associated 3 [Source:MGI Symbol;Acc:MGI:95834]	-
ENSMUSG00000039910	1096.17	808.319	0.440314	4.07867e-11	1.61696e-09	Cited2	10	17598966	17601422	+	2457	protein_coding	Cbp/p300-interacting transactivator, with Glu/Asp-rich carboxy-terminal domain, 2 [Source:MGI Symbol;Acc:MGI:1306784]	-
ENSMUSG00000012609	597.825	873.498	-0.546698	4.16226e-11	1.64735e-09	Ttll5	12	85871433	86108667	+	15875	protein_coding	tubulin tyrosine ligase-like family, member 5 [Source:MGI Symbol;Acc:MGI:2443657]	-
ENSMUSG00000021133	1196.25	897.68	0.414328	4.31411e-11	1.70236e-09	Susd6	12	80837284	80927609	+	7615	protein_coding	sushi domain containing 6 [Source:MGI Symbol;Acc:MGI:2444661]	-
ENSMUSG00000107300	39.6788	5.84012	2.76937	4.31559e-11	1.70236e-09	Gm43279	5	66846225	66848736	+	2512	TEC	predicted gene 43279 [Source:MGI Symbol;Acc:MGI:5663416]	-
ENSMUSG00000005566	2245.61	1656.57	0.439063	4.50029e-11	1.77228e-09	Trim28	7	12733041	12764962	+	4158	protein_coding	tripartite motif-containing 28 [Source:MGI Symbol;Acc:MGI:109274]	-
ENSMUSG00000025784	28.5165	67.1139	-1.24099	4.59193e-11	1.80537e-09	Clec3b	9	122980011	122986497	+	992	protein_coding	C-type lectin domain family 3, member b [Source:MGI Symbol;Acc:MGI:104540]	-
ENSMUSG00000027304	1555.3	1206.79	0.36598	4.80626e-11	1.88652e-09	Rtf1	2	119505549	119565888	+	5731	protein_coding	RTF1, Paf1/RNA polymerase II complex component [Source:MGI Symbol;Acc:MGI:1309480]	-
ENSMUSG00000038738	3492.96	5483.41	-0.650744	4.89402e-11	1.91617e-09	Shank1	7	43959677	44009996	+	10514	protein_coding	SH3 and multiple ankyrin repeat domains 1 [Source:MGI Symbol;Acc:MGI:3613677]	-
ENSMUSG00000105843	428.269	145.873	1.55438	4.89795e-11	1.91617e-09	Gm19439	3	87938176	87940464	+	2289	TEC	predicted gene, 19439 [Source:MGI Symbol;Acc:MGI:5011624]	-
ENSMUSG00000029119	309.905	470.235	-0.602423	4.94658e-11	1.93201e-09	Man2b2	5	36964265	36987997	-	3528	protein_coding	mannosidase 2, alpha B2 [Source:MGI Symbol;Acc:MGI:1195262]	-
ENSMUSG00000021134	3661.43	2535.15	0.530408	5.81342e-11	2.26685e-09	Srsf5	12	80992278	80997281	+	3988	protein_coding	serine and arginine-rich splicing factor 5 [Source:MGI Symbol;Acc:MGI:98287]	-
ENSMUSG00000019804	1416.82	1820.01	-0.361378	5.96283e-11	2.3213e-09	Snx3	10	42378026	42411377	+	1413	protein_coding	sorting nexin 3 [Source:MGI Symbol;Acc:MGI:1860188]	-
ENSMUSG00000021432	307.959	168.873	0.866768	6.10396e-11	2.37235e-09	Slc35b3	13	39116112	39144851	-	5798	protein_coding	solute carrier family 35, member B3 [Source:MGI Symbol;Acc:MGI:1913978]	-
ENSMUSG00000043162	169.949	298.537	-0.81318	6.5055e-11	2.52428e-09	Pyurf	6	57663561	57669063	-	3573	protein_coding	Pigy upstream reading frame [Source:MGI Symbol;Acc:MGI:1913709]	-
ENSMUSG00000017400	629.879	948.603	-0.590513	6.57755e-11	2.54808e-09	Stac2	11	97927449	97944288	-	3139	protein_coding	SH3 and cysteine rich domain 2 [Source:MGI Symbol;Acc:MGI:2144518]	-
ENSMUSG00000025742	361.918	529.011	-0.547944	6.88375e-11	2.66235e-09	Prps2	X	166129318	166165745	-	3873	protein_coding	phosphoribosyl pyrophosphate synthetase 2 [Source:MGI Symbol;Acc:MGI:97776]	-
ENSMUSG00000062822	625.868	390.973	0.678657	6.96184e-11	2.68818e-09	4833420G17Rik	13	119599304	119622656	+	4882	protein_coding	RIKEN cDNA 4833420G17 gene [Source:MGI Symbol;Acc:MGI:1914642]	-
ENSMUSG00000027828	3546.89	2640.05	0.426075	7.2436e-11	2.79243e-09	Ssr3	3	65287076	65300044	-	4172	protein_coding	signal sequence receptor, gamma [Source:MGI Symbol;Acc:MGI:1914687]	-
ENSMUSG00000028060	1259.56	744.948	0.757575	7.32318e-11	2.81854e-09	Khdc4	3	88593110	88620231	+	6720	protein_coding	KH domain containing 4, pre-mRNA splicing factor [Source:MGI Symbol;Acc:MGI:1921450]	-
ENSMUSG00000049521	273.495	438.916	-0.681139	7.52246e-11	2.89055e-09	Cdc42ep1	15	78726824	78735097	+	2560	protein_coding	CDC42 effector protein (Rho GTPase binding) 1 [Source:MGI Symbol;Acc:MGI:1929763]	-
ENSMUSG00000036775	316.808	482.334	-0.606041	7.7687e-11	2.98034e-09	Decr2	17	26300182	26309311	-	2653	protein_coding	2-4-dienoyl-Coenzyme A reductase 2, peroxisomal [Source:MGI Symbol;Acc:MGI:1347059]	-
ENSMUSG00000020265	1876.46	1207.75	0.635752	7.79982e-11	2.98746e-09	Sumo3	10	77441931	77454165	+	3660	protein_coding	small ubiquitin-like modifier 3 [Source:MGI Symbol;Acc:MGI:1336201]	-
ENSMUSG00000044583	131.256	55.8322	1.23344	7.88645e-11	3.01578e-09	Tlr7	X	166087925	166113554	-	4082	protein_coding	toll-like receptor 7 [Source:MGI Symbol;Acc:MGI:2176882]	-
ENSMUSG00000033006	771.927	1058.88	-0.455454	8.01146e-11	3.05865e-09	Sox10	15	79039108	79049440	-	3051	protein_coding	SRY (sex determining region Y)-box 10 [Source:MGI Symbol;Acc:MGI:98358]	HMG
ENSMUSG00000033722	97.8624	167.177	-0.773883	8.04424e-11	3.06624e-09	BC034090	1	155088217	155120190	-	8222	protein_coding	cDNA sequence BC034090 [Source:MGI Symbol;Acc:MGI:2672904]	-
ENSMUSG00000053470	982.098	627.892	0.64542	8.15289e-11	3.10267e-09	Kdm3a	6	71565956	71609974	-	8225	protein_coding	lysine (K)-specific demethylase 3A [Source:MGI Symbol;Acc:MGI:98847]	-
ENSMUSG00000047264	647.798	448.717	0.530071	8.25571e-11	3.13588e-09	Zfp358	8	3543138	3547208	+	2455	protein_coding	zinc finger protein 358 [Source:MGI Symbol;Acc:MGI:2153740]	zf-C2H2
ENSMUSG00000003534	1334.83	1869.96	-0.486741	8.26656e-11	3.13588e-09	Ddr1	17	35992459	36015513	-	4774	protein_coding	discoidin domain receptor family, member 1 [Source:MGI Symbol;Acc:MGI:99216]	-
ENSMUSG00000029674	889.086	1273.34	-0.518125	8.54024e-11	3.23453e-09	Limk1	5	134684893	134717452	-	7162	protein_coding	LIM-domain containing, protein kinase [Source:MGI Symbol;Acc:MGI:104572]	-
ENSMUSG00000041126	318.78	496.113	-0.638109	8.57555e-11	3.24273e-09	H2az2	11	6377229	6394443	-	1633	protein_coding	H2A.Z histone variant 2 [Source:MGI Symbol;Acc:MGI:1924855]	-
ENSMUSG00000034235	1634.27	1198.96	0.446675	9.16356e-11	3.45957e-09	Usp54	14	20598980	20691131	-	9068	protein_coding	ubiquitin specific peptidase 54 [Source:MGI Symbol;Acc:MGI:1926037]	-
ENSMUSG00000038497	516.394	739.76	-0.519174	9.39005e-11	3.53945e-09	Tmco3	8	13338190	13372924	+	8393	protein_coding	transmembrane and coiled-coil domains 3 [Source:MGI Symbol;Acc:MGI:2444946]	-
ENSMUSG00000005973	231.78	384.515	-0.73016	9.42284e-11	3.54618e-09	Rcn1	2	105216636	105229664	-	3196	protein_coding	reticulocalbin 1 [Source:MGI Symbol;Acc:MGI:104559]	-
ENSMUSG00000030854	1593.43	2042.97	-0.35828	9.44902e-11	3.55041e-09	Ptpn5	7	46727543	46783432	-	5794	protein_coding	protein tyrosine phosphatase, non-receptor type 5 [Source:MGI Symbol;Acc:MGI:97807]	-
ENSMUSG00000000957	349.134	208.491	0.742401	9.49053e-11	3.56037e-09	Mmp14	14	54669069	54682821	+	5960	protein_coding	matrix metallopeptidase 14 (membrane-inserted) [Source:MGI Symbol;Acc:MGI:101900]	-
ENSMUSG00000033047	1482.96	1123.17	0.400955	9.52025e-11	3.56589e-09	Eif3l	15	78959379	78978605	+	3639	protein_coding	eukaryotic translation initiation factor 3, subunit L [Source:MGI Symbol;Acc:MGI:2386251]	-
ENSMUSG00000020614	130.521	242.102	-0.889559	9.58129e-11	3.5831e-09	Fam20a	11	109560575	109613105	-	3634	protein_coding	FAM20A, golgi associated secretory pathway pseudokinase [Source:MGI Symbol;Acc:MGI:2388266]	-
ENSMUSG00000032599	1603.51	1130.34	0.504513	9.83878e-11	3.67361e-09	Ip6k2	9	108660995	108683536	+	4067	protein_coding	inositol hexaphosphate kinase 2 [Source:MGI Symbol;Acc:MGI:1923750]	-
ENSMUSG00000114277	85.5592	31.7686	1.4308	9.90946e-11	3.69419e-09	Gm48583	13	60789604	60789823	+	220	processed_pseudogene	predicted gene, 48583 [Source:MGI Symbol;Acc:MGI:6098152]	-
ENSMUSG00000002413	3175.1	2382.56	0.414291	1.00447e-10	3.73873e-09	Braf	6	39580171	39702397	-	13862	protein_coding	Braf transforming gene [Source:MGI Symbol;Acc:MGI:88190]	-
ENSMUSG00000019951	2237.46	1737.46	0.364773	1.05678e-10	3.92729e-09	Uhrf1bp1l	10	89580853	89655733	+	9235	protein_coding	UHRF1 (ICBP90) binding protein 1-like [Source:MGI Symbol;Acc:MGI:2442888]	-
ENSMUSG00000024998	753.622	481.566	0.646732	1.06535e-10	3.95296e-09	Plce1	19	38469557	38773474	+	15998	protein_coding	phospholipase C, epsilon 1 [Source:MGI Symbol;Acc:MGI:1921305]	-
ENSMUSG00000005981	816.352	1167.65	-0.516459	1.08999e-10	4.03806e-09	Trap1	16	3857835	3895691	-	2573	protein_coding	TNF receptor-associated protein 1 [Source:MGI Symbol;Acc:MGI:1915265]	-
ENSMUSG00000085438	10554.7	13701.1	-0.376435	1.11075e-10	4.10856e-09	Oip5os1	2	119424757	119437983	+	10739	lncRNA	Opa interacting protein 5, opposite strand 1 [Source:MGI Symbol;Acc:MGI:1913852]	-
ENSMUSG00000037608	3889.52	2838.66	0.454402	1.14039e-10	4.21166e-09	Bclaf1	10	20188215	20220359	+	15301	protein_coding	BCL2-associated transcription factor 1 [Source:MGI Symbol;Acc:MGI:1917580]	-
ENSMUSG00000055436	2749.57	1806.71	0.605706	1.14945e-10	4.2385e-09	Srsf11	3	157716110	157742276	-	8446	protein_coding	serine and arginine-rich splicing factor 11 [Source:MGI Symbol;Acc:MGI:1916457]	-
ENSMUSG00000039607	404.369	588.59	-0.542124	1.16634e-10	4.29411e-09	Rbms3	9	116401814	117701749	-	11096	protein_coding	RNA binding motif, single stranded interacting protein [Source:MGI Symbol;Acc:MGI:2444477]	-
ENSMUSG00000020863	3638.67	2514.67	0.533061	1.17303e-10	4.31206e-09	Luc7l3	11	94178716	94212814	-	7278	protein_coding	LUC7-like 3 (S. cerevisiae) [Source:MGI Symbol;Acc:MGI:1914934]	-
ENSMUSG00000039195	891.658	1378.3	-0.628182	1.18167e-10	4.33712e-09	Bbln	2	32267109	32271950	-	2694	protein_coding	bublin coiled coil protein [Source:MGI Symbol;Acc:MGI:1920987]	-
ENSMUSG00000026475	128.614	226.437	-0.815231	1.18953e-10	4.35922e-09	Rgs16	1	153616095	153621214	+	2339	protein_coding	regulator of G-protein signaling 16 [Source:MGI Symbol;Acc:MGI:108407]	-
ENSMUSG00000032356	6767.65	4965.41	0.44678	1.19736e-10	4.38115e-09	Rasgrf1	9	89791961	89909030	+	11063	protein_coding	RAS protein-specific guanine nucleotide-releasing factor 1 [Source:MGI Symbol;Acc:MGI:99694]	-
ENSMUSG00000050141	187.353	83.845	1.15946	1.21595e-10	4.44234e-09	Fam205c	4	42868004	42874234	-	1871	protein_coding	family with sequence similarity 205, member C [Source:MGI Symbol;Acc:MGI:2679716]	-
ENSMUSG00000024222	1695.17	658.856	1.36353	1.26816e-10	4.62597e-09	Fkbp5	17	28618068	28736501	-	9468	protein_coding	FK506 binding protein 5 [Source:MGI Symbol;Acc:MGI:104670]	-
ENSMUSG00000025060	2663.22	2100.28	0.342695	1.30462e-10	4.75164e-09	Slk	19	47568117	47633685	+	8356	protein_coding	STE20-like kinase [Source:MGI Symbol;Acc:MGI:103241]	-
ENSMUSG00000026356	927.353	1215.73	-0.390391	1.31242e-10	4.77275e-09	Dars	1	128291444	128345105	-	4358	protein_coding	aspartyl-tRNA synthetase [Source:MGI Symbol;Acc:MGI:2442544]	-
ENSMUSG00000001119	493.057	285.424	0.788373	1.45713e-10	5.29088e-09	Col6a1	10	76544626	76562002	-	4380	protein_coding	collagen, type VI, alpha 1 [Source:MGI Symbol;Acc:MGI:88459]	-
ENSMUSG00000037669	457.301	689.689	-0.593478	1.58621e-10	5.75081e-09	Ldah	12	8258107	8335759	+	7297	protein_coding	lipid droplet associated hydrolase [Source:MGI Symbol;Acc:MGI:1916082]	-
ENSMUSG00000011256	204.445	377.087	-0.884144	1.61686e-10	5.85298e-09	Adam19	11	45946819	46038170	+	7115	protein_coding	a disintegrin and metallopeptidase domain 19 (meltrin beta) [Source:MGI Symbol;Acc:MGI:105377]	-
ENSMUSG00000040229	106.925	206.914	-0.952745	1.64898e-10	5.96018e-09	Gpr34	X	13498328	13507097	+	2090	protein_coding	G protein-coupled receptor 34 [Source:MGI Symbol;Acc:MGI:1346334]	-
ENSMUSG00000029471	2566.02	3892.71	-0.601415	1.67036e-10	6.02828e-09	Camkk2	5	122869233	122917472	-	10921	protein_coding	calcium/calmodulin-dependent protein kinase kinase 2, beta [Source:MGI Symbol;Acc:MGI:2444812]	-
ENSMUSG00000047635	103.859	197.628	-0.93013	1.68187e-10	6.0606e-09	Mtrfr	5	124466152	124479907	+	2873	protein_coding	mitochondrial translation release factor in rescue [Source:MGI Symbol;Acc:MGI:1919900]	-
ENSMUSG00000037536	1256.34	928.272	0.436885	1.6881e-10	6.07384e-09	Fbxo34	14	47687878	47769419	+	4275	protein_coding	F-box protein 34 [Source:MGI Symbol;Acc:MGI:1926188]	-
ENSMUSG00000017421	2591.85	1906.36	0.443084	1.74041e-10	6.25256e-09	Zfp207	11	80274105	80296559	+	6658	protein_coding	zinc finger protein 207 [Source:MGI Symbol;Acc:MGI:1340045]	-
ENSMUSG00000000708	1125.56	817.625	0.461426	1.81442e-10	6.5086e-09	Kat2b	17	53873889	53979748	+	4867	protein_coding	K(lysine) acetyltransferase 2B [Source:MGI Symbol;Acc:MGI:1343094]	-
ENSMUSG00000020536	1012.28	1407.41	-0.475672	1.8269e-10	6.54348e-09	Llgl1	11	60590549	60605012	+	4862	protein_coding	LLGL1 scribble cell polarity complex component [Source:MGI Symbol;Acc:MGI:102682]	-
ENSMUSG00000035049	397.227	584.178	-0.556142	1.85634e-10	6.63895e-09	Rrp12	19	41851290	41884612	-	4340	protein_coding	ribosomal RNA processing 12 homolog [Source:MGI Symbol;Acc:MGI:2147437]	-
ENSMUSG00000021367	80.4977	33.7302	1.25647	1.86121e-10	6.64635e-09	Edn1	13	42454952	42461466	+	2139	protein_coding	endothelin 1 [Source:MGI Symbol;Acc:MGI:95283]	-
ENSMUSG00000074923	667.641	945.169	-0.502392	1.90133e-10	6.77941e-09	Pak6	2	118493784	118528501	+	5211	protein_coding	p21 (RAC1) activated kinase 6 [Source:MGI Symbol;Acc:MGI:2679420]	-
ENSMUSG00000036634	5820.6	8778.58	-0.592849	1.91913e-10	6.83261e-09	Mag	7	30598601	30614298	-	4072	protein_coding	myelin-associated glycoprotein [Source:MGI Symbol;Acc:MGI:96912]	-
ENSMUSG00000004455	2862.7	1949.93	0.553934	1.94738e-10	6.92283e-09	Ppp1cc	5	122296341	122313336	+	3424	protein_coding	protein phosphatase 1 catalytic subunit gamma [Source:MGI Symbol;Acc:MGI:104872]	-
ENSMUSG00000030254	193.582	94.9999	1.02808	2.01315e-10	7.14594e-09	Rad18	6	112596811	112673647	-	5796	protein_coding	RAD18 E3 ubiquitin protein ligase [Source:MGI Symbol;Acc:MGI:1890476]	-
ENSMUSG00000031858	1746.19	1345.25	0.37648	2.01625e-10	7.14626e-09	Mau2	8	70468773	70495384	-	9131	protein_coding	MAU2 sister chromatid cohesion factor [Source:MGI Symbol;Acc:MGI:1921799]	-
ENSMUSG00000035126	89.7483	163.638	-0.865629	2.02193e-10	7.15186e-09	Dnai4	4	102895262	102971752	-	7307	protein_coding	dynein axonemal intermediate chain 4 [Source:MGI Symbol;Acc:MGI:2385328]	-
ENSMUSG00000032872	453.709	643.38	-0.504774	2.02386e-10	7.15186e-09	Cyb5r4	9	86904067	86959827	+	6736	protein_coding	cytochrome b5 reductase 4 [Source:MGI Symbol;Acc:MGI:2386848]	-
ENSMUSG00000031170	17.4391	68.1987	-1.96896	2.15844e-10	7.61612e-09	Slc38a5	X	8137372	8146418	+	2241	protein_coding	solute carrier family 38, member 5 [Source:MGI Symbol;Acc:MGI:2148066]	-
ENSMUSG00000020719	16042.3	12825.4	0.3229	2.18956e-10	7.71445e-09	Ddx5	11	106671181	106680011	-	5775	protein_coding	DEAD box helicase 5 [Source:MGI Symbol;Acc:MGI:105037]	-
ENSMUSG00000026963	53.554	11.1123	2.28191	2.25332e-10	7.91596e-09	Tmem210	2	25178157	25179201	+	518	protein_coding	transmembrane protein 210 [Source:MGI Symbol;Acc:MGI:1925467]	-
ENSMUSG00000035064	648.855	473.99	0.4539	2.25342e-10	7.91596e-09	Eef2k	7	120442054	120506673	+	7408	protein_coding	eukaryotic elongation factor-2 kinase [Source:MGI Symbol;Acc:MGI:1195261]	-
ENSMUSG00000072214	1445.53	1942.67	-0.426904	2.3308e-10	8.1757e-09	Septin5	16	18439252	18448704	-	3915	protein_coding	septin 5 [Source:MGI Symbol;Acc:MGI:1195461]	-
ENSMUSG00000002831	289.535	47.6542	2.60294	2.39438e-10	8.38634e-09	Plin4	17	56407591	56416803	-	6350	protein_coding	perilipin 4 [Source:MGI Symbol;Acc:MGI:1929709]	-
ENSMUSG00000041096	1880.8	1439.84	0.385856	2.45594e-10	8.58929e-09	Tspyl2	X	151119848	151125421	-	2820	protein_coding	TSPY-like 2 [Source:MGI Symbol;Acc:MGI:106244]	-
ENSMUSG00000019139	391.698	596.638	-0.608006	2.48987e-10	8.69515e-09	Isyna1	8	71047023	71049940	+	2436	protein_coding	myo-inositol 1-phosphate synthase A1 [Source:MGI Symbol;Acc:MGI:1919030]	-
ENSMUSG00000041460	45.2524	102.447	-1.18208	2.51335e-10	8.76425e-09	Cacna2d4	6	119213487	119329368	+	9478	protein_coding	calcium channel, voltage-dependent, alpha 2/delta subunit 4 [Source:MGI Symbol;Acc:MGI:2442632]	-
ENSMUSG00000064340	47.0713	122.058	-1.37349	2.58033e-10	8.98463e-09	mt-Tl1	MT	2676	2750	+	75	Mt_tRNA	mitochondrially encoded tRNA leucine 1 [Source:MGI Symbol;Acc:MGI:102482]	-
ENSMUSG00000068742	2307.03	1588.41	0.538539	2.68789e-10	9.34542e-09	Cry2	2	92233991	92264388	-	6320	protein_coding	cryptochrome 2 (photolyase-like) [Source:MGI Symbol;Acc:MGI:1270859]	-
ENSMUSG00000031425	83344	113407	-0.44436	2.74045e-10	9.51424e-09	Plp1	X	135723420	135740482	+	5551	protein_coding	proteolipid protein (myelin) 1 [Source:MGI Symbol;Acc:MGI:97623]	-
ENSMUSG00000020454	993.181	710.674	0.483101	2.75911e-10	9.56503e-09	Eif4enif1	11	3152392	3194588	+	6370	protein_coding	eukaryotic translation initiation factor 4E nuclear import factor 1 [Source:MGI Symbol;Acc:MGI:1921453]	-
ENSMUSG00000021025	602.545	326.39	0.885275	2.83468e-10	9.81269e-09	Nfkbia	12	55536195	55539432	-	1610	protein_coding	nuclear factor of kappa light polypeptide gene enhancer in B cells inhibitor, alpha [Source:MGI Symbol;Acc:MGI:104741]	-
ENSMUSG00000032412	2592.13	1885.7	0.459183	2.86534e-10	9.90439e-09	Atp1b3	9	96214708	96246495	-	2389	protein_coding	ATPase, Na+/K+ transporting, beta 3 polypeptide [Source:MGI Symbol;Acc:MGI:107788]	-
ENSMUSG00000042015	481.717	632.015	-0.392785	2.90268e-10	1.00089e-08	Wdr41	13	95112852	95159822	+	5726	protein_coding	WD repeat domain 41 [Source:MGI Symbol;Acc:MGI:2445123]	-
ENSMUSG00000021373	2128.37	2831.43	-0.41175	2.90399e-10	1.00089e-08	Cap2	13	46655324	46803757	+	4159	protein_coding	CAP, adenylate cyclase-associated protein, 2 (yeast) [Source:MGI Symbol;Acc:MGI:1914502]	-
ENSMUSG00000036693	450.431	320.525	0.491778	2.93261e-10	1.00929e-08	Nop14	5	34795880	34817492	-	2730	protein_coding	NOP14 nucleolar protein [Source:MGI Symbol;Acc:MGI:1922666]	-
ENSMUSG00000055991	395.627	267.228	0.56635	2.95775e-10	1.01646e-08	Zkscan5	5	145141372	145158560	+	4114	protein_coding	zinc finger with KRAB and SCAN domains 5 [Source:MGI Symbol;Acc:MGI:107533]	zf-C2H2
ENSMUSG00000030729	5662.75	7149.96	-0.336534	3.00865e-10	1.03246e-08	Pgm2l1	7	99876601	99928075	+	9583	protein_coding	phosphoglucomutase 2-like 1 [Source:MGI Symbol;Acc:MGI:1918224]	-
ENSMUSG00000047446	1209.02	782.866	0.627272	3.16967e-10	1.08615e-08	Arl4a	12	40055446	40088024	-	7701	protein_coding	ADP-ribosylation factor-like 4A [Source:MGI Symbol;Acc:MGI:99437]	-
ENSMUSG00000032323	16.2423	49.9688	-1.6194	3.21012e-10	1.09842e-08	Cyp11a1	9	57913694	57934306	+	4804	protein_coding	cytochrome P450, family 11, subfamily a, polypeptide 1 [Source:MGI Symbol;Acc:MGI:88582]	-
ENSMUSG00000031381	139.814	250.324	-0.841561	3.32297e-10	1.1354e-08	Piga	X	163202783	163216912	+	6385	protein_coding	phosphatidylinositol glycan anchor biosynthesis, class A [Source:MGI Symbol;Acc:MGI:99461]	-
ENSMUSG00000035615	374.375	233.906	0.678511	3.36138e-10	1.14688e-08	Frmpd1	4	45184875	45285936	+	5324	protein_coding	FERM and PDZ domain containing 1 [Source:MGI Symbol;Acc:MGI:2446274]	-
ENSMUSG00000048782	41.0207	112.697	-1.4545	3.47341e-10	1.1834e-08	Insc	7	114342929	114449618	+	3720	protein_coding	INSC spindle orientation adaptor protein [Source:MGI Symbol;Acc:MGI:1917942]	-
ENSMUSG00000037166	206.772	413.934	-1.00127	3.50637e-10	1.19292e-08	Ppp1r14a	7	28988733	28993226	+	1367	protein_coding	protein phosphatase 1, regulatory inhibitor subunit 14A [Source:MGI Symbol;Acc:MGI:1931139]	-
ENSMUSG00000067279	389.376	646.373	-0.730956	3.52086e-10	1.19613e-08	Ppp1r3c	19	36709131	36714053	-	2725	protein_coding	protein phosphatase 1, regulatory subunit 3C [Source:MGI Symbol;Acc:MGI:1858229]	-
ENSMUSG00000032418	883.703	1186.04	-0.424842	3.55713e-10	1.20673e-08	Me1	9	86463424	86578006	-	3848	protein_coding	malic enzyme 1, NADP(+)-dependent, cytosolic [Source:MGI Symbol;Acc:MGI:97043]	-
ENSMUSG00000052605	32.5793	74.0729	-1.17805	3.60427e-10	1.22033e-08	Isoc2b	7	4847958	4873257	-	1373	protein_coding	isochorismatase domain containing 2b [Source:MGI Symbol;Acc:MGI:1914691]	-
ENSMUSG00000113536	126.22	55.2786	1.18719	3.60751e-10	1.22033e-08	Gm49327	12	17983165	17989629	+	2101	transcribed_unprocessed_pseudogene	predicted gene, 49327 [Source:MGI Symbol;Acc:MGI:6121512]	-
ENSMUSG00000032555	584.371	419.024	0.47968	3.6145e-10	1.22096e-08	Topbp1	9	103182414	103227627	+	11226	protein_coding	topoisomerase (DNA) II binding protein 1 [Source:MGI Symbol;Acc:MGI:1920018]	-
ENSMUSG00000033400	784.619	1119.68	-0.513388	3.63072e-10	1.2247e-08	Agl	3	116533648	116601815	-	14023	protein_coding	amylo-1,6-glucosidase, 4-alpha-glucanotransferase [Source:MGI Symbol;Acc:MGI:1924809]	-
ENSMUSG00000029319	747.638	1019.59	-0.447656	3.65114e-10	1.22984e-08	Coq2	5	100802589	100823006	-	2624	protein_coding	coenzyme Q2 4-hydroxybenzoate polyprenyltransferase [Source:MGI Symbol;Acc:MGI:1919133]	-
ENSMUSG00000090122	88.9245	168.613	-0.924056	3.67313e-10	1.23549e-08	Kcne1l	X	141087748	141089290	-	1543	protein_coding	potassium voltage-gated channel, Isk-related family, member 1-like, pseudogene [Source:MGI Symbol;Acc:MGI:1913490]	-
ENSMUSG00000024045	1385.46	885.8	0.645243	3.77898e-10	1.2693e-08	Akap8	17	32522646	32540212	-	8663	protein_coding	A kinase (PRKA) anchor protein 8 [Source:MGI Symbol;Acc:MGI:1928488]	-
ENSMUSG00000037808	577.593	346.242	0.737478	3.84209e-10	1.28867e-08	Fam76b	9	13739012	13766283	+	4667	protein_coding	family with sequence similarity 76, member B [Source:MGI Symbol;Acc:MGI:1920076]	-
ENSMUSG00000110344	98.8841	47.3626	1.05892	3.98722e-10	1.33547e-08	Smim36	11	90078509	90142081	+	2187	protein_coding	small integral membrane protein 36 [Source:MGI Symbol;Acc:MGI:5804831]	-
ENSMUSG00000028527	502.346	802.873	-0.676556	4.01232e-10	1.34198e-08	Ak4	4	101276474	101324192	+	4646	protein_coding	adenylate kinase 4 [Source:MGI Symbol;Acc:MGI:87979]	-
ENSMUSG00000120773	18.4632	67.4183	-1.8649	4.05367e-10	1.3539e-08	Gm32113	X	139284326	139286643	-	1948	lncRNA	predicted gene, 32113 [Source:NCBI gene (formerly Entrezgene);Acc:102634564]	-
ENSMUSG00000021991	1289.58	1716.47	-0.412442	4.20361e-10	1.40201e-08	Cacna2d3	14	28626900	29443821	-	8720	protein_coding	calcium channel, voltage-dependent, alpha2/delta subunit 3 [Source:MGI Symbol;Acc:MGI:1338890]	-
ENSMUSG00000026048	545.013	387.53	0.492144	4.23816e-10	1.41155e-08	Ercc5	1	44186904	44220420	+	5864	protein_coding	excision repair cross-complementing rodent repair deficiency, complementation group 5 [Source:MGI Symbol;Acc:MGI:103582]	-
ENSMUSG00000015053	118.741	62.8907	0.921147	4.28923e-10	1.42656e-08	Gata2	6	88170873	88184014	+	5398	protein_coding	GATA binding protein 2 [Source:MGI Symbol;Acc:MGI:95662]	zf-GATA
ENSMUSG00000004892	3693.41	4727.54	-0.355969	4.3773e-10	1.45381e-08	Bcan	3	87894838	87907537	-	4064	protein_coding	brevican [Source:MGI Symbol;Acc:MGI:1096385]	-
ENSMUSG00000036989	2525.51	1910.3	0.402978	4.57309e-10	1.51672e-08	Trim3	7	105253670	105282778	-	4569	protein_coding	tripartite motif-containing 3 [Source:MGI Symbol;Acc:MGI:1860040]	-
ENSMUSG00000042208	1459.68	1129.9	0.369037	4.67027e-10	1.54679e-08	Sanbr	11	23514961	23583639	-	5226	protein_coding	SANT and BTB domain regulator of CSR [Source:MGI Symbol;Acc:MGI:1918925]	-
ENSMUSG00000021484	1090.77	1392.89	-0.352927	4.71363e-10	1.55898e-08	Lman2	13	55491646	55510596	-	7920	protein_coding	lectin, mannose-binding 2 [Source:MGI Symbol;Acc:MGI:1914140]	-
ENSMUSG00000027244	1711.71	1377.1	0.314035	4.83367e-10	1.59645e-08	Atg13	2	91504963	91540921	-	4368	protein_coding	autophagy related 13 [Source:MGI Symbol;Acc:MGI:1196429]	-
ENSMUSG00000090129	36.169	79.7702	-1.13948	4.97568e-10	1.64108e-08	Olfr287	15	98104852	98118937	-	2706	protein_coding	olfactory receptor 287 [Source:MGI Symbol;Acc:MGI:3030121]	-
ENSMUSG00000028832	4189.53	5862.09	-0.484661	5.07473e-10	1.67142e-08	Stmn1	4	134195631	134201154	+	1922	protein_coding	stathmin 1 [Source:MGI Symbol;Acc:MGI:96739]	-
ENSMUSG00000008090	163.65	273.304	-0.741186	5.26223e-10	1.73078e-08	Fgfrl1	5	108840248	108854790	+	2782	protein_coding	fibroblast growth factor receptor-like 1 [Source:MGI Symbol;Acc:MGI:2150920]	-
ENSMUSG00000024695	3227.61	2375.29	0.442496	5.30894e-10	1.74373e-08	Zfp91	19	12744384	12773490	-	9199	protein_coding	zinc finger protein 91 [Source:MGI Symbol;Acc:MGI:104854]	zf-C2H2
ENSMUSG00000106981	81.1834	143.826	-0.824808	5.37587e-10	1.76327e-08	Gm45495	5	53439152	53440851	+	1700	lncRNA	predicted gene 45495 [Source:MGI Symbol;Acc:MGI:5791331]	-
ENSMUSG00000032398	143.302	247.356	-0.786351	5.42011e-10	1.77533e-08	Snapc5	9	64086556	64090414	+	1228	protein_coding	small nuclear RNA activating complex, polypeptide 5 [Source:MGI Symbol;Acc:MGI:1914282]	-
ENSMUSG00000109401	77.5972	34.511	1.17079	5.59698e-10	1.83074e-08	Cpeb1os1	7	81105643	81107754	+	2112	TEC	cytoplasmic polyadenylation element binding protein 1, opposite strand 1 [Source:MGI Symbol;Acc:MGI:1922988]	-
ENSMUSG00000007411	1786.07	1325.97	0.430111	5.64144e-10	1.84274e-08	Mark3	12	111540957	111622655	+	9700	protein_coding	MAP/microtubule affinity regulating kinase 3 [Source:MGI Symbol;Acc:MGI:1341865]	-
ENSMUSG00000025745	1142.95	1553.22	-0.442746	5.66932e-10	1.8493e-08	Hadha	5	30323302	30360160	-	8730	protein_coding	hydroxyacyl-CoA dehydrogenase trifunctional multienzyme complex subunit alpha [Source:MGI Symbol;Acc:MGI:2135593]	-
ENSMUSG00000030284	733.923	1021.32	-0.476585	5.69225e-10	1.85424e-08	Creld1	6	113460258	113470304	+	4251	protein_coding	cysteine-rich with EGF-like domains 1 [Source:MGI Symbol;Acc:MGI:2152539]	-
ENSMUSG00000021379	1271.32	1609.42	-0.340104	5.7571e-10	1.87279e-08	Id4	13	48414704	48419502	+	3849	protein_coding	inhibitor of DNA binding 4 [Source:MGI Symbol;Acc:MGI:99414]	bHLH
ENSMUSG00000021700	7371.66	9915.35	-0.427713	5.84722e-10	1.89951e-08	Rab3c	13	110190721	110417530	-	12049	protein_coding	RAB3C, member RAS oncogene family [Source:MGI Symbol;Acc:MGI:1914545]	-
ENSMUSG00000095334	46.8626	93.3459	-0.989566	5.86968e-10	1.9042e-08	Gm21984	7	126541316	126552045	+	822	lncRNA	predicted gene 21984 [Source:MGI Symbol;Acc:MGI:5439453]	-
ENSMUSG00000032479	8525.99	10172.1	-0.254673	5.914e-10	1.91596e-08	Map4	9	109760528	109913023	+	15143	protein_coding	microtubule-associated protein 4 [Source:MGI Symbol;Acc:MGI:97178]	-
ENSMUSG00000116180	159.617	87.1194	0.874608	5.9476e-10	1.9229e-08	Gm49492	15	100498085	100500647	+	2563	lncRNA	predicted gene, 49492 [Source:MGI Symbol;Acc:MGI:6155169]	-
ENSMUSG00000022797	4338.33	3168.18	0.453529	5.95161e-10	1.9229e-08	Tfrc	16	32427738	32451612	+	6185	protein_coding	transferrin receptor [Source:MGI Symbol;Acc:MGI:98822]	-
ENSMUSG00000064342	3.22002	20.9793	-2.69801	6.01727e-10	1.9406e-08	mt-Ti	MT	3706	3774	+	69	Mt_tRNA	mitochondrially encoded tRNA isoleucine [Source:MGI Symbol;Acc:MGI:102484]	-
ENSMUSG00000022587	1454.47	1990.18	-0.452358	6.02274e-10	1.9406e-08	Ly6e	15	74826900	74831752	+	3782	protein_coding	lymphocyte antigen 6 complex, locus E [Source:MGI Symbol;Acc:MGI:106651]	-
ENSMUSG00000030301	553.694	730.629	-0.399378	6.06669e-10	1.95211e-08	Ccdc91	6	147377326	147534110	+	2870	protein_coding	coiled-coil domain containing 91 [Source:MGI Symbol;Acc:MGI:1914265]	-
ENSMUSG00000051391	13833.5	17625.7	-0.349534	6.08277e-10	1.95464e-08	Ywhag	5	135937263	135963470	-	5500	protein_coding	tyrosine 3-monooxygenase/tryptophan 5-monooxygenase activation protein, gamma polypeptide [Source:MGI Symbol;Acc:MGI:108109]	-
ENSMUSG00000039852	2600.17	1809.24	0.523164	6.17432e-10	1.98137e-08	Rere	4	150366103	150706423	+	8528	protein_coding	arginine glutamic acid dipeptide (RE) repeats [Source:MGI Symbol;Acc:MGI:2683486]	zf-GATA
ENSMUSG00000031770	1346.52	885.881	0.60437	6.25385e-10	2.00419e-08	Herpud1	8	95113066	95122005	+	2333	protein_coding	homocysteine-inducible, endoplasmic reticulum stress-inducible, ubiquitin-like domain member 1 [Source:MGI Symbol;Acc:MGI:1927406]	-
ENSMUSG00000085282	74.6581	165.809	-1.15075	6.32726e-10	2.02498e-08	Gm15663	10	105409814	105466166	+	4104	lncRNA	predicted gene 15663 [Source:MGI Symbol;Acc:MGI:3783105]	-
ENSMUSG00000025584	280.104	435.866	-0.637304	6.59653e-10	2.10831e-08	Pde8a	7	80863344	80984281	+	4045	protein_coding	phosphodiesterase 8A [Source:MGI Symbol;Acc:MGI:1277116]	-
ENSMUSG00000018677	621.311	888.549	-0.517079	6.74183e-10	2.15186e-08	Slc25a39	11	102293811	102298772	-	2756	protein_coding	solute carrier family 25, member 39 [Source:MGI Symbol;Acc:MGI:1196386]	-
ENSMUSG00000029068	1584.96	991.933	0.676071	7.0898e-10	2.25988e-08	Ccnl2	4	155896946	155909000	+	5278	protein_coding	cyclin L2 [Source:MGI Symbol;Acc:MGI:1927119]	-
ENSMUSG00000027848	129.516	264.222	-1.02827	7.2358e-10	2.30333e-08	Olfml3	3	103629538	103645317	-	6161	protein_coding	olfactomedin-like 3 [Source:MGI Symbol;Acc:MGI:1914877]	-
ENSMUSG00000021477	2626.72	1844.51	0.510007	7.30451e-10	2.32209e-08	Ctsl	13	64507151	64518704	-	6489	protein_coding	cathepsin L [Source:MGI Symbol;Acc:MGI:88564]	-
ENSMUSG00000035762	632.532	419.937	0.590808	7.49875e-10	2.38065e-08	Tmem161b	13	84370415	84444260	+	6262	protein_coding	transmembrane protein 161B [Source:MGI Symbol;Acc:MGI:1919995]	-
ENSMUSG00000066245	56.6122	17.3763	1.70945	7.53958e-10	2.39042e-08	Gm10156	7	107462246	107462707	+	462	processed_pseudogene	predicted gene 10156 [Source:MGI Symbol;Acc:MGI:3642344]	-
ENSMUSG00000008734	3217.5	3936.08	-0.290873	7.9678e-10	2.52282e-08	Gprc5b	7	118571270	118594434	-	4630	protein_coding	G protein-coupled receptor, family C, group 5, member B [Source:MGI Symbol;Acc:MGI:1927596]	-
ENSMUSG00000107451	82.1606	33.5273	1.29397	8.11732e-10	2.56674e-08	Gm44421	6	90455448	90456668	+	1221	lncRNA	predicted gene, 44421 [Source:MGI Symbol;Acc:MGI:5690813]	-
ENSMUSG00000028700	739.048	954.734	-0.369336	8.15989e-10	2.57677e-08	Pomgnt1	4	115981037	116017046	+	5463	protein_coding	protein O-linked mannose beta 1,2-N-acetylglucosaminyltransferase [Source:MGI Symbol;Acc:MGI:1915523]	-
ENSMUSG00000050812	3157.58	2421.02	0.382944	8.3042e-10	2.61886e-08	Ecpas	4	58798911	58912749	-	11447	protein_coding	Ecm29 proteasome adaptor and scaffold [Source:MGI Symbol;Acc:MGI:2140220]	-
ENSMUSG00000051343	2045.18	1452.37	0.493862	8.33494e-10	2.62506e-08	Rab11fip5	6	85311944	85351616	-	6124	protein_coding	RAB11 family interacting protein 5 (class I) [Source:MGI Symbol;Acc:MGI:1098586]	-
ENSMUSG00000025702	1460.05	1833.37	-0.328866	8.37396e-10	2.63386e-08	Marchf8	6	116314985	116386501	+	9634	protein_coding	membrane associated ring-CH-type finger 8 [Source:MGI Symbol;Acc:MGI:1919029]	-
ENSMUSG00000032327	41.0577	96.1424	-1.22683	8.67047e-10	2.72351e-08	Stra6	9	57971071	58061279	+	5829	protein_coding	stimulated by retinoic acid gene 6 [Source:MGI Symbol;Acc:MGI:107742]	-
ENSMUSG00000028064	339.654	523.955	-0.625615	8.68211e-10	2.72357e-08	Sema4a	3	88343266	88368489	-	5406	protein_coding	sema domain, immunoglobulin domain (Ig), transmembrane domain (TM) and short cytoplasmic domain, (semaphorin) 4A [Source:MGI Symbol;Acc:MGI:107560]	-
ENSMUSG00000021500	1969.48	1543.5	0.351348	8.79051e-10	2.75393e-08	Ddx46	13	55782840	55829069	+	7295	protein_coding	DEAD box helicase 46 [Source:MGI Symbol;Acc:MGI:1920895]	-
ENSMUSG00000036641	136.741	221.526	-0.697796	8.89632e-10	2.78341e-08	Ccdc148	2	58711082	58991027	-	9929	protein_coding	coiled-coil domain containing 148 [Source:MGI Symbol;Acc:MGI:3039583]	-
ENSMUSG00000022090	294.186	518.156	-0.816174	8.93582e-10	2.79209e-08	Pdlim2	14	70401667	70415130	-	4486	protein_coding	PDZ and LIM domain 2 [Source:MGI Symbol;Acc:MGI:2384850]	-
ENSMUSG00000025503	1304.79	1806.54	-0.469399	8.94808e-10	2.79225e-08	Taldo1	7	140972112	140982881	+	2171	protein_coding	transaldolase 1 [Source:MGI Symbol;Acc:MGI:1274789]	-
ENSMUSG00000042726	922.685	664.308	0.473916	8.98411e-10	2.79981e-08	Trafd1	5	121509788	121523695	-	4486	protein_coding	TRAF type zinc finger domain containing 1 [Source:MGI Symbol;Acc:MGI:1923551]	-
ENSMUSG00000060950	115.306	183.699	-0.670749	9.64403e-10	3.00153e-08	Trmt61a	12	111644539	111650336	+	2433	protein_coding	tRNA methyltransferase 61A [Source:MGI Symbol;Acc:MGI:2443487]	-
ENSMUSG00000097789	238.39	378.512	-0.665096	9.6642e-10	3.00387e-08	Gm2115	7	84178162	84232739	+	7340	protein_coding	predicted gene 2115 [Source:MGI Symbol;Acc:MGI:3780284]	-
ENSMUSG00000029622	401.015	593.646	-0.56576	9.85119e-10	3.05667e-08	Arpc1b	5	145051025	145067515	+	5115	protein_coding	actin related protein 2/3 complex, subunit 1B [Source:MGI Symbol;Acc:MGI:1343142]	-
ENSMUSG00000039473	1266.91	926.843	0.451082	9.8598e-10	3.05667e-08	Ubn1	16	4867921	4904153	+	8272	protein_coding	ubinuclein 1 [Source:MGI Symbol;Acc:MGI:1891307]	-
ENSMUSG00000062393	74.479	182.163	-1.29178	9.88319e-10	3.05992e-08	Dgkk	X	6690410	6814602	+	7849	protein_coding	diacylglycerol kinase kappa [Source:MGI Symbol;Acc:MGI:3580254]	-
ENSMUSG00000026082	503.044	320.946	0.648399	9.95587e-10	3.07841e-08	Rev1	1	38091867	38168882	-	6168	protein_coding	REV1, DNA directed polymerase [Source:MGI Symbol;Acc:MGI:1929074]	-
ENSMUSG00000003437	919.423	696.707	0.400341	1.024e-09	3.16214e-08	Paf1	7	28092376	28098813	+	3438	protein_coding	Paf1, RNA polymerase II complex component [Source:MGI Symbol;Acc:MGI:1923988]	-
ENSMUSG00000039849	1094.99	821.933	0.414142	1.0269e-09	3.16698e-08	Pcif1	2	164721224	164736374	+	6544	protein_coding	phosphorylated CTD interacting factor 1 [Source:MGI Symbol;Acc:MGI:2443858]	-
ENSMUSG00000060961	4448.35	6145.99	-0.466409	1.03805e-09	3.19722e-08	Slc4a4	5	89034345	89387512	+	11333	protein_coding	solute carrier family 4 (anion exchanger), member 4 [Source:MGI Symbol;Acc:MGI:1927555]	-
ENSMUSG00000020892	122.306	55.4608	1.14036	1.04331e-09	3.20927e-08	Aloxe3	11	69016722	69039941	+	6397	protein_coding	arachidonate lipoxygenase 3 [Source:MGI Symbol;Acc:MGI:1345140]	-
ENSMUSG00000022840	3302.53	4505.76	-0.448244	1.04749e-09	3.21795e-08	Adcy5	16	34975247	35126108	+	7184	protein_coding	adenylate cyclase 5 [Source:MGI Symbol;Acc:MGI:99673]	-
ENSMUSG00000067028	235.415	357.133	-0.599874	1.05306e-09	3.23087e-08	Cntnap5b	1	99700490	100413667	+	5205	protein_coding	contactin associated protein-like 5B [Source:MGI Symbol;Acc:MGI:3664583]	-
ENSMUSG00000028126	1062.61	723.329	0.555188	1.07785e-09	3.30266e-08	Pip5k1a	3	94965841	95014241	-	4383	protein_coding	phosphatidylinositol-4-phosphate 5-kinase, type 1 alpha [Source:MGI Symbol;Acc:MGI:107929]	-
ENSMUSG00000030701	4733.62	6750.97	-0.512104	1.08785e-09	3.32492e-08	Plekhb1	7	100292099	100311621	-	3713	protein_coding	pleckstrin homology domain containing, family B (evectins) member 1 [Source:MGI Symbol;Acc:MGI:1351469]	-
ENSMUSG00000042354	558.064	319.341	0.805429	1.08791e-09	3.32492e-08	Gnl3	14	30734390	30741109	-	6101	protein_coding	guanine nucleotide binding protein-like 3 (nucleolar) [Source:MGI Symbol;Acc:MGI:1353651]	-
ENSMUSG00000022674	555.067	816.823	-0.556473	1.13077e-09	3.45148e-08	Ube2v2	16	15369941	15413637	-	7132	protein_coding	ubiquitin-conjugating enzyme E2 variant 2 [Source:MGI Symbol;Acc:MGI:1917870]	-
ENSMUSG00000045932	341.596	218.501	0.644567	1.14437e-09	3.48678e-08	Ifit2	19	34528094	34553819	+	3927	protein_coding	interferon-induced protein with tetratricopeptide repeats 2 [Source:MGI Symbol;Acc:MGI:99449]	-
ENSMUSG00000028519	1638.06	1275.4	0.3612	1.14528e-09	3.48678e-08	Dab1	4	103476556	104602041	+	7908	protein_coding	disabled 1 [Source:MGI Symbol;Acc:MGI:108554]	-
ENSMUSG00000030706	693.955	943.053	-0.442285	1.1483e-09	3.49151e-08	Mrpl48	7	100194958	100257508	-	8152	protein_coding	mitochondrial ribosomal protein L48 [Source:MGI Symbol;Acc:MGI:1289321]	-
ENSMUSG00000028572	1886.2	1329.61	0.504285	1.17242e-09	3.56028e-08	Hook1	4	95855477	95913650	+	8318	protein_coding	hook microtubule tethering protein 1 [Source:MGI Symbol;Acc:MGI:1925213]	-
ENSMUSG00000024529	94.6275	33.252	1.50809	1.18261e-09	3.58663e-08	Lox	18	52649139	52662939	-	4778	protein_coding	lysyl oxidase [Source:MGI Symbol;Acc:MGI:96817]	-
ENSMUSG00000047909	470.654	265.887	0.82305	1.18606e-09	3.59252e-08	Ankrd16	2	11782687	11795140	+	5926	protein_coding	ankyrin repeat domain 16 [Source:MGI Symbol;Acc:MGI:2444796]	-
ENSMUSG00000009013	2244.93	3008	-0.422028	1.19416e-09	3.61244e-08	Dynll1	5	115435169	115439058	-	3890	protein_coding	dynein light chain LC8-type 1 [Source:MGI Symbol;Acc:MGI:1861457]	-
ENSMUSG00000021448	599.64	994.051	-0.729792	1.2003e-09	3.6264e-08	Shc3	13	51585077	51723523	-	4654	protein_coding	src homology 2 domain-containing transforming protein C3 [Source:MGI Symbol;Acc:MGI:106179]	-
ENSMUSG00000024404	1640.08	1237.36	0.406595	1.23879e-09	3.73794e-08	Riok3	18	12261798	12290444	+	10963	protein_coding	RIO kinase 3 [Source:MGI Symbol;Acc:MGI:1914128]	-
ENSMUSG00000020038	544.036	353.409	0.622903	1.24278e-09	3.74521e-08	Cry1	10	84967564	85020928	-	3340	protein_coding	cryptochrome 1 (photolyase-like) [Source:MGI Symbol;Acc:MGI:1270841]	-
ENSMUSG00000053119	1309.11	1614.41	-0.302038	1.28235e-09	3.85957e-08	Chmp3	6	71520781	71559593	+	3250	protein_coding	charged multivesicular body protein 3 [Source:MGI Symbol;Acc:MGI:1913950]	-
ENSMUSG00000035439	86.0621	148.791	-0.789206	1.2973e-09	3.89961e-08	Haus8	8	71701205	71725578	-	5278	protein_coding	4HAUS augmin-like complex, subunit 8 [Source:MGI Symbol;Acc:MGI:1923728]	-
ENSMUSG00000026172	130.166	229.453	-0.818867	1.30827e-09	3.92763e-08	Bcs1l	1	74627448	74631602	+	2192	protein_coding	BCS1-like (yeast) [Source:MGI Symbol;Acc:MGI:1914071]	-
ENSMUSG00000032269	171.302	88.0057	0.963527	1.31218e-09	3.9344e-08	Htr3a	9	48810513	48822399	-	2083	protein_coding	5-hydroxytryptamine (serotonin) receptor 3A [Source:MGI Symbol;Acc:MGI:96282]	-
ENSMUSG00000054733	524.772	384.551	0.44773	1.31771e-09	3.94598e-08	Msra	14	64360074	64693352	-	4295	protein_coding	methionine sulfoxide reductase A [Source:MGI Symbol;Acc:MGI:106916]	-
ENSMUSG00000000214	461.706	266.445	0.792924	1.33368e-09	3.98878e-08	Th	7	142446489	142484865	-	2364	protein_coding	tyrosine hydroxylase [Source:MGI Symbol;Acc:MGI:98735]	-
ENSMUSG00000106383	130.093	71.6393	0.858786	1.35148e-09	4.03692e-08	E330034L11Rik	3	95546615	95548356	+	1742	TEC	RIKEN cDNA E330034L11 gene [Source:MGI Symbol;Acc:MGI:3026962]	-
ENSMUSG00000024827	244.839	410.394	-0.743691	1.3823e-09	4.1238e-08	Gldc	19	30075847	30152829	-	6091	protein_coding	glycine decarboxylase [Source:MGI Symbol;Acc:MGI:1341155]	-
ENSMUSG00000121225	69.6446	120.017	-0.782316	1.41489e-09	4.21574e-08	ENSMUSG00000121225	2	181503096	181506019	-	2924	lncRNA	novel transcript	-
ENSMUSG00000028654	510.062	327.163	0.640974	1.41972e-09	4.22483e-08	Mycl	4	122889445	122896278	+	4038	protein_coding	v-myc avian myelocytomatosis viral oncogene lung carcinoma derived [Source:MGI Symbol;Acc:MGI:96799]	bHLH
ENSMUSG00000029998	2462.21	2053.3	0.262212	1.42698e-09	4.24111e-08	Pcyox1	6	86362988	86374136	-	4932	protein_coding	prenylcysteine oxidase 1 [Source:MGI Symbol;Acc:MGI:1914131]	-
ENSMUSG00000025666	2403.09	3085.07	-0.360494	1.44544e-09	4.29059e-08	Tmem47	X	80114304	80141478	+	4025	protein_coding	transmembrane protein 47 [Source:MGI Symbol;Acc:MGI:2177570]	-
ENSMUSG00000023235	198.355	107.385	0.884776	1.48903e-09	4.41449e-08	Ccl25	8	4375210	4410020	+	7445	protein_coding	chemokine (C-C motif) ligand 25 [Source:MGI Symbol;Acc:MGI:1099448]	-
ENSMUSG00000045817	546.237	370.29	0.560215	1.50306e-09	4.45051e-08	Zfp36l2	17	84491359	84495375	-	3530	protein_coding	zinc finger protein 36, C3H type-like 2 [Source:MGI Symbol;Acc:MGI:107945]	zf-CCCH
ENSMUSG00000062234	1920.03	1506.99	0.349388	1.53249e-09	4.53149e-08	Gak	5	108717277	108777621	-	6439	protein_coding	cyclin G associated kinase [Source:MGI Symbol;Acc:MGI:2442153]	-
ENSMUSG00000038526	447.306	293.27	0.609783	1.53422e-09	4.53149e-08	Car14	3	95805080	95812003	-	2543	protein_coding	carbonic anhydrase 14 [Source:MGI Symbol;Acc:MGI:1344341]	-
ENSMUSG00000034765	451.169	292.832	0.624029	1.54424e-09	4.5554e-08	Dusp5	19	53517540	53530862	+	2473	protein_coding	dual specificity phosphatase 5 [Source:MGI Symbol;Acc:MGI:2685183]	-
ENSMUSG00000040459	2004.1	1322.45	0.599757	1.55789e-09	4.58998e-08	Arglu1	8	8715075	8740521	-	5477	protein_coding	arginine and glutamate rich 1 [Source:MGI Symbol;Acc:MGI:2442985]	-
ENSMUSG00000031467	1281.05	1661.93	-0.375742	1.57202e-09	4.62587e-08	Agpat5	8	18896293	18941377	+	10783	protein_coding	1-acylglycerol-3-phosphate O-acyltransferase 5 (lysophosphatidic acid acyltransferase, epsilon) [Source:MGI Symbol;Acc:MGI:1196345]	-
ENSMUSG00000028383	635.501	881.61	-0.471994	1.62567e-09	4.77782e-08	Hsdl2	4	59581563	59618689	+	2795	protein_coding	hydroxysteroid dehydrogenase like 2 [Source:MGI Symbol;Acc:MGI:1919729]	-
ENSMUSG00000003354	42.4009	105.669	-1.32158	1.66872e-09	4.89829e-08	Ccdc65	15	98606088	98621217	+	1992	protein_coding	coiled-coil domain containing 65 [Source:MGI Symbol;Acc:MGI:2146001]	-
ENSMUSG00000033166	424.85	276.3	0.62031	1.77327e-09	5.19876e-08	Dis3	14	99312642	99337206	-	7754	protein_coding	DIS3 homolog, exosome endoribonuclease and 3'-5' exoribonuclease [Source:MGI Symbol;Acc:MGI:1919912]	-
ENSMUSG00000045087	313.232	521.931	-0.736243	1.78059e-09	5.21378e-08	S1pr5	9	21154208	21159739	-	2500	protein_coding	sphingosine-1-phosphate receptor 5 [Source:MGI Symbol;Acc:MGI:2150641]	-
ENSMUSG00000040667	1126.5	868.454	0.375712	1.7981e-09	5.25857e-08	Nup88	11	70833884	70860799	-	8144	protein_coding	nucleoporin 88 [Source:MGI Symbol;Acc:MGI:104900]	-
ENSMUSG00000022013	819.088	1078.24	-0.39678	1.88699e-09	5.51173e-08	Dnajc15	14	78058121	78112565	-	6513	protein_coding	DnaJ heat shock protein family (Hsp40) member C15 [Source:MGI Symbol;Acc:MGI:1913398]	-
ENSMUSG00000028433	449.635	708.009	-0.654792	1.89368e-09	5.52448e-08	Ubap2	4	41194313	41275144	-	4802	protein_coding	ubiquitin-associated protein 2 [Source:MGI Symbol;Acc:MGI:1916176]	-
ENSMUSG00000048827	84.9855	36.0914	1.23803	1.915e-09	5.57983e-08	Pkd1l3	8	110341149	110401018	+	7061	protein_coding	polycystic kidney disease 1 like 3 [Source:MGI Symbol;Acc:MGI:2664670]	-
ENSMUSG00000028683	332.517	228.189	0.543176	1.93739e-09	5.63267e-08	Eif2b3	4	116876599	116944503	+	6520	protein_coding	eukaryotic translation initiation factor 2B, subunit 3 [Source:MGI Symbol;Acc:MGI:1313286]	-
ENSMUSG00000038668	1141.58	1647.21	-0.529047	1.93788e-09	5.63267e-08	Lpar1	4	58435255	58553898	-	4289	protein_coding	lysophosphatidic acid receptor 1 [Source:MGI Symbol;Acc:MGI:108429]	-
ENSMUSG00000098557	1818.75	2360.49	-0.376479	1.94469e-09	5.64554e-08	Kctd12	14	103214017	103220073	-	6057	protein_coding	potassium channel tetramerisation domain containing 12 [Source:MGI Symbol;Acc:MGI:2145823]	-
ENSMUSG00000009614	166.031	274.703	-0.72565	2.01282e-09	5.83621e-08	Sardh	2	27078405	27138349	-	5432	protein_coding	sarcosine dehydrogenase [Source:MGI Symbol;Acc:MGI:2183102]	-
ENSMUSG00000067786	2005.1	2888.48	-0.526744	2.02913e-09	5.87631e-08	Nnat	2	157401998	157404442	+	1829	protein_coding	neuronatin [Source:MGI Symbol;Acc:MGI:104716]	-
ENSMUSG00000055421	2778.66	3754.81	-0.434278	2.06898e-09	5.98443e-08	Pcdh9	14	93250846	94128115	-	6783	protein_coding	protocadherin 9 [Source:MGI Symbol;Acc:MGI:1306801]	-
ENSMUSG00000019891	243.509	166.592	0.546822	2.08873e-09	6.03419e-08	Dcbld1	10	52109715	52197474	+	7282	protein_coding	discoidin, CUB and LCCL domain containing 1 [Source:MGI Symbol;Acc:MGI:1913936]	-
ENSMUSG00000028552	4634.44	5608.44	-0.27516	2.09443e-09	6.0433e-08	Eps15	4	109137465	109245014	+	6931	protein_coding	epidermal growth factor receptor pathway substrate 15 [Source:MGI Symbol;Acc:MGI:104583]	-
ENSMUSG00000053907	3072.78	2416.78	0.346615	2.10394e-09	6.06339e-08	Mat2a	6	72409782	72416541	-	4486	protein_coding	methionine adenosyltransferase II, alpha [Source:MGI Symbol;Acc:MGI:2443731]	-
ENSMUSG00000024319	900.263	1124.77	-0.320865	2.22559e-09	6.40618e-08	Vps52	17	34174786	34186009	+	3967	protein_coding	VPS52 GARP complex subunit [Source:MGI Symbol;Acc:MGI:1330304]	-
ENSMUSG00000001909	828.172	587.889	0.494899	2.26764e-09	6.51931e-08	Trmt1	8	85412936	85426437	+	6306	protein_coding	tRNA methyltransferase 1 [Source:MGI Symbol;Acc:MGI:1289155]	-
ENSMUSG00000023104	357.957	498.82	-0.478648	2.27138e-09	6.52218e-08	Rfc2	5	134610220	134630659	+	6303	protein_coding	replication factor C (activator 1) 2 [Source:MGI Symbol;Acc:MGI:1341868]	-
ENSMUSG00000005142	864.528	678.479	0.349186	2.2753e-09	6.52556e-08	Man2b1	8	85809899	85824911	+	8026	protein_coding	mannosidase 2, alpha B1 [Source:MGI Symbol;Acc:MGI:107286]	-
ENSMUSG00000038400	509.153	741.409	-0.542896	2.29286e-09	6.56797e-08	Pmepa1	2	173066251	173118326	-	4913	protein_coding	prostate transmembrane protein, androgen induced 1 [Source:MGI Symbol;Acc:MGI:1929600]	-
ENSMUSG00000030048	5.17624	34.6198	-2.73154	2.30659e-09	6.59935e-08	Gkn3	6	87360238	87365917	-	856	protein_coding	gastrokine 3 [Source:MGI Symbol;Acc:MGI:1916138]	-
ENSMUSG00000085408	25.2579	66.9957	-1.40967	2.34854e-09	6.71129e-08	C530005A16Rik	4	116446930	116454827	-	3331	lncRNA	RIKEN cDNA C530005A16 gene [Source:MGI Symbol;Acc:MGI:3612454]	-
ENSMUSG00000060675	493.549	747.723	-0.598898	2.38979e-09	6.82095e-08	Plaat3	19	7534824	7565910	+	6396	protein_coding	phospholipase A and acyltransferase 3 [Source:MGI Symbol;Acc:MGI:2179715]	-
ENSMUSG00000037846	28.1332	66.8873	-1.24887	2.39486e-09	6.82721e-08	Rtkn2	10	67815400	67895570	+	5547	protein_coding	rhotekin 2 [Source:MGI Symbol;Acc:MGI:2158417]	-
ENSMUSG00000026307	101.674	171.309	-0.752828	2.41945e-09	6.88905e-08	Scly	1	91226060	91248797	+	4549	protein_coding	selenocysteine lyase [Source:MGI Symbol;Acc:MGI:1355310]	-
ENSMUSG00000034210	896.693	1206.81	-0.429223	2.43712e-09	6.93106e-08	Efcab14	4	115594941	115634524	+	8201	protein_coding	EF-hand calcium binding domain 14 [Source:MGI Symbol;Acc:MGI:2442397]	-
ENSMUSG00000021252	500.549	666.181	-0.411997	2.49586e-09	7.08961e-08	Erg28	12	85862222	85871324	-	4235	protein_coding	ergosterol biosynthesis 28 [Source:MGI Symbol;Acc:MGI:1915571]	-
ENSMUSG00000037031	427.581	621.096	-0.53824	2.50338e-09	7.10249e-08	Tspan15	10	62021175	62067030	-	8183	protein_coding	tetraspanin 15 [Source:MGI Symbol;Acc:MGI:1917673]	-
ENSMUSG00000021072	1394.75	1002.31	0.476913	2.5376e-09	7.19098e-08	Tmx1	12	70499869	70514814	+	3299	protein_coding	thioredoxin-related transmembrane protein 1 [Source:MGI Symbol;Acc:MGI:1919986]	-
ENSMUSG00000022323	317.49	498.403	-0.651068	2.57375e-09	7.28472e-08	Rida	15	34484167	34495401	-	3192	protein_coding	reactive intermediate imine deaminase A homolog [Source:MGI Symbol;Acc:MGI:1095401]	-
ENSMUSG00000042770	169.415	300.829	-0.828414	2.6677e-09	7.54164e-08	Hebp1	6	135114520	135175020	-	3711	protein_coding	heme binding protein 1 [Source:MGI Symbol;Acc:MGI:1333880]	-
ENSMUSG00000028041	917.419	690.593	0.41047	2.71981e-09	7.67983e-08	Adam15	3	89245849	89257303	-	6145	protein_coding	a disintegrin and metallopeptidase domain 15 (metargidin) [Source:MGI Symbol;Acc:MGI:1333882]	-
ENSMUSG00000031562	40.4271	84.9799	-1.06678	2.77096e-09	7.81496e-08	Dctd	8	48552127	48606268	+	3409	protein_coding	dCMP deaminase [Source:MGI Symbol;Acc:MGI:2444529]	-
ENSMUSG00000027981	570.534	330.015	0.789008	2.77583e-09	7.8194e-08	Rnpc3	3	113398716	113423798	-	6627	protein_coding	RNA-binding region (RNP1, RRM) containing 3 [Source:MGI Symbol;Acc:MGI:1914475]	-
ENSMUSG00000012428	25.9329	4.55877	2.50373	2.81165e-09	7.91092e-08	Steap4	5	8010457	8032213	+	3155	protein_coding	STEAP family member 4 [Source:MGI Symbol;Acc:MGI:1923560]	-
ENSMUSG00000021508	864.454	1377.12	-0.671668	2.90475e-09	8.1632e-08	Cxcl14	13	56436456	56444364	-	1827	protein_coding	chemokine (C-X-C motif) ligand 14 [Source:MGI Symbol;Acc:MGI:1888514]	-
ENSMUSG00000029229	489.149	319.835	0.613344	2.93874e-09	8.24898e-08	Chic2	5	75158649	75205435	-	9750	protein_coding	cysteine-rich hydrophobic domain 2 [Source:MGI Symbol;Acc:MGI:1921527]	-
ENSMUSG00000034522	276.907	174.421	0.667671	2.96875e-09	8.32337e-08	Zfp395	14	65595838	65636379	+	4733	protein_coding	zinc finger protein 395 [Source:MGI Symbol;Acc:MGI:2682318]	-
ENSMUSG00000006958	312.872	189.6	0.725134	2.99392e-09	8.38404e-08	Chrd	16	20551877	20561134	+	6258	protein_coding	chordin [Source:MGI Symbol;Acc:MGI:1313268]	-
ENSMUSG00000120175	122.819	57.7927	1.08876	2.99906e-09	8.38797e-08	ENSMUSG00000120175	17	56916874	56917963	+	1090	lncRNA	novel transcript	-
ENSMUSG00000025915	539.273	324.576	0.733128	3.00239e-09	8.38797e-08	Sgk3	1	9868332	9971070	+	14311	protein_coding	serum/glucocorticoid regulated kinase 3 [Source:MGI Symbol;Acc:MGI:2182368]	-
ENSMUSG00000036620	1196.91	865.137	0.468445	3.11046e-09	8.67968e-08	Mgat4b	11	50101717	50125930	+	2719	protein_coding	mannoside acetylglucosaminyltransferase 4, isoenzyme B [Source:MGI Symbol;Acc:MGI:2143974]	-
ENSMUSG00000024215	24.8734	2.91128	3.08062	3.14937e-09	8.77795e-08	Spdef	17	27933326	27947929	-	2305	protein_coding	SAM pointed domain containing ets transcription factor [Source:MGI Symbol;Acc:MGI:1353422]	ETS
ENSMUSG00000074578	550.992	195.151	1.49751	3.16648e-09	8.81529e-08	Zfas1	2	166904854	166907783	+	2930	lncRNA	zinc finger, NFX1-type containing 1, antisense RNA 1 [Source:MGI Symbol;Acc:MGI:1916199]	-
ENSMUSG00000020277	1336.13	1958.97	-0.552062	3.21591e-09	8.94241e-08	Pfkl	10	77822781	77845917	-	6675	protein_coding	phosphofructokinase, liver, B-type [Source:MGI Symbol;Acc:MGI:97547]	-
ENSMUSG00000104494	166.075	329.477	-0.988779	3.39441e-09	9.42247e-08	Gm37111	9	120011630	120012263	+	634	TEC	predicted gene, 37111 [Source:MGI Symbol;Acc:MGI:5610339]	-
ENSMUSG00000045410	254.121	427.516	-0.750219	3.39648e-09	9.42247e-08	Akr1e1	13	4640749	4659173	-	3640	protein_coding	aldo-keto reductase family 1, member E1 [Source:MGI Symbol;Acc:MGI:1914758]	-
ENSMUSG00000061306	956.709	1237.29	-0.370931	3.50242e-09	9.69656e-08	Slc38a10	11	119994786	120042172	-	6421	protein_coding	solute carrier family 38, member 10 [Source:MGI Symbol;Acc:MGI:1919305]	-
ENSMUSG00000042185	569.381	360.521	0.659085	3.50345e-09	9.69656e-08	Nfrkb	9	31297488	31332629	+	11277	protein_coding	nuclear factor related to kappa B binding protein [Source:MGI Symbol;Acc:MGI:2442410]	-
ENSMUSG00000062380	4883.84	6820.42	-0.481947	3.62415e-09	1.00189e-07	Tubb3	8	124138163	124148754	+	1868	protein_coding	tubulin, beta 3 class III [Source:MGI Symbol;Acc:MGI:107813]	-
ENSMUSG00000072889	315.896	211.475	0.577368	3.64769e-09	1.00687e-07	Nfxl1	5	72670644	72717027	-	8307	protein_coding	nuclear transcription factor, X-box binding-like 1 [Source:MGI Symbol;Acc:MGI:1923646]	zf-NF-X1
ENSMUSG00000049106	1767.11	1401.69	0.334198	3.65063e-09	1.00687e-07	Dcaf5	12	80382622	80483375	-	5942	protein_coding	DDB1 and CUL4 associated factor 5 [Source:MGI Symbol;Acc:MGI:2444785]	-
ENSMUSG00000023147	587.982	809.563	-0.460468	3.6779e-09	1.01321e-07	Get1	16	95946607	95959052	+	4368	protein_coding	guided entry of tail-anchored proteins factor 1 [Source:MGI Symbol;Acc:MGI:2136882]	-
ENSMUSG00000020883	1171.02	877.056	0.416966	3.70265e-09	1.01836e-07	Fbxl20	11	97973382	98041229	-	12106	protein_coding	F-box and leucine-rich repeat protein 20 [Source:MGI Symbol;Acc:MGI:1919444]	-
ENSMUSG00000037989	2468.89	1902.41	0.375974	3.70516e-09	1.01836e-07	Wnk2	13	49189779	49301490	-	8481	protein_coding	WNK lysine deficient protein kinase 2 [Source:MGI Symbol;Acc:MGI:1922857]	-
ENSMUSG00000041130	644.711	404.751	0.671457	3.72111e-09	1.02156e-07	Zfp598	17	24888661	24900990	+	3895	protein_coding	zinc finger protein 598 [Source:MGI Symbol;Acc:MGI:2670965]	-
ENSMUSG00000029093	646.001	922.088	-0.514194	3.7531e-09	1.02916e-07	Sorcs2	5	36174524	36555483	-	8802	protein_coding	sortilin-related VPS10 domain containing receptor 2 [Source:MGI Symbol;Acc:MGI:1932289]	-
ENSMUSG00000009356	18.8021	52.2781	-1.46891	3.81179e-09	1.04404e-07	Lpo	11	87697254	87719115	-	3135	protein_coding	lactoperoxidase [Source:MGI Symbol;Acc:MGI:1923363]	-
ENSMUSG00000031347	329.495	488.008	-0.567339	3.94304e-09	1.07875e-07	Cetn2	X	71957138	71962017	-	1646	protein_coding	centrin 2 [Source:MGI Symbol;Acc:MGI:1347085]	-
ENSMUSG00000107810	81.054	161.32	-0.994568	3.99535e-09	1.0918e-07	Gm18609	6	128162240	128165840	+	3601	processed_pseudogene	predicted gene, 18609 [Source:MGI Symbol;Acc:MGI:5010794]	-
ENSMUSG00000019883	94.9972	159.655	-0.749103	4.10374e-09	1.12013e-07	Echdc1	10	29189162	29223465	+	4125	protein_coding	enoyl Coenzyme A hydratase domain containing 1 [Source:MGI Symbol;Acc:MGI:1277169]	-
ENSMUSG00000032841	169.379	335.754	-0.987541	4.13025e-09	1.12607e-07	Prr5l	2	101544630	101713372	-	4967	protein_coding	proline rich 5 like [Source:MGI Symbol;Acc:MGI:1919696]	-
ENSMUSG00000063297	3410.57	4421.32	-0.374503	4.19565e-09	1.14259e-07	Luzp2	7	54485246	54918633	+	5617	protein_coding	leucine zipper protein 2 [Source:MGI Symbol;Acc:MGI:1889615]	-
ENSMUSG00000027550	701.84	475.648	0.561185	4.28253e-09	1.16492e-07	Lrrcc1	3	14598848	14637718	+	7475	protein_coding	leucine rich repeat and coiled-coil domain containing 1 [Source:MGI Symbol;Acc:MGI:1918960]	-
ENSMUSG00000024781	252.441	372.843	-0.563904	4.36829e-09	1.18689e-07	Lipa	19	34469718	34504874	-	6780	protein_coding	lysosomal acid lipase A [Source:MGI Symbol;Acc:MGI:96789]	-
ENSMUSG00000034269	2350.44	1748.41	0.426767	4.38229e-09	1.18933e-07	Setd5	6	113054326	113130396	+	18347	protein_coding	SET domain containing 5 [Source:MGI Symbol;Acc:MGI:1920145]	-
ENSMUSG00000057130	247.455	372.735	-0.590186	4.56845e-09	1.23719e-07	Txnl4a	18	80250010	80269070	+	4507	protein_coding	thioredoxin-like 4A [Source:MGI Symbol;Acc:MGI:1351613]	-
ENSMUSG00000036915	88.0777	208.465	-1.24176	4.56906e-09	1.23719e-07	Kirrel2	7	30146959	30157115	-	3939	protein_coding	kirre like nephrin family adhesion molecule 2 [Source:MGI Symbol;Acc:MGI:2442334]	-
ENSMUSG00000014402	1370.67	991.824	0.466903	4.7002e-09	1.27125e-07	Tsg101	7	46538697	46569717	-	2730	protein_coding	tumor susceptibility gene 101 [Source:MGI Symbol;Acc:MGI:106581]	-
ENSMUSG00000022639	71.4137	143.101	-1.00336	4.83414e-09	1.30595e-07	Dubr	16	50530732	50553159	-	7026	lncRNA	Dppa2 upstream binding RNA [Source:MGI Symbol;Acc:MGI:1915440]	-
ENSMUSG00000100131	243.066	629.005	-1.37105	4.83949e-09	1.30595e-07	Gm28439	1	24650616	24651491	-	876	unprocessed_pseudogene	predicted gene 28439 [Source:MGI Symbol;Acc:MGI:5579145]	-
ENSMUSG00000067369	237.499	346.563	-0.545615	4.85589e-09	1.30889e-07	Trmt2b	X	133123088	133177733	-	4648	protein_coding	TRM2 tRNA methyltransferase 2B [Source:MGI Symbol;Acc:MGI:2442530]	-
ENSMUSG00000035686	204.471	355.11	-0.796987	4.90242e-09	1.31993e-07	Thrsp	7	97062145	97066937	-	2189	protein_coding	thyroid hormone responsive [Source:MGI Symbol;Acc:MGI:109126]	-
ENSMUSG00000027499	5707.04	4360.74	0.388138	4.97808e-09	1.33878e-07	Pkia	3	7431729	7510426	+	3721	protein_coding	protein kinase inhibitor, alpha [Source:MGI Symbol;Acc:MGI:104747]	-
ENSMUSG00000026112	1154.39	1542.45	-0.418396	4.98959e-09	1.33986e-07	Coa5	1	37456165	37469184	-	5220	protein_coding	cytochrome C oxidase assembly factor 5 [Source:MGI Symbol;Acc:MGI:1923428]	-
ENSMUSG00000085882	194.681	293.328	-0.590258	4.99335e-09	1.33986e-07	2610507I01Rik	11	59087691	59093263	-	4383	lncRNA	RIKEN cDNA 2610507I01 gene [Source:MGI Symbol;Acc:MGI:1919453]	-
ENSMUSG00000005057	235.921	110.721	1.09099	5.29599e-09	1.41946e-07	Sh2b2	5	136247001	136275410	-	5406	protein_coding	SH2B adaptor protein 2 [Source:MGI Symbol;Acc:MGI:1345171]	-
ENSMUSG00000029176	1273.28	991.717	0.361097	5.33015e-09	1.427e-07	Anapc4	5	52991354	53025139	+	6081	protein_coding	anaphase promoting complex subunit 4 [Source:MGI Symbol;Acc:MGI:1098673]	-
ENSMUSG00000055723	277.538	407.456	-0.555325	5.3535e-09	1.43028e-07	Rras2	7	113646017	113717016	-	3554	protein_coding	related RAS viral (r-ras) oncogene 2 [Source:MGI Symbol;Acc:MGI:1914172]	-
ENSMUSG00000041028	6775.54	8469.2	-0.321817	5.35492e-09	1.43028e-07	Ghitm	14	36842049	36857229	-	3756	protein_coding	growth hormone inducible transmembrane protein [Source:MGI Symbol;Acc:MGI:1913342]	-
ENSMUSG00000020994	1463.75	1024.64	0.514713	5.36045e-09	1.43028e-07	Pnn	12	59113670	59120784	+	5762	protein_coding	pinin [Source:MGI Symbol;Acc:MGI:1100514]	-
ENSMUSG00000028132	1451.92	1825.05	-0.329936	5.37429e-09	1.43236e-07	Tlcd4	3	120995410	121076747	-	7874	protein_coding	TLC domain containing 4 [Source:MGI Symbol;Acc:MGI:1923195]	-
ENSMUSG00000000134	611.2	462.397	0.401943	5.55834e-09	1.47975e-07	Tfe3	X	7628799	7641441	+	9261	protein_coding	transcription factor E3 [Source:MGI Symbol;Acc:MGI:98511]	bHLH
ENSMUSG00000015341	1637.45	2042.14	-0.318721	5.71062e-09	1.51859e-07	Golga7	8	23731362	23747090	-	6726	protein_coding	golgi autoantigen, golgin subfamily a, 7 [Source:MGI Symbol;Acc:MGI:1931029]	-
ENSMUSG00000033159	485.09	330.12	0.557033	6.13499e-09	1.62962e-07	Cnppd1	1	75111198	75119355	-	5635	protein_coding	cyclin Pas1/PHO80 domain containing 1 [Source:MGI Symbol;Acc:MGI:1916421]	-
ENSMUSG00000038014	1904.34	2476.96	-0.379562	6.4022e-09	1.69869e-07	Fam120a	13	49032695	49121493	-	5105	protein_coding	family with sequence similarity 120, member A [Source:MGI Symbol;Acc:MGI:2446163]	-
ENSMUSG00000026623	3919.56	4908.97	-0.324756	6.43698e-09	1.70602e-07	Lpgat1	1	191449946	191516367	+	7610	protein_coding	lysophosphatidylglycerol acyltransferase 1 [Source:MGI Symbol;Acc:MGI:2446186]	-
ENSMUSG00000034120	1326.16	1025.44	0.370628	6.58029e-09	1.74205e-07	Srsf2	11	116740727	116743920	-	2958	protein_coding	serine and arginine-rich splicing factor 2 [Source:MGI Symbol;Acc:MGI:98284]	-
ENSMUSG00000027887	23.0794	53.3385	-1.21934	6.61932e-09	1.75043e-07	Sypl2	3	108118788	108133964	-	4377	protein_coding	synaptophysin-like 2 [Source:MGI Symbol;Acc:MGI:1328311]	-
ENSMUSG00000116778	21.7225	2.97851	2.8689	6.66497e-09	1.76054e-07	Gm49713	16	31630660	31631429	-	770	processed_pseudogene	predicted gene, 49713 [Source:MGI Symbol;Acc:MGI:6215183]	-
ENSMUSG00000085389	135.239	241.814	-0.836191	6.70175e-09	1.76829e-07	1700003M07Rik	4	129854167	129858931	+	2996	lncRNA	RIKEN cDNA 1700003M07 gene [Source:MGI Symbol;Acc:MGI:1919475]	-
ENSMUSG00000019124	3974.27	5201.95	-0.3884	6.90283e-09	1.81933e-07	Scrn1	6	54478158	54543474	-	8613	protein_coding	secernin 1 [Source:MGI Symbol;Acc:MGI:1917188]	-
ENSMUSG00000050390	491.854	339.364	0.53397	7.04806e-09	1.85555e-07	C77080	4	129113371	129155197	-	5770	protein_coding	expressed sequence C77080 [Source:MGI Symbol;Acc:MGI:2140651]	-
ENSMUSG00000031907	280.224	185.519	0.594168	7.07561e-09	1.86074e-07	Zfp90	8	107141959	107153230	+	7823	protein_coding	zinc finger protein 90 [Source:MGI Symbol;Acc:MGI:104786]	zf-C2H2
ENSMUSG00000024424	748.086	482.183	0.633591	7.2374e-09	1.90118e-07	Ttc39c	18	12732953	12871920	+	7234	protein_coding	tetratricopeptide repeat domain 39C [Source:MGI Symbol;Acc:MGI:1919997]	-
ENSMUSG00000007659	2160.28	1569.45	0.460929	7.40958e-09	1.94426e-07	Bcl2l1	2	152622588	152673648	-	4586	protein_coding	BCL2-like 1 [Source:MGI Symbol;Acc:MGI:88139]	-
ENSMUSG00000020914	30.2845	76.5128	-1.33744	7.58354e-09	1.98578e-07	Top2a	11	98883769	98915015	-	9013	protein_coding	topoisomerase (DNA) II alpha [Source:MGI Symbol;Acc:MGI:98790]	-
ENSMUSG00000005610	10479.1	12134.3	-0.211568	7.58872e-09	1.98578e-07	Eif4g2	7	110666957	110682237	-	10166	protein_coding	eukaryotic translation initiation factor 4, gamma 2 [Source:MGI Symbol;Acc:MGI:109207]	-
ENSMUSG00000105852	26.5385	4.44911	2.5742	7.59292e-09	1.98578e-07	Gm42890	3	105866819	105891916	+	3192	lncRNA	predicted gene 42890 [Source:MGI Symbol;Acc:MGI:5663027]	-
ENSMUSG00000063796	136.578	284.017	-1.05642	7.64724e-09	1.99779e-07	Slc22a8	19	8568618	8589199	+	3910	protein_coding	solute carrier family 22 (organic anion transporter), member 8 [Source:MGI Symbol;Acc:MGI:1336187]	-
ENSMUSG00000027574	306.657	471.428	-0.620852	7.78061e-09	2.0304e-07	Nkain4	2	180576565	180596492	-	1239	protein_coding	Na+/K+ transporting ATPase interacting 4 [Source:MGI Symbol;Acc:MGI:1915372]	-
ENSMUSG00000000823	864.56	607.803	0.50862	7.8584e-09	2.04708e-07	Zfp512b	2	181223896	181234596	-	6810	protein_coding	zinc finger protein 512B [Source:MGI Symbol;Acc:MGI:2685478]	zf-C2H2
ENSMUSG00000092009	12.82	43.6566	-1.76932	7.8618e-09	2.04708e-07	Myh15	16	48877849	49019467	+	6340	protein_coding	myosin, heavy chain 15 [Source:MGI Symbol;Acc:MGI:3643515]	-
ENSMUSG00000038936	1360.03	1731.09	-0.347803	8.03569e-09	2.09007e-07	Sccpdh	1	179495775	179514754	+	7562	protein_coding	saccharopine dehydrogenase (putative) [Source:MGI Symbol;Acc:MGI:1924486]	-
ENSMUSG00000022055	5134.11	6538.1	-0.348693	8.08923e-09	2.1017e-07	Nefl	14	68321312	68326544	+	3380	protein_coding	neurofilament, light polypeptide [Source:MGI Symbol;Acc:MGI:97313]	-
ENSMUSG00000026768	129.442	62.5284	1.05371	8.13252e-09	2.11063e-07	Itga8	2	12111443	12306733	-	7368	protein_coding	integrin alpha 8 [Source:MGI Symbol;Acc:MGI:109442]	-
ENSMUSG00000055782	856.969	1163.73	-0.441732	8.23566e-09	2.13422e-07	Abcd2	15	91030074	91076002	-	5946	protein_coding	ATP-binding cassette, sub-family D (ALD), member 2 [Source:MGI Symbol;Acc:MGI:1349467]	-
ENSMUSG00000064036	162.786	258.871	-0.668263	8.24138e-09	2.13422e-07	Mro	18	73992456	74014404	+	4431	protein_coding	maestro [Source:MGI Symbol;Acc:MGI:2152817]	-
ENSMUSG00000047205	296.795	453.323	-0.61178	8.5055e-09	2.20022e-07	Dusp18	11	3845240	3851296	+	4632	protein_coding	dual specificity phosphatase 18 [Source:MGI Symbol;Acc:MGI:1922469]	-
ENSMUSG00000006732	62.5943	105.965	-0.76202	8.54341e-09	2.20523e-07	Mettl1	10	126877283	126882234	+	2907	protein_coding	methyltransferase like 1 [Source:MGI Symbol;Acc:MGI:1339986]	-
ENSMUSG00000055884	433.662	275.784	0.653484	8.54346e-09	2.20523e-07	Fancm	12	65122377	65178832	+	10440	protein_coding	Fanconi anemia, complementation group M [Source:MGI Symbol;Acc:MGI:2442306]	-
ENSMUSG00000036196	93.6931	47.8664	0.967426	8.55372e-09	2.20548e-07	Slc26a8	17	28856757	28909207	-	4756	protein_coding	solute carrier family 26, member 8 [Source:MGI Symbol;Acc:MGI:2385046]	-
ENSMUSG00000005982	775.045	1022.31	-0.399103	8.6127e-09	2.21828e-07	Naa60	16	3690239	3722634	+	3765	protein_coding	N(alpha)-acetyltransferase 60, NatF catalytic subunit [Source:MGI Symbol;Acc:MGI:1922013]	-
ENSMUSG00000022791	3646.45	2538.73	0.522428	8.63899e-09	2.22264e-07	Tnk2	16	32462692	32502311	+	6377	protein_coding	tyrosine kinase, non-receptor, 2 [Source:MGI Symbol;Acc:MGI:1858308]	-
ENSMUSG00000059447	740.13	1035.36	-0.484367	8.65907e-09	2.2254e-07	Hadhb	5	30360246	30389591	+	6595	protein_coding	hydroxyacyl-CoA dehydrogenase trifunctional multienzyme complex subunit beta [Source:MGI Symbol;Acc:MGI:2136381]	-
ENSMUSG00000020953	310.803	472.786	-0.605933	8.98948e-09	2.30782e-07	Coch	12	51640124	51652554	+	2998	protein_coding	cochlin [Source:MGI Symbol;Acc:MGI:1278313]	-
ENSMUSG00000073982	496.998	656.408	-0.400922	9.13906e-09	2.34368e-07	Rhog	7	101888330	101905261	-	1420	protein_coding	ras homolog family member G [Source:MGI Symbol;Acc:MGI:1928370]	-
ENSMUSG00000059540	428.19	283.65	0.594751	9.18448e-09	2.35279e-07	Tcea2	2	181322103	181329864	+	2704	protein_coding	transcription elongation factor A (SII), 2 [Source:MGI Symbol;Acc:MGI:107368]	-
ENSMUSG00000118087	28.8331	7.59835	1.90942	9.27406e-09	2.37318e-07	4833438C02Rik	19	46292020	46294075	-	2056	lncRNA	RIKEN cDNA 4833438C02 gene [Source:MGI Symbol;Acc:MGI:2147599]	-
ENSMUSG00000021306	146.422	234.166	-0.677434	9.41813e-09	2.40745e-07	Gpr137b	13	13532205	13568599	-	5026	protein_coding	G protein-coupled receptor 137B [Source:MGI Symbol;Acc:MGI:1891463]	-
ENSMUSG00000072591	16.7051	50.8841	-1.60702	9.46363e-09	2.41648e-07	Fzd10os	5	128656163	128677806	-	3786	lncRNA	frizzled class receptor 10, opposite strand [Source:MGI Symbol;Acc:MGI:2442398]	-
ENSMUSG00000024132	168.256	271.597	-0.691476	9.53777e-09	2.4328e-07	Eci1	17	24645615	24658322	+	2127	protein_coding	enoyl-Coenzyme A delta isomerase 1 [Source:MGI Symbol;Acc:MGI:94871]	-
ENSMUSG00000024962	604.082	863.552	-0.515856	9.56424e-09	2.43693e-07	Vegfb	19	6959841	6965019	-	1605	protein_coding	vascular endothelial growth factor B [Source:MGI Symbol;Acc:MGI:106199]	-
ENSMUSG00000021898	40.0299	11.822	1.75656	9.61918e-09	2.4483e-07	Asb14	14	26616514	26637215	+	2549	protein_coding	ankyrin repeat and SOCS box-containing 14 [Source:MGI Symbol;Acc:MGI:2655107]	-
ENSMUSG00000038077	696.57	1099.03	-0.658385	9.70744e-09	2.46812e-07	Kcna6	6	126685292	126717637	-	5945	protein_coding	potassium voltage-gated channel, shaker-related, subfamily, member 6 [Source:MGI Symbol;Acc:MGI:96663]	-
ENSMUSG00000036339	382.363	531.712	-0.474423	9.93203e-09	2.52252e-07	Tmem260	14	48683581	48761703	+	21065	protein_coding	transmembrane protein 260 [Source:MGI Symbol;Acc:MGI:2443219]	-
ENSMUSG00000029063	826.684	1089.39	-0.397637	1.01007e-08	2.56263e-07	Nadk	4	155646835	155675458	+	3747	protein_coding	NAD kinase [Source:MGI Symbol;Acc:MGI:2183149]	-
ENSMUSG00000020432	251.17	362.283	-0.528316	1.01231e-08	2.56556e-07	Tcn2	11	3867192	3882159	-	2178	protein_coding	transcobalamin 2 [Source:MGI Symbol;Acc:MGI:98534]	-
ENSMUSG00000032411	845.124	639.093	0.403145	1.02766e-08	2.60169e-07	Tfdp2	9	96078328	96205699	+	14029	protein_coding	transcription factor Dp 2 [Source:MGI Symbol;Acc:MGI:107167]	E2F
ENSMUSG00000036192	520.019	712.151	-0.453365	1.0293e-08	2.60307e-07	Rorb	19	18907969	19088560	-	11076	protein_coding	RAR-related orphan receptor beta [Source:MGI Symbol;Acc:MGI:1343464]	THR-like
ENSMUSG00000047221	185.142	280.432	-0.59832	1.04225e-08	2.63089e-07	Fam185a	5	21629956	21687122	+	3894	protein_coding	family with sequence similarity 185, member A [Source:MGI Symbol;Acc:MGI:2140983]	-
ENSMUSG00000063445	130.044	220.879	-0.762245	1.04252e-08	2.63089e-07	Nmral1	16	4527923	4537220	-	3891	protein_coding	NmrA-like family domain containing 1 [Source:MGI Symbol;Acc:MGI:1915074]	-
ENSMUSG00000022793	217.705	317.673	-0.545944	1.05626e-08	2.66023e-07	B4galt4	16	38562626	38589411	+	3213	protein_coding	UDP-Gal:betaGlcNAc beta 1,4-galactosyltransferase, polypeptide 4 [Source:MGI Symbol;Acc:MGI:1928387]	-
ENSMUSG00000041817	1560.64	1226.69	0.347559	1.0569e-08	2.66023e-07	Fam169a	13	97203794	97267521	+	6082	protein_coding	family with sequence similarity 169, member A [Source:MGI Symbol;Acc:MGI:2444268]	-
ENSMUSG00000017858	322.12	443.319	-0.460247	1.05751e-08	2.66023e-07	Ift52	2	162859274	162888061	+	2802	protein_coding	intraflagellar transport 52 [Source:MGI Symbol;Acc:MGI:2387217]	-
ENSMUSG00000029307	44.237	90.3833	-1.02979	1.06664e-08	2.68038e-07	Dmp1	5	104350479	104361968	+	2764	protein_coding	dentin matrix protein 1 [Source:MGI Symbol;Acc:MGI:94910]	-
ENSMUSG00000040596	992.399	1275.59	-0.362222	1.07045e-08	2.6871e-07	Pogk	1	166212191	166237432	-	9586	protein_coding	pogo transposable element with KRAB domain [Source:MGI Symbol;Acc:MGI:1918842]	-
ENSMUSG00000019878	710.462	514.639	0.464968	1.0728e-08	2.69017e-07	Hsf2	10	57362481	57389231	+	9606	protein_coding	heat shock factor 2 [Source:MGI Symbol;Acc:MGI:96239]	HSF
ENSMUSG00000003273	902.36	1339.67	-0.570002	1.07907e-08	2.70302e-07	Car11	7	45349267	45354106	+	1926	protein_coding	carbonic anhydrase 11 [Source:MGI Symbol;Acc:MGI:1336193]	-
ENSMUSG00000020429	7.90157	0	5.36136	1.08387e-08	2.7122e-07	Igfbp1	11	7147782	7152546	+	1525	protein_coding	insulin-like growth factor binding protein 1 [Source:MGI Symbol;Acc:MGI:96436]	-
ENSMUSG00000040147	351.525	487.423	-0.473099	1.09632e-08	2.74046e-07	Maob	X	16575521	16683605	-	2789	protein_coding	monoamine oxidase B [Source:MGI Symbol;Acc:MGI:96916]	-
ENSMUSG00000039069	90.4879	161.818	-0.83703	1.10737e-08	2.76517e-07	Mtg2	2	179712381	179727695	+	5949	protein_coding	mitochondrial ribosome associated GTPase 2 [Source:MGI Symbol;Acc:MGI:106565]	-
ENSMUSG00000039620	487.685	339.37	0.524179	1.10912e-08	2.76662e-07	Trmt9b	8	36924702	36983724	+	6387	protein_coding	tRNA methyltransferase 9B [Source:MGI Symbol;Acc:MGI:2442328]	-
ENSMUSG00000027716	492.181	650.882	-0.401637	1.11046e-08	2.76707e-07	Trpc3	3	36674631	36744316	-	5419	protein_coding	transient receptor potential cation channel, subfamily C, member 3 [Source:MGI Symbol;Acc:MGI:109526]	-
ENSMUSG00000075376	2250.53	1692.63	0.410555	1.11179e-08	2.76747e-07	Rc3h2	2	37260081	37312915	-	19624	protein_coding	ring finger and CCCH-type zinc finger domains 2 [Source:MGI Symbol;Acc:MGI:2442789]	-
ENSMUSG00000030663	1959.22	1408.18	0.476697	1.11756e-08	2.77891e-07	1110004F10Rik	7	115638632	115704445	+	2490	protein_coding	RIKEN cDNA 1110004F10 gene [Source:MGI Symbol;Acc:MGI:1929274]	-
ENSMUSG00000002808	1389.22	1801.32	-0.374613	1.12631e-08	2.79764e-07	Epdr1	13	19775876	19804097	-	2745	protein_coding	ependymin related protein 1 (zebrafish) [Source:MGI Symbol;Acc:MGI:2145369]	-
ENSMUSG00000031901	92.9524	156.638	-0.754556	1.12744e-08	2.79764e-07	Dus2	8	106717969	106780472	+	3367	protein_coding	dihydrouridine synthase 2 [Source:MGI Symbol;Acc:MGI:1913619]	-
ENSMUSG00000046613	570.427	405.619	0.491365	1.13574e-08	2.81528e-07	Vwa5b2	16	20408221	20424127	+	7589	protein_coding	von Willebrand factor A domain containing 5B2 [Source:MGI Symbol;Acc:MGI:2681859]	-
ENSMUSG00000036478	1198.57	830.339	0.529518	1.15934e-08	2.87034e-07	Btg1	10	96452868	96458671	+	5276	protein_coding	BTG anti-proliferation factor 1 [Source:MGI Symbol;Acc:MGI:88215]	-
ENSMUSG00000059474	614.249	450.511	0.445685	1.16037e-08	2.87034e-07	Mbtd1	11	93776678	93837811	+	13896	protein_coding	mbt domain containing 1 [Source:MGI Symbol;Acc:MGI:2143977]	-
ENSMUSG00000041164	4654.38	3720.99	0.322918	1.18628e-08	2.93121e-07	Zmiz2	11	6339074	6356158	+	4655	protein_coding	zinc finger, MIZ-type containing 2 [Source:MGI Symbol;Acc:MGI:106374]	zf-MIZ
ENSMUSG00000044308	5723.67	4686.73	0.288289	1.18744e-08	2.93121e-07	Ubr3	2	69727590	69854357	+	9719	protein_coding	ubiquitin protein ligase E3 component n-recognin 3 [Source:MGI Symbol;Acc:MGI:1861100]	-
ENSMUSG00000057182	1290.03	963.327	0.421293	1.20762e-08	2.97791e-07	Scn3a	2	65287462	65397971	-	12717	protein_coding	sodium channel, voltage-gated, type III, alpha [Source:MGI Symbol;Acc:MGI:98249]	-
ENSMUSG00000078861	127.837	223.345	-0.80318	1.22703e-08	3.02041e-07	Zfp931	2	177709488	177720269	-	2299	protein_coding	zinc finger protein 931 [Source:MGI Symbol;Acc:MGI:2441662]	zf-C2H2
ENSMUSG00000002032	497.33	708.177	-0.510002	1.22837e-08	3.02041e-07	Tmem25	9	44705066	44710604	-	3212	protein_coding	transmembrane protein 25 [Source:MGI Symbol;Acc:MGI:1918937]	-
ENSMUSG00000020538	1098.3	822.329	0.417697	1.22937e-08	3.02041e-07	Srebf1	11	60089915	60113407	-	5634	protein_coding	sterol regulatory element binding transcription factor 1 [Source:MGI Symbol;Acc:MGI:107606]	bHLH
ENSMUSG00000000738	1009.25	764.262	0.401014	1.22994e-08	3.02041e-07	Spg7	8	123789681	123824499	+	4518	protein_coding	SPG7, paraplegin matrix AAA peptidase subunit [Source:MGI Symbol;Acc:MGI:2385906]	-
ENSMUSG00000000197	1819.23	2262.05	-0.314229	1.24832e-08	3.06237e-07	Nalcn	14	123514046	123864556	-	14715	protein_coding	sodium leak channel, non-selective [Source:MGI Symbol;Acc:MGI:2444306]	-
ENSMUSG00000097806	14.5964	39.7265	-1.44863	1.27713e-08	3.12983e-07	Gm6556	13	15614887	15638321	-	2254	lncRNA	predicted gene 6556 [Source:MGI Symbol;Acc:MGI:3647197]	-
ENSMUSG00000063018	91.6022	151.799	-0.730902	1.29244e-08	3.16409e-07	2010204K13Rik	X	7278056	7311382	-	1706	lncRNA	RIKEN cDNA 2010204K13 gene [Source:MGI Symbol;Acc:MGI:1922859]	-
ENSMUSG00000036473	1889.26	1480.77	0.351226	1.31464e-08	3.21512e-07	Tbc1d24	17	24394405	24424536	-	8557	protein_coding	TBC1 domain family, member 24 [Source:MGI Symbol;Acc:MGI:2443456]	-
ENSMUSG00000049928	92.9011	38.7602	1.26476	1.33055e-08	3.24877e-07	Glp2r	11	67552328	67661979	-	5815	protein_coding	glucagon-like peptide 2 receptor [Source:MGI Symbol;Acc:MGI:2136733]	-
ENSMUSG00000015357	909.387	634.714	0.518865	1.33114e-08	3.24877e-07	Clpx	9	65201542	65237940	+	3494	protein_coding	caseinolytic mitochondrial matrix peptidase chaperone subunit [Source:MGI Symbol;Acc:MGI:1346017]	-
ENSMUSG00000025025	1620.81	1291.68	0.327639	1.34975e-08	3.28946e-07	Mxi1	19	53298949	53364241	+	6823	protein_coding	MAX interactor 1, dimerization protein [Source:MGI Symbol;Acc:MGI:97245]	bHLH
ENSMUSG00000055239	1576.47	1134.71	0.474335	1.35058e-08	3.28946e-07	Kcmf1	6	72818097	72876962	-	6325	protein_coding	potassium channel modulatory factor 1 [Source:MGI Symbol;Acc:MGI:1921537]	-
ENSMUSG00000045246	515.454	741.692	-0.524585	1.38191e-08	3.36231e-07	Kcng4	8	120350593	120362419	-	3806	protein_coding	potassium voltage-gated channel, subfamily G, member 4 [Source:MGI Symbol;Acc:MGI:1913983]	-
ENSMUSG00000022494	857.094	1159.28	-0.436133	1.39165e-08	3.38254e-07	Shisa9	16	11801977	12088766	+	5242	protein_coding	shisa family member 9 [Source:MGI Symbol;Acc:MGI:1919805]	-
ENSMUSG00000063684	273.816	394.757	-0.528223	1.42851e-08	3.4686e-07	Hadhb-ps	2	108779151	108780578	+	1428	processed_pseudogene	hydroxyacyl-CoA dehydrogenase trifunctional multienzyme complex subunit beta, pseudogene [Source:MGI Symbol;Acc:MGI:3651143]	-
ENSMUSG00000025823	445.697	644.703	-0.532897	1.44236e-08	3.49864e-07	Pdia4	6	47773075	47790364	-	2399	protein_coding	protein disulfide isomerase associated 4 [Source:MGI Symbol;Acc:MGI:104864]	-
ENSMUSG00000022391	2666.14	3361.59	-0.33453	1.48043e-08	3.58638e-07	Rangap1	15	81588449	81629731	-	4863	protein_coding	RAN GTPase activating protein 1 [Source:MGI Symbol;Acc:MGI:103071]	-
ENSMUSG00000023034	578.027	339.785	0.76547	1.48155e-08	3.58638e-07	Nr4a1	15	101152150	101172676	+	3509	protein_coding	nuclear receptor subfamily 4, group A, member 1 [Source:MGI Symbol;Acc:MGI:1352454]	NGFIB-like
ENSMUSG00000035597	1108.22	685.415	0.693026	1.49317e-08	3.61082e-07	Prpf39	12	65083107	65110160	+	11967	protein_coding	pre-mRNA processing factor 39 [Source:MGI Symbol;Acc:MGI:104602]	-
ENSMUSG00000021993	386.513	531.578	-0.459983	1.49485e-08	3.61121e-07	Mipep	14	61022022	61142927	+	5389	protein_coding	mitochondrial intermediate peptidase [Source:MGI Symbol;Acc:MGI:1917728]	-
ENSMUSG00000028088	30.1184	70.8727	-1.23186	1.51689e-08	3.66073e-07	Fmo5	3	97536120	97562598	+	5675	protein_coding	flavin containing monooxygenase 5 [Source:MGI Symbol;Acc:MGI:1310004]	-
ENSMUSG00000025132	3314.06	4167.83	-0.330688	1.52325e-08	3.67235e-07	Arhgdia	11	120468930	120472450	-	2258	protein_coding	Rho GDP dissociation inhibitor (GDI) alpha [Source:MGI Symbol;Acc:MGI:2178103]	-
ENSMUSG00000045294	1183.9	1728.08	-0.54525	1.5292e-08	3.68295e-07	Insig1	5	28276361	28283660	+	3093	protein_coding	insulin induced gene 1 [Source:MGI Symbol;Acc:MGI:1916289]	-
ENSMUSG00000041577	111.977	213.657	-0.933008	1.54273e-08	3.71177e-07	Prelp	1	133838042	133849152	-	3615	protein_coding	proline arginine-rich end leucine-rich repeat [Source:MGI Symbol;Acc:MGI:2151110]	-
ENSMUSG00000040850	1408.8	1082.57	0.379888	1.55632e-08	3.74068e-07	Psme4	11	30721726	30830361	+	8382	protein_coding	proteasome (prosome, macropain) activator subunit 4 [Source:MGI Symbol;Acc:MGI:2143994]	-
ENSMUSG00000042087	17.8549	2.29185	2.92588	1.58033e-08	3.79454e-07	4933440N22Rik	6	117882769	117884721	-	1953	TEC	RIKEN cDNA 4933440N22 gene [Source:MGI Symbol;Acc:MGI:1921721]	-
ENSMUSG00000037355	325.863	176.049	0.888849	1.60023e-08	3.83845e-07	Uvssa	5	33535893	33577098	+	8666	protein_coding	UV stimulated scaffold protein A [Source:MGI Symbol;Acc:MGI:1918351]	-
ENSMUSG00000022964	1448.63	1797.38	-0.311352	1.61081e-08	3.85993e-07	Tmem50b	16	91371391	91394688	-	2446	protein_coding	transmembrane protein 50B [Source:MGI Symbol;Acc:MGI:1925225]	-
ENSMUSG00000026972	118.621	61.1218	0.958181	1.62458e-08	3.8877e-07	Arrdc1	2	24815364	24825264	-	2510	protein_coding	arrestin domain containing 1 [Source:MGI Symbol;Acc:MGI:2446136]	-
ENSMUSG00000027884	516.089	370.634	0.479214	1.62567e-08	3.8877e-07	Clcc1	3	108561229	108586156	+	4559	protein_coding	chloride channel CLIC-like 1 [Source:MGI Symbol;Acc:MGI:2385186]	-
ENSMUSG00000022292	497.383	699.698	-0.491987	1.65489e-08	3.9536e-07	Rrm2b	15	37924196	37961562	-	9134	protein_coding	ribonucleotide reductase M2 B (TP53 inducible) [Source:MGI Symbol;Acc:MGI:2155865]	-
ENSMUSG00000022769	65.2095	127.205	-0.965085	1.66156e-08	3.96552e-07	Sdf2l1	16	16948002	16950247	-	1108	protein_coding	stromal cell-derived factor 2-like 1 [Source:MGI Symbol;Acc:MGI:2149842]	-
ENSMUSG00000015461	577.388	872.69	-0.596322	1.68064e-08	4.00705e-07	Atf6b	17	34866120	34874048	+	2757	protein_coding	activating transcription factor 6 beta [Source:MGI Symbol;Acc:MGI:105121]	TF_bZIP
ENSMUSG00000057522	2732.73	3446.64	-0.334789	1.69173e-08	4.02945e-07	Spop	11	95304906	95384232	+	3159	protein_coding	speckle-type BTB/POZ protein [Source:MGI Symbol;Acc:MGI:1343085]	-
ENSMUSG00000031465	121.526	41.9853	1.53302	1.70084e-08	4.04465e-07	Angpt2	8	18740279	18791578	-	3690	protein_coding	angiopoietin 2 [Source:MGI Symbol;Acc:MGI:1202890]	-
ENSMUSG00000006494	790.232	1017.96	-0.365218	1.70152e-08	4.04465e-07	Pdk1	2	71703568	71734202	+	7779	protein_coding	pyruvate dehydrogenase kinase, isoenzyme 1 [Source:MGI Symbol;Acc:MGI:1926119]	-
ENSMUSG00000022508	706.735	477.064	0.566891	1.7045e-08	4.04767e-07	Bcl6	16	23783802	23807602	-	6700	protein_coding	B cell leukemia/lymphoma 6 [Source:MGI Symbol;Acc:MGI:107187]	ZBTB
ENSMUSG00000060487	316.388	449.127	-0.50642	1.70673e-08	4.04891e-07	Samd5	10	9498680	9550952	-	6922	protein_coding	sterile alpha motif domain containing 5 [Source:MGI Symbol;Acc:MGI:2444815]	-
ENSMUSG00000073418	454.02	296.254	0.615824	1.71935e-08	4.07479e-07	C4b	17	34947354	34962856	-	5695	protein_coding	complement component 4B (Chido blood group) [Source:MGI Symbol;Acc:MGI:88228]	-
ENSMUSG00000030979	194.73	304.609	-0.644538	1.73181e-08	4.10023e-07	Uros	7	133287972	133311801	-	3576	protein_coding	uroporphyrinogen III synthase [Source:MGI Symbol;Acc:MGI:98917]	-
ENSMUSG00000027624	7391.33	8790.63	-0.250141	1.73995e-08	4.11539e-07	Epb41l1	2	156262829	156385134	+	12037	protein_coding	erythrocyte membrane protein band 4.1 like 1 [Source:MGI Symbol;Acc:MGI:103010]	-
ENSMUSG00000062397	2891.41	3392.35	-0.230404	1.74304e-08	4.11861e-07	Zfp706	15	36997271	37008017	-	4981	protein_coding	zinc finger protein 706 [Source:MGI Symbol;Acc:MGI:1915286]	-
ENSMUSG00000038517	1003.92	694.09	0.53259	1.75655e-08	4.14639e-07	Tbkbp1	11	97026997	97042321	-	3975	protein_coding	TBK1 binding protein 1 [Source:MGI Symbol;Acc:MGI:1920424]	-
ENSMUSG00000043557	293.138	431.632	-0.559422	1.77238e-08	4.17961e-07	Mdga1	17	30046923	30189061	-	9515	protein_coding	MAM domain containing glycosylphosphatidylinositol anchor 1 [Source:MGI Symbol;Acc:MGI:1922012]	-
ENSMUSG00000108604	29.2442	7.33952	2.00076	1.79183e-08	4.22128e-07	Gm44850	7	127814788	127819960	-	1329	lncRNA	predicted gene 44850 [Source:MGI Symbol;Acc:MGI:5753426]	-
ENSMUSG00000028514	1965.39	1469.74	0.419201	1.81445e-08	4.27034e-07	Usp24	4	106173410	106298519	+	12350	protein_coding	ubiquitin specific peptidase 24 [Source:MGI Symbol;Acc:MGI:1919936]	-
ENSMUSG00000069135	600.668	363.618	0.72441	1.87552e-08	4.40971e-07	Cep43	17	8384333	8415636	+	4008	protein_coding	centrosomal protein 43 [Source:MGI Symbol;Acc:MGI:1922546]	-
ENSMUSG00000028246	1251.81	983.36	0.347777	1.88018e-08	4.4163e-07	Faxc	4	21931329	21996839	+	8362	protein_coding	failed axon connections homolog [Source:MGI Symbol;Acc:MGI:1923382]	-
ENSMUSG00000062031	40.3534	84.7389	-1.06867	1.89253e-08	4.4409e-07	Pgghg	7	140521304	140527577	+	3346	protein_coding	protein glucosylgalactosylhydroxylysine glucosidase [Source:MGI Symbol;Acc:MGI:2444047]	-
ENSMUSG00000058835	2240.33	1836.74	0.286803	1.90204e-08	4.45882e-07	Abi1	2	22830085	22930253	-	4032	protein_coding	abl interactor 1 [Source:MGI Symbol;Acc:MGI:104913]	-
ENSMUSG00000026090	3479.29	2467.56	0.495747	1.94041e-08	4.54428e-07	Cracdl	1	37650758	37759166	-	5075	protein_coding	capping protein inhibiting regulator of actin like [Source:MGI Symbol;Acc:MGI:1919347]	-
ENSMUSG00000027882	773.181	494.039	0.646177	1.9519e-08	4.56667e-07	Stxbp3	3	108700492	108747842	-	5340	protein_coding	syntaxin binding protein 3 [Source:MGI Symbol;Acc:MGI:107362]	-
ENSMUSG00000024395	150.827	255.88	-0.765157	1.96028e-08	4.58177e-07	Lims2	18	32055343	32091672	+	3060	protein_coding	LIM and senescent cell antigen like domains 2 [Source:MGI Symbol;Acc:MGI:2385067]	-
ENSMUSG00000018849	922.905	1339.55	-0.537614	1.96589e-08	4.59036e-07	Wwc1	11	35729227	35871354	-	4960	protein_coding	WW, C2 and coiled-coil domain containing 1 [Source:MGI Symbol;Acc:MGI:2388637]	-
ENSMUSG00000023118	2174.57	1762.43	0.303606	1.97258e-08	4.60147e-07	Sympk	7	18758302	18788543	+	10534	protein_coding	symplekin [Source:MGI Symbol;Acc:MGI:1915438]	-
ENSMUSG00000107008	14.0475	37.7158	-1.43365	2.01527e-08	4.69643e-07	Gm2762	13	53547654	53609666	+	8092	lncRNA	predicted gene 2762 [Source:MGI Symbol;Acc:MGI:3780931]	-
ENSMUSG00000071650	1435.13	1947.83	-0.440979	2.02413e-08	4.71244e-07	Ganab	19	8875435	8894036	+	5454	protein_coding	alpha glucosidase 2 alpha neutral subunit [Source:MGI Symbol;Acc:MGI:1097667]	-
ENSMUSG00000015755	1350.45	1041.74	0.374113	2.04248e-08	4.75052e-07	Tab2	10	7781417	7831994	-	6135	protein_coding	TGF-beta activated kinase 1/MAP3K7 binding protein 2 [Source:MGI Symbol;Acc:MGI:1915902]	-
ENSMUSG00000025240	805.698	1011.89	-0.328486	2.0539e-08	4.77241e-07	Sacm1l	9	123358824	123421665	+	3738	protein_coding	SAC1 suppressor of actin mutations 1-like (yeast) [Source:MGI Symbol;Acc:MGI:1933169]	-
ENSMUSG00000042096	96.2091	188.101	-0.965786	2.06282e-08	4.78844e-07	Dao	5	114141764	114163743	+	2952	protein_coding	D-amino acid oxidase [Source:MGI Symbol;Acc:MGI:94859]	-
ENSMUSG00000060548	876.173	1124.25	-0.359754	2.0653e-08	4.78952e-07	Tnfrsf19	14	61201324	61283939	-	4738	protein_coding	tumor necrosis factor receptor superfamily, member 19 [Source:MGI Symbol;Acc:MGI:1352474]	-
ENSMUSG00000076432	5617.02	6722.44	-0.259172	2.11999e-08	4.90794e-07	Ywhaq	12	21440072	21467638	-	3061	protein_coding	tyrosine 3-monooxygenase/tryptophan 5-monooxygenase activation protein theta [Source:MGI Symbol;Acc:MGI:891963]	-
ENSMUSG00000054843	1544.08	1988.3	-0.364824	2.1205e-08	4.90794e-07	Atrnl1	19	57599466	58121775	+	6586	protein_coding	attractin like 1 [Source:MGI Symbol;Acc:MGI:2147749]	-
ENSMUSG00000017707	6525.53	5338.83	0.289696	2.13753e-08	4.94219e-07	Serinc3	2	163465192	163487051	-	3840	protein_coding	serine incorporator 3 [Source:MGI Symbol;Acc:MGI:1349457]	-
ENSMUSG00000024811	4579.73	3922.43	0.223336	2.13946e-08	4.94219e-07	Tnks2	19	36811632	36870877	+	10406	protein_coding	tankyrase, TRF1-interacting ankyrin-related ADP-ribose polymerase 2 [Source:MGI Symbol;Acc:MGI:1921743]	-
ENSMUSG00000073016	90.4526	149.414	-0.723774	2.15406e-08	4.97108e-07	Uprt	X	103526424	103551096	+	2304	protein_coding	uracil phosphoribosyltransferase [Source:MGI Symbol;Acc:MGI:2685620]	-
ENSMUSG00000026171	428.333	312.884	0.454215	2.16516e-08	4.99186e-07	Rnf25	1	74632907	74640556	-	2181	protein_coding	ring finger protein 25 [Source:MGI Symbol;Acc:MGI:1890215]	-
ENSMUSG00000058325	395.773	532.087	-0.426868	2.17878e-08	5.01838e-07	Dock1	7	134272383	134775368	+	9330	protein_coding	dedicator of cytokinesis 1 [Source:MGI Symbol;Acc:MGI:2429765]	-
ENSMUSG00000031129	182.471	290.575	-0.670308	2.18761e-08	5.03384e-07	Slc9a9	9	94551962	95112498	+	5679	protein_coding	solute carrier family 9 (sodium/hydrogen exchanger), member 9 [Source:MGI Symbol;Acc:MGI:2679732]	-
ENSMUSG00000002910	397.816	149.583	1.41151	2.22107e-08	5.10587e-07	Arrdc2	8	71287773	71292364	-	3232	protein_coding	arrestin domain containing 2 [Source:MGI Symbol;Acc:MGI:1918057]	-
ENSMUSG00000061650	463.137	609.264	-0.395268	2.28984e-08	5.25888e-07	Med9	11	59839032	59853031	+	1920	protein_coding	mediator complex subunit 9 [Source:MGI Symbol;Acc:MGI:2183151]	-
ENSMUSG00000095041	2016.27	1257.61	0.681113	2.29568e-08	5.2672e-07	ENSMUSG00000095041	JH584304.1	52190	59690	-	4238	protein_coding	-	-
ENSMUSG00000025450	42.5653	12.8077	1.71953	2.30474e-08	5.28288e-07	Gm9752	13	119610340	119613297	-	2659	lncRNA	predicted gene 9752 [Source:MGI Symbol;Acc:MGI:3641896]	-
ENSMUSG00000021819	1868.72	1392.25	0.424799	2.33777e-08	5.35341e-07	Zswim8	14	20757620	20773687	+	8590	protein_coding	zinc finger SWIM-type containing 8 [Source:MGI Symbol;Acc:MGI:1919156]	-
ENSMUSG00000066026	114.323	182.109	-0.672666	2.37241e-08	5.42752e-07	Dhrs3	4	144619397	144654779	+	2927	protein_coding	dehydrogenase/reductase (SDR family) member 3 [Source:MGI Symbol;Acc:MGI:1315215]	-
ENSMUSG00000034579	158.568	69.3371	1.19399	2.38564e-08	5.45253e-07	Pla2g3	11	3438284	3449350	+	4696	protein_coding	phospholipase A2, group III [Source:MGI Symbol;Acc:MGI:2444945]	-
ENSMUSG00000037443	272.581	188.797	0.531287	2.39458e-08	5.46769e-07	Cep85	4	133857169	133914423	-	5269	protein_coding	centrosomal protein 85 [Source:MGI Symbol;Acc:MGI:1917262]	-
ENSMUSG00000026605	14.9108	41.5783	-1.48352	2.41641e-08	5.51225e-07	Cenpf	1	189372803	189420283	-	15433	protein_coding	centromere protein F [Source:MGI Symbol;Acc:MGI:1313302]	-
ENSMUSG00000078700	55.9949	117.71	-1.07254	2.43888e-08	5.55816e-07	D030028A08Rik	11	96807096	96855886	+	7980	lncRNA	RIKEN cDNA D030028A08 gene [Source:MGI Symbol;Acc:MGI:2441931]	-
ENSMUSG00000032187	1626.05	2198.57	-0.435316	2.48414e-08	5.65588e-07	Smarca4	9	21527465	21615526	+	6475	protein_coding	SWI/SNF related, matrix associated, actin dependent regulator of chromatin, subfamily a, member 4 [Source:MGI Symbol;Acc:MGI:88192]	-
ENSMUSG00000020015	3747.57	3050.69	0.296936	2.48843e-08	5.66023e-07	Cdk17	10	92996737	93102933	+	6102	protein_coding	cyclin-dependent kinase 17 [Source:MGI Symbol;Acc:MGI:97517]	-
ENSMUSG00000052837	545.247	326.039	0.741441	2.49084e-08	5.66028e-07	Junb	8	85701113	85705347	-	2301	protein_coding	jun B proto-oncogene [Source:MGI Symbol;Acc:MGI:96647]	TF_bZIP
ENSMUSG00000036362	95.8942	179.718	-0.909359	2.53904e-08	5.76429e-07	P2ry13	3	59115313	59118303	-	2528	protein_coding	purinergic receptor P2Y, G-protein coupled 13 [Source:MGI Symbol;Acc:MGI:1921441]	-
ENSMUSG00000022099	2654.7	3517.08	-0.405829	2.54278e-08	5.76728e-07	Dmtn	14	70838703	70873488	-	9804	protein_coding	dematin actin binding protein [Source:MGI Symbol;Acc:MGI:99670]	-
ENSMUSG00000029608	5199.1	6145.74	-0.241318	2.56395e-08	5.80974e-07	Rph3a	5	121078562	121148155	-	4639	protein_coding	rabphilin 3A [Source:MGI Symbol;Acc:MGI:102788]	-
ENSMUSG00000047181	1496.03	1117.87	0.420497	2.5926e-08	5.86907e-07	Samd14	11	94900705	94916913	+	3379	protein_coding	sterile alpha motif domain containing 14 [Source:MGI Symbol;Acc:MGI:2384945]	-
ENSMUSG00000076439	2010.18	4006.79	-0.995133	2.59848e-08	5.87676e-07	Mog	17	37321635	37334290	-	1704	protein_coding	myelin oligodendrocyte glycoprotein [Source:MGI Symbol;Acc:MGI:97435]	-
ENSMUSG00000014551	254.628	414.399	-0.702037	2.6406e-08	5.96636e-07	Mrps25	6	92146506	92161014	-	6576	protein_coding	mitochondrial ribosomal protein S25 [Source:MGI Symbol;Acc:MGI:1928140]	-
ENSMUSG00000048406	108.132	47.7773	1.18014	2.67066e-08	6.02853e-07	B330016D10Rik	4	141273500	141275203	+	1701	pseudogene	RIKEN cDNA B330016D10 gene [Source:MGI Symbol;Acc:MGI:2444063]	-
ENSMUSG00000036908	128.714	194.067	-0.594516	2.70014e-08	6.0893e-07	Unc93b1	19	3985186	3999340	+	3031	protein_coding	unc-93 homolog B1, TLR signaling regulator [Source:MGI Symbol;Acc:MGI:1859307]	-
ENSMUSG00000025262	630.555	912.524	-0.533646	2.7285e-08	6.14741e-07	Fam120c	X	150127171	150254838	+	5823	protein_coding	family with sequence similarity 120, member C [Source:MGI Symbol;Acc:MGI:2387687]	-
ENSMUSG00000032423	2112.82	1760.48	0.262849	2.77226e-08	6.24008e-07	Syncrip	9	88329062	88364627	-	12297	protein_coding	synaptotagmin binding, cytoplasmic RNA interacting protein [Source:MGI Symbol;Acc:MGI:1891690]	-
ENSMUSG00000050822	278.452	405.148	-0.541079	2.80342e-08	6.30425e-07	Slc29a4	5	142678267	142708245	+	2862	protein_coding	solute carrier family 29 (nucleoside transporters), member 4 [Source:MGI Symbol;Acc:MGI:2385330]	-
ENSMUSG00000001741	587.578	394.858	0.573781	2.89113e-08	6.49533e-07	Il16	7	83292033	83394934	-	7865	protein_coding	interleukin 16 [Source:MGI Symbol;Acc:MGI:1270855]	-
ENSMUSG00000028020	4204.83	5295.2	-0.332643	2.8982e-08	6.50506e-07	Glrb	3	80750906	80820967	-	4655	protein_coding	glycine receptor, beta subunit [Source:MGI Symbol;Acc:MGI:95751]	-
ENSMUSG00000028373	787.624	1006.68	-0.353461	2.91707e-08	6.54124e-07	Astn2	4	65299040	66322848	-	4959	protein_coding	astrotactin 2 [Source:MGI Symbol;Acc:MGI:1889277]	-
ENSMUSG00000097617	35.1795	74.8595	-1.08665	2.92208e-08	6.54629e-07	Gm10687	9	44033483	44045836	-	4347	lncRNA	predicted gene 10687 [Source:MGI Symbol;Acc:MGI:3642689]	-
ENSMUSG00000011257	332.234	476.209	-0.518475	2.96725e-08	6.64122e-07	Pabpc4	4	123156144	123192718	+	4027	protein_coding	poly(A) binding protein, cytoplasmic 4 [Source:MGI Symbol;Acc:MGI:2385206]	-
ENSMUSG00000070348	259.558	423.438	-0.706132	2.97888e-08	6.66096e-07	Ccnd1	7	144483668	144493662	-	4709	protein_coding	cyclin D1 [Source:MGI Symbol;Acc:MGI:88313]	-
ENSMUSG00000049130	32.8942	7.95765	2.05331	3.0091e-08	6.71602e-07	C5ar1	7	15980668	15993465	-	2570	protein_coding	complement component 5a receptor 1 [Source:MGI Symbol;Acc:MGI:88232]	-
ENSMUSG00000025133	536.547	692.614	-0.368725	3.00916e-08	6.71602e-07	Ints4	7	97130163	97190602	+	7038	protein_coding	integrator complex subunit 4 [Source:MGI Symbol;Acc:MGI:1917164]	-
ENSMUSG00000022992	917.134	689.827	0.411289	3.0279e-08	6.7515e-07	Kansl2	15	98415539	98432145	-	3784	protein_coding	KAT8 regulatory NSL complex subunit 2 [Source:MGI Symbol;Acc:MGI:1916862]	-
ENSMUSG00000051890	191.288	290.678	-0.603523	3.03919e-08	6.77032e-07	Klhdc1	12	69287950	69331406	+	3137	protein_coding	kelch domain containing 1 [Source:MGI Symbol;Acc:MGI:2672853]	-
ENSMUSG00000026932	2526.43	3155.63	-0.320823	3.06136e-08	6.81332e-07	Nacc2	2	25945547	26013232	-	7815	protein_coding	nucleus accumbens associated 2, BEN and BTB (POZ) domain containing [Source:MGI Symbol;Acc:MGI:1915241]	-
ENSMUSG00000039887	191.562	290.442	-0.60063	3.09412e-08	6.87979e-07	Alg14	3	121085422	121156743	+	2502	protein_coding	asparagine-linked glycosylation 14 [Source:MGI Symbol;Acc:MGI:1914039]	-
ENSMUSG00000037432	81.9757	150.403	-0.873928	3.12326e-08	6.93807e-07	Fer1l5	1	36411372	36461191	+	6356	protein_coding	fer-1-like 5 (C. elegans) [Source:MGI Symbol;Acc:MGI:3616091]	-
ENSMUSG00000033578	765.549	993.716	-0.37697	3.14544e-08	6.98055e-07	Tmem35a	X	133195974	133206718	+	1918	protein_coding	transmembrane protein 35A [Source:MGI Symbol;Acc:MGI:1914814]	-
ENSMUSG00000017485	3116.7	2550.22	0.288929	3.15052e-08	6.98055e-07	Top2b	14	6034301	6104584	-	14613	protein_coding	topoisomerase (DNA) II beta [Source:MGI Symbol;Acc:MGI:98791]	-
ENSMUSG00000003153	3276.34	2627.45	0.31814	3.15386e-08	6.98055e-07	Slc2a3	6	122704768	122778599	-	7245	protein_coding	solute carrier family 2 (facilitated glucose transporter), member 3 [Source:MGI Symbol;Acc:MGI:95757]	-
ENSMUSG00000008730	2832.04	2257.84	0.326849	3.15414e-08	6.98055e-07	Hipk1	3	103647131	103698879	-	10914	protein_coding	homeodomain interacting protein kinase 1 [Source:MGI Symbol;Acc:MGI:1314873]	-
ENSMUSG00000025766	183.917	297.268	-0.69423	3.18858e-08	7.04369e-07	D3Ertd751e	3	41697046	41757755	+	5813	protein_coding	DNA segment, Chr 3, ERATO Doi 751, expressed [Source:MGI Symbol;Acc:MGI:1289213]	-
ENSMUSG00000030806	6979.06	8700.96	-0.318182	3.1886e-08	7.04369e-07	Stx1b	7	127403072	127423721	-	4802	protein_coding	syntaxin 1B [Source:MGI Symbol;Acc:MGI:1930705]	-
ENSMUSG00000028106	1144.9	827.197	0.469053	3.20198e-08	7.06571e-07	Rprd2	3	95667653	95726175	-	11403	protein_coding	regulation of nuclear pre-mRNA domain containing 2 [Source:MGI Symbol;Acc:MGI:1922387]	-
ENSMUSG00000039252	1613.87	2097.22	-0.377903	3.20452e-08	7.06571e-07	Lgi2	5	52690859	52723804	-	6528	protein_coding	leucine-rich repeat LGI family, member 2 [Source:MGI Symbol;Acc:MGI:2180196]	-
ENSMUSG00000108461	53.8124	22.2419	1.273	3.26528e-08	7.19301e-07	AV356131	7	116042777	116043561	+	785	lncRNA	expressed sequence AV356131 [Source:MGI Symbol;Acc:MGI:2142184]	-
ENSMUSG00000033707	133.387	222.948	-0.741619	3.2694e-08	7.1954e-07	Lrrc24	15	76599476	76606373	-	2202	protein_coding	leucine rich repeat containing 24 [Source:MGI Symbol;Acc:MGI:3605040]	-
ENSMUSG00000005506	4216.93	3335.49	0.338086	3.29776e-08	7.25111e-07	Celf1	2	90770727	90849842	+	8446	protein_coding	CUGBP, Elav-like family member 1 [Source:MGI Symbol;Acc:MGI:1342295]	-
ENSMUSG00000034163	1206.75	851.835	0.502296	3.31962e-08	7.29241e-07	Zfc3h1	10	115220864	115268677	+	7848	protein_coding	zinc finger, C3H1-type containing [Source:MGI Symbol;Acc:MGI:2446143]	-
ENSMUSG00000060716	665.917	999.774	-0.586337	3.32953e-08	7.30742e-07	Plekhh1	12	79075937	79128429	+	6718	protein_coding	pleckstrin homology domain containing, family H (with MyTH4 domain) member 1 [Source:MGI Symbol;Acc:MGI:2144989]	-
ENSMUSG00000024997	893.216	1194.78	-0.419666	3.34902e-08	7.34342e-07	Prdx3	19	60852489	60862994	-	1478	protein_coding	peroxiredoxin 3 [Source:MGI Symbol;Acc:MGI:88034]	-
ENSMUSG00000026696	1236.36	1510.11	-0.289477	3.36532e-08	7.37234e-07	Vamp4	1	162398084	162426653	+	4565	protein_coding	vesicle-associated membrane protein 4 [Source:MGI Symbol;Acc:MGI:1858730]	-
ENSMUSG00000035437	2313.58	1893.78	0.288909	3.36963e-08	7.37499e-07	Rabgap1	2	37333291	37456466	+	12615	protein_coding	RAB GTPase activating protein 1 [Source:MGI Symbol;Acc:MGI:2385139]	-
ENSMUSG00000036377	813.676	1084.28	-0.414502	3.37385e-08	7.37546e-07	Cracd	5	76804359	77021401	+	12305	protein_coding	capping protein inhibiting regulator of actin [Source:MGI Symbol;Acc:MGI:2444817]	-
ENSMUSG00000028757	1051.34	1310.62	-0.318045	3.37606e-08	7.37546e-07	Ddost	4	138032041	138039939	+	2120	protein_coding	dolichyl-di-phosphooligosaccharide-protein glycotransferase [Source:MGI Symbol;Acc:MGI:1194508]	-
ENSMUSG00000059187	395.797	558.535	-0.49652	3.42932e-08	7.48494e-07	Tafa1	6	96090135	96634159	+	4214	protein_coding	TAFA chemokine like family member 1 [Source:MGI Symbol;Acc:MGI:2443695]	-
ENSMUSG00000037860	78.3841	31.3149	1.32416	3.44476e-08	7.51173e-07	Aim2	1	173178445	173293606	+	3501	protein_coding	absent in melanoma 2 [Source:MGI Symbol;Acc:MGI:2686159]	-
ENSMUSG00000023017	889.294	1147.26	-0.367875	3.45427e-08	7.52555e-07	Asic1	15	99568249	99599011	+	5740	protein_coding	acid-sensing (proton-gated) ion channel 1 [Source:MGI Symbol;Acc:MGI:1194915]	-
ENSMUSG00000022296	2421.71	3220.07	-0.411235	3.45759e-08	7.52588e-07	Baalc	15	38740784	38816307	+	4363	protein_coding	brain and acute leukemia, cytoplasmic [Source:MGI Symbol;Acc:MGI:1928704]	-
ENSMUSG00000031922	456.548	313.653	0.541462	3.48654e-08	7.58195e-07	Cep57	9	13719088	13738403	-	4180	protein_coding	centrosomal protein 57 [Source:MGI Symbol;Acc:MGI:1915551]	-
ENSMUSG00000061136	1375.35	1043.79	0.39796	3.56814e-08	7.75229e-07	Prpf40a	2	53024716	53081714	-	10876	protein_coding	pre-mRNA processing factor 40A [Source:MGI Symbol;Acc:MGI:1860512]	-
ENSMUSG00000038535	842.283	646.516	0.381435	3.57596e-08	7.7622e-07	Zfp280d	9	72182142	72271059	+	19017	protein_coding	zinc finger protein 280D [Source:MGI Symbol;Acc:MGI:2384583]	-
ENSMUSG00000075467	333.507	507.645	-0.605541	3.61486e-08	7.83947e-07	Dnlz	2	26238133	26242122	-	2916	protein_coding	DNL-type zinc finger [Source:MGI Symbol;Acc:MGI:106559]	-
ENSMUSG00000004035	209.381	328.93	-0.650329	3.62538e-08	7.8551e-07	Gstm7	3	107833650	107839133	-	1601	protein_coding	glutathione S-transferase, mu 7 [Source:MGI Symbol;Acc:MGI:1915562]	-
ENSMUSG00000018042	1195	890.897	0.423915	3.70425e-08	8.01867e-07	Cyb5r3	15	83037695	83056793	-	4298	protein_coding	cytochrome b5 reductase 3 [Source:MGI Symbol;Acc:MGI:94893]	-
ENSMUSG00000006673	1708.05	1312.32	0.380495	3.74216e-08	8.09159e-07	Qrich1	9	108394005	108437362	+	7918	protein_coding	glutamine-rich 1 [Source:MGI Symbol;Acc:MGI:1916482]	-
ENSMUSG00000046324	1283.03	1597.54	-0.316484	3.74475e-08	8.09159e-07	Ermp1	19	29585614	29625815	-	9338	protein_coding	endoplasmic reticulum metallopeptidase 1 [Source:MGI Symbol;Acc:MGI:106250]	-
ENSMUSG00000002957	4362.51	3589.01	0.281843	3.75353e-08	8.10318e-07	Ap2a2	7	141142086	141212924	+	5663	protein_coding	adaptor-related protein complex 2, alpha 2 subunit [Source:MGI Symbol;Acc:MGI:101920]	-
ENSMUSG00000032212	1295.64	982.545	0.398744	3.76348e-08	8.11728e-07	Sltm	9	70450036	70499516	+	11276	protein_coding	SAFB-like, transcription modulator [Source:MGI Symbol;Acc:MGI:1913910]	-
ENSMUSG00000019763	236.557	364.11	-0.623337	3.78085e-08	8.14735e-07	Rmnd1	10	4351915	4382388	-	5894	protein_coding	required for meiotic nuclear division 1 homolog [Source:MGI Symbol;Acc:MGI:1913334]	-
ENSMUSG00000037370	85.7071	145.96	-0.76278	3.85552e-08	8.30073e-07	Enpp1	10	24513812	24588057	-	10257	protein_coding	ectonucleotide pyrophosphatase/phosphodiesterase 1 [Source:MGI Symbol;Acc:MGI:97370]	-
ENSMUSG00000051497	415.271	626.764	-0.594494	3.96561e-08	8.53002e-07	Kcnj16	11	110858859	110918794	+	3936	protein_coding	potassium inwardly-rectifying channel, subfamily J, member 16 [Source:MGI Symbol;Acc:MGI:1314842]	-
ENSMUSG00000051177	2896.45	3642.37	-0.330686	3.97917e-08	8.55144e-07	Plcb1	2	134627987	135317178	+	11115	protein_coding	phospholipase C, beta 1 [Source:MGI Symbol;Acc:MGI:97613]	-
ENSMUSG00000120456	39.3276	13.9604	1.49053	4.13946e-08	8.88786e-07	ENSMUSG00000120456	6	30047400	30047943	-	544	lncRNA	novel transcript	-
ENSMUSG00000034793	398.628	554.269	-0.476825	4.17528e-08	8.95668e-07	G6pc3	11	102080446	102084907	+	2226	protein_coding	glucose 6 phosphatase, catalytic, 3 [Source:MGI Symbol;Acc:MGI:1915651]	-
ENSMUSG00000004031	1782.03	1435.96	0.311125	4.17955e-08	8.95773e-07	Brinp2	1	158072839	158183896	-	8767	protein_coding	bone morphogenic protein/retinoic acid inducible neural-specific 2 [Source:MGI Symbol;Acc:MGI:2443333]	-
ENSMUSG00000105572	138.407	59.9691	1.20304	4.34187e-08	9.29456e-07	Gm43300	3	119521397	119523439	-	2043	TEC	predicted gene 43300 [Source:MGI Symbol;Acc:MGI:5663437]	-
ENSMUSG00000051590	55.1863	98.3793	-0.839347	4.34453e-08	9.29456e-07	Map3k19	1	127742528	127782768	-	5345	protein_coding	mitogen-activated protein kinase kinase kinase 19 [Source:MGI Symbol;Acc:MGI:1203481]	-
ENSMUSG00000017210	1688.65	1351.09	0.321841	4.54156e-08	9.70734e-07	Med24	11	98595417	98620261	-	6528	protein_coding	mediator complex subunit 24 [Source:MGI Symbol;Acc:MGI:1344385]	-
ENSMUSG00000020917	3090.2	3802.35	-0.299131	4.57254e-08	9.76476e-07	Acly	11	100367179	100418826	-	5279	protein_coding	ATP citrate lyase [Source:MGI Symbol;Acc:MGI:103251]	-
ENSMUSG00000041298	921.712	1205.02	-0.386915	4.64622e-08	9.91319e-07	Katnal1	5	148808394	148866130	-	10496	protein_coding	katanin p60 subunit A-like 1 [Source:MGI Symbol;Acc:MGI:2387638]	-
ENSMUSG00000112112	3.31846	19.3618	-2.53132	4.67617e-08	9.96813e-07	Gm48508	12	45140780	45208831	+	3456	lncRNA	predicted gene, 48508 [Source:MGI Symbol;Acc:MGI:6098039]	-
ENSMUSG00000015944	3207.7	2500.64	0.359131	4.71277e-08	1.00372e-06	Castor2	5	134128550	134173182	+	7560	protein_coding	cytosolic arginine sensor for mTORC1 subunit 2 [Source:MGI Symbol;Acc:MGI:1933384]	-
ENSMUSG00000036550	3148.29	2370.86	0.409066	4.75665e-08	1.01215e-06	Cnot1	8	96446079	96534092	-	17169	protein_coding	CCR4-NOT transcription complex, subunit 1 [Source:MGI Symbol;Acc:MGI:2442402]	-
ENSMUSG00000027829	826.451	540.842	0.611863	4.76537e-08	1.0131e-06	Ccnl1	3	65853572	65865670	-	5997	protein_coding	cyclin L1 [Source:MGI Symbol;Acc:MGI:1922664]	-
ENSMUSG00000020476	660.462	882.961	-0.418604	4.77798e-08	1.01487e-06	Dbnl	11	5738488	5750962	+	2346	protein_coding	drebrin-like [Source:MGI Symbol;Acc:MGI:700006]	-
ENSMUSG00000105692	167.909	100.586	0.738275	4.82243e-08	1.0234e-06	Gm43737	3	89117732	89120471	+	2740	TEC	predicted gene 43737 [Source:MGI Symbol;Acc:MGI:5663874]	-
ENSMUSG00000038366	1664.37	2338.93	-0.491041	4.83617e-08	1.0254e-06	Lasp1	11	97689826	97729590	+	6495	protein_coding	LIM and SH3 protein 1 [Source:MGI Symbol;Acc:MGI:109656]	-
ENSMUSG00000092492	190.306	111.456	0.770869	4.84064e-08	1.02543e-06	B230208B08Rik	4	78130192	78133846	+	2163	lncRNA	RIKEN cDNA B230208B08 gene [Source:MGI Symbol;Acc:MGI:2442149]	-
ENSMUSG00000037395	396.795	248.517	0.674027	4.92695e-08	1.04278e-06	Rcor3	1	191782846	191822359	-	13622	protein_coding	REST corepressor 3 [Source:MGI Symbol;Acc:MGI:2441920]	MYB
ENSMUSG00000074749	163.773	257.924	-0.654915	4.98135e-08	1.05319e-06	Kiz	2	146697784	146812017	+	2278	protein_coding	kizuna centrosomal protein [Source:MGI Symbol;Acc:MGI:2684960]	-
ENSMUSG00000031242	1028.92	1381.13	-0.424789	4.98499e-08	1.05319e-06	2610002M06Rik	X	106826357	106859940	-	6337	protein_coding	RIKEN cDNA 2610002M06 gene [Source:MGI Symbol;Acc:MGI:1914278]	-
ENSMUSG00000029474	1231.78	961.423	0.357873	5.0953e-08	1.07554e-06	Rnf34	5	122988111	123009354	+	4440	protein_coding	ring finger protein 34 [Source:MGI Symbol;Acc:MGI:2153340]	-
ENSMUSG00000008307	113.589	43.2074	1.38979	5.23236e-08	1.10349e-06	1700109H08Rik	5	3621566	3634356	+	3062	protein_coding	RIKEN cDNA 1700109H08 gene [Source:MGI Symbol;Acc:MGI:1924286]	-
ENSMUSG00000034324	301.187	206.105	0.549612	5.30562e-08	1.11795e-06	Tmem132c	5	127318872	127642857	+	5850	protein_coding	transmembrane protein 132C [Source:MGI Symbol;Acc:MGI:2443061]	-
ENSMUSG00000031137	1588.76	2065.06	-0.378378	5.32214e-08	1.12043e-06	Fgf13	X	58107505	58613431	-	4019	protein_coding	fibroblast growth factor 13 [Source:MGI Symbol;Acc:MGI:109178]	-
ENSMUSG00000097141	192.435	117.3	0.717267	5.33127e-08	1.12136e-06	Gm10524	18	82710409	82712301	+	1893	TEC	predicted gene 10524 [Source:MGI Symbol;Acc:MGI:3642791]	-
ENSMUSG00000005397	308.03	481.671	-0.64497	5.37406e-08	1.12936e-06	Nid1	13	13612136	13686854	+	6943	protein_coding	nidogen 1 [Source:MGI Symbol;Acc:MGI:97342]	-
ENSMUSG00000036281	374.104	238.07	0.653169	5.44603e-08	1.14347e-06	Snapc4	2	26252777	26270665	-	6622	protein_coding	small nuclear RNA activating complex, polypeptide 4 [Source:MGI Symbol;Acc:MGI:2443935]	MYB
ENSMUSG00000015971	976.561	753.459	0.375063	5.45137e-08	1.14358e-06	Actr8	14	29700294	29728311	+	9009	protein_coding	ARP8 actin-related protein 8 [Source:MGI Symbol;Acc:MGI:1860775]	-
ENSMUSG00000005802	1927.18	1430.62	0.429875	5.48558e-08	1.14974e-06	Slc30a4	2	122523153	122544583	-	5482	protein_coding	solute carrier family 30 (zinc transporter), member 4 [Source:MGI Symbol;Acc:MGI:1345282]	-
ENSMUSG00000024556	313.888	500.663	-0.673394	5.49892e-08	1.15125e-06	Me2	18	73902974	73948520	-	7252	protein_coding	malic enzyme 2, NAD(+)-dependent, mitochondrial [Source:MGI Symbol;Acc:MGI:2147351]	-
ENSMUSG00000018322	532.224	735.065	-0.465392	5.50246e-08	1.15125e-06	Tomm34	2	163895460	163913089	-	3040	protein_coding	translocase of outer mitochondrial membrane 34 [Source:MGI Symbol;Acc:MGI:1914395]	-
ENSMUSG00000023267	51.3962	14.0699	1.87235	5.52446e-08	1.15445e-06	Gabrr2	4	33062999	33095865	+	2105	protein_coding	gamma-aminobutyric acid (GABA) C receptor, subunit rho 2 [Source:MGI Symbol;Acc:MGI:95626]	-
ENSMUSG00000020700	380.123	268.24	0.503902	5.52749e-08	1.15445e-06	Map3k3	11	105975439	106046272	+	4023	protein_coding	mitogen-activated protein kinase kinase kinase 3 [Source:MGI Symbol;Acc:MGI:1346874]	-
ENSMUSG00000021012	1673.07	1236.45	0.436246	5.55353e-08	1.15887e-06	Zc3h14	12	98713223	98754012	+	7891	protein_coding	zinc finger CCCH type containing 14 [Source:MGI Symbol;Acc:MGI:1919824]	-
ENSMUSG00000021340	592.549	754.116	-0.347293	5.58336e-08	1.16407e-06	Gpld1	13	25127135	25176484	+	5415	protein_coding	glycosylphosphatidylinositol specific phospholipase D1 [Source:MGI Symbol;Acc:MGI:106604]	-
ENSMUSG00000028444	832.513	1105.61	-0.409039	5.6011e-08	1.16675e-06	Cntfr	4	41657498	41697089	-	2782	protein_coding	ciliary neurotrophic factor receptor [Source:MGI Symbol;Acc:MGI:99605]	-
ENSMUSG00000027800	267.697	188.194	0.509088	5.62245e-08	1.17017e-06	Tm4sf1	3	57193032	57209409	-	4163	protein_coding	transmembrane 4 superfamily member 1 [Source:MGI Symbol;Acc:MGI:104678]	-
ENSMUSG00000039323	585.431	911.234	-0.638858	5.66519e-08	1.17803e-06	Igfbp2	1	72863662	72891633	+	1847	protein_coding	insulin-like growth factor binding protein 2 [Source:MGI Symbol;Acc:MGI:96437]	-
ENSMUSG00000021711	876.846	1098.52	-0.324959	5.67558e-08	1.17916e-06	Trappc13	13	104278657	104314977	-	3883	protein_coding	trafficking protein particle complex 13 [Source:MGI Symbol;Acc:MGI:1914225]	-
ENSMUSG00000038233	46.0989	90.4325	-0.968243	5.69377e-08	1.18191e-06	Gask1a	9	121780054	121809275	+	3871	protein_coding	golgi associated kinase 1A [Source:MGI Symbol;Acc:MGI:3041196]	-
ENSMUSG00000028986	2449.86	1975.71	0.310329	5.7134e-08	1.18494e-06	Klhl7	5	24305603	24365790	+	3959	protein_coding	kelch-like 7 [Source:MGI Symbol;Acc:MGI:1196453]	-
ENSMUSG00000110279	3.99326	21.621	-2.45347	5.78266e-08	1.19826e-06	Gm45552	7	44771341	44773568	+	778	lncRNA	predicted gene 45552 [Source:MGI Symbol;Acc:MGI:5791388]	-
ENSMUSG00000031971	1013.61	714.624	0.504122	5.80197e-08	1.20121e-06	Ccsap	8	124567570	124586948	-	2767	protein_coding	centriole, cilia and spindle associated protein [Source:MGI Symbol;Acc:MGI:1920670]	-
ENSMUSG00000039202	1685.57	2172.56	-0.36617	5.83853e-08	1.20773e-06	Abhd2	7	78922947	79015256	+	10573	protein_coding	abhydrolase domain containing 2 [Source:MGI Symbol;Acc:MGI:1914344]	-
ENSMUSG00000028274	345.258	484.901	-0.490282	5.97446e-08	1.23477e-06	Rngtt	4	33310311	33502614	+	7094	protein_coding	RNA guanylyltransferase and 5'-phosphatase [Source:MGI Symbol;Acc:MGI:1329041]	-
ENSMUSG00000027401	66.3366	30.9586	1.09868	5.98098e-08	1.23505e-06	Tgm3	2	129854269	129892319	+	4135	protein_coding	transglutaminase 3, E polypeptide [Source:MGI Symbol;Acc:MGI:98732]	-
ENSMUSG00000043993	105.71	52.7245	0.99985	6.0289e-08	1.24386e-06	2900052L18Rik	11	120117214	120122464	-	2534	lncRNA	RIKEN cDNA 2900052L18 gene [Source:MGI Symbol;Acc:MGI:1924085]	-
ENSMUSG00000030219	25.7344	5.55067	2.22212	6.1503e-08	1.26781e-06	Erp27	6	136884309	136899178	-	2981	protein_coding	endoplasmic reticulum protein 27 [Source:MGI Symbol;Acc:MGI:1916437]	-
ENSMUSG00000043067	1531.13	1897.2	-0.309286	6.16863e-08	1.27048e-06	Dpy19l1	9	24323072	24414436	-	6350	protein_coding	dpy-19-like 1 (C. elegans) [Source:MGI Symbol;Acc:MGI:1915685]	-
ENSMUSG00000017286	641.728	873.156	-0.444475	6.2424e-08	1.28456e-06	Glod4	11	76011813	76134551	-	6005	protein_coding	glyoxalase domain containing 4 [Source:MGI Symbol;Acc:MGI:1914451]	-
ENSMUSG00000007656	3061.46	3987.85	-0.381333	6.26589e-08	1.28828e-06	Arpp19	9	74944896	74967595	+	4957	protein_coding	cAMP-regulated phosphoprotein 19 [Source:MGI Symbol;Acc:MGI:1891691]	-
ENSMUSG00000052291	141.16	73.477	0.940651	6.34469e-08	1.30335e-06	5330438D12Rik	10	116344957	116451875	+	2899	lncRNA	RIKEN cDNA 5330438D12 gene [Source:MGI Symbol;Acc:MGI:3026931]	-
ENSMUSG00000114797	1401.38	1075.51	0.381467	6.63809e-08	1.36202e-06	Gm49336	14	60442731	60488956	-	12748	protein_coding	predicted gene, 49336 [Source:MGI Symbol;Acc:MGI:6121524]	-
ENSMUSG00000086877	82.3035	140.008	-0.763587	6.64175e-08	1.36202e-06	A230072C01Rik	X	20827886	20853590	+	3343	lncRNA	RIKEN cDNA A230072C01 gene [Source:MGI Symbol;Acc:MGI:2444644]	-
ENSMUSG00000000374	2202.68	1781.35	0.306241	6.66816e-08	1.36625e-06	Trappc10	10	78022559	78080475	-	8128	protein_coding	trafficking protein particle complex 10 [Source:MGI Symbol;Acc:MGI:1336209]	-
ENSMUSG00000022389	7010.32	5467.43	0.358685	6.69216e-08	1.36999e-06	Tef	15	81686622	81711064	+	7867	protein_coding	thyrotroph embryonic factor [Source:MGI Symbol;Acc:MGI:98663]	TF_bZIP
ENSMUSG00000026003	478.875	641.607	-0.42131	6.70267e-08	1.37093e-06	Acadl	1	66869998	66902436	-	2005	protein_coding	acyl-Coenzyme A dehydrogenase, long-chain [Source:MGI Symbol;Acc:MGI:87866]	-
ENSMUSG00000020525	593.925	423.39	0.488246	6.70832e-08	1.37093e-06	Ppm1d	11	85202070	85237892	+	3173	protein_coding	protein phosphatase 1D magnesium-dependent, delta isoform [Source:MGI Symbol;Acc:MGI:1858214]	-
ENSMUSG00000017491	89.8271	153.099	-0.77155	6.718e-08	1.37173e-06	Rarb	14	5650540	6038924	+	5265	protein_coding	retinoic acid receptor, beta [Source:MGI Symbol;Acc:MGI:97857]	THR-like
ENSMUSG00000075700	3529.04	4313.11	-0.289523	6.78654e-08	1.38454e-06	Selenot	3	58484057	58500554	+	3436	protein_coding	selenoprotein T [Source:MGI Symbol;Acc:MGI:1916477]	-
ENSMUSG00000078532	404.102	551.054	-0.446742	6.97574e-08	1.42191e-06	Nkain1	4	130297197	130339644	+	1426	protein_coding	Na+/K+ transporting ATPase interacting 1 [Source:MGI Symbol;Acc:MGI:1914399]	-
ENSMUSG00000032480	1992.09	1653.85	0.268458	6.98858e-08	1.42331e-06	Dhx30	9	109913388	109946898	-	10616	protein_coding	DEAH (Asp-Glu-Ala-His) box polypeptide 30 [Source:MGI Symbol;Acc:MGI:1920081]	-
ENSMUSG00000002997	1081.51	1357.34	-0.328344	7.20131e-08	1.46538e-06	Prkar2b	12	32008475	32111295	-	3652	protein_coding	protein kinase, cAMP dependent regulatory, type II beta [Source:MGI Symbol;Acc:MGI:97760]	-
ENSMUSG00000019710	213.25	345.434	-0.696141	7.33483e-08	1.49127e-06	Mrpl24	3	87826813	87830979	+	2255	protein_coding	mitochondrial ribosomal protein L24 [Source:MGI Symbol;Acc:MGI:1914957]	-
ENSMUSG00000047935	183.516	261.313	-0.511738	7.36074e-08	1.49526e-06	Sox1ot	8	12435771	12486768	+	7420	lncRNA	Sox1 overlapping transcript [Source:MGI Symbol;Acc:MGI:3645522]	-
ENSMUSG00000073489	20.9963	3.68229	2.5005	7.4601e-08	1.51415e-06	Ifi204	1	173574859	173594509	-	3561	protein_coding	interferon activated gene 204 [Source:MGI Symbol;Acc:MGI:96429]	-
ENSMUSG00000040548	1252.08	1607.72	-0.361152	7.50425e-08	1.5218e-06	Tex2	11	106392973	106504249	-	5576	protein_coding	testis expressed gene 2 [Source:MGI Symbol;Acc:MGI:102465]	-
ENSMUSG00000020456	3219.4	4306.61	-0.419845	7.62335e-08	1.54464e-06	Ogdh	11	6241633	6306642	+	5456	protein_coding	oxoglutarate (alpha-ketoglutarate) dehydrogenase (lipoamide) [Source:MGI Symbol;Acc:MGI:1098267]	-
ENSMUSG00000025223	1634.34	1155.48	0.500399	7.77325e-08	1.5732e-06	Ldb1	19	46020009	46033653	-	4606	protein_coding	LIM domain binding 1 [Source:MGI Symbol;Acc:MGI:894762]	-
ENSMUSG00000028976	20.9932	57.8934	-1.45826	7.77755e-08	1.5732e-06	Slc2a5	4	150203740	150228626	+	3402	protein_coding	solute carrier family 2 (facilitated glucose transporter), member 5 [Source:MGI Symbol;Acc:MGI:1928369]	-
ENSMUSG00000068696	1854.03	2585.21	-0.47959	7.80869e-08	1.57815e-06	Gpr88	3	116043303	116047152	-	3504	protein_coding	G-protein coupled receptor 88 [Source:MGI Symbol;Acc:MGI:1927653]	-
ENSMUSG00000037400	2261.22	1512.07	0.580379	7.82087e-08	1.57927e-06	Atp11b	3	35808255	35910425	+	9176	protein_coding	ATPase, class VI, type 11B [Source:MGI Symbol;Acc:MGI:1923545]	-
ENSMUSG00000041439	1255.54	1536.96	-0.292152	7.83549e-08	1.58088e-06	Mfsd6	1	52695445	52766621	-	8231	protein_coding	major facilitator superfamily domain containing 6 [Source:MGI Symbol;Acc:MGI:1922925]	-
ENSMUSG00000025498	59.3164	23.8592	1.31441	7.84869e-08	1.5822e-06	Irf7	7	140842619	140846394	-	3776	protein_coding	interferon regulatory factor 7 [Source:MGI Symbol;Acc:MGI:1859212]	IRF
ENSMUSG00000046807	270.26	389.608	-0.527919	7.89806e-08	1.5908e-06	Lrrc75b	10	75385957	75396164	-	4603	protein_coding	leucine rich repeat containing 75B [Source:MGI Symbol;Acc:MGI:2143657]	-
ENSMUSG00000027132	286.743	201.304	0.51047	7.96299e-08	1.60252e-06	Katnbl1	2	112209556	112244585	+	4051	protein_coding	katanin p80 subunit B like 1 [Source:MGI Symbol;Acc:MGI:1919675]	-
ENSMUSG00000017724	105.735	181.458	-0.778903	8.02374e-08	1.61338e-06	Etv4	11	101660568	101676197	-	3104	protein_coding	ets variant 4 [Source:MGI Symbol;Acc:MGI:99423]	ETS
ENSMUSG00000024240	779.431	594.671	0.390395	8.08188e-08	1.62369e-06	Epc1	18	6435951	6516108	-	4475	protein_coding	enhancer of polycomb homolog 1 [Source:MGI Symbol;Acc:MGI:1278322]	-
ENSMUSG00000059325	276.839	435.089	-0.651977	8.12837e-08	1.63165e-06	Hopx	5	77234835	77262968	-	1516	protein_coding	HOP homeobox [Source:MGI Symbol;Acc:MGI:1916782]	Homeobox
ENSMUSG00000028545	184.243	114.965	0.679966	8.13669e-08	1.63194e-06	Bend5	4	111272203	111317495	+	2105	protein_coding	BEN domain containing 5 [Source:MGI Symbol;Acc:MGI:1914871]	-
ENSMUSG00000030894	988.543	1324.41	-0.421818	8.16181e-08	1.63303e-06	Tpp1	7	105394018	105401442	-	5164	protein_coding	tripeptidyl peptidase I [Source:MGI Symbol;Acc:MGI:1336194]	-
ENSMUSG00000038024	615.774	440.037	0.484322	8.16268e-08	1.63303e-06	Dennd4c	4	86666792	86768840	+	8482	protein_coding	DENN/MADD domain containing 4C [Source:MGI Symbol;Acc:MGI:1914769]	-
ENSMUSG00000038127	1855.52	1438.26	0.367041	8.16272e-08	1.63303e-06	Ccdc50	16	27207619	27270968	+	9164	protein_coding	coiled-coil domain containing 50 [Source:MGI Symbol;Acc:MGI:1914751]	-
ENSMUSG00000029276	242.396	165.124	0.553325	8.18468e-08	1.63604e-06	Glmn	5	107696833	107745754	-	2688	protein_coding	glomulin, FKBP associated protein [Source:MGI Symbol;Acc:MGI:2141180]	-
ENSMUSG00000029730	354.533	229.766	0.62771	8.30818e-08	1.65933e-06	Mcm7	5	138162845	138170684	-	4426	protein_coding	minichromosome maintenance complex component 7 [Source:MGI Symbol;Acc:MGI:1298398]	-
ENSMUSG00000048240	2369.36	3312.51	-0.483459	8.32401e-08	1.66109e-06	Gng7	10	80784458	80850779	-	3786	protein_coding	guanine nucleotide binding protein (G protein), gamma 7 [Source:MGI Symbol;Acc:MGI:95787]	-
ENSMUSG00000039713	816.506	617.073	0.404269	8.33927e-08	1.66274e-06	Plekhg5	4	152156955	152199857	+	5430	protein_coding	pleckstrin homology domain containing, family G (with RhoGef domain) member 5 [Source:MGI Symbol;Acc:MGI:2652860]	-
ENSMUSG00000020954	1760.64	1443.61	0.286054	8.47437e-08	1.68826e-06	Strn3	12	51656415	51738680	-	6646	protein_coding	striatin, calmodulin binding protein 3 [Source:MGI Symbol;Acc:MGI:2151064]	-
ENSMUSG00000023030	841.649	646.351	0.380572	8.51714e-08	1.69532e-06	Slc11a2	15	100285779	100322953	-	6354	protein_coding	solute carrier family 11 (proton-coupled divalent metal ion transporters), member 2 [Source:MGI Symbol;Acc:MGI:1345279]	-
ENSMUSG00000040420	670.996	483.766	0.472591	8.52407e-08	1.69532e-06	Cdh18	15	22549108	23474504	+	4554	protein_coding	cadherin 18 [Source:MGI Symbol;Acc:MGI:1344366]	-
ENSMUSG00000006711	383.729	557.279	-0.53885	8.56914e-08	1.70286e-06	D130043K22Rik	13	25029118	25085253	+	5276	protein_coding	RIKEN cDNA D130043K22 gene [Source:MGI Symbol;Acc:MGI:3036268]	-
ENSMUSG00000047261	2938.94	3647.97	-0.311891	8.59594e-08	1.70675e-06	Gap43	16	42068805	42161014	-	1523	protein_coding	growth associated protein 43 [Source:MGI Symbol;Acc:MGI:95639]	-
ENSMUSG00000069895	1118.18	796.935	0.488518	8.60464e-08	1.70705e-06	Atxn1l	8	110453083	110464371	-	7526	protein_coding	ataxin 1-like [Source:MGI Symbol;Acc:MGI:3694797]	-
ENSMUSG00000059518	303.021	448.583	-0.565114	8.61927e-08	1.70853e-06	Znhit1	5	137011018	137016875	-	1860	protein_coding	zinc finger, HIT domain containing 1 [Source:MGI Symbol;Acc:MGI:1917353]	-
ENSMUSG00000038025	922.581	695.898	0.406643	8.66277e-08	1.71572e-06	Phf2	13	48955226	49024595	-	5494	protein_coding	PHD finger protein 2 [Source:MGI Symbol;Acc:MGI:1338034]	-
ENSMUSG00000018537	242.999	156.462	0.635755	8.75993e-08	1.73216e-06	Pcgf2	11	97579649	97591323	-	3526	protein_coding	polycomb group ring finger 2 [Source:MGI Symbol;Acc:MGI:99161]	-
ENSMUSG00000033014	1840.83	1500.44	0.294848	8.76035e-08	1.73216e-06	Trim33	3	103186609	103266091	+	9805	protein_coding	tripartite motif-containing 33 [Source:MGI Symbol;Acc:MGI:2137357]	-
ENSMUSG00000038264	1432.33	2078.87	-0.537265	8.80979e-08	1.74048e-06	Sema7a	9	57847395	57870148	+	3298	protein_coding	sema domain, immunoglobulin domain (Ig), and GPI membrane anchor, (semaphorin) 7A [Source:MGI Symbol;Acc:MGI:1306826]	-
ENSMUSG00000035757	369.673	253.728	0.543163	8.92271e-08	1.76133e-06	Selenoo	15	88973287	88984543	+	3744	protein_coding	selenoprotein O [Source:MGI Symbol;Acc:MGI:1919007]	-
ENSMUSG00000061244	1859.58	1454.01	0.354754	8.99714e-08	1.77454e-06	Exoc5	14	49241547	49304110	-	17988	protein_coding	exocyst complex component 5 [Source:MGI Symbol;Acc:MGI:2145645]	-
ENSMUSG00000002279	168.167	257.052	-0.612001	9.0255e-08	1.77866e-06	Lmf1	17	25798059	25881800	+	13589	protein_coding	lipase maturation factor 1 [Source:MGI Symbol;Acc:MGI:1923733]	-
ENSMUSG00000024197	194.832	307.999	-0.660368	9.06882e-08	1.78537e-06	Plin3	17	56584476	56599873	-	3786	protein_coding	perilipin 3 [Source:MGI Symbol;Acc:MGI:1914155]	-
ENSMUSG00000042851	416.224	266.347	0.64493	9.07457e-08	1.78537e-06	Zc3h6	2	128809322	128860483	+	5668	protein_coding	zinc finger CCCH type containing 6 [Source:MGI Symbol;Acc:MGI:1926001]	-
ENSMUSG00000031813	380.719	266.171	0.516598	9.27075e-08	1.82245e-06	Mvb12a	8	71995566	72000729	+	3077	protein_coding	multivesicular body subunit 12A [Source:MGI Symbol;Acc:MGI:1920961]	-
ENSMUSG00000038446	995.597	783.432	0.34609	9.45662e-08	1.85745e-06	Cdc40	10	40707617	40759307	-	8196	protein_coding	cell division cycle 40 [Source:MGI Symbol;Acc:MGI:1918963]	-
ENSMUSG00000098112	20.2226	47.4532	-1.22871	9.54488e-08	1.87324e-06	Bin2	15	100538958	100567434	-	2704	protein_coding	bridging integrator 2 [Source:MGI Symbol;Acc:MGI:3611448]	-
ENSMUSG00000020739	496.685	372.484	0.415405	9.65718e-08	1.89372e-06	Nup85	11	115455260	115474811	+	3385	protein_coding	nucleoporin 85 [Source:MGI Symbol;Acc:MGI:3046173]	-
ENSMUSG00000027692	3890.65	2899.66	0.424072	9.74296e-08	1.90896e-06	Tnik	3	28317363	28730007	+	19282	protein_coding	TRAF2 and NCK interacting kinase [Source:MGI Symbol;Acc:MGI:1916264]	-
ENSMUSG00000002459	246.451	355.194	-0.528594	9.78851e-08	1.91631e-06	Rgs20	1	4979799	5140508	-	4239	protein_coding	regulator of G-protein signaling 20 [Source:MGI Symbol;Acc:MGI:1929866]	-
ENSMUSG00000028759	4120.58	3489.99	0.239702	9.82162e-08	1.9212e-06	Hp1bp3	4	137943607	137971994	+	8433	protein_coding	heterochromatin protein 1, binding protein 3 [Source:MGI Symbol;Acc:MGI:109369]	-
ENSMUSG00000024261	4867.44	4106.18	0.245348	9.83825e-08	1.92287e-06	Syt4	18	31570861	31580459	-	3892	protein_coding	synaptotagmin IV [Source:MGI Symbol;Acc:MGI:101759]	-
ENSMUSG00000041762	951.295	1298.01	-0.448381	9.97801e-08	1.94858e-06	Gpr155	2	73171850	73216916	-	6679	protein_coding	G protein-coupled receptor 155 [Source:MGI Symbol;Acc:MGI:1915776]	-
ENSMUSG00000018593	21195.4	15200.6	0.479614	1.00057e-07	1.95239e-06	Sparc	11	55285326	55314009	-	3788	protein_coding	secreted acidic cysteine rich glycoprotein [Source:MGI Symbol;Acc:MGI:98373]	-
ENSMUSG00000101970	375.776	231.604	0.698741	1.0027e-07	1.95493e-06	Chaserr	7	73189549	73208143	-	8022	lncRNA	CHD2 adjacent suppressive regulatory RNA [Source:MGI Symbol;Acc:MGI:1916420]	-
ENSMUSG00000032553	548.834	694.704	-0.33979	1.00711e-07	1.96193e-06	Srprb	9	103065231	103079336	-	4287	protein_coding	signal recognition particle receptor, B subunit [Source:MGI Symbol;Acc:MGI:102964]	-
ENSMUSG00000035606	47.6506	98.6543	-1.05064	1.01611e-07	1.97783e-06	Ky	9	102382949	102423438	+	5879	protein_coding	kyphoscoliosis peptidase [Source:MGI Symbol;Acc:MGI:96709]	-
ENSMUSG00000078429	1586.27	1189.61	0.415382	1.02387e-07	1.9913e-06	Ctdsp2	10	126814586	126835844	+	5524	protein_coding	CTD (carboxy-terminal domain, RNA polymerase II, polypeptide A) small phosphatase 2 [Source:MGI Symbol;Acc:MGI:1098748]	-
ENSMUSG00000034799	2576.89	3478.11	-0.432773	1.02695e-07	1.9942e-06	Unc13a	8	72077061	72124401	-	12623	protein_coding	unc-13 homolog A [Source:MGI Symbol;Acc:MGI:3051532]	-
ENSMUSG00000039834	398.306	279.601	0.50974	1.02704e-07	1.9942e-06	Zfp335	2	164733802	164753677	-	4743	protein_coding	zinc finger protein 335 [Source:MGI Symbol;Acc:MGI:2682313]	zf-C2H2
ENSMUSG00000003808	498.708	369.28	0.433288	1.02807e-07	1.99458e-06	Farsa	8	85583618	85595886	+	4538	protein_coding	phenylalanyl-tRNA synthetase, alpha subunit [Source:MGI Symbol;Acc:MGI:1913840]	-
ENSMUSG00000020092	265.987	169.068	0.653127	1.03317e-07	2.00283e-06	Pald1	10	61155435	61219309	-	4535	protein_coding	phosphatase domain containing, paladin 1 [Source:MGI Symbol;Acc:MGI:1351623]	-
ENSMUSG00000086844	1.49368	15.3179	-3.36792	1.04234e-07	2.01895e-06	B230206H07Rik	7	140939054	140945104	-	4747	lncRNA	RIKEN cDNA B230206H07 gene [Source:MGI Symbol;Acc:MGI:2444929]	-
ENSMUSG00000026484	881.645	611.568	0.527857	1.04655e-07	2.02547e-06	Rnf2	1	151333755	151376706	-	4127	protein_coding	ring finger protein 2 [Source:MGI Symbol;Acc:MGI:1101759]	-
ENSMUSG00000085511	19.8843	2.51446	2.98033	1.05681e-07	2.04365e-06	Gm11738	11	118005681	118009105	+	2158	lncRNA	predicted gene 11738 [Source:MGI Symbol;Acc:MGI:3650365]	-
ENSMUSG00000017754	488.801	751.272	-0.620664	1.0616e-07	2.05124e-06	Pltp	2	164681438	164699631	-	2562	protein_coding	phospholipid transfer protein [Source:MGI Symbol;Acc:MGI:103151]	-
ENSMUSG00000021665	813.998	1101.86	-0.436877	1.06405e-07	2.0543e-06	Hexb	13	97312839	97334865	-	1906	protein_coding	hexosaminidase B [Source:MGI Symbol;Acc:MGI:96074]	-
ENSMUSG00000030350	784.01	1058.93	-0.434135	1.07598e-07	2.07565e-06	Prmt8	6	127665974	127746435	-	2724	protein_coding	protein arginine N-methyltransferase 8 [Source:MGI Symbol;Acc:MGI:3043083]	-
ENSMUSG00000056492	1174.78	837.418	0.488734	1.10718e-07	2.13411e-06	Adgrf5	17	43671342	43770448	+	9010	protein_coding	adhesion G protein-coupled receptor F5 [Source:MGI Symbol;Acc:MGI:2182928]	-
ENSMUSG00000029875	309.628	472.459	-0.609828	1.12008e-07	2.15723e-06	Ccdc184	15	98065039	98068015	+	2977	protein_coding	coiled-coil domain containing 184 [Source:MGI Symbol;Acc:MGI:2146066]	-
ENSMUSG00000036561	1853.57	1512.07	0.293846	1.12503e-07	2.165e-06	Ppp6r2	15	89095756	89171213	+	9345	protein_coding	protein phosphatase 6, regulatory subunit 2 [Source:MGI Symbol;Acc:MGI:1918724]	-
ENSMUSG00000025474	750.433	571.955	0.392033	1.12606e-07	2.16523e-06	Tubgcp2	7	139575868	139616582	-	3980	protein_coding	tubulin, gamma complex associated protein 2 [Source:MGI Symbol;Acc:MGI:1921487]	-
ENSMUSG00000000184	650.615	907.788	-0.481617	1.12714e-07	2.16556e-06	Ccnd2	6	127102125	127129156	-	9409	protein_coding	cyclin D2 [Source:MGI Symbol;Acc:MGI:88314]	-
ENSMUSG00000024533	4115.38	3244.69	0.342991	1.13017e-07	2.16961e-06	Spire1	18	67621279	67743860	-	7766	protein_coding	spire type actin nucleation factor 1 [Source:MGI Symbol;Acc:MGI:1915416]	-
ENSMUSG00000032507	385.685	547.301	-0.505866	1.13133e-07	2.1701e-06	Fbxl2	9	113792705	113875259	-	4444	protein_coding	F-box and leucine-rich repeat protein 2 [Source:MGI Symbol;Acc:MGI:1919429]	-
ENSMUSG00000032577	27.5011	62.3446	-1.17792	1.13604e-07	2.17736e-06	Mapkapk3	9	107132126	107167076	-	5542	protein_coding	mitogen-activated protein kinase-activated protein kinase 3 [Source:MGI Symbol;Acc:MGI:2143163]	-
ENSMUSG00000109216	32.9272	10.3972	1.66431	1.1453e-07	2.19334e-06	Gm44907	7	90106460	90108092	+	1633	TEC	predicted gene 44907 [Source:MGI Symbol;Acc:MGI:5753483]	-
ENSMUSG00000101939	44.352	260.758	-1.00134	1.15874e-07	2.21729e-06	Gm28438	1	24651856	24652200	-	345	unprocessed_pseudogene	predicted gene 28438 [Source:MGI Symbol;Acc:MGI:5579144]	-
ENSMUSG00000053004	102.427	190.686	-0.898745	1.17726e-07	2.25092e-06	Hrh1	6	114374897	114460257	+	4450	protein_coding	histamine receptor H1 [Source:MGI Symbol;Acc:MGI:107619]	-
ENSMUSG00000020389	285.811	179.281	0.673318	1.18082e-07	2.25591e-06	Cdkl3	11	51895048	51980611	+	5360	protein_coding	cyclin-dependent kinase-like 3 [Source:MGI Symbol;Acc:MGI:2388268]	-
ENSMUSG00000006289	203.448	318.81	-0.647645	1.19485e-07	2.28087e-06	Osgep	14	51143935	51162350	-	4933	protein_coding	O-sialoglycoprotein endopeptidase [Source:MGI Symbol;Acc:MGI:1913496]	-
ENSMUSG00000022742	668.682	947.994	-0.504016	1.19816e-07	2.28535e-06	Cpox	16	58490655	58537999	+	6661	protein_coding	coproporphyrinogen oxidase [Source:MGI Symbol;Acc:MGI:104841]	-
ENSMUSG00000034681	1593.93	1300.47	0.293952	1.20561e-07	2.29773e-06	Rnps1	17	24633539	24644875	+	5131	protein_coding	RNA binding protein with serine rich domain 1 [Source:MGI Symbol;Acc:MGI:97960]	-
ENSMUSG00000018415	1119.28	1376.71	-0.298652	1.20733e-07	2.29916e-06	Gid4	11	60307971	60341753	+	4864	protein_coding	GID complex subunit 4, VID24 homolog [Source:MGI Symbol;Acc:MGI:1914021]	-
ENSMUSG00000038150	1133.6	730.709	0.633612	1.21543e-07	2.31272e-06	Ormdl3	11	98472082	98478194	-	2184	protein_coding	ORM1-like 3 (S. cerevisiae) [Source:MGI Symbol;Acc:MGI:1913862]	-
ENSMUSG00000099875	34.7666	11.0989	1.65409	1.22661e-07	2.33212e-06	Rbm3-ps	1	150141286	150141750	-	465	processed_pseudogene	RNA binding motif (RNP1, RRM) protein 3 [Source:MGI Symbol;Acc:MGI:3642874]	-
ENSMUSG00000014850	585.242	425.278	0.461013	1.23652e-07	2.34908e-06	Msh3	13	92348380	92491511	-	11254	protein_coding	mutS homolog 3 [Source:MGI Symbol;Acc:MGI:109519]	-
ENSMUSG00000001419	3327.75	2692.01	0.30564	1.31266e-07	2.49175e-06	Mef2d	3	88049679	88079393	+	5985	protein_coding	myocyte enhancer factor 2D [Source:MGI Symbol;Acc:MGI:99533]	SRF
ENSMUSG00000002625	989.697	716.772	0.465556	1.31481e-07	2.49383e-06	Akap8l	17	32540398	32569581	-	5073	protein_coding	A kinase (PRKA) anchor protein 8-like [Source:MGI Symbol;Acc:MGI:1860606]	-
ENSMUSG00000026893	128.983	204.754	-0.665355	1.31734e-07	2.49664e-06	Gca	2	62494629	62524453	+	3409	protein_coding	grancalcin [Source:MGI Symbol;Acc:MGI:1918521]	-
ENSMUSG00000036817	1476.67	1184.43	0.318216	1.32026e-07	2.50018e-06	Sun1	5	139186392	139235595	+	7596	protein_coding	Sad1 and UNC84 domain containing 1 [Source:MGI Symbol;Acc:MGI:1924303]	-
ENSMUSG00000062591	10039.8	14118.9	-0.491908	1.32312e-07	2.50359e-06	Tubb4a	17	57387066	57394782	-	2228	protein_coding	tubulin, beta 4A class IVA [Source:MGI Symbol;Acc:MGI:107848]	-
ENSMUSG00000038371	1570.6	1139.63	0.46278	1.33993e-07	2.53339e-06	Sbf2	7	109907220	110214129	-	14783	protein_coding	SET binding factor 2 [Source:MGI Symbol;Acc:MGI:1921831]	-
ENSMUSG00000027223	4973.54	6186.49	-0.314838	1.35882e-07	2.56501e-06	Mapk8ip1	2	92214021	92231608	-	4644	protein_coding	mitogen-activated protein kinase 8 interacting protein 1 [Source:MGI Symbol;Acc:MGI:1309464]	-
ENSMUSG00000045962	3155.2	4230.89	-0.423278	1.35957e-07	2.56501e-06	Wnk1	6	119900930	120015633	-	22825	protein_coding	WNK lysine deficient protein kinase 1 [Source:MGI Symbol;Acc:MGI:2442092]	-
ENSMUSG00000020096	45.639	90.3802	-0.987789	1.3599e-07	2.56501e-06	Tbata	10	61007733	61024620	+	2426	protein_coding	thymus, brain and testes associated [Source:MGI Symbol;Acc:MGI:1923820]	-
ENSMUSG00000038555	1326.88	1680.81	-0.341085	1.38643e-07	2.61299e-06	Reep2	18	34973642	34980516	+	1926	protein_coding	receptor accessory protein 2 [Source:MGI Symbol;Acc:MGI:2385070]	-
ENSMUSG00000022521	1376.55	1018.07	0.435191	1.39536e-07	2.62772e-06	Crebbp	16	3899192	4031861	-	13540	protein_coding	CREB binding protein [Source:MGI Symbol;Acc:MGI:1098280]	-
ENSMUSG00000013921	9265.37	7607.19	0.284481	1.39909e-07	2.63267e-06	Clip3	7	29991153	30007792	+	3935	protein_coding	CAP-GLY domain containing linker protein 3 [Source:MGI Symbol;Acc:MGI:1923936]	-
ENSMUSG00000040562	49.9491	22.2532	1.17155	1.40073e-07	2.63366e-06	Gstm2	3	107889018	107893769	-	1679	protein_coding	glutathione S-transferase, mu 2 [Source:MGI Symbol;Acc:MGI:95861]	-
ENSMUSG00000032098	7.44565	0	5.27798	1.40205e-07	2.63406e-06	Treh	9	44584530	44597602	+	2048	protein_coding	trehalase (brush-border membrane glycoprotein) [Source:MGI Symbol;Acc:MGI:1926230]	-
ENSMUSG00000029595	48.5898	88.1821	-0.8562	1.40375e-07	2.63517e-06	Lhx5	5	120569764	120579288	+	2689	protein_coding	LIM homeobox protein 5 [Source:MGI Symbol;Acc:MGI:107792]	Homeobox
ENSMUSG00000074406	305.047	184.351	0.727137	1.40566e-07	2.6355e-06	Zfp628	7	4918216	4925001	+	3523	protein_coding	zinc finger protein 628 [Source:MGI Symbol;Acc:MGI:2665174]	zf-C2H2
ENSMUSG00000038173	511.534	833.34	-0.704289	1.40615e-07	2.6355e-06	Enpp6	8	47439922	47549797	+	6412	protein_coding	ectonucleotide pyrophosphatase/phosphodiesterase 6 [Source:MGI Symbol;Acc:MGI:2445171]	-
ENSMUSG00000005125	1222.21	1672.15	-0.451923	1.41302e-07	2.6463e-06	Ndrg1	15	66801167	66841489	-	6596	protein_coding	N-myc downstream regulated gene 1 [Source:MGI Symbol;Acc:MGI:1341799]	-
ENSMUSG00000030397	1447.24	1124.55	0.363685	1.41453e-07	2.64703e-06	Mark4	7	19158700	19192746	-	4735	protein_coding	MAP/microtubule affinity regulating kinase 4 [Source:MGI Symbol;Acc:MGI:1920955]	-
ENSMUSG00000021895	1460.59	1179.41	0.308332	1.43283e-07	2.67899e-06	Arhgef3	14	26836856	27125868	+	4527	protein_coding	Rho guanine nucleotide exchange factor (GEF) 3 [Source:MGI Symbol;Acc:MGI:1918954]	-
ENSMUSG00000039456	602.288	453.47	0.409511	1.43386e-07	2.67899e-06	Morc3	16	93629009	93672961	+	5430	protein_coding	microrchidia 3 [Source:MGI Symbol;Acc:MGI:2136841]	-
ENSMUSG00000040552	76.2161	31.7771	1.26097	1.43807e-07	2.68473e-06	C3ar1	6	122824097	122833120	-	4305	protein_coding	complement component 3a receptor 1 [Source:MGI Symbol;Acc:MGI:1097680]	-
ENSMUSG00000029359	307.025	436.639	-0.507764	1.44891e-07	2.70284e-06	Tesc	5	118165808	118199943	+	1591	protein_coding	tescalcin [Source:MGI Symbol;Acc:MGI:1930803]	-
ENSMUSG00000034341	4962.31	4114.58	0.270359	1.45384e-07	2.70991e-06	Wbp2	11	115969399	115977821	-	3177	protein_coding	WW domain binding protein 2 [Source:MGI Symbol;Acc:MGI:104709]	-
ENSMUSG00000003500	426.993	610.611	-0.516547	1.45616e-07	2.71211e-06	Impdh1	6	29200433	29216363	-	3294	protein_coding	inosine monophosphate dehydrogenase 1 [Source:MGI Symbol;Acc:MGI:96567]	-
ENSMUSG00000028633	711.639	903.723	-0.344689	1.4928e-07	2.77818e-06	Ctps	4	120397065	120427473	-	3316	protein_coding	cytidine 5'-triphosphate synthase [Source:MGI Symbol;Acc:MGI:1858304]	-
ENSMUSG00000039328	226.401	354.201	-0.645211	1.52484e-07	2.83559e-06	Rnf122	8	31601848	31621510	+	9012	protein_coding	ring finger protein 122 [Source:MGI Symbol;Acc:MGI:1916117]	-
ENSMUSG00000029821	547.324	429.262	0.349962	1.5302e-07	2.84332e-06	Gsdme	6	50165868	50240842	-	12742	protein_coding	gasdermin E [Source:MGI Symbol;Acc:MGI:1889850]	-
ENSMUSG00000028937	3075.75	3939.72	-0.35712	1.54592e-07	2.87028e-06	Acot7	4	152262591	152356312	+	2124	protein_coding	acyl-CoA thioesterase 7 [Source:MGI Symbol;Acc:MGI:1917275]	-
ENSMUSG00000107283	254.276	371.373	-0.546087	1.56237e-07	2.89857e-06	Mpv17	5	31297998	31311595	-	3214	protein_coding	MpV17 mitochondrial inner membrane protein [Source:MGI Symbol;Acc:MGI:97138]	-
ENSMUSG00000041360	415.579	612.501	-0.560158	1.59321e-07	2.95347e-06	Pum3	19	27366098	27407225	-	8626	protein_coding	pumilio RNA-binding family member 3 [Source:MGI Symbol;Acc:MGI:106253]	-
ENSMUSG00000041763	1603.41	1294.22	0.308549	1.60934e-07	2.98105e-06	Tpp2	1	43972807	44042160	+	10078	protein_coding	tripeptidyl peptidase II [Source:MGI Symbol;Acc:MGI:102724]	-
ENSMUSG00000022800	2235.82	1892.4	0.24072	1.62404e-07	3.00593e-06	Fyttd1	16	32697870	32729245	+	6633	protein_coding	forty-two-three domain containing 1 [Source:MGI Symbol;Acc:MGI:1917955]	-
ENSMUSG00000034112	34.7689	10.5772	1.70855	1.63201e-07	3.01692e-06	Atp2c2	8	120426748	120484456	+	3222	protein_coding	ATPase, Ca++ transporting, type 2C, member 2 [Source:MGI Symbol;Acc:MGI:1916297]	-
ENSMUSG00000028790	1594.95	2057.98	-0.367847	1.63252e-07	3.01692e-06	Khdrbs1	4	129596957	129636096	-	6419	protein_coding	KH domain containing, RNA binding, signal transduction associated 1 [Source:MGI Symbol;Acc:MGI:893579]	-
ENSMUSG00000087590	115.887	50.4668	1.19926	1.64033e-07	3.029e-06	Epb41l4aos	18	33927889	33929050	+	1162	lncRNA	erythrocyte membrane protein band 4.1 like 4a, opposite strand [Source:MGI Symbol;Acc:MGI:1916999]	-
ENSMUSG00000039703	1415.02	1177.17	0.265683	1.64331e-07	3.03215e-06	Nploc4	11	120271196	120328534	-	4776	protein_coding	NPL4 homolog, ubiquitin recognition factor [Source:MGI Symbol;Acc:MGI:2679787]	-
ENSMUSG00000036459	102.389	58.4622	0.808098	1.65752e-07	3.05598e-06	Wtip	7	33808968	33832693	-	2383	protein_coding	WT1 interacting protein [Source:MGI Symbol;Acc:MGI:2141920]	-
ENSMUSG00000033706	288.829	385.301	-0.414255	1.67049e-07	3.07752e-06	Smyd5	6	85408971	85423417	+	5849	protein_coding	SET and MYND domain containing 5 [Source:MGI Symbol;Acc:MGI:108048]	-
ENSMUSG00000041895	314.879	433.67	-0.462467	1.67421e-07	3.08198e-06	Wipi1	11	109464157	109502793	-	4410	protein_coding	WD repeat domain, phosphoinositide interacting 1 [Source:MGI Symbol;Acc:MGI:1261864]	-
ENSMUSG00000052609	352.046	476.867	-0.437174	1.68019e-07	3.08923e-06	Plekhg3	12	76577665	76627262	+	11727	protein_coding	pleckstrin homology domain containing, family G (with RhoGef domain) member 3 [Source:MGI Symbol;Acc:MGI:2388284]	-
ENSMUSG00000082310	12.5981	0.713743	4.09058	1.68075e-07	3.08923e-06	Gm12904	4	123731897	123733295	+	1399	processed_pseudogene	predicted gene 12904 [Source:MGI Symbol;Acc:MGI:3650403]	-
ENSMUSG00000036273	689.097	941.15	-0.449961	1.6823e-07	3.08968e-06	Lrrk2	15	91557378	91700323	+	11834	protein_coding	leucine-rich repeat kinase 2 [Source:MGI Symbol;Acc:MGI:1913975]	-
ENSMUSG00000024059	1120.4	851.955	0.395659	1.70053e-07	3.12075e-06	Clip4	17	72075468	72171268	+	8514	protein_coding	CAP-GLY domain containing linker protein family, member 4 [Source:MGI Symbol;Acc:MGI:1919100]	-
ENSMUSG00000019254	1717.23	1252.23	0.45566	1.70501e-07	3.12655e-06	Ppp1r12c	7	4484519	4504679	-	4960	protein_coding	protein phosphatase 1, regulatory subunit 12C [Source:MGI Symbol;Acc:MGI:1924258]	-
ENSMUSG00000037376	627.229	440.62	0.509833	1.72069e-07	3.15288e-06	Trmt6	2	132646127	132657975	-	5384	protein_coding	tRNA methyltransferase 6 [Source:MGI Symbol;Acc:MGI:1914176]	-
ENSMUSG00000020671	2550.28	3030.22	-0.24882	1.72543e-07	3.15912e-06	Rab10	12	3297428	3359969	-	3513	protein_coding	RAB10, member RAS oncogene family [Source:MGI Symbol;Acc:MGI:105066]	-
ENSMUSG00000068748	5165.32	6609.95	-0.355885	1.76278e-07	3.22501e-06	Ptprz1	6	22875501	23052915	+	14245	protein_coding	protein tyrosine phosphatase, receptor type Z, polypeptide 1 [Source:MGI Symbol;Acc:MGI:97816]	-
ENSMUSG00000039611	895.724	1164.61	-0.378149	1.77733e-07	3.24725e-06	Pgap4	4	49584506	49597876	-	3325	protein_coding	post-GPI attachment to proteins GalNAc transferase 4 [Source:MGI Symbol;Acc:MGI:1914313]	-
ENSMUSG00000031221	838.474	565.185	0.569288	1.77863e-07	3.24725e-06	Igbp1	X	99537897	99559731	+	5717	protein_coding	immunoglobulin (CD79A) binding protein 1 [Source:MGI Symbol;Acc:MGI:1346500]	-
ENSMUSG00000025980	2511.73	3008.08	-0.260299	1.77927e-07	3.24725e-06	Hspd1	1	55116994	55127402	-	2642	protein_coding	heat shock protein 1 (chaperonin) [Source:MGI Symbol;Acc:MGI:96242]	-
ENSMUSG00000027524	58.637	114.849	-0.969353	1.7804e-07	3.24725e-06	Edn3	2	174602412	174625835	+	4113	protein_coding	endothelin 3 [Source:MGI Symbol;Acc:MGI:95285]	-
ENSMUSG00000031967	435.332	603.546	-0.47193	1.78449e-07	3.25221e-06	Afg3l1	8	124204642	124230655	+	4757	protein_coding	AFG3-like AAA ATPase 1 [Source:MGI Symbol;Acc:MGI:1928277]	-
ENSMUSG00000031333	960.538	1202.14	-0.324081	1.80341e-07	3.28418e-06	Abcb7	X	103324263	103457462	-	5905	protein_coding	ATP-binding cassette, sub-family B (MDR/TAP), member 7 [Source:MGI Symbol;Acc:MGI:109533]	-
ENSMUSG00000020463	1685.6	1284.56	0.391948	1.81334e-07	3.29973e-06	Ppp4r3b	11	29122890	29170797	+	5694	protein_coding	protein phosphatase 4 regulatory subunit 3B [Source:MGI Symbol;Acc:MGI:2144474]	-
ENSMUSG00000062209	1090.64	1491.08	-0.451305	1.81886e-07	3.30723e-06	Erbb4	1	68071345	69147218	-	12355	protein_coding	erb-b2 receptor tyrosine kinase 4 [Source:MGI Symbol;Acc:MGI:104771]	-
ENSMUSG00000120789	43.3004	81.9083	-0.919098	1.83036e-07	3.32559e-06	ENSMUSG00000120789	X	162741746	162756067	+	1087	lncRNA	novel transcript	-
ENSMUSG00000023122	12.9071	0.753354	4.11407	1.84131e-07	3.34294e-06	Sult1c2	17	54136665	54153367	-	1846	protein_coding	sulfotransferase family, cytosolic, 1C, member 2 [Source:MGI Symbol;Acc:MGI:1916333]	-
ENSMUSG00000032026	585.577	774.781	-0.404164	1.84599e-07	3.34887e-06	Rexo2	9	48379812	48391923	-	3385	protein_coding	RNA exonuclease 2 [Source:MGI Symbol;Acc:MGI:1888981]	-
ENSMUSG00000005089	41280.4	54017.4	-0.387973	1.88121e-07	3.41016e-06	Slc1a2	2	102489004	102621129	+	13133	protein_coding	solute carrier family 1 (glial high affinity glutamate transporter), member 2 [Source:MGI Symbol;Acc:MGI:101931]	-
ENSMUSG00000026930	1257.34	895.114	0.48997	1.88867e-07	3.42106e-06	Gpsm1	2	26205527	26238249	+	5383	protein_coding	G-protein signalling modulator 1 (AGS3-like, C. elegans) [Source:MGI Symbol;Acc:MGI:1915089]	-
ENSMUSG00000021902	119.899	69.8316	0.781628	1.91665e-07	3.46912e-06	Phf7	14	30959646	30973274	-	5284	protein_coding	PHD finger protein 7 [Source:MGI Symbol;Acc:MGI:1919088]	-
ENSMUSG00000028277	2957.99	2390.46	0.30757	1.9257e-07	3.48283e-06	Ube2j1	4	33031416	33052363	+	3530	protein_coding	ubiquitin-conjugating enzyme E2J 1 [Source:MGI Symbol;Acc:MGI:1926245]	-
ENSMUSG00000019979	370.008	274.03	0.433795	1.93297e-07	3.49331e-06	Apaf1	10	90825173	90918632	-	9028	protein_coding	apoptotic peptidase activating factor 1 [Source:MGI Symbol;Acc:MGI:1306796]	-
ENSMUSG00000027663	1561.64	2111.05	-0.435103	1.95027e-07	3.5219e-06	Zmat3	3	32388941	32420163	-	11435	protein_coding	zinc finger matrin type 3 [Source:MGI Symbol;Acc:MGI:1195270]	zf-C2H2
ENSMUSG00000029716	92.1579	47.0627	0.970167	1.97412e-07	3.56226e-06	Tfr2	5	137568102	137585743	+	4336	protein_coding	transferrin receptor 2 [Source:MGI Symbol;Acc:MGI:1354956]	-
ENSMUSG00000050796	168.229	262.053	-0.639981	1.9775e-07	3.56565e-06	B3galt6	4	156073923	156077106	-	3184	protein_coding	UDP-Gal:betaGal beta 1,3-galactosyltransferase, polypeptide 6 [Source:MGI Symbol;Acc:MGI:2152819]	-
ENSMUSG00000012114	956.037	755.621	0.340057	1.99904e-07	3.60176e-06	Med15	16	17469072	17550755	-	11642	protein_coding	mediator complex subunit 15 [Source:MGI Symbol;Acc:MGI:2137379]	-
ENSMUSG00000045036	59.0321	28.2781	1.06284	2.0056e-07	3.61084e-06	Tmem232	17	65562994	65847777	-	3134	protein_coding	transmembrane protein 232 [Source:MGI Symbol;Acc:MGI:2685786]	-
ENSMUSG00000019894	1549.29	1182.08	0.390399	2.03785e-07	3.66612e-06	Slc6a15	10	103203644	103255238	+	7752	protein_coding	solute carrier family 6 (neurotransmitter transporter), member 15 [Source:MGI Symbol;Acc:MGI:2143484]	-
ENSMUSG00000061758	162.597	249.295	-0.615583	2.04608e-07	3.6769e-06	Akr1b10	6	34361153	34373885	+	3535	protein_coding	aldo-keto reductase family 1, member B10 (aldose reductase) [Source:MGI Symbol;Acc:MGI:1915111]	-
ENSMUSG00000034709	1434.5	1140.35	0.331478	2.04694e-07	3.6769e-06	Ppp1r21	17	88837546	88895795	+	4255	protein_coding	protein phosphatase 1, regulatory subunit 21 [Source:MGI Symbol;Acc:MGI:1921075]	-
ENSMUSG00000043372	258.54	161.882	0.67593	2.04919e-07	3.67816e-06	Hexim2	11	103023255	103030702	+	2373	protein_coding	hexamethylene bis-acetamide inducible 2 [Source:MGI Symbol;Acc:MGI:1918309]	-
ENSMUSG00000014195	2095.31	1669.71	0.327506	2.07518e-07	3.72201e-06	Dnajc7	11	100473644	100511014	-	8726	protein_coding	DnaJ heat shock protein family (Hsp40) member C7 [Source:MGI Symbol;Acc:MGI:1928373]	-
ENSMUSG00000024176	615.33	893.191	-0.537861	2.12508e-07	3.80863e-06	Sox8	17	25784866	25789660	-	3118	protein_coding	SRY (sex determining region Y)-box 8 [Source:MGI Symbol;Acc:MGI:98370]	HMG
ENSMUSG00000069227	2018.9	1567.04	0.365485	2.13677e-07	3.82668e-06	Gprin1	13	54884484	54897687	-	4348	protein_coding	G protein-regulated inducer of neurite outgrowth 1 [Source:MGI Symbol;Acc:MGI:1349455]	-
ENSMUSG00000055660	308.231	435.77	-0.50119	2.17308e-07	3.88879e-06	Mettl4	17	95030018	95057447	-	8036	protein_coding	methyltransferase like 4 [Source:MGI Symbol;Acc:MGI:1924031]	-
ENSMUSG00000044244	113.235	61.3604	0.88491	2.19627e-07	3.92733e-06	Il20rb	9	100339772	100368841	-	4206	protein_coding	interleukin 20 receptor beta [Source:MGI Symbol;Acc:MGI:2143266]	-
ENSMUSG00000029759	23.9984	57.0281	-1.26065	2.22056e-07	3.96776e-06	Pon3	6	5220852	5256286	-	3385	protein_coding	paraoxonase 3 [Source:MGI Symbol;Acc:MGI:106686]	-
ENSMUSG00000041046	201.501	293.188	-0.540736	2.23445e-07	3.98958e-06	Ramp3	11	6608521	6627475	+	1380	protein_coding	receptor (calcitonin) activity modifying protein 3 [Source:MGI Symbol;Acc:MGI:1860292]	-
ENSMUSG00000041679	63.0408	24.7421	1.35254	2.25297e-07	4.01963e-06	Lrrc29	8	106038897	106052910	-	3958	protein_coding	leucine rich repeat containing 29 [Source:MGI Symbol;Acc:MGI:2443262]	-
ENSMUSG00000031156	308.647	417.439	-0.435992	2.25731e-07	4.02435e-06	Slc35a2	X	7750267	7760731	+	4729	protein_coding	solute carrier family 35 (UDP-galactose transporter), member A2 [Source:MGI Symbol;Acc:MGI:1345297]	-
ENSMUSG00000038286	224.672	352.256	-0.649974	2.27973e-07	4.06127e-06	Bphl	13	34221580	34258057	+	2945	protein_coding	biphenyl hydrolase-like (serine hydrolase, breast epithelial mucin-associated antigen) [Source:MGI Symbol;Acc:MGI:1915271]	-
ENSMUSG00000032908	404.474	590.562	-0.545922	2.30511e-07	4.10341e-06	Sgpp2	1	78286982	78396926	+	4002	protein_coding	sphingosine-1-phosphate phosphatase 2 [Source:MGI Symbol;Acc:MGI:3589109]	-
ENSMUSG00000115422	13.5275	36.9669	-1.44744	2.32186e-07	4.13013e-06	4930452G13Rik	14	79940360	79951904	+	2981	lncRNA	RIKEN cDNA 4930452G13 gene [Source:MGI Symbol;Acc:MGI:1921239]	-
ENSMUSG00000019726	1700.92	1220.06	0.479137	2.32412e-07	4.13105e-06	Lyst	13	13764982	13953388	+	17459	protein_coding	lysosomal trafficking regulator [Source:MGI Symbol;Acc:MGI:107448]	-
ENSMUSG00000028150	86.3076	38.8109	1.15622	2.37342e-07	4.21553e-06	Rorc	3	94280101	94305583	+	3559	protein_coding	RAR-related orphan receptor gamma [Source:MGI Symbol;Acc:MGI:104856]	THR-like
ENSMUSG00000027394	821.21	1087.92	-0.406296	2.37608e-07	4.2171e-06	Ttl	2	128907862	128938203	+	5945	protein_coding	tubulin tyrosine ligase [Source:MGI Symbol;Acc:MGI:1916987]	-
ENSMUSG00000031661	247.717	334.479	-0.432304	2.3801e-07	4.22109e-06	Nkd1	8	89247982	89321512	+	4558	protein_coding	naked cuticle 1 [Source:MGI Symbol;Acc:MGI:2135954]	-
ENSMUSG00000001229	748.404	1017.36	-0.443302	2.39871e-07	4.24935e-06	Dpp9	17	56493807	56525905	-	7883	protein_coding	dipeptidylpeptidase 9 [Source:MGI Symbol;Acc:MGI:2443967]	-
ENSMUSG00000069833	839.353	605.696	0.470412	2.39962e-07	4.24935e-06	Ahnak	19	8966648	9054278	+	19938	protein_coding	AHNAK nucleoprotein (desmoyokin) [Source:MGI Symbol;Acc:MGI:1316648]	-
ENSMUSG00000020385	1083.45	784.599	0.465615	2.42495e-07	4.291e-06	Clk4	11	51152557	51172593	+	5797	protein_coding	CDC like kinase 4 [Source:MGI Symbol;Acc:MGI:1098551]	-
ENSMUSG00000068923	13257.5	15304.5	-0.207142	2.42968e-07	4.29616e-06	Syt11	3	88652007	88682471	-	5205	protein_coding	synaptotagmin XI [Source:MGI Symbol;Acc:MGI:1859547]	-
ENSMUSG00000074001	130.731	66.0554	0.984442	2.46079e-07	4.34794e-06	Klhl40	9	121606673	121612884	+	2501	protein_coding	kelch-like 40 [Source:MGI Symbol;Acc:MGI:1919580]	-
ENSMUSG00000028703	672.368	515.787	0.382908	2.47981e-07	4.3783e-06	Lrrc41	4	115932466	115954240	+	3713	protein_coding	leucine rich repeat containing 41 [Source:MGI Symbol;Acc:MGI:2441984]	-
ENSMUSG00000118665	358.213	243.621	0.555761	2.48461e-07	4.38351e-06	Lin54	5	100589900	100648493	-	5625	protein_coding	lin-54 DREAM MuvB core complex component [Source:MGI Symbol;Acc:MGI:2140902]	-
ENSMUSG00000006522	1544.29	1016.44	0.603365	2.50421e-07	4.41482e-06	Itih3	14	30630529	30645717	-	3638	protein_coding	inter-alpha trypsin inhibitor, heavy chain 3 [Source:MGI Symbol;Acc:MGI:96620]	-
ENSMUSG00000022386	213.734	144.503	0.566402	2.51065e-07	4.42288e-06	Trmu	15	85763513	85781595	+	3974	protein_coding	tRNA 5-methylaminomethyl-2-thiouridylate methyltransferase [Source:MGI Symbol;Acc:MGI:1919276]	-
ENSMUSG00000025505	222.099	322.424	-0.537999	2.52584e-07	4.44634e-06	Tmem80	7	140907652	140917069	+	3178	protein_coding	transmembrane protein 80 [Source:MGI Symbol;Acc:MGI:1918698]	-
ENSMUSG00000026672	470.858	347.473	0.438316	2.5314e-07	4.45283e-06	Optn	2	5025453	5068862	-	3753	protein_coding	optineurin [Source:MGI Symbol;Acc:MGI:1918898]	-
ENSMUSG00000022864	165.591	253.491	-0.613667	2.54787e-07	4.47847e-06	D16Ertd472e	16	78337226	78373596	-	6548	protein_coding	DNA segment, Chr 16, ERATO Doi 472, expressed [Source:MGI Symbol;Acc:MGI:1196400]	-
ENSMUSG00000004040	1145.05	849.008	0.431686	2.56833e-07	4.5111e-06	Stat3	11	100775924	100830366	-	9527	protein_coding	signal transducer and activator of transcription 3 [Source:MGI Symbol;Acc:MGI:103038]	STAT
ENSMUSG00000004798	1903.67	2450.1	-0.364087	2.60548e-07	4.5714e-06	Ulk2	11	61666475	61745899	-	5977	protein_coding	unc-51 like kinase 2 [Source:MGI Symbol;Acc:MGI:1352758]	-
ENSMUSG00000062931	435.303	323.857	0.426882	2.60824e-07	4.5714e-06	Zfp938	10	82060684	82077114	-	2128	protein_coding	zinc finger protein 938 [Source:MGI Symbol;Acc:MGI:3621440]	zf-C2H2
ENSMUSG00000001569	654.287	504.832	0.374208	2.60843e-07	4.5714e-06	Nom1	5	29639662	29662841	+	9232	protein_coding	nucleolar protein with MIF4G domain 1 [Source:MGI Symbol;Acc:MGI:1861749]	-
ENSMUSG00000001123	137.831	80.6379	0.774819	2.63356e-07	4.61203e-06	Lgals9	11	78853800	78875772	-	2137	protein_coding	lectin, galactose binding, soluble 9 [Source:MGI Symbol;Acc:MGI:109496]	-
ENSMUSG00000003778	1037.26	803.197	0.368866	2.64299e-07	4.62513e-06	Brd8	18	34731668	34757654	-	10633	protein_coding	bromodomain containing 8 [Source:MGI Symbol;Acc:MGI:1925906]	-
ENSMUSG00000024165	134.602	205.245	-0.607443	2.66235e-07	4.65558e-06	Jpt2	17	25156393	25179663	-	4840	protein_coding	Jupiter microtubule associated homolog 2 [Source:MGI Symbol;Acc:MGI:1196260]	-
ENSMUSG00000120863	124.117	184.496	-0.572275	2.67098e-07	4.66723e-06	ENSMUSG00000120863	13	54729502	54730576	+	1075	lncRNA	novel transcript	-
ENSMUSG00000118154	8.92602	30.7566	-1.77645	2.67907e-07	4.67793e-06	9330117O12Rik	18	54744816	54772942	+	1840	lncRNA	RIKEN cDNA 9330117O12 gene [Source:MGI Symbol;Acc:MGI:5439411]	-
ENSMUSG00000015647	195.044	114.133	0.773672	2.69503e-07	4.70235e-06	Lama5	2	179818166	179867652	-	11388	protein_coding	laminin, alpha 5 [Source:MGI Symbol;Acc:MGI:105382]	-
ENSMUSG00000120308	119.633	64.724	0.886901	2.70403e-07	4.71459e-06	ENSMUSG00000120308	17	26052079	26053241	+	1163	lncRNA	novel transcript, antisense to Stub1	-
ENSMUSG00000022336	1998.87	1430.09	0.48318	2.7124e-07	4.72571e-06	Eif3e	15	43113454	43146115	-	6719	protein_coding	eukaryotic translation initiation factor 3, subunit E [Source:MGI Symbol;Acc:MGI:99257]	-
ENSMUSG00000008035	804.829	1147.24	-0.511572	2.71621e-07	4.72887e-06	Mid1ip1	X	10581252	10585929	+	2128	protein_coding	Mid1 interacting protein 1 (gastrulation specific G12-like (zebrafish)) [Source:MGI Symbol;Acc:MGI:1915291]	-
ENSMUSG00000089857	77.4515	152.24	-0.978525	2.72725e-07	4.74462e-06	Zfp882	8	72662452	72670198	+	3569	protein_coding	zinc finger protein 882 [Source:MGI Symbol;Acc:MGI:3642748]	zf-C2H2
ENSMUSG00000025790	607.838	797.215	-0.390318	2.73243e-07	4.74766e-06	Slco3a1	7	73925167	74204528	-	8474	protein_coding	solute carrier organic anion transporter family, member 3a1 [Source:MGI Symbol;Acc:MGI:1351867]	-
ENSMUSG00000031617	1090.67	1373.59	-0.33222	2.733e-07	4.74766e-06	Tmem184c	8	78322611	78337327	-	2723	protein_coding	transmembrane protein 184C [Source:MGI Symbol;Acc:MGI:2384562]	-
ENSMUSG00000005043	53.8874	103.247	-0.934046	2.74766e-07	4.76964e-06	Sgsh	11	119234251	119246362	-	4414	protein_coding	N-sulfoglucosamine sulfohydrolase (sulfamidase) [Source:MGI Symbol;Acc:MGI:1350341]	-
ENSMUSG00000040883	204.933	300.009	-0.550643	2.77873e-07	4.82005e-06	Tmem205	9	21832304	21838852	-	2589	protein_coding	transmembrane protein 205 [Source:MGI Symbol;Acc:MGI:3045495]	-
ENSMUSG00000041777	369.941	260.572	0.505519	2.78621e-07	4.82949e-06	Cir1	2	73113449	73143045	-	3159	protein_coding	corepressor interacting with RBPJ, 1 [Source:MGI Symbol;Acc:MGI:1914185]	-
ENSMUSG00000030111	559.641	386.018	0.536311	2.7966e-07	4.84397e-06	A2m	6	121612335	121656186	+	7021	protein_coding	alpha-2-macroglobulin [Source:MGI Symbol;Acc:MGI:2449119]	-
ENSMUSG00000038187	1503.53	1175.62	0.355091	2.80357e-07	4.85083e-06	Btbd10	7	112914833	112968599	-	5801	protein_coding	BTB (POZ) domain containing 10 [Source:MGI Symbol;Acc:MGI:1916065]	-
ENSMUSG00000103174	9.70118	29.2926	-1.59498	2.80465e-07	4.85083e-06	Gm37168	1	190999301	191025888	+	2760	lncRNA	predicted gene, 37168 [Source:MGI Symbol;Acc:MGI:5610396]	-
ENSMUSG00000016349	11910.7	14668.8	-0.300488	2.88444e-07	4.98521e-06	Eef1a2	2	180789446	180798807	-	2084	protein_coding	eukaryotic translation elongation factor 1 alpha 2 [Source:MGI Symbol;Acc:MGI:1096317]	-
ENSMUSG00000002781	192.8	279.871	-0.537031	2.93167e-07	5.06315e-06	Tmem143	7	45546365	45566837	+	7518	protein_coding	transmembrane protein 143 [Source:MGI Symbol;Acc:MGI:1917459]	-
ENSMUSG00000041977	1512.45	1177.61	0.360746	2.97134e-07	5.12794e-06	Arhgef11	3	87524866	87645341	+	7951	protein_coding	Rho guanine nucleotide exchange factor (GEF) 11 [Source:MGI Symbol;Acc:MGI:2441869]	-
ENSMUSG00000024135	98.3804	181.428	-0.88158	2.97907e-07	5.13754e-06	Srbd1	17	86292093	86452603	-	4335	protein_coding	S1 RNA binding domain 1 [Source:MGI Symbol;Acc:MGI:1925836]	-
ENSMUSG00000024456	1018.3	832.498	0.290455	2.9902e-07	5.153e-06	Diaph1	18	37976654	38068529	-	6339	protein_coding	diaphanous related formin 1 [Source:MGI Symbol;Acc:MGI:1194490]	-
ENSMUSG00000097428	100.05	163.39	-0.705377	3.02961e-07	5.21712e-06	AW047730	3	88107930	88110788	+	2579	lncRNA	expressed sequence AW047730 [Source:MGI Symbol;Acc:MGI:2139951]	-
ENSMUSG00000043535	1915.22	1548.61	0.306287	3.0468e-07	5.24293e-06	Setx	2	29014193	29072483	+	11380	protein_coding	senataxin [Source:MGI Symbol;Acc:MGI:2443480]	-
ENSMUSG00000023852	547.545	424.349	0.367827	3.05598e-07	5.25491e-06	Chd1	17	15925229	15992872	+	8721	protein_coding	chromodomain helicase DNA binding protein 1 [Source:MGI Symbol;Acc:MGI:88393]	-
ENSMUSG00000026737	1478.74	1910.75	-0.369647	3.06516e-07	5.26689e-06	Pip4k2a	2	18847066	19002937	-	3477	protein_coding	phosphatidylinositol-5-phosphate 4-kinase, type II, alpha [Source:MGI Symbol;Acc:MGI:1298206]	-
ENSMUSG00000040714	45.312	16.1907	1.4904	3.18281e-07	5.4651e-06	Klc3	7	19128362	19138029	-	2647	protein_coding	kinesin light chain 3 [Source:MGI Symbol;Acc:MGI:1277971]	-
ENSMUSG00000061474	190.212	309.53	-0.701793	3.21445e-07	5.51543e-06	Mrps36	13	100872463	100881167	-	1274	protein_coding	mitochondrial ribosomal protein S36 [Source:MGI Symbol;Acc:MGI:1913378]	-
ENSMUSG00000043323	835.822	643.718	0.37665	3.23919e-07	5.55387e-06	Fbrsl1	5	110509620	110596468	-	8309	protein_coding	fibrosin-like 1 [Source:MGI Symbol;Acc:MGI:1920907]	-
ENSMUSG00000027247	1149.65	948.744	0.27667	3.25785e-07	5.58183e-06	Arhgap1	2	91480205	91502671	+	4275	protein_coding	Rho GTPase activating protein 1 [Source:MGI Symbol;Acc:MGI:2445003]	-
ENSMUSG00000056952	804.516	581.111	0.469862	3.26146e-07	5.58398e-06	Tatdn2	6	113674011	113688030	+	3548	protein_coding	TatD DNase domain containing 2 [Source:MGI Symbol;Acc:MGI:3576210]	-
ENSMUSG00000006021	144.216	234.535	-0.700446	3.31246e-07	5.66516e-06	Kptn	7	15853820	15861441	+	3341	protein_coding	kaptin [Source:MGI Symbol;Acc:MGI:1890380]	-
ENSMUSG00000024787	366.986	498.128	-0.440747	3.31364e-07	5.66516e-06	Snx15	19	6169429	6178334	-	2293	protein_coding	sorting nexin 15 [Source:MGI Symbol;Acc:MGI:1916274]	-
ENSMUSG00000028149	4618.74	5659.3	-0.293144	3.33041e-07	5.68973e-06	Rap1gds1	3	138631663	138780962	-	7559	protein_coding	RAP1, GTP-GDP dissociation stimulator 1 [Source:MGI Symbol;Acc:MGI:2385189]	-
ENSMUSG00000031239	655.526	950.887	-0.536592	3.3388e-07	5.69997e-06	Itm2a	X	106440705	106446982	-	1744	protein_coding	integral membrane protein 2A [Source:MGI Symbol;Acc:MGI:107706]	-
ENSMUSG00000038482	1041.42	773.465	0.429412	3.3441e-07	5.7049e-06	Tfdp1	8	13388751	13428448	+	3670	protein_coding	transcription factor Dp 1 [Source:MGI Symbol;Acc:MGI:101934]	E2F
ENSMUSG00000024592	125.439	223.763	-0.835564	3.39879e-07	5.79404e-06	C330018D20Rik	18	57088905	57108440	-	3233	protein_coding	RIKEN cDNA C330018D20 gene [Source:MGI Symbol;Acc:MGI:1924672]	-
ENSMUSG00000022387	1095.13	818.564	0.420189	3.41445e-07	5.81657e-06	Brd1	15	88571237	88618436	-	8404	protein_coding	bromodomain containing 1 [Source:MGI Symbol;Acc:MGI:1924161]	-
ENSMUSG00000029647	860.605	628.315	0.453891	3.44649e-07	5.86695e-06	Pan3	5	147366971	147485312	+	14955	protein_coding	PAN3 poly(A) specific ribonuclease subunit [Source:MGI Symbol;Acc:MGI:1919837]	-
ENSMUSG00000020694	1102.31	883.003	0.319857	3.46452e-07	5.89341e-06	Tlk2	11	105069633	105174785	+	8070	protein_coding	tousled-like kinase 2 (Arabidopsis) [Source:MGI Symbol;Acc:MGI:1346023]	-
ENSMUSG00000022761	1644.48	2026.81	-0.301586	3.5222e-07	5.98724e-06	Lztr1	16	17326552	17344197	+	6111	protein_coding	leucine-zipper-like transcriptional regulator, 1 [Source:MGI Symbol;Acc:MGI:1914113]	-
ENSMUSG00000056737	71.3768	33.8363	1.07807	3.5521e-07	6.03375e-06	Capg	6	72521374	72539966	+	2529	protein_coding	capping protein (actin filament), gelsolin-like [Source:MGI Symbol;Acc:MGI:1098259]	-
ENSMUSG00000118664	3338.15	2709.29	0.301397	3.56698e-07	6.05468e-06	Tusc3	8	39472999	39619367	+	4617	protein_coding	tumor suppressor candidate 3 [Source:MGI Symbol;Acc:MGI:1933134]	-
ENSMUSG00000039838	994.244	777.838	0.354997	3.58594e-07	6.08253e-06	Slc45a1	4	150713029	150736631	-	4395	protein_coding	solute carrier family 45, member 1 [Source:MGI Symbol;Acc:MGI:2653235]	-
ENSMUSG00000052861	42.2756	91.953	-1.11814	3.60692e-07	6.11197e-06	Dnah6	6	72994589	73198634	-	13247	protein_coding	dynein, axonemal, heavy chain 6 [Source:MGI Symbol;Acc:MGI:107744]	-
ENSMUSG00000027365	1299.23	962.564	0.432506	3.60845e-07	6.11197e-06	Trpm7	2	126633485	126718150	-	11315	protein_coding	transient receptor potential cation channel, subfamily M, member 7 [Source:MGI Symbol;Acc:MGI:1929996]	-
ENSMUSG00000050953	4116.45	5271.84	-0.356846	3.655e-07	6.1864e-06	Gja1	10	56253426	56278609	+	10257	protein_coding	gap junction protein, alpha 1 [Source:MGI Symbol;Acc:MGI:95713]	-
ENSMUSG00000107331	273.268	393.546	-0.526898	3.67519e-07	6.21614e-06	Gm42732	5	73468707	73469903	+	1197	TEC	predicted gene 42732 [Source:MGI Symbol;Acc:MGI:5662869]	-
ENSMUSG00000028766	45.6257	102.625	-1.16791	3.76121e-07	6.35711e-06	Alpl	4	137469044	137523695	-	4033	protein_coding	alkaline phosphatase, liver/bone/kidney [Source:MGI Symbol;Acc:MGI:87983]	-
ENSMUSG00000028758	381.432	290.102	0.395493	3.79678e-07	6.41267e-06	Kif17	4	137977746	138029278	+	4582	protein_coding	kinesin family member 17 [Source:MGI Symbol;Acc:MGI:1098229]	-
ENSMUSG00000081534	2112.59	2525.72	-0.257318	3.83804e-07	6.47775e-06	Slc48a1	15	97676401	97690573	+	2751	protein_coding	solute carrier family 48 (heme transporter), member 1 [Source:MGI Symbol;Acc:MGI:1914989]	-
ENSMUSG00000001120	969.905	735.779	0.397991	3.84141e-07	6.47883e-06	Pcbp3	10	76597691	76797721	-	2933	protein_coding	poly(rC) binding protein 3 [Source:MGI Symbol;Acc:MGI:1890470]	-
ENSMUSG00000120976	2049.89	1596.98	0.360463	3.8706e-07	6.52343e-06	ENSMUSG00000120976	6	126613426	126615640	-	2215	lncRNA	novel transcript	-
ENSMUSG00000032257	1.33843	14.6668	-3.44562	3.8916e-07	6.55418e-06	Ankk1	9	49326494	49338321	-	2948	protein_coding	ankyrin repeat and kinase domain containing 1 [Source:MGI Symbol;Acc:MGI:3045301]	-
ENSMUSG00000061410	1478.2	1142.59	0.371178	3.91824e-07	6.59437e-06	Zcchc14	8	122325442	122379640	-	7780	protein_coding	zinc finger, CCHC domain containing 14 [Source:MGI Symbol;Acc:MGI:2159407]	-
ENSMUSG00000052336	418.574	646.589	-0.628226	3.93973e-07	6.62583e-06	Cx3cr1	9	119730682	119898945	-	4505	protein_coding	chemokine (C-X3-C motif) receptor 1 [Source:MGI Symbol;Acc:MGI:1333815]	-
ENSMUSG00000046694	16.6688	1.91036	3.11896	3.98224e-07	6.69259e-06	Tent5b	4	133207443	133215249	+	2287	protein_coding	terminal nucleotidyltransferase 5B [Source:MGI Symbol;Acc:MGI:2140500]	-
ENSMUSG00000038302	175.881	250.232	-0.50858	3.99069e-07	6.70205e-06	Afg1l	10	42188581	42354561	-	2705	protein_coding	AFG1 like ATPase [Source:MGI Symbol;Acc:MGI:2148801]	-
ENSMUSG00000003934	1562	2028.91	-0.377235	4.00943e-07	6.72875e-06	Efnb3	11	69444918	69451031	-	3183	protein_coding	ephrin B3 [Source:MGI Symbol;Acc:MGI:109196]	-
ENSMUSG00000048153	7.98577	0	5.38247	4.04462e-07	6.78302e-06	Olfr49	14	54515710	54522396	-	5717	protein_coding	olfactory receptor 49 [Source:MGI Symbol;Acc:MGI:1333764]	-
ENSMUSG00000057421	751.672	582.089	0.368662	4.05957e-07	6.80329e-06	Las1l	X	94978941	95000568	-	8143	protein_coding	LAS1-like (S. cerevisiae) [Source:MGI Symbol;Acc:MGI:1923380]	-
ENSMUSG00000053702	1286.56	1726.91	-0.424583	4.0892e-07	6.84811e-06	Nebl	2	17348720	17736275	-	15235	protein_coding	nebulette [Source:MGI Symbol;Acc:MGI:1921353]	-
ENSMUSG00000029022	183.756	103.638	0.824044	4.11258e-07	6.88241e-06	Miip	4	147945235	147953273	-	3354	protein_coding	migration and invasion inhibitory protein [Source:MGI Symbol;Acc:MGI:106506]	-
ENSMUSG00000020311	934.18	722.362	0.371566	4.14913e-07	6.93304e-06	Erlec1	11	30880774	30904335	-	3260	protein_coding	endoplasmic reticulum lectin 1 [Source:MGI Symbol;Acc:MGI:1914003]	-
ENSMUSG00000003411	865.279	686.913	0.333161	4.14988e-07	6.93304e-06	Rab3b	4	108736260	108800521	+	3524	protein_coding	RAB3B, member RAS oncogene family [Source:MGI Symbol;Acc:MGI:1917158]	-
ENSMUSG00000017548	1047.02	815.178	0.360747	4.15159e-07	6.93304e-06	Suz12	11	79883932	79924949	+	4945	protein_coding	SUZ12 polycomb repressive complex 2 subunit [Source:MGI Symbol;Acc:MGI:1261758]	-
ENSMUSG00000027010	3378.35	2827.97	0.256751	4.18592e-07	6.98546e-06	Slc25a12	2	71101407	71198093	-	7342	protein_coding	solute carrier family 25 (mitochondrial carrier, Aralar), member 12 [Source:MGI Symbol;Acc:MGI:1926080]	-
ENSMUSG00000017176	355.377	506.245	-0.510025	4.18924e-07	6.98608e-06	Nt5c3b	11	100313147	100332634	-	3420	protein_coding	5'-nucleotidase, cytosolic IIIB [Source:MGI Symbol;Acc:MGI:1915356]	-
ENSMUSG00000056204	190.774	278.506	-0.546601	4.21736e-07	7.02805e-06	Pgpep1	8	71099085	71113038	-	5319	protein_coding	pyroglutamyl-peptidase I [Source:MGI Symbol;Acc:MGI:1913772]	-
ENSMUSG00000071477	682.109	482.028	0.501145	4.24184e-07	7.06109e-06	Zfp777	6	48001122	48025845	-	3588	protein_coding	zinc finger protein 777 [Source:MGI Symbol;Acc:MGI:1919556]	zf-C2H2
ENSMUSG00000110332	34.8796	70.0462	-1.01175	4.24313e-07	7.06109e-06	Gm19935	8	91542773	91544021	-	979	protein_coding	predicted gene, 19935 [Source:MGI Symbol;Acc:MGI:5012120]	-
ENSMUSG00000002833	960.411	730.998	0.393689	4.33817e-07	7.21419e-06	Hdgfl2	17	56386634	56407607	+	4876	protein_coding	HDGF like 2 [Source:MGI Symbol;Acc:MGI:1194492]	-
ENSMUSG00000021945	2505.21	2025.31	0.306844	4.38252e-07	7.28284e-06	Zmym2	14	57124110	57200158	+	7860	protein_coding	zinc finger, MYM-type 2 [Source:MGI Symbol;Acc:MGI:1923257]	-
ENSMUSG00000063108	895.961	655.999	0.449633	4.38914e-07	7.28874e-06	Zfp26	9	20339745	20371458	-	14154	protein_coding	zinc finger protein 26 [Source:MGI Symbol;Acc:MGI:99173]	zf-C2H2
ENSMUSG00000026153	1141.78	804.153	0.505662	4.4008e-07	7.30299e-06	Fam135a	1	24050174	24139422	-	7773	protein_coding	family with sequence similarity 135, member A [Source:MGI Symbol;Acc:MGI:1915437]	-
ENSMUSG00000087679	616.452	821.779	-0.414406	4.43881e-07	7.36092e-06	Tmem250-ps	2	26026826	26030533	-	2483	protein_coding	transmembrane protein 250, pseudogene [Source:MGI Symbol;Acc:MGI:1924939]	-
ENSMUSG00000021501	512.383	377.954	0.439743	4.44269e-07	7.36221e-06	Caml	13	55770818	55780224	+	1755	protein_coding	calcium modulating ligand [Source:MGI Symbol;Acc:MGI:104728]	-
ENSMUSG00000063511	2395.35	1726.22	0.47244	4.58689e-07	7.59587e-06	Snrnp70	7	45025877	45045166	-	7618	protein_coding	small nuclear ribonucleoprotein 70 (U1) [Source:MGI Symbol;Acc:MGI:98341]	-
ENSMUSG00000024330	204.999	297.831	-0.538243	4.61664e-07	7.63981e-06	Col11a2	17	34258411	34285659	+	6874	protein_coding	collagen, type XI, alpha 2 [Source:MGI Symbol;Acc:MGI:88447]	-
ENSMUSG00000056214	183.73	124.138	0.564707	4.68279e-07	7.74389e-06	Pard6g	18	80090105	80162854	+	3147	protein_coding	par-6 family cell polarity regulator gamma [Source:MGI Symbol;Acc:MGI:2135606]	-
ENSMUSG00000064344	1.68516	16.3898	-3.24779	4.72106e-07	7.80174e-06	mt-Tm	MT	3845	3913	+	69	Mt_tRNA	mitochondrially encoded tRNA methionine [Source:MGI Symbol;Acc:MGI:102480]	-
ENSMUSG00000001942	337.869	473.003	-0.485383	4.79531e-07	7.91893e-06	Siae	9	37466994	37560951	+	10497	protein_coding	sialic acid acetylesterase [Source:MGI Symbol;Acc:MGI:104803]	-
ENSMUSG00000031168	234.454	358.835	-0.614114	4.83113e-07	7.97254e-06	Ebp	X	8051568	8059751	-	2310	protein_coding	phenylalkylamine Ca2+ antagonist (emopamil) binding protein [Source:MGI Symbol;Acc:MGI:107822]	-
ENSMUSG00000038332	1742.19	1180.79	0.561296	4.95971e-07	8.17904e-06	Sesn1	10	41685931	41784420	+	3982	protein_coding	sestrin 1 [Source:MGI Symbol;Acc:MGI:2155278]	-
ENSMUSG00000048495	220.321	141.379	0.641613	5.00775e-07	8.25254e-06	Tyw5	1	57427396	57446260	-	2808	protein_coding	tRNA-yW synthesizing protein 5 [Source:MGI Symbol;Acc:MGI:1915986]	-
ENSMUSG00000034459	99.0318	50.8954	0.960334	5.04335e-07	8.30543e-06	Ifit1	19	34618271	34627409	+	2656	protein_coding	interferon-induced protein with tetratricopeptide repeats 1 [Source:MGI Symbol;Acc:MGI:99450]	-
ENSMUSG00000064343	4.11791	21.9224	-2.42356	5.06484e-07	8.33504e-06	mt-Tq	MT	3772	3842	-	71	Mt_tRNA	mitochondrially encoded tRNA glutamine [Source:MGI Symbol;Acc:MGI:102477]	-
ENSMUSG00000020680	398.535	567.477	-0.509403	5.07537e-07	8.3466e-06	Taf15	11	83363912	83397569	+	2919	protein_coding	TATA-box binding protein associated factor 15 [Source:MGI Symbol;Acc:MGI:1917689]	-
ENSMUSG00000018076	1492.28	1168.19	0.352983	5.10976e-07	8.39733e-06	Med13l	5	118698744	118903503	+	15427	protein_coding	mediator complex subunit 13-like [Source:MGI Symbol;Acc:MGI:2670178]	-
ENSMUSG00000075012	743.625	1005.65	-0.435663	5.15509e-07	8.46597e-06	Fjx1	2	102279711	102282844	-	3134	protein_coding	four jointed box 1 [Source:MGI Symbol;Acc:MGI:1341907]	-
ENSMUSG00000108348	1294.55	1699.59	-0.393027	5.18113e-07	8.50285e-06	Pnma8c	7	16717011	16722077	+	5067	protein_coding	PNMA family member 8C [Source:MGI Symbol;Acc:MGI:5625257]	-
ENSMUSG00000003072	2213.97	2955.13	-0.416545	5.21487e-07	8.55231e-06	Atp5d	10	79974466	79981652	+	1928	protein_coding	ATP synthase, H+ transporting, mitochondrial F1 complex, delta subunit [Source:MGI Symbol;Acc:MGI:1913293]	-
ENSMUSG00000040543	1663.64	1317.73	0.335832	5.29222e-07	8.67317e-06	Pitpnm3	11	71938354	72026604	-	9815	protein_coding	PITPNM family member 3 [Source:MGI Symbol;Acc:MGI:2685726]	-
ENSMUSG00000026956	243.942	164.838	0.566499	5.32051e-07	8.71352e-06	Uap1l1	2	25249901	25255694	-	4071	protein_coding	UDP-N-acteylglucosamine pyrophosphorylase 1-like 1 [Source:MGI Symbol;Acc:MGI:2443318]	-
ENSMUSG00000024369	180.5	265.873	-0.559785	5.41868e-07	8.86819e-06	Nelfe	17	35069367	35075348	+	2076	protein_coding	negative elongation factor complex member E, Rdbp [Source:MGI Symbol;Acc:MGI:102744]	-
ENSMUSG00000070891	20.0934	3.54399	2.50422	5.48916e-07	8.97734e-06	Gm12689	4	99184137	99185495	+	1359	protein_coding	predicted gene 12689 [Source:MGI Symbol;Acc:MGI:3650433]	-
ENSMUSG00000057880	6630.95	8255.15	-0.316115	5.50824e-07	9.00235e-06	Abat	16	8331293	8439432	+	7748	protein_coding	4-aminobutyrate aminotransferase [Source:MGI Symbol;Acc:MGI:2443582]	-
ENSMUSG00000042700	3304.87	4228.97	-0.355839	5.52037e-07	9.01597e-06	Sipa1l1	12	82216094	82498560	+	12806	protein_coding	signal-induced proliferation-associated 1 like 1 [Source:MGI Symbol;Acc:MGI:2443679]	-
ENSMUSG00000104093	35.0259	11.5397	1.60276	5.59753e-07	9.13571e-06	A330015K06Rik	3	65040477	65210106	-	6194	lncRNA	RIKEN cDNA A330015K06 gene [Source:MGI Symbol;Acc:MGI:2443553]	-
ENSMUSG00000042834	2591.77	4526.56	-0.804515	5.63817e-07	9.19571e-06	Nrep	18	33570072	33597082	-	3908	protein_coding	neuronal regeneration related protein [Source:MGI Symbol;Acc:MGI:99444]	-
ENSMUSG00000063317	1816.52	2264.49	-0.318021	5.69948e-07	9.28934e-06	Usp31	7	121241244	121306476	-	10304	protein_coding	ubiquitin specific peptidase 31 [Source:MGI Symbol;Acc:MGI:1923429]	-
ENSMUSG00000064341	86895.3	116375	-0.421425	5.74346e-07	9.35459e-06	mt-Nd1	MT	2751	3707	+	957	protein_coding	mitochondrially encoded NADH dehydrogenase 1 [Source:MGI Symbol;Acc:MGI:101787]	-
ENSMUSG00000020326	1097.9	1423.1	-0.373965	5.77051e-07	9.38953e-06	Ccng1	11	40639379	40646138	-	3512	protein_coding	cyclin G1 [Source:MGI Symbol;Acc:MGI:102890]	-
ENSMUSG00000028973	482.222	662.791	-0.459656	5.77332e-07	9.38953e-06	Abcb8	5	24598661	24615052	+	4739	protein_coding	ATP-binding cassette, sub-family B (MDR/TAP), member 8 [Source:MGI Symbol;Acc:MGI:1351667]	-
ENSMUSG00000028419	1074.05	1353.65	-0.333694	5.77677e-07	9.38953e-06	Chmp5	4	40948407	40965303	+	1519	protein_coding	charged multivesicular body protein 5 [Source:MGI Symbol;Acc:MGI:1924209]	-
ENSMUSG00000062825	9152.94	10527.8	-0.201882	5.8923e-07	9.57076e-06	Actg1	11	120236516	120239368	-	2658	protein_coding	actin, gamma, cytoplasmic 1 [Source:MGI Symbol;Acc:MGI:87906]	-
ENSMUSG00000018500	39.5031	73.1103	-0.885485	5.91883e-07	9.60728e-06	Adora2b	11	62139810	62157279	+	1845	protein_coding	adenosine A2b receptor [Source:MGI Symbol;Acc:MGI:99403]	-
ENSMUSG00000018189	749.303	560.607	0.419459	6.0385e-07	9.79483e-06	Uchl5	1	143653010	143683204	+	2921	protein_coding	ubiquitin carboxyl-terminal esterase L5 [Source:MGI Symbol;Acc:MGI:1914848]	-
ENSMUSG00000056004	1109.39	1421.48	-0.357944	6.0575e-07	9.81482e-06	Elapor2	5	9316118	9531825	+	7918	protein_coding	endosome-lysosome associated apoptosis and autophagy regulator family member 2 [Source:MGI Symbol;Acc:MGI:2443264]	-
ENSMUSG00000040938	352.133	222.693	0.659892	6.05909e-07	9.81482e-06	Slc16a11	11	70103578	70107243	+	2554	protein_coding	solute carrier family 16 (monocarboxylic acid transporters), member 11 [Source:MGI Symbol;Acc:MGI:2663709]	-
ENSMUSG00000004880	317.645	219.561	0.533101	6.12657e-07	9.9141e-06	Lbr	1	181642900	181670611	-	4761	protein_coding	lamin B receptor [Source:MGI Symbol;Acc:MGI:2138281]	-
ENSMUSG00000041598	691.615	933.35	-0.432691	6.12873e-07	9.9141e-06	Cdc42ep4	11	113617676	113642707	-	3643	protein_coding	CDC42 effector protein (Rho GTPase binding) 4 [Source:MGI Symbol;Acc:MGI:1929760]	-
ENSMUSG00000022718	526.245	407.885	0.367792	6.14868e-07	9.9396e-06	Dgcr8	16	18071812	18107110	-	7696	protein_coding	DGCR8, microprocessor complex subunit [Source:MGI Symbol;Acc:MGI:2151114]	-
ENSMUSG00000039672	22.2573	54.7758	-1.29368	6.17442e-07	9.97442e-06	Kcne2	16	92089277	92095017	+	1767	protein_coding	potassium voltage-gated channel, Isk-related subfamily, gene 2 [Source:MGI Symbol;Acc:MGI:1891123]	-
ENSMUSG00000031729	1509.28	1166.54	0.37138	6.27712e-07	1.01269e-05	Ist1	8	110397957	110419892	-	7006	protein_coding	increased sodium tolerance 1 homolog (yeast) [Source:MGI Symbol;Acc:MGI:1919205]	-
ENSMUSG00000066189	746.335	1030.5	-0.465872	6.27736e-07	1.01269e-05	Cacng3	7	122269715	122368616	+	2777	protein_coding	calcium channel, voltage-dependent, gamma subunit 3 [Source:MGI Symbol;Acc:MGI:1859165]	-
ENSMUSG00000035969	2733.49	2149.71	0.346606	6.3175e-07	1.01848e-05	Rusc2	4	43381979	43427088	+	7923	protein_coding	RUN and SH3 domain containing 2 [Source:MGI Symbol;Acc:MGI:2140371]	-
ENSMUSG00000056153	590.239	452.539	0.383164	6.69118e-07	1.07799e-05	Socs6	18	88683348	88945605	-	11349	protein_coding	suppressor of cytokine signaling 6 [Source:MGI Symbol;Acc:MGI:1924885]	-
ENSMUSG00000021279	2369.98	1917.03	0.305984	6.73259e-07	1.08392e-05	Cdc42bpb	12	111259410	111344152	-	7375	protein_coding	CDC42 binding protein kinase beta [Source:MGI Symbol;Acc:MGI:2136459]	-
ENSMUSG00000025278	999.206	619.786	0.68878	6.73735e-07	1.08396e-05	Flnb	14	14518185	14651816	-	9198	protein_coding	filamin, beta [Source:MGI Symbol;Acc:MGI:2446089]	-
ENSMUSG00000035958	358.05	258.696	0.468049	6.74264e-07	1.08407e-05	Tdp2	13	25015662	25026136	+	3286	protein_coding	tyrosyl-DNA phosphodiesterase 2 [Source:MGI Symbol;Acc:MGI:1860486]	-
ENSMUSG00000037306	519.038	692.981	-0.416913	6.86381e-07	1.10281e-05	Man1c1	4	134289001	134431601	-	5722	protein_coding	mannosidase, alpha, class 1C, member 1 [Source:MGI Symbol;Acc:MGI:2446214]	-
ENSMUSG00000022965	618.03	787.958	-0.350388	6.89821e-07	1.10758e-05	Ifngr2	16	91343960	91362511	+	3767	protein_coding	interferon gamma receptor 2 [Source:MGI Symbol;Acc:MGI:107654]	-
ENSMUSG00000106978	68.734	32.5156	1.07827	6.92226e-07	1.11069e-05	N4bp2os	5	65918334	65921722	-	2611	lncRNA	NEDD4 binding protein 2, opposite strand [Source:MGI Symbol;Acc:MGI:1921484]	-
ENSMUSG00000034636	4586.07	5746.6	-0.325583	6.93238e-07	1.11157e-05	Zyg11b	4	108086921	108158293	-	9046	protein_coding	zyg-ll family member B, cell cycle regulator [Source:MGI Symbol;Acc:MGI:2685277]	-
ENSMUSG00000042642	238.453	331.683	-0.474966	6.94552e-07	1.11292e-05	Flad1	3	89308311	89319177	-	4087	protein_coding	flavin adenine dinucleotide synthetase 1 [Source:MGI Symbol;Acc:MGI:2443030]	-
ENSMUSG00000005949	311.369	225.414	0.466118	6.99294e-07	1.11977e-05	Ctns	11	73074422	73089868	-	3391	protein_coding	cystinosis, nephropathic [Source:MGI Symbol;Acc:MGI:1932872]	-
ENSMUSG00000020381	109.855	61.5326	0.837887	7.00552e-07	1.12102e-05	Mrnip	11	50065271	50090942	+	2039	protein_coding	MRN complex interacting protein [Source:MGI Symbol;Acc:MGI:1915317]	-
ENSMUSG00000069662	3592.52	4457.62	-0.311418	7.01831e-07	1.12232e-05	Marcks	10	37009371	37014916	-	4048	protein_coding	myristoylated alanine rich protein kinase C substrate [Source:MGI Symbol;Acc:MGI:96907]	-
ENSMUSG00000028776	148.587	77.4262	0.942749	7.09135e-07	1.13323e-05	Tinagl1	4	130058247	130068915	-	4358	protein_coding	tubulointerstitial nephritis antigen-like 1 [Source:MGI Symbol;Acc:MGI:2137617]	-
ENSMUSG00000036941	805.93	578.427	0.478557	7.12809e-07	1.13834e-05	Elac1	18	73868109	73887550	-	4971	protein_coding	elaC ribonuclease Z 1 [Source:MGI Symbol;Acc:MGI:1890495]	-
ENSMUSG00000031201	913.79	681.532	0.423363	7.1333e-07	1.1384e-05	Brcc3	X	74460234	74497607	+	7887	protein_coding	BRCA1/BRCA2-containing complex, subunit 3 [Source:MGI Symbol;Acc:MGI:2389572]	-
ENSMUSG00000021610	1169.1	1411.48	-0.271567	7.1454e-07	1.13957e-05	Clptm1l	13	73752125	73768724	+	3068	protein_coding	CLPTM1-like [Source:MGI Symbol;Acc:MGI:2442892]	-
ENSMUSG00000068099	1130.82	1543.5	-0.449063	7.1795e-07	1.14424e-05	Smim45	15	82136598	82144954	+	1904	protein_coding	small integral membrane protein 45 [Source:MGI Symbol;Acc:MGI:1923755]	-
ENSMUSG00000055415	43.1966	103.973	-1.26717	7.19194e-07	1.14545e-05	Atp10b	11	43040704	43153112	+	9816	protein_coding	ATPase, class V, type 10B [Source:MGI Symbol;Acc:MGI:2442688]	-
ENSMUSG00000087120	49.4531	23.1886	1.08869	7.23138e-07	1.15096e-05	Gm12279	11	62435063	62441867	-	2725	lncRNA	predicted gene 12279 [Source:MGI Symbol;Acc:MGI:3649630]	-
ENSMUSG00000031644	483.863	699.851	-0.533081	7.26914e-07	1.1562e-05	Nek1	8	61446229	61584380	+	7886	protein_coding	NIMA (never in mitosis gene a)-related expressed kinase 1 [Source:MGI Symbol;Acc:MGI:97303]	-
ENSMUSG00000021770	2187.98	1762.58	0.311928	7.27947e-07	1.15706e-05	Samd8	14	21800599	21848794	+	7639	protein_coding	sterile alpha motif domain containing 8 [Source:MGI Symbol;Acc:MGI:1914880]	-
ENSMUSG00000029343	40.5264	92.0718	-1.18589	7.34216e-07	1.16625e-05	Crybb1	5	112403681	112417451	+	985	protein_coding	crystallin, beta B1 [Source:MGI Symbol;Acc:MGI:104992]	-
ENSMUSG00000027834	5447.48	4546.66	0.260765	7.37008e-07	1.1699e-05	Serpini1	3	75464854	75550802	+	7286	protein_coding	serine (or cysteine) peptidase inhibitor, clade I, member 1 [Source:MGI Symbol;Acc:MGI:1194506]	-
ENSMUSG00000023010	4907.09	5836.52	-0.250198	7.38058e-07	1.17079e-05	Tmbim6	15	99290763	99307930	+	4578	protein_coding	transmembrane BAX inhibitor motif containing 6 [Source:MGI Symbol;Acc:MGI:99682]	-
ENSMUSG00000024030	1417.68	1129.35	0.327817	7.39997e-07	1.17306e-05	Abcg1	17	31276649	31336962	+	7298	protein_coding	ATP binding cassette subfamily G member 1 [Source:MGI Symbol;Acc:MGI:107704]	-
ENSMUSG00000046408	47.9667	18.3056	1.39071	7.40478e-07	1.17306e-05	1700067K01Rik	8	84728131	84731399	+	1957	protein_coding	RIKEN cDNA 1700067K01 gene [Source:MGI Symbol;Acc:MGI:1920703]	-
ENSMUSG00000076435	205.76	296.729	-0.527927	7.49666e-07	1.18636e-05	Acsf2	11	94447928	94492697	-	3432	protein_coding	acyl-CoA synthetase family member 2 [Source:MGI Symbol;Acc:MGI:2388287]	-
ENSMUSG00000050855	378.386	275.007	0.459715	7.49876e-07	1.18636e-05	Zfp940	7	29533045	29553094	-	6090	protein_coding	zinc finger protein 940 [Source:MGI Symbol;Acc:MGI:2446235]	zf-C2H2
ENSMUSG00000017466	5884.92	4922.54	0.257614	7.52608e-07	1.18989e-05	Timp2	11	118191895	118246566	-	3896	protein_coding	tissue inhibitor of metalloproteinase 2 [Source:MGI Symbol;Acc:MGI:98753]	-
ENSMUSG00000024308	499.516	347.665	0.522426	7.54117e-07	1.19148e-05	Tapbp	17	34134873	34148266	+	3628	protein_coding	TAP binding protein [Source:MGI Symbol;Acc:MGI:1201689]	-
ENSMUSG00000024579	208.213	310.372	-0.575414	7.54862e-07	1.19187e-05	Pcyox1l	18	61829908	61840706	-	2645	protein_coding	prenylcysteine oxidase 1 like [Source:MGI Symbol;Acc:MGI:3606062]	-
ENSMUSG00000024087	140.814	69.4518	1.0204	7.56548e-07	1.19374e-05	Cyp1b1	17	80008966	80022490	-	5840	protein_coding	cytochrome P450, family 1, subfamily b, polypeptide 1 [Source:MGI Symbol;Acc:MGI:88590]	-
ENSMUSG00000031068	1050.87	1352.75	-0.364022	7.58126e-07	1.19543e-05	Glrx3	7	137039343	137070323	+	5016	protein_coding	glutaredoxin 3 [Source:MGI Symbol;Acc:MGI:1353653]	-
ENSMUSG00000031778	5995.72	7902.62	-0.398448	7.63599e-07	1.20326e-05	Cx3cl1	8	95498637	95509055	+	3930	protein_coding	chemokine (C-X3-C motif) ligand 1 [Source:MGI Symbol;Acc:MGI:1097153]	-
ENSMUSG00000020396	2201.81	3002.06	-0.447164	7.69937e-07	1.21245e-05	Nefh	11	4888754	4898064	-	3994	protein_coding	neurofilament, heavy polypeptide [Source:MGI Symbol;Acc:MGI:97309]	-
ENSMUSG00000053046	2917.05	2423.47	0.267605	7.7077e-07	1.21295e-05	Brsk2	7	141503488	141557984	+	6178	protein_coding	BR serine/threonine kinase 2 [Source:MGI Symbol;Acc:MGI:1923020]	-
ENSMUSG00000046709	4390.66	5114.16	-0.219976	7.76751e-07	1.22156e-05	Mapk10	5	103055814	103359200	-	11125	protein_coding	mitogen-activated protein kinase 10 [Source:MGI Symbol;Acc:MGI:1346863]	-
ENSMUSG00000034110	184.269	267.281	-0.536241	7.78017e-07	1.22221e-05	Kctd7	5	130173702	130184647	+	4368	protein_coding	potassium channel tetramerisation domain containing 7 [Source:MGI Symbol;Acc:MGI:2442265]	-
ENSMUSG00000102504	88.4657	149.208	-0.757817	7.78197e-07	1.22221e-05	Gm21955	4	42714926	42719893	+	4968	TEC	predicted gene, 21955 [Source:MGI Symbol;Acc:MGI:5439424]	-
ENSMUSG00000026255	335.753	485.732	-0.531181	7.84487e-07	1.23128e-05	Efhd1	1	87192085	87238561	+	2125	protein_coding	EF hand domain containing 1 [Source:MGI Symbol;Acc:MGI:1921607]	-
ENSMUSG00000029202	1607.64	1336.22	0.266324	7.90104e-07	1.23927e-05	Pds5a	5	65763064	65855616	-	19335	protein_coding	PDS5 cohesin associated factor A [Source:MGI Symbol;Acc:MGI:1918771]	-
ENSMUSG00000023460	1745.79	1416.1	0.30224	8.01947e-07	1.25702e-05	Rab12	17	66801507	66826724	-	3033	protein_coding	RAB12, member RAS oncogene family [Source:MGI Symbol;Acc:MGI:894284]	-
ENSMUSG00000113186	15.7138	44.7497	-1.50163	8.04503e-07	1.26019e-05	A330076C08Rik	13	44339236	44369963	-	6641	lncRNA	RIKEN cDNA A330076C08 gene [Source:MGI Symbol;Acc:MGI:2443693]	-
ENSMUSG00000022109	352.302	240.121	0.553571	8.1606e-07	1.27745e-05	Med4	14	73747465	73756289	+	3350	protein_coding	mediator complex subunit 4 [Source:MGI Symbol;Acc:MGI:1914631]	-
ENSMUSG00000026774	15.9086	2.21941	2.84076	8.22766e-07	1.2871e-05	Potegl	2	23097488	23157141	+	2004	protein_coding	POTE ankyrin domain family, member G like [Source:MGI Symbol;Acc:MGI:1918231]	-
ENSMUSG00000028653	235.975	161.787	0.545412	8.27238e-07	1.29325e-05	Trit1	4	122910390	122948742	+	2087	protein_coding	tRNA isopentenyltransferase 1 [Source:MGI Symbol;Acc:MGI:1914216]	-
ENSMUSG00000028369	152.927	87.1276	0.812023	8.34633e-07	1.30395e-05	Svep1	4	58042442	58206859	-	16117	protein_coding	sushi, von Willebrand factor type A, EGF and pentraxin domain containing 1 [Source:MGI Symbol;Acc:MGI:1928849]	-
ENSMUSG00000033323	329.269	235.61	0.483533	8.37117e-07	1.30697e-05	Ctdp1	18	80451174	80512910	-	3910	protein_coding	CTD (carboxy-terminal domain, RNA polymerase II, polypeptide A) phosphatase, subunit 1 [Source:MGI Symbol;Acc:MGI:1926953]	-
ENSMUSG00000107881	38.8215	87.0503	-1.1653	8.41754e-07	1.31209e-05	Gm44250	6	5216258	5220486	-	4229	TEC	predicted gene, 44250 [Source:MGI Symbol;Acc:MGI:5690642]	-
ENSMUSG00000021712	2104.27	1695.97	0.31148	8.4178e-07	1.31209e-05	Trim23	13	104315305	104339880	+	5747	protein_coding	tripartite motif-containing 23 [Source:MGI Symbol;Acc:MGI:1933161]	-
ENSMUSG00000045532	137.423	213.902	-0.638129	8.42056e-07	1.31209e-05	C1ql1	11	102830090	102837514	-	1473	protein_coding	complement component 1, q subcomponent-like 1 [Source:MGI Symbol;Acc:MGI:1344400]	-
ENSMUSG00000021957	1918.2	2339.72	-0.286348	8.46017e-07	1.3174e-05	Tkt	14	30270316	30296677	+	7355	protein_coding	transketolase [Source:MGI Symbol;Acc:MGI:105992]	-
ENSMUSG00000032410	1087.89	762.84	0.511885	8.49381e-07	1.32177e-05	Xrn1	9	95836813	95939856	+	18585	protein_coding	5'-3' exoribonuclease 1 [Source:MGI Symbol;Acc:MGI:891964]	-
ENSMUSG00000048458	674.911	988.979	-0.551541	8.70842e-07	1.35428e-05	Inka2	3	105611915	105628158	+	4781	protein_coding	inka box actin regulator 2 [Source:MGI Symbol;Acc:MGI:1923497]	-
ENSMUSG00000022822	2813.17	1986.48	0.501975	8.72684e-07	1.35626e-05	Abcc5	16	20150053	20245144	-	10681	protein_coding	ATP-binding cassette, sub-family C (CFTR/MRP), member 5 [Source:MGI Symbol;Acc:MGI:1351644]	-
ENSMUSG00000108199	18.0414	4.04978	2.16543	8.77526e-07	1.36264e-05	Gm44249	6	92121470	92123274	-	1805	TEC	predicted gene, 44249 [Source:MGI Symbol;Acc:MGI:5690641]	-
ENSMUSG00000056032	14.7501	1.68445	3.16268	8.77937e-07	1.36264e-05	BC018473	11	116642993	116650199	+	5471	lncRNA	cDNA sequence BC018473 [Source:MGI Symbol;Acc:MGI:3039625]	-
ENSMUSG00000037509	1790.53	2145.55	-0.260906	8.79759e-07	1.36457e-05	Arhgef4	1	34717269	34852390	+	9861	protein_coding	Rho guanine nucleotide exchange factor (GEF) 4 [Source:MGI Symbol;Acc:MGI:2442507]	-
ENSMUSG00000024143	631.853	821.098	-0.378527	8.82213e-07	1.36749e-05	Rhoq	17	87270510	87307497	+	4151	protein_coding	ras homolog family member Q [Source:MGI Symbol;Acc:MGI:1931553]	-
ENSMUSG00000033355	69.9185	34.9845	0.998573	8.83948e-07	1.36857e-05	Rtp4	16	23339041	23432972	+	2131	protein_coding	receptor transporter protein 4 [Source:MGI Symbol;Acc:MGI:1915025]	-
ENSMUSG00000106099	187.185	88.9114	1.07365	8.84065e-07	1.36857e-05	Gm42664	3	119536857	119540095	-	3239	lncRNA	predicted gene 42664 [Source:MGI Symbol;Acc:MGI:5662801]	-
ENSMUSG00000024677	36.2175	13.4122	1.43119	8.99382e-07	1.39138e-05	Ms4a6b	19	11493876	11508620	+	4485	protein_coding	membrane-spanning 4-domains, subfamily A, member 6B [Source:MGI Symbol;Acc:MGI:1917024]	-
ENSMUSG00000020594	4906.19	4012.66	0.289922	9.0057e-07	1.39231e-05	Pum2	12	8724134	8802581	+	7260	protein_coding	pumilio RNA-binding family member 2 [Source:MGI Symbol;Acc:MGI:1931751]	-
ENSMUSG00000035048	184.296	311.573	-0.756119	9.08289e-07	1.40333e-05	Anapc13	9	102503495	102511624	+	2377	protein_coding	anaphase promoting complex subunit 13 [Source:MGI Symbol;Acc:MGI:1916260]	-
ENSMUSG00000021418	39.3033	75.203	-0.935664	9.09259e-07	1.40391e-05	Rpp40	13	36077455	36090342	-	6540	protein_coding	ribonuclease P 40 subunit [Source:MGI Symbol;Acc:MGI:1346084]	-
ENSMUSG00000090150	381.398	518.761	-0.444121	9.12526e-07	1.40679e-05	Acad11	9	103940576	104004924	+	9798	protein_coding	acyl-Coenzyme A dehydrogenase family, member 11 [Source:MGI Symbol;Acc:MGI:2143169]	-
ENSMUSG00000019923	17554.1	14048.6	0.321395	9.12598e-07	1.40679e-05	Zwint	10	72490677	72510796	+	4434	protein_coding	ZW10 interactor [Source:MGI Symbol;Acc:MGI:1289227]	-
ENSMUSG00000045259	95.0894	51.2078	0.895075	9.13158e-07	1.40679e-05	Klhdc9	1	171186014	171188366	-	1558	protein_coding	kelch domain containing 9 [Source:MGI Symbol;Acc:MGI:1916124]	-
ENSMUSG00000039246	50.4805	96.6797	-0.936386	9.13489e-07	1.40679e-05	Lyplal1	1	185819928	185849507	-	1578	protein_coding	lysophospholipase-like 1 [Source:MGI Symbol;Acc:MGI:2385115]	-
ENSMUSG00000051435	128.288	75.8935	0.756875	9.15491e-07	1.40895e-05	Fhad1	4	141617749	141742393	-	6141	protein_coding	forkhead-associated (FHA) phosphopeptide binding domain 1 [Source:MGI Symbol;Acc:MGI:1920323]	-
ENSMUSG00000022476	440.676	591.005	-0.423807	9.20322e-07	1.41547e-05	Polr3h	15	81772429	81810441	-	4991	protein_coding	polymerase (RNA) III (DNA directed) polypeptide H [Source:MGI Symbol;Acc:MGI:1926179]	-
ENSMUSG00000073643	329.935	210.361	0.648963	9.21079e-07	1.41572e-05	Wdfy1	1	79679979	79753860	-	6488	protein_coding	WD repeat and FYVE domain containing 1 [Source:MGI Symbol;Acc:MGI:1916618]	-
ENSMUSG00000022622	37.4539	9.4871	1.97353	9.37317e-07	1.43891e-05	Acr	15	89452529	89458788	+	1567	protein_coding	acrosin prepropeptide [Source:MGI Symbol;Acc:MGI:87884]	-
ENSMUSG00000033392	5431.79	6737.53	-0.310839	9.37376e-07	1.43891e-05	Clasp2	9	113570541	113748750	+	15378	protein_coding	CLIP associating protein 2 [Source:MGI Symbol;Acc:MGI:1923749]	-
ENSMUSG00000073609	110.107	164.617	-0.580235	9.45716e-07	1.45077e-05	D2hgdh	1	93752631	93780070	+	4281	protein_coding	D-2-hydroxyglutarate dehydrogenase [Source:MGI Symbol;Acc:MGI:2138209]	-
ENSMUSG00000003660	3082.33	2579.81	0.256848	9.51951e-07	1.45939e-05	Snrnp200	2	127050306	127082371	+	7819	protein_coding	small nuclear ribonucleoprotein 200 (U5) [Source:MGI Symbol;Acc:MGI:2444401]	-
ENSMUSG00000021951	195.597	282.899	-0.534288	9.58884e-07	1.46907e-05	Eef1akmt1	14	57787054	57809069	-	947	protein_coding	EEF1A alpha lysine methyltransferase 1 [Source:MGI Symbol;Acc:MGI:1915293]	-
ENSMUSG00000048490	1140.18	873.857	0.383603	9.59909e-07	1.46969e-05	Nrip1	16	76084288	76170715	-	11457	protein_coding	nuclear receptor interacting protein 1 [Source:MGI Symbol;Acc:MGI:1315213]	-
ENSMUSG00000059810	383.752	493.328	-0.361171	9.61235e-07	1.47026e-05	Rgs3	4	62478084	62622238	+	10801	protein_coding	regulator of G-protein signaling 3 [Source:MGI Symbol;Acc:MGI:1354734]	-
ENSMUSG00000037254	161.273	101.545	0.666723	9.61967e-07	1.47026e-05	Itih2	2	10099404	10136207	-	3315	protein_coding	inter-alpha trypsin inhibitor, heavy chain 2 [Source:MGI Symbol;Acc:MGI:96619]	-
ENSMUSG00000029267	866.376	638.805	0.439213	9.62138e-07	1.47026e-05	Mtf2	5	108213540	108256870	+	5698	protein_coding	metal response element binding transcription factor 2 [Source:MGI Symbol;Acc:MGI:105050]	-
ENSMUSG00000040430	1061.76	1408.64	-0.40801	9.64118e-07	1.47234e-05	Pitpnc1	11	107098718	107361525	-	6612	protein_coding	phosphatidylinositol transfer protein, cytoplasmic 1 [Source:MGI Symbol;Acc:MGI:1919045]	-
ENSMUSG00000007944	1171.79	1611.99	-0.460231	9.6981e-07	1.48008e-05	Ttc9b	7	27353340	27356771	+	2052	protein_coding	tetratricopeptide repeat domain 9B [Source:MGI Symbol;Acc:MGI:1920282]	-
ENSMUSG00000032268	6.05845	22.2671	-1.89375	9.72261e-07	1.48287e-05	Tmprss5	9	48992560	49028887	+	3058	protein_coding	transmembrane protease, serine 5 (spinesin) [Source:MGI Symbol;Acc:MGI:1933407]	-
ENSMUSG00000051319	231.648	353.373	-0.609075	9.77063e-07	1.48924e-05	Mtln	2	127633308	127634408	-	800	protein_coding	mitoregulin [Source:MGI Symbol;Acc:MGI:1915135]	-
ENSMUSG00000010021	94.1798	162.831	-0.789595	9.83529e-07	1.49813e-05	Kif19a	11	114656214	114681565	+	4068	protein_coding	kinesin family member 19A [Source:MGI Symbol;Acc:MGI:2447024]	-
ENSMUSG00000034300	1426.6	1176.88	0.276866	9.93824e-07	1.51212e-05	Fam53c	18	34891959	34906813	+	4517	protein_coding	family with sequence similarity 53, member C [Source:MGI Symbol;Acc:MGI:1913556]	-
ENSMUSG00000071533	2252.88	1796.36	0.326771	9.93986e-07	1.51212e-05	Pcnp	16	55827608	55850102	-	3115	protein_coding	PEST proteolytic signal containing nuclear protein [Source:MGI Symbol;Acc:MGI:1923552]	-
ENSMUSG00000059326	109.465	159.854	-0.546067	9.96861e-07	1.51552e-05	Csf2ra	19	61212395	61216867	-	2871	protein_coding	colony stimulating factor 2 receptor, alpha, low-affinity (granulocyte-macrophage) [Source:MGI Symbol;Acc:MGI:1339754]	-
ENSMUSG00000022558	1465.64	1125.48	0.380834	1.00827e-06	1.53188e-05	Mroh1	15	76264461	76337238	+	16468	protein_coding	maestro heat-like repeat family member 1 [Source:MGI Symbol;Acc:MGI:2442558]	-
ENSMUSG00000024293	555.817	441.734	0.33071	1.01008e-06	1.53365e-05	Esco1	18	10566507	10610352	-	5100	protein_coding	establishment of sister chromatid cohesion N-acetyltransferase 1 [Source:MGI Symbol;Acc:MGI:1925055]	-
ENSMUSG00000074781	2685.63	3131.45	-0.221327	1.01145e-06	1.53475e-05	Ube2n	10	95351007	95381519	+	4221	protein_coding	ubiquitin-conjugating enzyme E2N [Source:MGI Symbol;Acc:MGI:1934835]	-
ENSMUSG00000027560	221.04	312.285	-0.497562	1.02193e-06	1.54967e-05	Dok5	2	170573727	170721689	+	1768	protein_coding	docking protein 5 [Source:MGI Symbol;Acc:MGI:1924079]	-
ENSMUSG00000109157	97.7287	40.8517	1.25633	1.03042e-06	1.56154e-05	Gm44829	7	58968379	58971571	+	3193	TEC	predicted gene 44829 [Source:MGI Symbol;Acc:MGI:5753405]	-
ENSMUSG00000052593	348.057	485.169	-0.479652	1.04503e-06	1.58267e-05	Adam17	12	21373510	21423633	-	7154	protein_coding	a disintegrin and metallopeptidase domain 17 [Source:MGI Symbol;Acc:MGI:1096335]	-
ENSMUSG00000020687	1610.02	1347.11	0.256934	1.04581e-06	1.58284e-05	Cdc27	11	104393571	104441446	-	6248	protein_coding	cell division cycle 27 [Source:MGI Symbol;Acc:MGI:102685]	-
ENSMUSG00000006301	626.667	791.102	-0.335104	1.05178e-06	1.59087e-05	Tmbim1	1	74327406	74344781	-	12659	protein_coding	transmembrane BAX inhibitor motif containing 1 [Source:MGI Symbol;Acc:MGI:1916910]	-
ENSMUSG00000040435	254.775	157.263	0.696074	1.06278e-06	1.60649e-05	Ppp1r15a	7	45172340	45175692	-	2937	protein_coding	protein phosphatase 1, regulatory subunit 15A [Source:MGI Symbol;Acc:MGI:1927072]	-
ENSMUSG00000070738	2300.26	1886.39	0.285964	1.06762e-06	1.61277e-05	Dgkd	1	87781009	87872902	+	6850	protein_coding	diacylglycerol kinase, delta [Source:MGI Symbol;Acc:MGI:2138334]	-
ENSMUSG00000063870	3392.61	2687.7	0.335905	1.07186e-06	1.61814e-05	Chd4	6	125072944	125107554	+	8019	protein_coding	chromodomain helicase DNA binding protein 4 [Source:MGI Symbol;Acc:MGI:1344380]	-
ENSMUSG00000022048	2674.14	3406.61	-0.349209	1.08159e-06	1.6318e-05	Dpysl2	14	67040313	67106137	-	4520	protein_coding	dihydropyrimidinase-like 2 [Source:MGI Symbol;Acc:MGI:1349763]	-
ENSMUSG00000029468	85.8969	145.635	-0.759901	1.08247e-06	1.63208e-05	P2rx7	5	122781974	122829495	+	5970	protein_coding	purinergic receptor P2X, ligand-gated ion channel, 7 [Source:MGI Symbol;Acc:MGI:1339957]	-
ENSMUSG00000001829	684.317	864.545	-0.336954	1.08756e-06	1.63873e-05	Clpb	7	101312840	101444713	+	9960	protein_coding	ClpB caseinolytic peptidase B [Source:MGI Symbol;Acc:MGI:1100517]	-
ENSMUSG00000030714	183.777	121.436	0.597321	1.09242e-06	1.64361e-05	Sgf29	7	126248481	126272097	+	1802	protein_coding	SAGA complex associated factor 29 [Source:MGI Symbol;Acc:MGI:1922815]	-
ENSMUSG00000054226	738.716	982.525	-0.411183	1.09265e-06	1.64361e-05	Tprkb	6	85888847	85907266	+	5355	protein_coding	Tp53rk binding protein [Source:MGI Symbol;Acc:MGI:1917036]	-
ENSMUSG00000079499	97.7649	177.509	-0.862532	1.09288e-06	1.64361e-05	6530402F18Rik	2	29135119	29143018	-	5511	lncRNA	RIKEN cDNA 6530402F18 gene [Source:MGI Symbol;Acc:MGI:1923470]	-
ENSMUSG00000020723	682.666	923.018	-0.435276	1.10086e-06	1.65456e-05	Cacng4	11	107623183	107685383	-	3575	protein_coding	calcium channel, voltage-dependent, gamma subunit 4 [Source:MGI Symbol;Acc:MGI:1859167]	-
ENSMUSG00000033735	283.196	413.211	-0.544355	1.11321e-06	1.67125e-05	Spr	6	85107158	85114748	-	3545	protein_coding	sepiapterin reductase [Source:MGI Symbol;Acc:MGI:103078]	-
ENSMUSG00000019039	407.289	532.157	-0.384892	1.11337e-06	1.67125e-05	Dalrd3	9	108447085	108449973	+	2458	protein_coding	DALR anticodon binding domain containing 3 [Source:MGI Symbol;Acc:MGI:1915039]	-
ENSMUSG00000020848	663.875	878.726	-0.404725	1.11456e-06	1.67198e-05	Doc2b	11	75659792	75686875	-	4361	protein_coding	double C2, beta [Source:MGI Symbol;Acc:MGI:1100497]	-
ENSMUSG00000021594	269.276	406.483	-0.593663	1.11609e-06	1.67322e-05	Srd5a1	13	69721568	69759561	-	2909	protein_coding	steroid 5 alpha-reductase 1 [Source:MGI Symbol;Acc:MGI:98400]	-
ENSMUSG00000096718	15.2965	42.3405	-1.46177	1.11758e-06	1.67439e-05	Zfp781	10	81737745	81766314	-	4067	protein_coding	zinc finger protein 781 [Source:MGI Symbol;Acc:MGI:3696710]	-
ENSMUSG00000028646	1347.91	999.345	0.431903	1.12542e-06	1.68507e-05	Rragc	4	123811239	123830790	+	3341	protein_coding	Ras-related GTP binding C [Source:MGI Symbol;Acc:MGI:1858751]	-
ENSMUSG00000025616	777.59	577.764	0.428533	1.13603e-06	1.69989e-05	Usp16	16	87251591	87280405	+	9454	protein_coding	ubiquitin specific peptidase 16 [Source:MGI Symbol;Acc:MGI:1921362]	-
ENSMUSG00000003420	252.934	362.264	-0.518482	1.14483e-06	1.71198e-05	Fcgrt	7	44742414	44753275	-	2102	protein_coding	Fc fragment of IgG receptor and transporter [Source:MGI Symbol;Acc:MGI:103017]	-
ENSMUSG00000119958	83.667	142.997	-0.774571	1.14628e-06	1.71307e-05	ENSMUSG00000119958	7	27230843	27231180	-	338	lncRNA	-	-
ENSMUSG00000029861	2976.13	2289.46	0.378532	1.15037e-06	1.7181e-05	Fam131b	6	42292246	42301577	-	4104	protein_coding	family with sequence similarity 131, member B [Source:MGI Symbol;Acc:MGI:1923406]	-
ENSMUSG00000028214	71.7133	27.4536	1.38336	1.15749e-06	1.72766e-05	Gem	4	11704457	11714752	+	2104	protein_coding	GTP binding protein (gene overexpressed in skeletal muscle) [Source:MGI Symbol;Acc:MGI:99844]	-
ENSMUSG00000004980	4364.15	5493.24	-0.33203	1.17643e-06	1.75482e-05	Hnrnpa2b1	6	51437912	51446874	-	6584	protein_coding	heterogeneous nuclear ribonucleoprotein A2/B1 [Source:MGI Symbol;Acc:MGI:104819]	-
ENSMUSG00000022974	946.787	660.51	0.519162	1.1799e-06	1.75889e-05	Paxbp1	16	90810925	90841431	-	5508	protein_coding	PAX3 and PAX7 binding protein 1 [Source:MGI Symbol;Acc:MGI:1914617]	GCFC
ENSMUSG00000020184	840.029	653.705	0.360996	1.18116e-06	1.75966e-05	Mdm2	10	117524780	117546663	-	5083	protein_coding	transformed mouse 3T3 cell double minute 2 [Source:MGI Symbol;Acc:MGI:96952]	-
ENSMUSG00000028568	1284.09	974.255	0.398391	1.18985e-06	1.77149e-05	Btf3l4	4	108671492	108690811	-	4546	protein_coding	basic transcription factor 3-like 4 [Source:MGI Symbol;Acc:MGI:1915312]	-
ENSMUSG00000002015	818.947	1061.23	-0.373453	1.19202e-06	1.77362e-05	Bcap31	X	72729784	72759781	-	1219	protein_coding	B cell receptor associated protein 31 [Source:MGI Symbol;Acc:MGI:1350933]	-
ENSMUSG00000003849	142.98	86.626	0.720944	1.20295e-06	1.78875e-05	Nqo1	8	108114857	108129838	-	1553	protein_coding	NAD(P)H dehydrogenase, quinone 1 [Source:MGI Symbol;Acc:MGI:103187]	-
ENSMUSG00000074896	204.134	111.098	0.875346	1.20598e-06	1.79214e-05	Ifit3	19	34560931	34566131	+	1745	protein_coding	interferon-induced protein with tetratricopeptide repeats 3 [Source:MGI Symbol;Acc:MGI:1101055]	-
ENSMUSG00000031007	5203.53	4445.22	0.22744	1.20704e-06	1.79259e-05	Atp6ap2	X	12454040	12483288	+	2618	protein_coding	ATPase, H+ transporting, lysosomal accessory protein 2 [Source:MGI Symbol;Acc:MGI:1917745]	-
ENSMUSG00000012076	808.316	991.221	-0.295013	1.22107e-06	1.81229e-05	Brms1l	12	55883109	55916521	+	3455	protein_coding	breast cancer metastasis-suppressor 1-like [Source:MGI Symbol;Acc:MGI:1196337]	-
ENSMUSG00000020689	49.3938	93.1626	-0.917961	1.22531e-06	1.81745e-05	Itgb3	11	104498826	104561302	+	5901	protein_coding	integrin beta 3 [Source:MGI Symbol;Acc:MGI:96612]	-
ENSMUSG00000011877	5059.75	3976.23	0.347726	1.23131e-06	1.82521e-05	Git1	11	77384388	77398612	+	4838	protein_coding	GIT ArfGAP 1 [Source:MGI Symbol;Acc:MGI:1927140]	-
ENSMUSG00000061046	557.625	752.538	-0.433202	1.23796e-06	1.83393e-05	Haghl	17	25998817	26004647	-	2643	protein_coding	hydroxyacylglutathione hydrolase-like [Source:MGI Symbol;Acc:MGI:1919877]	-
ENSMUSG00000039103	140.739	206.075	-0.551651	1.24524e-06	1.84357e-05	Nexn	3	151942619	151971987	-	3826	protein_coding	nexilin [Source:MGI Symbol;Acc:MGI:1916060]	-
ENSMUSG00000028962	663.279	883.843	-0.414121	1.24864e-06	1.84744e-05	Slc4a2	5	24628835	24645948	+	8322	protein_coding	solute carrier family 4 (anion exchanger), member 2 [Source:MGI Symbol;Acc:MGI:109351]	-
ENSMUSG00000043733	4919.24	3915.28	0.329405	1.25629e-06	1.85761e-05	Ptpn11	5	121268596	121329460	-	7492	protein_coding	protein tyrosine phosphatase, non-receptor type 11 [Source:MGI Symbol;Acc:MGI:99511]	-
ENSMUSG00000006920	1226.03	986.444	0.314327	1.26767e-06	1.87327e-05	Ezh1	11	101081941	101117289	-	7440	protein_coding	enhancer of zeste 1 polycomb repressive complex 2 subunit [Source:MGI Symbol;Acc:MGI:1097695]	-
ENSMUSG00000052566	163.56	105.636	0.630868	1.2705e-06	1.87628e-05	Hook2	8	85717232	85729978	+	3978	protein_coding	hook microtubule tethering protein 2 [Source:MGI Symbol;Acc:MGI:2181664]	-
ENSMUSG00000048429	1426.56	1011.29	0.496509	1.27675e-06	1.88433e-05	Timm29	9	21504018	21507266	+	3170	protein_coding	translocase of inner mitochondrial membrane 29 [Source:MGI Symbol;Acc:MGI:1917023]	-
ENSMUSG00000033770	10.0132	0.418281	4.46844	1.27886e-06	1.88628e-05	Clcnka	4	141111921	141126035	-	2942	protein_coding	chloride channel, voltage-sensitive Ka [Source:MGI Symbol;Acc:MGI:1329026]	-
ENSMUSG00000001986	2701.3	3335.26	-0.304252	1.28392e-06	1.89257e-05	Gria3	X	40489731	40767478	+	9859	protein_coding	glutamate receptor, ionotropic, AMPA3 (alpha 3) [Source:MGI Symbol;Acc:MGI:95810]	-
ENSMUSG00000026418	61.3824	114.944	-0.90589	1.2882e-06	1.89769e-05	Tnni1	1	135707172	135738727	+	3600	protein_coding	troponin I, skeletal, slow 1 [Source:MGI Symbol;Acc:MGI:105073]	-
ENSMUSG00000023393	18.8323	2.25084	3.07406	1.29189e-06	1.90102e-05	Slc17a9	2	180367056	180384073	+	3200	protein_coding	solute carrier family 17, member 9 [Source:MGI Symbol;Acc:MGI:1919107]	-
ENSMUSG00000015970	112.137	65.0168	0.786441	1.29206e-06	1.90102e-05	Chdh	14	29730980	29762484	+	6217	protein_coding	choline dehydrogenase [Source:MGI Symbol;Acc:MGI:1860776]	-
ENSMUSG00000070306	19.9631	56.01	-1.49116	1.29814e-06	1.90879e-05	Ccdc153	9	44151973	44158603	+	2036	protein_coding	coiled-coil domain containing 153 [Source:MGI Symbol;Acc:MGI:2448587]	-
ENSMUSG00000001082	233.196	147.911	0.658326	1.32033e-06	1.94021e-05	Mfsd10	5	34790986	34794556	-	2894	protein_coding	major facilitator superfamily domain containing 10 [Source:MGI Symbol;Acc:MGI:1915544]	-
ENSMUSG00000030265	2529.85	2082.02	0.281013	1.32173e-06	1.94107e-05	Kras	6	145162425	145195965	-	5347	protein_coding	Kirsten rat sarcoma viral oncogene homolog [Source:MGI Symbol;Acc:MGI:96680]	-
ENSMUSG00000030512	329.622	225.202	0.549647	1.33269e-06	1.95596e-05	Snrpa1	7	65708751	65724335	+	3172	protein_coding	small nuclear ribonucleoprotein polypeptide A' [Source:MGI Symbol;Acc:MGI:1916231]	-
ENSMUSG00000057715	1105.98	1450.61	-0.391379	1.33548e-06	1.95884e-05	A830018L16Rik	1	11484329	12046125	+	9183	protein_coding	RIKEN cDNA A830018L16 gene [Source:MGI Symbol;Acc:MGI:2444149]	-
ENSMUSG00000099583	2.11481	14.9125	-2.7979	1.34277e-06	1.96831e-05	H3c4	13	23759937	23761185	+	1249	protein_coding	H3 clustered histone 4 [Source:MGI Symbol;Acc:MGI:2448322]	-
ENSMUSG00000057497	234.266	381.706	-0.704542	1.35249e-06	1.98135e-05	Fam136a	6	86342628	86347040	+	2702	protein_coding	family with sequence similarity 136, member A [Source:MGI Symbol;Acc:MGI:1913738]	-
ENSMUSG00000031555	1481.75	1210.95	0.291948	1.38204e-06	2.02338e-05	Adam9	8	25439627	25506943	-	4115	protein_coding	a disintegrin and metallopeptidase domain 9 (meltrin gamma) [Source:MGI Symbol;Acc:MGI:105376]	-
ENSMUSG00000039747	1715.36	1325.11	0.372636	1.38907e-06	2.03139e-05	Orai2	5	136176313	136199567	-	6077	protein_coding	ORAI calcium release-activated calcium modulator 2 [Source:MGI Symbol;Acc:MGI:2443195]	-
ENSMUSG00000027425	521.465	404.748	0.365595	1.38922e-06	2.03139e-05	Kat14	2	144210903	144249596	+	4699	protein_coding	lysine acetyltransferase 14 [Source:MGI Symbol;Acc:MGI:1917264]	-
ENSMUSG00000041423	127.075	213.813	-0.750128	1.39337e-06	2.03621e-05	Paqr6	3	88271891	88275848	+	2429	protein_coding	progestin and adipoQ receptor family member VI [Source:MGI Symbol;Acc:MGI:1916207]	-
ENSMUSG00000068036	1901.19	1484.41	0.356913	1.3956e-06	2.03821e-05	Afdn	17	13980801	14126412	+	10325	protein_coding	afadin, adherens junction formation factor [Source:MGI Symbol;Acc:MGI:1314653]	-
ENSMUSG00000031558	430.576	623.945	-0.536232	1.39659e-06	2.0384e-05	Slit2	5	48140480	48465075	+	25433	protein_coding	slit guidance ligand 2 [Source:MGI Symbol;Acc:MGI:1315205]	-
ENSMUSG00000046879	201.58	111.5	0.855036	1.399e-06	2.04067e-05	Irgm1	11	48752795	48762510	-	5810	protein_coding	immunity-related GTPase family M member 1 [Source:MGI Symbol;Acc:MGI:107567]	-
ENSMUSG00000039519	157.945	224.1	-0.504486	1.40214e-06	2.044e-05	Cyp7b1	3	18126114	18297502	-	2166	protein_coding	cytochrome P450, family 7, subfamily b, polypeptide 1 [Source:MGI Symbol;Acc:MGI:104978]	-
ENSMUSG00000022656	457.183	624.512	-0.450074	1.41251e-06	2.05784e-05	Nectin3	16	46208069	46318888	-	12747	protein_coding	nectin cell adhesion molecule 3 [Source:MGI Symbol;Acc:MGI:1930171]	-
ENSMUSG00000010911	109.35	164.348	-0.589663	1.45995e-06	2.12566e-05	Apip	2	102904020	102922989	+	1000	protein_coding	APAF1 interacting protein [Source:MGI Symbol;Acc:MGI:1926788]	-
ENSMUSG00000036450	583.258	734.441	-0.333526	1.46553e-06	2.13248e-05	Hif1an	19	44551289	44564713	+	6606	protein_coding	hypoxia-inducible factor 1, alpha subunit inhibitor [Source:MGI Symbol;Acc:MGI:2442345]	-
ENSMUSG00000025870	172.475	255.168	-0.564621	1.48253e-06	2.15588e-05	Arl10	13	54722828	54728941	+	1729	protein_coding	ADP-ribosylation factor-like 10 [Source:MGI Symbol;Acc:MGI:1930788]	-
ENSMUSG00000000326	789.453	1067.81	-0.436067	1.50159e-06	2.18227e-05	Comt	16	18225636	18245602	-	2532	protein_coding	catechol-O-methyltransferase [Source:MGI Symbol;Acc:MGI:88470]	-
ENSMUSG00000022136	1729.37	1437.45	0.267098	1.52297e-06	2.21199e-05	Dnajc3	14	119175388	119219109	+	5141	protein_coding	DnaJ heat shock protein family (Hsp40) member C3 [Source:MGI Symbol;Acc:MGI:107373]	-
ENSMUSG00000032314	445.593	572.446	-0.360754	1.53804e-06	2.23251e-05	Etfa	9	55361792	55419527	-	1835	protein_coding	electron transferring flavoprotein, alpha polypeptide [Source:MGI Symbol;Acc:MGI:106092]	-
ENSMUSG00000030530	636.346	445.534	0.514334	1.54905e-06	2.24711e-05	Furin	7	80038333	80055184	-	9178	protein_coding	furin (paired basic amino acid cleaving enzyme) [Source:MGI Symbol;Acc:MGI:97513]	-
ENSMUSG00000027351	4076.57	3368.54	0.275181	1.55705e-06	2.25734e-05	Spred1	2	116951855	117012760	+	6784	protein_coding	sprouty protein with EVH-1 domain 1, related sequence [Source:MGI Symbol;Acc:MGI:2150016]	-
ENSMUSG00000046329	4285.27	5435.64	-0.34315	1.55805e-06	2.25741e-05	Slc25a23	17	57350711	57366863	-	5294	protein_coding	solute carrier family 25 (mitochondrial carrier; phosphate carrier), member 23 [Source:MGI Symbol;Acc:MGI:1914222]	-
ENSMUSG00000097476	14.4631	0.929996	4.00276	1.57947e-06	2.28706e-05	Gm26583	12	112909983	112914132	-	3684	lncRNA	predicted gene, 26583 [Source:MGI Symbol;Acc:MGI:5477077]	-
ENSMUSG00000027270	1401.87	1812.09	-0.370023	1.60088e-06	2.31664e-05	Lamp5	2	135894159	135911837	+	2933	protein_coding	lysosomal-associated membrane protein family, member 5 [Source:MGI Symbol;Acc:MGI:1923411]	-
ENSMUSG00000024462	9568.28	11133.8	-0.218637	1.62702e-06	2.35304e-05	Gabbr1	17	37356858	37385959	+	7764	protein_coding	gamma-aminobutyric acid (GABA) B receptor, 1 [Source:MGI Symbol;Acc:MGI:1860139]	-
ENSMUSG00000006675	960.841	775.543	0.309401	1.63165e-06	2.35829e-05	P4htm	9	108456061	108474866	-	3890	protein_coding	prolyl 4-hydroxylase, transmembrane (endoplasmic reticulum) [Source:MGI Symbol;Acc:MGI:1921693]	-
ENSMUSG00000028820	3063.33	2270.42	0.432066	1.64152e-06	2.37111e-05	Sfpq	4	126915117	126930806	+	4743	protein_coding	splicing factor proline/glutamine rich (polypyrimidine tract binding protein associated) [Source:MGI Symbol;Acc:MGI:1918764]	-
ENSMUSG00000029196	677.552	473.05	0.518759	1.68172e-06	2.42771e-05	Tada2b	5	36631014	36641629	-	3791	protein_coding	transcriptional adaptor 2B [Source:MGI Symbol;Acc:MGI:3035274]	MYB
ENSMUSG00000059857	590.036	792.371	-0.42553	1.71048e-06	2.46773e-05	Ntng1	3	109687356	110051327	-	8243	protein_coding	netrin G1 [Source:MGI Symbol;Acc:MGI:1934028]	-
ENSMUSG00000020785	1752.7	1315.62	0.414067	1.71524e-06	2.47309e-05	Camkk1	11	72909834	72932899	+	3728	protein_coding	calcium/calmodulin-dependent protein kinase kinase 1, alpha [Source:MGI Symbol;Acc:MGI:1891766]	-
ENSMUSG00000104960	286.898	151.285	0.924148	1.71894e-06	2.47693e-05	Snhg8	3	123301194	123302053	-	860	lncRNA	small nucleolar RNA host gene 8 [Source:MGI Symbol;Acc:MGI:1917145]	-
ENSMUSG00000001175	42595.7	51088.8	-0.262293	1.72029e-06	2.47736e-05	Calm1	12	100165694	100176073	+	4706	protein_coding	calmodulin 1 [Source:MGI Symbol;Acc:MGI:88251]	-
ENSMUSG00000004207	25641.2	22185.1	0.208889	1.72655e-06	2.48463e-05	Psap	10	60113449	60138376	+	2744	protein_coding	prosaposin [Source:MGI Symbol;Acc:MGI:97783]	-
ENSMUSG00000028101	392.467	297.078	0.402654	1.72814e-06	2.48463e-05	Pias3	3	96603700	96613386	+	3918	protein_coding	protein inhibitor of activated STAT 3 [Source:MGI Symbol;Acc:MGI:1913126]	zf-MIZ
ENSMUSG00000024571	1486.1	1163.86	0.353105	1.72848e-06	2.48463e-05	Naa12	18	80249980	80255956	+	3075	protein_coding	N(alpha)-acetyltransferase 12, NatA catalytic subunit [Source:MGI Symbol;Acc:MGI:3833940]	-
ENSMUSG00000037416	2349.12	1803.59	0.38097	1.73342e-06	2.49023e-05	Dmxl1	18	49965737	50098540	+	21923	protein_coding	Dmx-like 1 [Source:MGI Symbol;Acc:MGI:2443926]	-
ENSMUSG00000031775	183.991	280.532	-0.609804	1.735e-06	2.491e-05	Pllp	8	95401522	95422906	-	2083	protein_coding	plasma membrane proteolipid [Source:MGI Symbol;Acc:MGI:1915051]	-
ENSMUSG00000025139	3356.62	2764.22	0.280296	1.7397e-06	2.49623e-05	Tollip	7	141428550	141472244	-	5059	protein_coding	toll interacting protein [Source:MGI Symbol;Acc:MGI:1891808]	-
ENSMUSG00000038225	41.7499	79.8866	-0.934028	1.7508e-06	2.51065e-05	Primpol	8	47028629	47070247	-	6411	protein_coding	primase and polymerase (DNA-directed) [Source:MGI Symbol;Acc:MGI:3603756]	-
ENSMUSG00000064115	4127.48	5201.22	-0.333515	1.75577e-06	2.51625e-05	Cadm2	16	66452307	67417796	-	9809	protein_coding	cell adhesion molecule 2 [Source:MGI Symbol;Acc:MGI:2442722]	-
ENSMUSG00000016179	602.649	451.22	0.417325	1.76663e-06	2.53029e-05	Camk1g	1	193028654	193052606	-	2759	protein_coding	calcium/calmodulin-dependent protein kinase I gamma [Source:MGI Symbol;Acc:MGI:2388073]	-
ENSMUSG00000017188	558.8	809.377	-0.534804	1.78061e-06	2.54747e-05	Coa3	11	101168794	101169940	-	886	protein_coding	cytochrome C oxidase assembly factor 3 [Source:MGI Symbol;Acc:MGI:1098757]	-
ENSMUSG00000040181	86.3029	159.61	-0.888645	1.78077e-06	2.54747e-05	Fmo1	1	162657130	162694179	-	6304	protein_coding	flavin containing monooxygenase 1 [Source:MGI Symbol;Acc:MGI:1310002]	-
ENSMUSG00000097061	324.904	230.702	0.494923	1.78304e-06	2.54918e-05	9330151L19Rik	12	69243985	69246641	+	2545	lncRNA	RIKEN cDNA 9330151L19 gene [Source:MGI Symbol;Acc:MGI:3041168]	-
ENSMUSG00000018411	4933.96	5980.3	-0.2775	1.7869e-06	2.55316e-05	Mapt	11	104122216	104222916	+	7531	protein_coding	microtubule-associated protein tau [Source:MGI Symbol;Acc:MGI:97180]	-
ENSMUSG00000087035	50.5915	19.0756	1.40515	1.79797e-06	2.56743e-05	Tmem74bos	2	151521281	151528259	-	2219	protein_coding	transmembrane 74B, opposite strand [Source:MGI Symbol;Acc:MGI:3039588]	-
ENSMUSG00000101249	484.259	1056.13	-1.12474	1.83949e-06	2.62515e-05	Gm29216	1	24654787	24655278	-	492	unprocessed_pseudogene	predicted gene 29216 [Source:MGI Symbol;Acc:MGI:5579922]	-
ENSMUSG00000015093	36.4895	14.5946	1.32849	1.84895e-06	2.63706e-05	Clic3	2	25346850	25348788	+	1012	protein_coding	chloride intracellular channel 3 [Source:MGI Symbol;Acc:MGI:1916704]	-
ENSMUSG00000092571	5.78291	20.6293	-1.835	1.88053e-06	2.68049e-05	Gm4134	17	34080276	34083202	-	563	unprocessed_pseudogene	predicted gene 4134 [Source:MGI Symbol;Acc:MGI:3782310]	-
ENSMUSG00000025383	10.975	33.7435	-1.61913	1.88596e-06	2.68662e-05	Il23a	10	128132008	128134621	-	2247	protein_coding	interleukin 23, alpha subunit p19 [Source:MGI Symbol;Acc:MGI:1932410]	-
ENSMUSG00000042115	386.185	518.55	-0.425507	1.8963e-06	2.69973e-05	Klhdc8a	1	132226364	132235095	+	4269	protein_coding	kelch domain containing 8A [Source:MGI Symbol;Acc:MGI:2442630]	-
ENSMUSG00000105352	3.28035	17.9509	-2.4638	1.90702e-06	2.71336e-05	C030018K13Rik	5	64634351	64641310	+	1522	lncRNA	RIKEN cDNA C030018K13 gene [Source:MGI Symbol;Acc:MGI:1924632]	-
ENSMUSG00000073888	426.272	582.097	-0.448942	1.9171e-06	2.72592e-05	Ccl27a	4	41769467	41774247	-	2377	protein_coding	chemokine (C-C motif) ligand 27A [Source:MGI Symbol;Acc:MGI:1343459]	-
ENSMUSG00000085208	183.046	268.572	-0.553553	1.91906e-06	2.72592e-05	Brip1os	11	86092137	86195269	+	7061	lncRNA	BRCA1 interacting protein C-terminal helicase 1, opposite strand [Source:MGI Symbol;Acc:MGI:1921288]	-
ENSMUSG00000072235	9487.11	12396.7	-0.385955	1.91929e-06	2.72592e-05	Tuba1a	15	98847718	98851584	-	1803	protein_coding	tubulin, alpha 1A [Source:MGI Symbol;Acc:MGI:98869]	-
ENSMUSG00000020696	212.495	292.651	-0.462148	1.92115e-06	2.72615e-05	Rffl	11	82693275	82762036	-	5922	protein_coding	ring finger and FYVE like domain containing protein [Source:MGI Symbol;Acc:MGI:1914588]	-
ENSMUSG00000022208	3532.49	4548.67	-0.36479	1.92175e-06	2.72615e-05	Jph4	14	55344283	55354392	-	7064	protein_coding	junctophilin 4 [Source:MGI Symbol;Acc:MGI:2443113]	-
ENSMUSG00000120695	52.5937	22.5085	1.22666	1.93392e-06	2.74178e-05	ENSMUSG00000120695	10	70435644	70436315	+	672	lncRNA	novel transcript, antisense to Phyhipl	-
ENSMUSG00000041570	4214.4	3533.42	0.254151	1.93981e-06	2.74849e-05	Camsap2	1	136195861	136273842	-	9195	protein_coding	calmodulin regulated spectrin-associated protein family, member 2 [Source:MGI Symbol;Acc:MGI:1922434]	-
ENSMUSG00000031446	1398.59	1198.66	0.222735	1.96405e-06	2.77971e-05	Cul4a	8	13155621	13197940	+	6408	protein_coding	cullin 4A [Source:MGI Symbol;Acc:MGI:1914487]	-
ENSMUSG00000041769	1239.38	974.098	0.347815	1.96419e-06	2.77971e-05	Ppp2r2d	7	138447808	138484786	+	5903	protein_coding	protein phosphatase 2, regulatory subunit B, delta [Source:MGI Symbol;Acc:MGI:1289252]	-
ENSMUSG00000022710	2795.61	2244.71	0.31648	1.97658e-06	2.79558e-05	Usp7	16	8507459	8610172	-	7766	protein_coding	ubiquitin specific peptidase 7 [Source:MGI Symbol;Acc:MGI:2182061]	-
ENSMUSG00000028047	188.713	122.348	0.625603	1.99045e-06	2.81353e-05	Thbs3	3	89122487	89134144	+	4823	protein_coding	thrombospondin 3 [Source:MGI Symbol;Acc:MGI:98739]	-
ENSMUSG00000020654	427.463	617.327	-0.531068	1.99822e-06	2.82283e-05	Adcy3	12	4183103	4263525	+	6246	protein_coding	adenylate cyclase 3 [Source:MGI Symbol;Acc:MGI:99675]	-
ENSMUSG00000029436	1398.03	1980.9	-0.502839	2.00434e-06	2.82979e-05	Mmp17	5	129661233	129688163	+	6619	protein_coding	matrix metallopeptidase 17 [Source:MGI Symbol;Acc:MGI:1346076]	-
ENSMUSG00000042426	406.324	548.02	-0.431896	2.01149e-06	2.8382e-05	Dhx29	13	113063988	113105966	+	6011	protein_coding	DEAH (Asp-Glu-Ala-His) box polypeptide 29 [Source:MGI Symbol;Acc:MGI:2145374]	-
ENSMUSG00000121069	135.585	60.8376	1.15676	2.02474e-06	2.85443e-05	ENSMUSG00000121069	15	82247110	82252084	+	4975	lncRNA	novel transcript	-
ENSMUSG00000020935	426.896	594.773	-0.478637	2.0254e-06	2.85443e-05	Dcakd	11	102884873	102919159	-	2556	protein_coding	dephospho-CoA kinase domain containing [Source:MGI Symbol;Acc:MGI:1915337]	-
ENSMUSG00000046658	579.074	440.332	0.395455	2.03637e-06	2.8682e-05	Zfp316	5	143235452	143255777	-	7526	protein_coding	zinc finger protein 316 [Source:MGI Symbol;Acc:MGI:1860402]	zf-C2H2
ENSMUSG00000035311	1200.36	1495.79	-0.317192	2.05893e-06	2.89825e-05	Gnptab	10	88214994	88283191	+	5883	protein_coding	N-acetylglucosamine-1-phosphate transferase, alpha and beta subunits [Source:MGI Symbol;Acc:MGI:3643902]	-
ENSMUSG00000020864	2182.96	2697.84	-0.305683	2.06112e-06	2.89929e-05	Ankrd40	11	94218827	94232667	+	4255	protein_coding	ankyrin repeat domain 40 [Source:MGI Symbol;Acc:MGI:1918702]	-
ENSMUSG00000035078	1294.3	1572.62	-0.281168	2.06211e-06	2.89929e-05	Mtmr9	14	63757100	63781431	-	3738	protein_coding	myotubularin related protein 9 [Source:MGI Symbol;Acc:MGI:2442842]	-
ENSMUSG00000030218	770.195	351.031	1.1335	2.06746e-06	2.90509e-05	Mgp	6	136849433	136852821	-	1187	protein_coding	matrix Gla protein [Source:MGI Symbol;Acc:MGI:96976]	-
ENSMUSG00000024201	1214.04	983.199	0.304018	2.07745e-06	2.9174e-05	Kdm4b	17	56633062	56709870	+	4895	protein_coding	lysine (K)-specific demethylase 4B [Source:MGI Symbol;Acc:MGI:2442355]	-
ENSMUSG00000052962	373.566	515.987	-0.466251	2.08734e-06	2.92956e-05	Mrpl35	6	71789981	71803953	-	4171	protein_coding	mitochondrial ribosomal protein L35 [Source:MGI Symbol;Acc:MGI:1913473]	-
ENSMUSG00000027568	67.1652	114.358	-0.769053	2.09508e-06	2.93869e-05	Ntsr1	2	180141769	180186773	+	3917	protein_coding	neurotensin receptor 1 [Source:MGI Symbol;Acc:MGI:97386]	-
ENSMUSG00000028232	628.446	802.601	-0.352827	2.09988e-06	2.94367e-05	Tmem68	4	3549041	3574853	-	3462	protein_coding	transmembrane protein 68 [Source:MGI Symbol;Acc:MGI:1919348]	-
ENSMUSG00000031750	420.115	537.613	-0.355359	2.10499e-06	2.9491e-05	Il34	8	111468461	111532556	-	1959	protein_coding	interleukin 34 [Source:MGI Symbol;Acc:MGI:1923777]	-
ENSMUSG00000032376	751.425	578.63	0.376406	2.10809e-06	2.95169e-05	Usp3	9	66421919	66500424	-	6848	protein_coding	ubiquitin specific peptidase 3 [Source:MGI Symbol;Acc:MGI:2152450]	-
ENSMUSG00000011751	3192.36	2621.89	0.284007	2.11707e-06	2.96163e-05	Sptbn4	7	27055808	27147111	-	9563	protein_coding	spectrin beta, non-erythrocytic 4 [Source:MGI Symbol;Acc:MGI:1890574]	-
ENSMUSG00000031808	1123	1424.6	-0.342826	2.11768e-06	2.96163e-05	Slc27a1	8	72021526	72039946	+	5835	protein_coding	solute carrier family 27 (fatty acid transporter), member 1 [Source:MGI Symbol;Acc:MGI:1347098]	-
ENSMUSG00000031879	157.494	237.117	-0.591068	2.12067e-06	2.96406e-05	Ciao2b	8	105366470	105368597	-	1076	protein_coding	cytosolic iron-sulfur assembly component 2B [Source:MGI Symbol;Acc:MGI:1915773]	-
ENSMUSG00000030323	375.887	532.709	-0.503163	2.1457e-06	2.99654e-05	Ift122	6	115830431	115903660	+	10319	protein_coding	intraflagellar transport 122 [Source:MGI Symbol;Acc:MGI:1932386]	-
ENSMUSG00000024511	719.143	898.79	-0.322081	2.14643e-06	2.99654e-05	Rab27b	18	70112202	70274676	-	10679	protein_coding	RAB27B, member RAS oncogene family [Source:MGI Symbol;Acc:MGI:1931295]	-
ENSMUSG00000020231	1332.59	1686.94	-0.340107	2.17013e-06	3.02786e-05	Dip2a	10	76095263	76181125	-	8215	protein_coding	disco interacting protein 2 homolog A [Source:MGI Symbol;Acc:MGI:2385920]	-
ENSMUSG00000035236	2685.59	2176.38	0.303039	2.18379e-06	3.04513e-05	Scai	2	38956226	39080746	-	12341	protein_coding	suppressor of cancer cell invasion [Source:MGI Symbol;Acc:MGI:2443716]	-
ENSMUSG00000032489	36.5021	72.3287	-0.984168	2.205e-06	3.07289e-05	Kif9	9	110306026	110354247	+	4298	protein_coding	kinesin family member 9 [Source:MGI Symbol;Acc:MGI:1098237]	-
ENSMUSG00000021557	2989.11	3796.48	-0.345035	2.2156e-06	3.08586e-05	Agtpbp1	13	59593556	59733041	-	21824	protein_coding	ATP/GTP binding protein 1 [Source:MGI Symbol;Acc:MGI:2159437]	-
ENSMUSG00000007021	1532.73	1977.16	-0.367444	2.21706e-06	3.08609e-05	Syngr3	17	24904066	24908929	-	2071	protein_coding	synaptogyrin 3 [Source:MGI Symbol;Acc:MGI:1341881]	-
ENSMUSG00000024558	1210.09	942.272	0.360882	2.22055e-06	3.08912e-05	Mapk4	18	74061557	74198430	-	5400	protein_coding	mitogen-activated protein kinase 4 [Source:MGI Symbol;Acc:MGI:2444559]	-
ENSMUSG00000030319	46.5922	87.4234	-0.911029	2.24859e-06	3.12631e-05	Cand2	6	115751499	115782518	+	5474	protein_coding	cullin-associated and neddylation-dissociated 2 (putative) [Source:MGI Symbol;Acc:MGI:1914338]	-
ENSMUSG00000038733	3004.78	2356.43	0.350527	2.29199e-06	3.18477e-05	Wdr26	1	181000793	181039566	-	8297	protein_coding	WD repeat domain 26 [Source:MGI Symbol;Acc:MGI:1923825]	-
ENSMUSG00000071037	89.8944	139.972	-0.642943	2.29784e-06	3.19105e-05	Camkmt	17	85397980	85766016	+	4114	protein_coding	calmodulin-lysine N-methyltransferase [Source:MGI Symbol;Acc:MGI:1920832]	-
ENSMUSG00000109362	68.5923	34.5638	0.991556	2.30463e-06	3.1986e-05	Gm44562	7	58908603	58909949	-	1347	TEC	predicted gene 44562 [Source:MGI Symbol;Acc:MGI:5753138]	-
ENSMUSG00000086509	10.9999	33.4177	-1.6071	2.33248e-06	3.23537e-05	Nkx2-2os	2	147026003	147173601	+	4345	lncRNA	NK2 homeobox 2, opposite strand [Source:MGI Symbol;Acc:MGI:3652259]	-
ENSMUSG00000032253	1938.83	1487.58	0.381966	2.34716e-06	3.25382e-05	Phip	9	82748212	82857569	-	33312	protein_coding	pleckstrin homology domain interacting protein [Source:MGI Symbol;Acc:MGI:1932404]	-
ENSMUSG00000047259	94.9886	52.1702	0.863646	2.35046e-06	3.25635e-05	Mc4r	18	66990775	66993577	-	2803	protein_coding	melanocortin 4 receptor [Source:MGI Symbol;Acc:MGI:99457]	-
ENSMUSG00000026185	2088.47	2702.98	-0.372234	2.35172e-06	3.25635e-05	Igfbp5	1	72897091	72914043	-	6006	protein_coding	insulin-like growth factor binding protein 5 [Source:MGI Symbol;Acc:MGI:96440]	-
ENSMUSG00000018965	12017.7	14113.1	-0.231872	2.36928e-06	3.27875e-05	Ywhah	5	33176160	33185310	+	3709	protein_coding	tyrosine 3-monooxygenase/tryptophan 5-monooxygenase activation protein, eta polypeptide [Source:MGI Symbol;Acc:MGI:109194]	-
ENSMUSG00000047230	40.3926	81.4409	-1.01245	2.38195e-06	3.29436e-05	Cldn2	X	138701577	138712135	+	3325	protein_coding	claudin 2 [Source:MGI Symbol;Acc:MGI:1276110]	-
ENSMUSG00000031932	293.797	451.983	-0.621034	2.38445e-06	3.29589e-05	Gpr83	9	14771506	14782085	+	5095	protein_coding	G protein-coupled receptor 83 [Source:MGI Symbol;Acc:MGI:95712]	-
ENSMUSG00000026179	2022.89	2388.86	-0.239733	2.39435e-06	3.30766e-05	Pnkd	1	74324089	74392853	+	7832	protein_coding	paroxysmal nonkinesiogenic dyskinesia [Source:MGI Symbol;Acc:MGI:1930773]	-
ENSMUSG00000020982	2019.24	1753.96	0.203126	2.39596e-06	3.30796e-05	Nemf	12	69357296	69403939	-	10549	protein_coding	nuclear export mediator factor [Source:MGI Symbol;Acc:MGI:1918305]	-
ENSMUSG00000074656	1602.97	1218.76	0.395654	2.40043e-06	3.31108e-05	Eif2s2	2	154713330	154734855	-	6755	protein_coding	eukaryotic translation initiation factor 2, subunit 2 (beta) [Source:MGI Symbol;Acc:MGI:1914454]	-
ENSMUSG00000035572	614.305	425.608	0.528911	2.40157e-06	3.31108e-05	Dcaf10	4	45342101	45379759	+	7305	protein_coding	DDB1 and CUL4 associated factor 10 [Source:MGI Symbol;Acc:MGI:2140179]	-
ENSMUSG00000000127	232.029	330.071	-0.508383	2.40241e-06	3.31108e-05	Fer	17	64170057	64446491	+	4680	protein_coding	fer (fms/fps related) protein kinase [Source:MGI Symbol;Acc:MGI:105917]	-
ENSMUSG00000018774	152.968	100.067	0.611301	2.41194e-06	3.32229e-05	Cd68	11	69555039	69556979	-	1257	protein_coding	CD68 antigen [Source:MGI Symbol;Acc:MGI:88342]	-
ENSMUSG00000031776	1757.88	2096.75	-0.254212	2.42181e-06	3.33396e-05	Arl2bp	8	95393228	95401053	+	2802	protein_coding	ADP-ribosylation factor-like 2 binding protein [Source:MGI Symbol;Acc:MGI:1349429]	-
ENSMUSG00000024875	168.491	259.417	-0.622534	2.46885e-06	3.39675e-05	Yif1a	19	5138566	5142909	+	1889	protein_coding	Yip1 interacting factor homolog A (S. cerevisiae) [Source:MGI Symbol;Acc:MGI:1915340]	-
ENSMUSG00000015484	101.111	162.109	-0.679221	2.51016e-06	3.45158e-05	Fam163a	1	155951712	156032596	-	3882	protein_coding	family with sequence similarity 163, member A [Source:MGI Symbol;Acc:MGI:3618859]	-
ENSMUSG00000026584	535.214	391.235	0.452402	2.523e-06	3.46723e-05	Scyl3	1	163756669	163782695	+	5802	protein_coding	SCY1-like 3 (S. cerevisiae) [Source:MGI Symbol;Acc:MGI:1921385]	-
ENSMUSG00000046417	96.5313	146.54	-0.605908	2.52912e-06	3.47363e-05	Lrrc75a	11	62495710	62539349	-	2089	protein_coding	leucine rich repeat containing 75A [Source:MGI Symbol;Acc:MGI:2682293]	-
ENSMUSG00000045912	117.038	172.175	-0.55875	2.53369e-06	3.47789e-05	C2cd4c	10	79442688	79449859	-	6754	protein_coding	C2 calcium-dependent domain containing 4C [Source:MGI Symbol;Acc:MGI:2685084]	-
ENSMUSG00000025499	1270.6	1602.01	-0.334278	2.5511e-06	3.49976e-05	Hras	7	140769018	140773918	-	3733	protein_coding	Harvey rat sarcoma virus oncogene [Source:MGI Symbol;Acc:MGI:96224]	-
ENSMUSG00000026489	754.302	549.35	0.458327	2.55264e-06	3.49985e-05	Coq8a	1	179992803	180027167	-	5293	protein_coding	coenzyme Q8A [Source:MGI Symbol;Acc:MGI:1914676]	-
ENSMUSG00000031786	19.7765	55.5348	-1.49023	2.5616e-06	3.51011e-05	Drc7	8	95781731	95804769	+	2988	protein_coding	dynein regulatory complex subunit 7 [Source:MGI Symbol;Acc:MGI:2685616]	-
ENSMUSG00000029106	4863.05	5914.89	-0.282459	2.56623e-06	3.51443e-05	Add1	5	34731008	34789652	+	8561	protein_coding	adducin 1 (alpha) [Source:MGI Symbol;Acc:MGI:87918]	-
ENSMUSG00000107577	61.5591	26.6257	1.20836	2.56855e-06	3.51483e-05	Gm44103	6	116237395	116241056	-	3662	TEC	predicted gene, 44103 [Source:MGI Symbol;Acc:MGI:5690495]	-
ENSMUSG00000034252	1724.14	1409.75	0.290509	2.56948e-06	3.51483e-05	Senp6	9	79974185	80052235	+	7016	protein_coding	SUMO/sentrin specific peptidase 6 [Source:MGI Symbol;Acc:MGI:1922075]	-
ENSMUSG00000093904	6354.24	5178.17	0.295311	2.58643e-06	3.53598e-05	Tomm20	8	127657417	127672594	-	4906	protein_coding	translocase of outer mitochondrial membrane 20 [Source:MGI Symbol;Acc:MGI:1915202]	-
ENSMUSG00000022043	3269.09	2798.18	0.224355	2.60523e-06	3.55774e-05	Trim35	14	66534480	66548873	+	4618	protein_coding	tripartite motif-containing 35 [Source:MGI Symbol;Acc:MGI:1914104]	-
ENSMUSG00000032897	768.565	613.576	0.325033	2.60534e-06	3.55774e-05	Nfyc	4	120614635	120688769	-	2942	protein_coding	nuclear transcription factor-Y gamma [Source:MGI Symbol;Acc:MGI:107901]	NF-YC
ENSMUSG00000047423	962.031	682.816	0.494913	2.6442e-06	3.60873e-05	AI837181	19	5475172	5477341	+	1542	protein_coding	expressed sequence AI837181 [Source:MGI Symbol;Acc:MGI:2147598]	-
ENSMUSG00000015202	304.715	406.044	-0.415562	2.67617e-06	3.65025e-05	Cnksr3	10	7069063	7162237	-	3837	protein_coding	Cnksr family member 3 [Source:MGI Symbol;Acc:MGI:2674130]	-
ENSMUSG00000027170	1463.86	1095.7	0.418294	2.71194e-06	3.69692e-05	Eif3m	2	104830001	104847425	-	2590	protein_coding	eukaryotic translation initiation factor 3, subunit M [Source:MGI Symbol;Acc:MGI:1351744]	-
ENSMUSG00000026694	251.578	184.971	0.444321	2.71621e-06	3.70062e-05	Eef1aknmt	1	162359696	162376120	-	9740	protein_coding	EEF1A lysine and N-terminal methyltransferase [Source:MGI Symbol;Acc:MGI:1918699]	-
ENSMUSG00000037300	665.749	506.341	0.395371	2.71859e-06	3.70174e-05	Ttc13	8	125398071	125448722	-	10286	protein_coding	tetratricopeptide repeat domain 13 [Source:MGI Symbol;Acc:MGI:2384573]	-
ENSMUSG00000025892	2865.61	3418.78	-0.254883	2.73086e-06	3.71631e-05	Gria4	9	4417896	4796234	-	6305	protein_coding	glutamate receptor, ionotropic, AMPA4 (alpha 4) [Source:MGI Symbol;Acc:MGI:95811]	-
ENSMUSG00000034557	2519.33	2059.05	0.291205	2.73932e-06	3.72501e-05	Zfyve9	4	108494663	108637995	-	6459	protein_coding	zinc finger, FYVE domain containing 9 [Source:MGI Symbol;Acc:MGI:2652838]	-
ENSMUSG00000000805	384.061	580.845	-0.595933	2.74038e-06	3.72501e-05	Car4	11	84848612	84856870	+	1966	protein_coding	carbonic anhydrase 4 [Source:MGI Symbol;Acc:MGI:1096574]	-
ENSMUSG00000039153	102.693	55.2786	0.895043	2.74644e-06	3.7311e-05	Runx2	17	44806874	45125684	-	8837	protein_coding	runt related transcription factor 2 [Source:MGI Symbol;Acc:MGI:99829]	Runt
ENSMUSG00000058470	9.65205	0.603725	4.01847	2.75909e-06	3.74614e-05	Gm8369	19	11463302	11489941	+	5986	protein_coding	predicted gene 8369 [Source:MGI Symbol;Acc:MGI:3645380]	-
ENSMUSG00000029712	564.902	761.346	-0.430784	2.78391e-06	3.77769e-05	Actl6b	5	137551779	137567844	+	4267	protein_coding	actin-like 6B [Source:MGI Symbol;Acc:MGI:1933548]	-
ENSMUSG00000063229	3649.37	4567.85	-0.323846	2.80985e-06	3.81071e-05	Ldha	7	46490899	46505051	+	3310	protein_coding	lactate dehydrogenase A [Source:MGI Symbol;Acc:MGI:96759]	-
ENSMUSG00000048978	4438.81	5315.57	-0.260099	2.81218e-06	3.81132e-05	Nrsn1	13	25436023	25454485	-	2798	protein_coding	neurensin 1 [Source:MGI Symbol;Acc:MGI:894662]	-
ENSMUSG00000026798	147.291	211.269	-0.52248	2.81351e-06	3.81132e-05	Coq4	2	29677505	29687947	+	3399	protein_coding	coenzyme Q4 [Source:MGI Symbol;Acc:MGI:1098826]	-
ENSMUSG00000031954	797.421	1026.18	-0.363422	2.87872e-06	3.89529e-05	Cfdp1	8	112495123	112580923	-	1178	protein_coding	craniofacial development protein 1 [Source:MGI Symbol;Acc:MGI:1344403]	-
ENSMUSG00000027465	1348.36	1062.75	0.343629	2.87878e-06	3.89529e-05	Tbc1d20	2	152135748	152155916	+	4171	protein_coding	TBC1 domain family, member 20 [Source:MGI Symbol;Acc:MGI:1914481]	-
ENSMUSG00000002949	695.712	547.662	0.345912	2.88609e-06	3.90295e-05	Timm44	8	4309731	4325913	-	3664	protein_coding	translocase of inner mitochondrial membrane 44 [Source:MGI Symbol;Acc:MGI:1343262]	-
ENSMUSG00000055541	235.415	160.715	0.549147	2.89832e-06	3.91727e-05	Lair1	7	4006401	4066203	-	7475	protein_coding	leukocyte-associated Ig-like receptor 1 [Source:MGI Symbol;Acc:MGI:105492]	-
ENSMUSG00000037336	51.0719	15.1085	1.75799	2.91457e-06	3.93699e-05	Mfsd2b	12	4912440	4924359	-	5148	protein_coding	major facilitator superfamily domain containing 2B [Source:MGI Symbol;Acc:MGI:3583946]	-
ENSMUSG00000004633	2516.38	2086.17	0.270754	2.9313e-06	3.95734e-05	Chn2	6	54016539	54278795	+	5812	protein_coding	chimerin 2 [Source:MGI Symbol;Acc:MGI:1917243]	-
ENSMUSG00000055116	536.365	371.121	0.531942	2.9452e-06	3.97385e-05	Arntl	7	112806672	112913333	+	7523	protein_coding	aryl hydrocarbon receptor nuclear translocator-like [Source:MGI Symbol;Acc:MGI:1096381]	bHLH
ENSMUSG00000073434	208.604	132.799	0.65291	2.95121e-06	3.9797e-05	Wdr90	17	26063745	26080475	-	8538	protein_coding	WD repeat domain 90 [Source:MGI Symbol;Acc:MGI:1921267]	-
ENSMUSG00000037348	907.303	1243.36	-0.454757	2.96168e-06	3.98943e-05	Paqr7	4	134224008	134237546	+	4259	protein_coding	progestin and adipoQ receptor family member VII [Source:MGI Symbol;Acc:MGI:1919154]	-
ENSMUSG00000022337	671.299	850.381	-0.340987	2.96179e-06	3.98943e-05	Emc2	15	43340625	43391159	+	3766	protein_coding	ER membrane protein complex subunit 2 [Source:MGI Symbol;Acc:MGI:1913986]	-
ENSMUSG00000026851	756.891	965.1	-0.35068	2.96817e-06	3.99361e-05	BC005624	2	30862189	30872213	-	3280	protein_coding	cDNA sequence BC005624 [Source:MGI Symbol;Acc:MGI:2385132]	-
ENSMUSG00000025764	963.107	799.927	0.268215	2.96826e-06	3.99361e-05	Jade1	3	41510166	41571299	+	8492	protein_coding	jade family PHD finger 1 [Source:MGI Symbol;Acc:MGI:1925835]	-
ENSMUSG00000028127	1515.85	1769.54	-0.223404	3.00577e-06	4.0418e-05	Abcd3	3	121552423	121608951	-	6593	protein_coding	ATP-binding cassette, sub-family D (ALD), member 3 [Source:MGI Symbol;Acc:MGI:1349216]	-
ENSMUSG00000025871	1901.13	2239.66	-0.235979	3.01797e-06	4.0559e-05	4833439L19Rik	13	54699031	54713248	-	3187	protein_coding	RIKEN cDNA 4833439L19 gene [Source:MGI Symbol;Acc:MGI:1921162]	-
ENSMUSG00000018217	453.004	576.698	-0.34878	3.0272e-06	4.06601e-05	Pmp22	11	63019808	63050373	+	2354	protein_coding	peripheral myelin protein 22 [Source:MGI Symbol;Acc:MGI:97631]	-
ENSMUSG00000097488	97.0277	53.3333	0.86252	3.09979e-06	4.16115e-05	4732487G21Rik	12	86337535	86352780	-	2664	lncRNA	RIKEN cDNA 4732487G21 gene [Source:MGI Symbol;Acc:MGI:2441820]	-
ENSMUSG00000059586	225.391	298.488	-0.407497	3.11841e-06	4.18377e-05	Nsmce2	15	59246096	59473533	+	3310	protein_coding	NSE2/MMS21 homolog, SMC5-SMC6 complex SUMO ligase [Source:MGI Symbol;Acc:MGI:1915751]	-
ENSMUSG00000045625	118.032	210.023	-0.830911	3.12436e-06	4.1882e-05	Pigz	16	31752669	31764864	+	2541	protein_coding	phosphatidylinositol glycan anchor biosynthesis, class Z [Source:MGI Symbol;Acc:MGI:2443822]	-
ENSMUSG00000037362	2119.77	1714.67	0.305995	3.12523e-06	4.1882e-05	Ccn3	15	54609098	54617435	+	2869	protein_coding	cellular communication network factor 3 [Source:MGI Symbol;Acc:MGI:109185]	-
ENSMUSG00000050908	213.844	296.676	-0.47418	3.18025e-06	4.25953e-05	Tvp23a	16	10238421	10265226	-	3971	protein_coding	trans-golgi network vesicle protein 23A [Source:MGI Symbol;Acc:MGI:3665441]	-
ENSMUSG00000053552	164.088	100.989	0.69862	3.18392e-06	4.25981e-05	Ebf4	2	130137089	130212401	+	3236	protein_coding	early B cell factor 4 [Source:MGI Symbol;Acc:MGI:2385972]	COE
ENSMUSG00000022016	7947.1	6646.45	0.257793	3.18405e-06	4.25981e-05	Akap11	14	78729686	78774248	-	11015	protein_coding	A kinase (PRKA) anchor protein 11 [Source:MGI Symbol;Acc:MGI:2684060]	-
ENSMUSG00000063160	1353.83	1144.73	0.242111	3.19269e-06	4.26897e-05	Numbl	7	26957858	26981569	+	8673	protein_coding	numb-like [Source:MGI Symbol;Acc:MGI:894702]	-
ENSMUSG00000028035	1308.33	1033.48	0.339984	3.2494e-06	4.34235e-05	Dnajb4	3	151884148	151915939	-	8765	protein_coding	DnaJ heat shock protein family (Hsp40) member B4 [Source:MGI Symbol;Acc:MGI:1914285]	-
ENSMUSG00000020572	1584.4	1304.48	0.280374	3.25711e-06	4.3502e-05	Nampt	12	32869544	32903348	+	5054	protein_coding	nicotinamide phosphoribosyltransferase [Source:MGI Symbol;Acc:MGI:1929865]	-
ENSMUSG00000044734	58.2632	108.973	-0.905142	3.26354e-06	4.35634e-05	Serpinb1a	13	33026075	33035168	-	2303	protein_coding	serine (or cysteine) peptidase inhibitor, clade B, member 1a [Source:MGI Symbol;Acc:MGI:1913472]	-
ENSMUSG00000009535	1700.69	1388.29	0.292879	3.27939e-06	4.37504e-05	Rnmt	18	68433426	68457923	+	7339	protein_coding	RNA (guanine-7-) methyltransferase [Source:MGI Symbol;Acc:MGI:1915147]	-
ENSMUSG00000090935	437.591	582.564	-0.413285	3.30078e-06	4.4011e-05	Synj2bp	12	81544715	81579685	-	5866	protein_coding	synaptojanin 2 binding protein [Source:MGI Symbol;Acc:MGI:1344347]	-
ENSMUSG00000028339	38.8045	77.2202	-0.994608	3.32005e-06	4.42431e-05	Col15a1	4	47208161	47313167	+	6349	protein_coding	collagen, type XV, alpha 1 [Source:MGI Symbol;Acc:MGI:88449]	-
ENSMUSG00000041670	3785.27	4820.62	-0.348878	3.32552e-06	4.42911e-05	Rims1	1	22356475	22845203	-	8103	protein_coding	regulating synaptic membrane exocytosis 1 [Source:MGI Symbol;Acc:MGI:2152971]	-
ENSMUSG00000029053	3149.94	3836.92	-0.284584	3.34397e-06	4.45119e-05	Prkcz	4	155344586	155445818	-	6318	protein_coding	protein kinase C, zeta [Source:MGI Symbol;Acc:MGI:97602]	-
ENSMUSG00000030166	261.443	182.676	0.516774	3.34845e-06	4.45465e-05	Rad52	6	119879659	119899789	+	5752	protein_coding	RAD52 homolog, DNA repair protein [Source:MGI Symbol;Acc:MGI:101949]	-
ENSMUSG00000053460	125.323	202.75	-0.69273	3.37229e-06	4.48386e-05	Ggcx	6	72391291	72407695	+	3244	protein_coding	gamma-glutamyl carboxylase [Source:MGI Symbol;Acc:MGI:1927655]	-
ENSMUSG00000074030	390.913	551.551	-0.497341	3.37918e-06	4.4905e-05	Exoc8	8	125619847	125624444	-	4598	protein_coding	exocyst complex component 8 [Source:MGI Symbol;Acc:MGI:2142527]	-
ENSMUSG00000079484	42.4027	18.0735	1.22812	3.38881e-06	4.50079e-05	Phyhd1	2	30156215	30172161	+	2657	protein_coding	phytanoyl-CoA dioxygenase domain containing 1 [Source:MGI Symbol;Acc:MGI:3612860]	-
ENSMUSG00000053754	1865.54	1444.94	0.368558	3.39552e-06	4.50717e-05	Chd8	14	52435608	52495237	-	16523	protein_coding	chromodomain helicase DNA binding protein 8 [Source:MGI Symbol;Acc:MGI:1915022]	-
ENSMUSG00000070705	544.615	405.049	0.426956	3.40991e-06	4.52248e-05	Eid2b	7	27977164	27978914	+	1751	protein_coding	EP300 interacting inhibitor of differentiation 2B [Source:MGI Symbol;Acc:MGI:1924095]	-
ENSMUSG00000028926	3067.02	3535.19	-0.205148	3.41086e-06	4.52248e-05	Cdk14	5	4853391	5470312	-	18877	protein_coding	cyclin-dependent kinase 14 [Source:MGI Symbol;Acc:MGI:894318]	-
ENSMUSG00000040296	132.286	82.572	0.677448	3.43074e-06	4.5463e-05	Ddx58	4	40203773	40239828	-	7050	protein_coding	DEAD/H box helicase 58 [Source:MGI Symbol;Acc:MGI:2442858]	-
ENSMUSG00000028273	455.998	602.295	-0.401716	3.46894e-06	4.593e-05	Pdlim5	3	141945351	142101457	-	8877	protein_coding	PDZ and LIM domain 5 [Source:MGI Symbol;Acc:MGI:1927489]	-
ENSMUSG00000026170	75.8628	136.324	-0.844423	3.47084e-06	4.593e-05	Cyp27a1	1	74752733	74777051	+	2173	protein_coding	cytochrome P450, family 27, subfamily a, polypeptide 1 [Source:MGI Symbol;Acc:MGI:88594]	-
ENSMUSG00000053510	1705.57	2135.84	-0.324625	3.47178e-06	4.593e-05	Nrd1	4	108857852	108918974	+	7140	protein_coding	nardilysin, N-arginine dibasic convertase, NRD convertase 1 [Source:MGI Symbol;Acc:MGI:1201386]	-
ENSMUSG00000074785	586.85	789.103	-0.427114	3.47727e-06	4.5977e-05	Plxnc1	10	94626728	94780697	-	8349	protein_coding	plexin C1 [Source:MGI Symbol;Acc:MGI:1890127]	-
ENSMUSG00000052572	6474.89	8292.58	-0.357022	3.49089e-06	4.61314e-05	Dlg2	7	90125880	92098455	+	17870	protein_coding	discs large MAGUK scaffold protein 2 [Source:MGI Symbol;Acc:MGI:1344351]	-
ENSMUSG00000062995	922.714	676.635	0.447723	3.50158e-06	4.62469e-05	Ica1	6	8630527	8778488	-	3243	protein_coding	islet cell autoantigen 1 [Source:MGI Symbol;Acc:MGI:96391]	-
ENSMUSG00000013997	252.787	348.316	-0.462487	3.50792e-06	4.6305e-05	Nit1	1	171165576	171173214	-	4932	protein_coding	nitrilase 1 [Source:MGI Symbol;Acc:MGI:1350916]	-
ENSMUSG00000109198	24.4088	5.0505	2.27083	3.51483e-06	4.63704e-05	D7Bwg0826e	7	44543729	44547523	-	3795	TEC	DNA segment, Chr 7, Brigham & Women's Genetics 0826 expressed [Source:MGI Symbol;Acc:MGI:106455]	-
ENSMUSG00000029687	197.809	127.059	0.637821	3.53955e-06	4.66706e-05	Ezh2	6	47507073	47572275	-	6678	protein_coding	enhancer of zeste 2 polycomb repressive complex 2 subunit [Source:MGI Symbol;Acc:MGI:107940]	-
ENSMUSG00000010066	892.088	1147.04	-0.3631	3.5587e-06	4.6897e-05	Cacna2d2	9	107276811	107406542	+	7947	protein_coding	calcium channel, voltage-dependent, alpha 2/delta subunit 2 [Source:MGI Symbol;Acc:MGI:1929813]	-
ENSMUSG00000019864	145.194	216.214	-0.573827	3.59817e-06	4.73909e-05	Rtn4ip1	10	43777803	43833197	+	4554	protein_coding	reticulon 4 interacting protein 1 [Source:MGI Symbol;Acc:MGI:2178759]	-
ENSMUSG00000023055	1128.73	881.366	0.357371	3.63048e-06	4.77899e-05	Calcoco1	15	102615212	102630613	-	5731	protein_coding	calcium binding and coiled coil domain 1 [Source:MGI Symbol;Acc:MGI:1914738]	-
ENSMUSG00000048988	272.991	368.671	-0.433675	3.68177e-06	4.84383e-05	Elfn1	5	139893698	139960477	+	4172	protein_coding	leucine rich repeat and fibronectin type III, extracellular 1 [Source:MGI Symbol;Acc:MGI:2442479]	-
ENSMUSG00000110317	84.8146	45.2502	0.907266	3.70316e-06	4.86926e-05	Gm45250	8	26641916	26645507	-	3592	lncRNA	predicted gene 45250 [Source:MGI Symbol;Acc:MGI:5791086]	-
ENSMUSG00000049401	861.11	639.945	0.428509	3.70625e-06	4.86963e-05	Ogfr	2	180231038	180237629	+	2580	protein_coding	opioid growth factor receptor [Source:MGI Symbol;Acc:MGI:1919325]	-
ENSMUSG00000033055	282.785	196.527	0.523868	3.70754e-06	4.86963e-05	Ankrd54	15	78937294	78947093	-	4270	protein_coding	ankyrin repeat domain 54 [Source:MGI Symbol;Acc:MGI:2444209]	-
ENSMUSG00000053334	184.245	260.738	-0.500123	3.73972e-06	4.90919e-05	Ficd	5	113873864	113878661	+	3133	protein_coding	FIC domain containing [Source:MGI Symbol;Acc:MGI:1098550]	-
ENSMUSG00000026442	5492.49	7624.2	-0.473153	3.74891e-06	4.91852e-05	Nfasc	1	132492428	132669535	-	14145	protein_coding	neurofascin [Source:MGI Symbol;Acc:MGI:104753]	-
ENSMUSG00000031375	147.507	225.324	-0.611643	3.79555e-06	4.97697e-05	Bgn	X	72527208	72539539	+	6099	protein_coding	biglycan [Source:MGI Symbol;Acc:MGI:88158]	-
ENSMUSG00000020436	3218.27	3744.45	-0.218399	3.80232e-06	4.98309e-05	Gabrg2	11	41801030	41891684	-	5916	protein_coding	gamma-aminobutyric acid (GABA) A receptor, subunit gamma 2 [Source:MGI Symbol;Acc:MGI:95623]	-
ENSMUSG00000062901	2744.31	2231.7	0.298281	3.81385e-06	4.99545e-05	Klhl24	16	19916292	19947971	+	10183	protein_coding	kelch-like 24 [Source:MGI Symbol;Acc:MGI:1923035]	-
ENSMUSG00000023079	416.243	317.337	0.390698	3.81777e-06	4.99782e-05	Gtf2ird1	5	134386510	134485570	-	7594	protein_coding	general transcription factor II I repeat domain-containing 1 [Source:MGI Symbol;Acc:MGI:1861942]	GTF2I
ENSMUSG00000020230	680.41	871.454	-0.357479	3.83645e-06	5.01951e-05	Prmt2	10	76043056	76073699	-	3381	protein_coding	protein arginine N-methyltransferase 2 [Source:MGI Symbol;Acc:MGI:1316652]	-
ENSMUSG00000002372	1231.59	1004.64	0.294757	3.8525e-06	5.03774e-05	Ranbp3	17	56980294	57018764	+	6960	protein_coding	RAN binding protein 3 [Source:MGI Symbol;Acc:MGI:1919060]	-
ENSMUSG00000026634	1094.22	902.899	0.277387	3.98319e-06	5.20577e-05	Angel2	1	190657309	190679159	+	5559	protein_coding	angel homolog 2 [Source:MGI Symbol;Acc:MGI:1196310]	-
ENSMUSG00000029478	2533.28	1979.65	0.355516	3.9995e-06	5.2242e-05	Ncor2	5	125094217	125256283	-	10490	protein_coding	nuclear receptor co-repressor 2 [Source:MGI Symbol;Acc:MGI:1337080]	MYB
ENSMUSG00000005262	1400.69	1060.24	0.401894	4.00684e-06	5.2288e-05	Ufd1	16	18630529	18654011	+	4336	protein_coding	ubiquitin recognition factor in ER-associated degradation 1 [Source:MGI Symbol;Acc:MGI:109353]	-
ENSMUSG00000029922	2394.43	2016.95	0.247463	4.00742e-06	5.2288e-05	Mkrn1	6	39374738	39397396	-	4439	protein_coding	makorin, ring finger protein, 1 [Source:MGI Symbol;Acc:MGI:1859353]	-
ENSMUSG00000029212	2194.48	3096.74	-0.497088	4.01533e-06	5.23625e-05	Gabrb1	5	71815456	72306380	+	13838	protein_coding	gamma-aminobutyric acid (GABA) A receptor, subunit beta 1 [Source:MGI Symbol;Acc:MGI:95619]	-
ENSMUSG00000034621	1350.67	1027.86	0.39385	4.0268e-06	5.24832e-05	Gpatch8	11	102366741	102447218	-	8178	protein_coding	G patch domain containing 8 [Source:MGI Symbol;Acc:MGI:1918667]	-
ENSMUSG00000078684	123.858	202.323	-0.709075	4.09046e-06	5.32837e-05	5830417I10Rik	3	88682523	88732894	+	6190	unprocessed_pseudogene	RIKEN cDNA 5830417I10 gene [Source:MGI Symbol;Acc:MGI:1923272]	-
ENSMUSG00000045027	1.56755	11.7284	-2.87522	4.0978e-06	5.335e-05	Prss22	17	24212508	24217074	-	1324	protein_coding	protease, serine 22 [Source:MGI Symbol;Acc:MGI:1918085]	-
ENSMUSG00000034317	289.599	393.628	-0.443654	4.10843e-06	5.34591e-05	Trim59	3	68942621	68952088	-	3352	protein_coding	tripartite motif-containing 59 [Source:MGI Symbol;Acc:MGI:1914199]	-
ENSMUSG00000024292	124.528	192.301	-0.625927	4.1564e-06	5.40537e-05	Cyp4f14	17	33124044	33136316	-	2419	protein_coding	cytochrome P450, family 4, subfamily f, polypeptide 14 [Source:MGI Symbol;Acc:MGI:1927669]	-
ENSMUSG00000027667	585.624	422.326	0.471182	4.17171e-06	5.42231e-05	Zfp639	3	32564408	32574982	+	5475	protein_coding	zinc finger protein 639 [Source:MGI Symbol;Acc:MGI:1915028]	zf-C2H2
ENSMUSG00000112639	32.8009	13.0344	1.33724	4.18188e-06	5.43255e-05	A730063M14Rik	10	126906244	126910665	+	1770	lncRNA	RIKEN cDNA A730063M14 gene [Source:MGI Symbol;Acc:MGI:2443898]	-
ENSMUSG00000022498	549.841	437.856	0.32825	4.21503e-06	5.47262e-05	Txndc11	16	10892775	10952514	-	8835	protein_coding	thioredoxin domain containing 11 [Source:MGI Symbol;Acc:MGI:1923620]	-
ENSMUSG00000031584	598.515	475.262	0.331651	4.22482e-06	5.48233e-05	Gsr	8	34142551	34188191	+	2754	protein_coding	glutathione reductase [Source:MGI Symbol;Acc:MGI:95804]	-
ENSMUSG00000025355	31.2399	11.2895	1.475	4.26829e-06	5.53573e-05	Mmp19	10	128626779	128636693	+	3533	protein_coding	matrix metallopeptidase 19 [Source:MGI Symbol;Acc:MGI:1927899]	-
ENSMUSG00000048368	67.8162	33.8025	1.00573	4.27308e-06	5.53891e-05	Omd	13	49735938	49746298	+	2249	protein_coding	osteomodulin [Source:MGI Symbol;Acc:MGI:1350918]	-
ENSMUSG00000005054	447.82	303.654	0.560749	4.3161e-06	5.58988e-05	Cstb	10	78261503	78263456	+	603	protein_coding	cystatin B [Source:MGI Symbol;Acc:MGI:109514]	-
ENSMUSG00000045795	272.936	197.501	0.468691	4.31711e-06	5.58988e-05	Whamm	7	81221014	81246584	+	3176	protein_coding	WAS protein homolog associated with actin, golgi membranes and microtubules [Source:MGI Symbol;Acc:MGI:2142282]	-
ENSMUSG00000056267	343.747	237.746	0.531999	4.32213e-06	5.59333e-05	Cep70	9	99125420	99182457	+	4806	protein_coding	centrosomal protein 70 [Source:MGI Symbol;Acc:MGI:1915371]	-
ENSMUSG00000041119	403.924	315.399	0.358432	4.33001e-06	5.60048e-05	Pde9a	17	31605184	31695284	+	3538	protein_coding	phosphodiesterase 9A [Source:MGI Symbol;Acc:MGI:1277179]	-
ENSMUSG00000086448	67.6662	36.0882	0.908053	4.35759e-06	5.63308e-05	9330162012Rik	13	25121384	25125400	+	3836	lncRNA	cDNA RIKEN 9330162012 gene [Source:MGI Symbol;Acc:MGI:3604449]	-
ENSMUSG00000055430	10740.8	8187.8	0.39155	4.37365e-06	5.65076e-05	Nap1l5	6	58882218	58884061	-	1844	protein_coding	nucleosome assembly protein 1-like 5 [Source:MGI Symbol;Acc:MGI:1923555]	-
ENSMUSG00000085334	405.943	250.557	0.695139	4.42367e-06	5.71229e-05	Gm12940	4	126927524	126943191	+	2680	lncRNA	predicted gene 12940 [Source:MGI Symbol;Acc:MGI:3702626]	-
ENSMUSG00000002996	487	334.465	0.541574	4.4533e-06	5.74742e-05	Hbp1	12	31976253	32000534	-	6167	protein_coding	high mobility group box transcription factor 1 [Source:MGI Symbol;Acc:MGI:894659]	HMG
ENSMUSG00000031391	1527.78	2062.03	-0.432802	4.46352e-06	5.75748e-05	L1cam	X	72897384	72939711	-	7347	protein_coding	L1 cell adhesion molecule [Source:MGI Symbol;Acc:MGI:96721]	-
ENSMUSG00000021282	5156.17	4330.9	0.251623	4.48397e-06	5.78072e-05	Eif5	12	111504450	111513186	+	6820	protein_coding	eukaryotic translation initiation factor 5 [Source:MGI Symbol;Acc:MGI:95309]	-
ENSMUSG00000006304	2677.25	2243.71	0.255087	4.50373e-06	5.80305e-05	Arpc2	1	74275243	74307368	+	2033	protein_coding	actin related protein 2/3 complex, subunit 2 [Source:MGI Symbol;Acc:MGI:1923959]	-
ENSMUSG00000020849	10311.4	11829.5	-0.198179	4.51004e-06	5.80803e-05	Ywhae	11	75623695	75656671	+	2568	protein_coding	tyrosine 3-monooxygenase/tryptophan 5-monooxygenase activation protein, epsilon polypeptide [Source:MGI Symbol;Acc:MGI:894689]	-
ENSMUSG00000031538	1172.96	838.856	0.483741	4.53111e-06	5.83199e-05	Plat	8	23247743	23272860	+	6241	protein_coding	plasminogen activator, tissue [Source:MGI Symbol;Acc:MGI:97610]	-
ENSMUSG00000042647	45.0484	76.9112	-0.770833	4.61728e-06	5.93968e-05	Acad12	5	121734838	121757001	-	6516	protein_coding	acyl-Coenzyme A dehydrogenase family, member 12 [Source:MGI Symbol;Acc:MGI:2443320]	-
ENSMUSG00000025949	1381.45	1136.7	0.281442	4.6328e-06	5.95643e-05	Pikfyve	1	65225842	65317854	+	19211	protein_coding	phosphoinositide kinase, FYVE type zinc finger containing [Source:MGI Symbol;Acc:MGI:1335106]	-
ENSMUSG00000001445	469.947	588.394	-0.323668	4.64123e-06	5.96403e-05	Mrpl10	11	96932386	96940039	+	1708	protein_coding	mitochondrial ribosomal protein L10 [Source:MGI Symbol;Acc:MGI:1333801]	-
ENSMUSG00000086784	203.937	305.103	-0.580642	4.65555e-06	5.97919e-05	Isoc2a	7	4880152	4899972	+	2244	protein_coding	isochorismatase domain containing 2a [Source:MGI Symbol;Acc:MGI:3609243]	-
ENSMUSG00000034781	2276.16	1778.51	0.356002	4.67049e-06	5.99514e-05	Gna11	10	81364558	81381024	-	4097	protein_coding	guanine nucleotide binding protein, alpha 11 [Source:MGI Symbol;Acc:MGI:95766]	-
ENSMUSG00000024580	490.841	382.199	0.360878	4.70648e-06	6.03807e-05	Grpel2	18	61845495	61859396	-	6759	protein_coding	GrpE-like 2, mitochondrial [Source:MGI Symbol;Acc:MGI:1334416]	-
ENSMUSG00000061742	19.4792	5.06481	1.9498	4.72193e-06	6.05462e-05	Slc22a12	19	6585875	6593062	-	2263	protein_coding	solute carrier family 22 (organic anion/cation transporter), member 12 [Source:MGI Symbol;Acc:MGI:1195269]	-
ENSMUSG00000051705	77.8108	144.72	-0.896437	4.7314e-06	6.06349e-05	Senp8	9	59641542	59657993	-	3965	protein_coding	SUMO peptidase family member, NEDD8 specific [Source:MGI Symbol;Acc:MGI:1918849]	-
ENSMUSG00000038267	1303.64	1683.79	-0.369219	4.78136e-06	6.12422e-05	Slc22a23	13	34363141	34529165	-	6386	protein_coding	solute carrier family 22, member 23 [Source:MGI Symbol;Acc:MGI:1920352]	-
ENSMUSG00000021779	521.411	684.417	-0.393579	4.7953e-06	6.13876e-05	Thrb	14	4431611	4809435	-	7398	protein_coding	thyroid hormone receptor beta [Source:MGI Symbol;Acc:MGI:98743]	THR-like
ENSMUSG00000054679	381.944	290.907	0.393339	4.80157e-06	6.14347e-05	Srsf12	4	33208991	33233340	+	3148	protein_coding	serine and arginine-rich splicing factor 12 [Source:MGI Symbol;Acc:MGI:2661424]	-
ENSMUSG00000040586	199.635	134.451	0.569432	4.81136e-06	6.15269e-05	Ofd1	X	165173029	165223700	-	4453	protein_coding	OFD1, centriole and centriolar satellite protein [Source:MGI Symbol;Acc:MGI:1350328]	-
ENSMUSG00000041710	200.141	278.443	-0.477251	4.82039e-06	6.16091e-05	Trpc5	X	143164667	143471176	-	5014	protein_coding	transient receptor potential cation channel, subfamily C, member 5 [Source:MGI Symbol;Acc:MGI:109524]	-
ENSMUSG00000039470	898.784	1129.67	-0.330051	4.82696e-06	6.16599e-05	Zdhhc2	8	40876856	40963309	+	5528	protein_coding	zinc finger, DHHC domain containing 2 [Source:MGI Symbol;Acc:MGI:1923452]	-
ENSMUSG00000020180	1113.73	843.521	0.401069	4.84567e-06	6.18657e-05	Snrpd3	10	75353385	75373215	+	3442	protein_coding	small nuclear ribonucleoprotein D3 [Source:MGI Symbol;Acc:MGI:1914582]	-
ENSMUSG00000027375	10099.9	12286.6	-0.282746	4.87715e-06	6.22312e-05	Mal	2	127475146	127498615	-	2778	protein_coding	myelin and lymphocyte protein, T cell differentiation protein [Source:MGI Symbol;Acc:MGI:892970]	-
ENSMUSG00000031878	930.641	730.894	0.348797	4.87954e-06	6.22312e-05	Nae1	8	105237660	105261269	-	8201	protein_coding	NEDD8 activating enzyme E1 subunit 1 [Source:MGI Symbol;Acc:MGI:2384561]	-
ENSMUSG00000013622	1080.5	820.523	0.397274	4.89054e-06	6.23379e-05	Atraid	5	31205656	31211967	+	2082	protein_coding	all-trans retinoic acid induced differentiation factor [Source:MGI Symbol;Acc:MGI:1918918]	-
ENSMUSG00000003382	523.63	396.431	0.401709	4.896e-06	6.23741e-05	Etv3	3	87432714	87447463	+	10274	protein_coding	ets variant 3 [Source:MGI Symbol;Acc:MGI:1350926]	ETS
ENSMUSG00000060639	10.771	30.3143	-1.49922	4.90901e-06	6.25063e-05	H4c9	13	22224806	22225532	-	727	protein_coding	H4 clustered histone 9 [Source:MGI Symbol;Acc:MGI:2448432]	-
ENSMUSG00000042523	1811.96	2260.15	-0.319167	4.91667e-06	6.25702e-05	Dnal1	12	84161140	84194272	+	6938	protein_coding	dynein, axonemal, light chain 1 [Source:MGI Symbol;Acc:MGI:1921462]	-
ENSMUSG00000087408	618.174	816.647	-0.402489	4.93534e-06	6.27491e-05	Cers1	8	70768425	70784242	+	3171	protein_coding	ceramide synthase 1 [Source:MGI Symbol;Acc:MGI:2136690]	-
ENSMUSG00000111394	195.173	113.047	0.78886	4.93601e-06	6.27491e-05	Gm49759	9	59580097	59583983	+	3887	TEC	predicted gene, 49759 [Source:MGI Symbol;Acc:MGI:6215263]	-
ENSMUSG00000036572	518.39	392.287	0.401743	4.95641e-06	6.29748e-05	Upf3b	X	36355331	36373975	-	3999	protein_coding	UPF3 regulator of nonsense transcripts homolog B (yeast) [Source:MGI Symbol;Acc:MGI:1915384]	-
ENSMUSG00000021913	1434.94	1775.97	-0.307377	4.98279e-06	6.32762e-05	Ogdhl	14	32043976	32070108	+	4148	protein_coding	oxoglutarate dehydrogenase-like [Source:MGI Symbol;Acc:MGI:3616088]	-
ENSMUSG00000032035	139.031	220.585	-0.66613	4.98808e-06	6.33094e-05	Ets1	9	32547517	32669116	+	8476	protein_coding	E26 avian leukemia oncogene 1, 5' domain [Source:MGI Symbol;Acc:MGI:95455]	ETS
ENSMUSG00000005683	3475.52	3997.93	-0.201923	4.99747e-06	6.33947e-05	Cs	10	128173603	128198348	+	5779	protein_coding	citrate synthase [Source:MGI Symbol;Acc:MGI:88529]	-
ENSMUSG00000044043	175.995	245.427	-0.479837	5.03732e-06	6.38661e-05	Pcdhb14	18	37580709	37589403	+	8695	protein_coding	protocadherin beta 14 [Source:MGI Symbol;Acc:MGI:2136749]	-
ENSMUSG00000049659	1935.45	1617.97	0.258601	5.06094e-06	6.41313e-05	Aftph	11	20635084	20691589	-	6979	protein_coding	aftiphilin [Source:MGI Symbol;Acc:MGI:1923012]	-
ENSMUSG00000027855	39.4781	73.2822	-0.889528	5.08449e-06	6.43954e-05	Sycp1	3	102725815	102843416	-	3556	protein_coding	synaptonemal complex protein 1 [Source:MGI Symbol;Acc:MGI:105931]	-
ENSMUSG00000066687	633.77	435.157	0.542577	5.10841e-06	6.46638e-05	Zbtb16	9	48565597	48747522	-	5283	protein_coding	zinc finger and BTB domain containing 16 [Source:MGI Symbol;Acc:MGI:103222]	ZBTB
ENSMUSG00000029466	734.28	561.101	0.389111	5.17071e-06	6.54177e-05	Anapc7	5	122559756	122582975	+	5119	protein_coding	anaphase promoting complex subunit 7 [Source:MGI Symbol;Acc:MGI:1929711]	-
ENSMUSG00000021597	464.476	350.827	0.404347	5.18444e-06	6.55564e-05	Slf1	13	77191207	77283592	-	5881	protein_coding	SMC5-SMC6 complex localization factor 1 [Source:MGI Symbol;Acc:MGI:2145448]	-
ENSMUSG00000033111	224.458	317.621	-0.503468	5.2341e-06	6.61491e-05	3830406C13Rik	14	10166532	10185590	-	4621	protein_coding	RIKEN cDNA 3830406C13 gene [Source:MGI Symbol;Acc:MGI:1917937]	-
ENSMUSG00000025858	977.494	707.493	0.466671	5.26027e-06	6.64228e-05	Get4	5	139238079	139255806	+	2431	protein_coding	golgi to ER traffic protein 4 [Source:MGI Symbol;Acc:MGI:1914854]	-
ENSMUSG00000042251	14.8338	42.4752	-1.50538	5.26135e-06	6.64228e-05	Pm20d1	1	131725119	131749211	+	7028	protein_coding	peptidase M20 domain containing 1 [Source:MGI Symbol;Acc:MGI:2442939]	-
ENSMUSG00000020290	1483.99	1765.41	-0.250493	5.27807e-06	6.65984e-05	Xpo1	11	23206041	23248249	+	7181	protein_coding	exportin 1 [Source:MGI Symbol;Acc:MGI:2144013]	-
ENSMUSG00000057982	142.185	214.586	-0.59244	5.28128e-06	6.66036e-05	Zfp809	9	22137010	22154650	+	2960	protein_coding	zinc finger protein 809 [Source:MGI Symbol;Acc:MGI:2143362]	zf-C2H2
ENSMUSG00000028932	1852.69	1504.65	0.300229	5.40048e-06	6.80707e-05	Psmc2	5	21990281	22008785	+	5031	protein_coding	proteasome (prosome, macropain) 26S subunit, ATPase 2 [Source:MGI Symbol;Acc:MGI:109555]	-
ENSMUSG00000028354	1041.15	1285.83	-0.30522	5.44305e-06	6.85709e-05	Fmn2	1	174329391	174650295	+	7960	protein_coding	formin 2 [Source:MGI Symbol;Acc:MGI:1859252]	-
ENSMUSG00000085873	153.82	87.9884	0.804856	5.45663e-06	6.87055e-05	Ttc39aos1	4	109259476	109263430	-	2527	lncRNA	Ttc39a opposite strand RNA 1 [Source:MGI Symbol;Acc:MGI:3651956]	-
ENSMUSG00000026509	951.225	1172.35	-0.301262	5.47341e-06	6.88803e-05	Capn2	1	182294825	182345173	-	6345	protein_coding	calpain 2 [Source:MGI Symbol;Acc:MGI:88264]	-
ENSMUSG00000048644	3020.42	3767.51	-0.318829	5.48726e-06	6.9018e-05	Ctxn1	8	4307660	4309274	-	1212	protein_coding	cortexin 1 [Source:MGI Symbol;Acc:MGI:88566]	-
ENSMUSG00000003872	159.432	254.729	-0.675237	5.4918e-06	6.90385e-05	Lin7b	7	45017315	45020007	-	1463	protein_coding	lin-7 homolog B, crumbs cell polarity complex component [Source:MGI Symbol;Acc:MGI:1330858]	-
ENSMUSG00000106928	35.7021	12.5564	1.51241	5.50179e-06	6.91276e-05	Gm43860	5	35708604	35711308	-	2705	TEC	predicted gene 43860 [Source:MGI Symbol;Acc:MGI:5663997]	-
ENSMUSG00000019210	7092.23	5567.91	0.349142	5.53503e-06	6.95083e-05	Atp6v1e1	6	120771266	120799754	-	4110	protein_coding	ATPase, H+ transporting, lysosomal V1 subunit E1 [Source:MGI Symbol;Acc:MGI:894326]	-
ENSMUSG00000035277	300.87	210.492	0.513849	5.60325e-06	7.02933e-05	Arx	X	92330051	92341963	+	4391	protein_coding	aristaless related homeobox [Source:MGI Symbol;Acc:MGI:1097716]	Homeobox
ENSMUSG00000042507	364.714	275.596	0.402397	5.60345e-06	7.02933e-05	Mideas	12	84195950	84265655	-	7611	protein_coding	mitotic deacetylase associated SANT domain protein [Source:MGI Symbol;Acc:MGI:2685106]	-
ENSMUSG00000029512	1481.14	1225.61	0.272719	5.61624e-06	7.04165e-05	Ulk1	5	110932354	110957963	-	6488	protein_coding	unc-51 like kinase 1 [Source:MGI Symbol;Acc:MGI:1270126]	-
ENSMUSG00000021624	17.6779	44.275	-1.32651	5.65142e-06	7.08184e-05	Cd180	13	102830066	102876137	+	4509	protein_coding	CD180 antigen [Source:MGI Symbol;Acc:MGI:1194924]	-
ENSMUSG00000057329	220.616	310.181	-0.490835	5.65426e-06	7.08184e-05	Bcl2	1	106465908	106642004	-	9157	protein_coding	B cell leukemia/lymphoma 2 [Source:MGI Symbol;Acc:MGI:88138]	-
ENSMUSG00000027710	425.677	564.413	-0.407227	5.70386e-06	7.13903e-05	Acad9	3	36120128	36147002	+	8192	protein_coding	acyl-Coenzyme A dehydrogenase family, member 9 [Source:MGI Symbol;Acc:MGI:1914272]	-
ENSMUSG00000021567	86.7577	51.3065	0.760507	5.70594e-06	7.13903e-05	Nkd2	13	73966653	73995750	-	4826	protein_coding	naked cuticle 2 [Source:MGI Symbol;Acc:MGI:1919543]	-
ENSMUSG00000099354	26.4796	7.36114	1.84001	5.73948e-06	7.17722e-05	1700124L16Rik	6	83738738	83739847	-	1110	lncRNA	RIKEN cDNA 1700124L16 gene [Source:MGI Symbol;Acc:MGI:1915184]	-
ENSMUSG00000040123	802.391	624.737	0.36089	5.78513e-06	7.2305e-05	Zmym5	14	57028042	57049173	-	7102	protein_coding	zinc finger, MYM-type 5 [Source:MGI Symbol;Acc:MGI:3041170]	-
ENSMUSG00000032181	4456.22	5308.89	-0.252555	5.80987e-06	7.2576e-05	Scg3	9	75550471	75591338	-	2738	protein_coding	secretogranin III [Source:MGI Symbol;Acc:MGI:103032]	-
ENSMUSG00000027861	69.215	122.525	-0.825036	5.8154e-06	7.26069e-05	Casq2	3	101993731	102053830	+	2736	protein_coding	calsequestrin 2 [Source:MGI Symbol;Acc:MGI:1309469]	-
ENSMUSG00000063052	643.488	492.315	0.387189	5.82158e-06	7.26459e-05	Lrrc40	3	157742299	157774124	+	4771	protein_coding	leucine rich repeat containing 40 [Source:MGI Symbol;Acc:MGI:1914394]	-
ENSMUSG00000113831	212.932	128.514	0.730065	5.83924e-06	7.2828e-05	Gm49602	12	118195330	118198299	-	2970	lncRNA	predicted gene, 49602 [Source:MGI Symbol;Acc:MGI:6215013]	-
ENSMUSG00000025270	171.019	284.553	-0.735011	5.90566e-06	7.36178e-05	Alas2	X	149330371	149353634	+	2403	protein_coding	aminolevulinic acid synthase 2, erythroid [Source:MGI Symbol;Acc:MGI:87990]	-
ENSMUSG00000038705	342.914	259.863	0.400164	5.92239e-06	7.37875e-05	Gmeb2	2	180893242	180929828	-	4988	protein_coding	glucocorticoid modulatory element binding protein 2 [Source:MGI Symbol;Acc:MGI:2652836]	SAND
ENSMUSG00000017868	31.7873	71.5581	-1.16594	5.92953e-06	7.38377e-05	Sgk2	2	162829250	162856047	+	3412	protein_coding	serum/glucocorticoid regulated kinase 2 [Source:MGI Symbol;Acc:MGI:1351318]	-
ENSMUSG00000048878	1180.13	917.194	0.363821	5.94273e-06	7.39633e-05	Hexim1	11	103007057	103010551	+	3495	protein_coding	hexamethylene bis-acetamide inducible 1 [Source:MGI Symbol;Acc:MGI:2385923]	-
ENSMUSG00000029772	2561.31	3005.81	-0.231009	5.96277e-06	7.41739e-05	Ahcyl2	6	29768010	29912309	+	18255	protein_coding	S-adenosylhomocysteine hydrolase-like 2 [Source:MGI Symbol;Acc:MGI:1921590]	-
ENSMUSG00000086429	267.263	177.346	0.592048	5.98575e-06	7.44208e-05	Gt(ROSA)26Sor	6	113043843	113054294	-	3075	lncRNA	gene trap ROSA 26, Philippe Soriano [Source:MGI Symbol;Acc:MGI:104735]	-
ENSMUSG00000071181	94.9396	52.1839	0.860813	6.02106e-06	7.48205e-05	3830408C21Rik	13	107159061	107192005	+	4846	lncRNA	RIKEN cDNA 3830408C21 gene [Source:MGI Symbol;Acc:MGI:1917940]	-
ENSMUSG00000007080	53.6147	28.3886	0.91551	6.02576e-06	7.48399e-05	Pole	5	110434172	110485340	+	11160	protein_coding	polymerase (DNA directed), epsilon [Source:MGI Symbol;Acc:MGI:1196391]	-
ENSMUSG00000031889	650.458	513.406	0.341382	6.04162e-06	7.49976e-05	Phaf1	8	105951777	105979685	+	4704	protein_coding	phagosome assembly factor 1 [Source:MGI Symbol;Acc:MGI:2443049]	-
ENSMUSG00000064061	1598.69	2049.7	-0.358774	6.06922e-06	7.53008e-05	Dzip3	16	48744595	48814528	-	9081	protein_coding	DAZ interacting protein 3, zinc finger [Source:MGI Symbol;Acc:MGI:1917433]	-
ENSMUSG00000042472	509.017	353.129	0.527544	6.07639e-06	7.53504e-05	Zfp410	12	84363626	84390497	+	11097	protein_coding	zinc finger protein 410 [Source:MGI Symbol;Acc:MGI:1289280]	zf-C2H2
ENSMUSG00000044122	33.6766	60.1907	-0.839738	6.08763e-06	7.54504e-05	Proca1	11	78084218	78096589	+	2494	protein_coding	protein interacting with cyclin A1 [Source:MGI Symbol;Acc:MGI:1918274]	-
ENSMUSG00000027405	1373.49	1037.67	0.404756	6.09807e-06	7.55403e-05	Nop56	2	130116350	130121233	+	4099	protein_coding	NOP56 ribonucleoprotein [Source:MGI Symbol;Acc:MGI:1914384]	-
ENSMUSG00000055531	2488.22	1892.02	0.395016	6.10633e-06	7.56033e-05	Cpsf6	10	117180578	117215920	-	10510	protein_coding	cleavage and polyadenylation specific factor 6 [Source:MGI Symbol;Acc:MGI:1913948]	-
ENSMUSG00000019478	954.25	657.693	0.536819	6.12159e-06	7.57527e-05	Rab4a	8	124532724	124562026	+	1757	protein_coding	RAB4A, member RAS oncogene family [Source:MGI Symbol;Acc:MGI:105069]	-
ENSMUSG00000036580	572.186	730.305	-0.352082	6.1322e-06	7.58445e-05	Spg20	3	55019529	55044743	+	7683	protein_coding	spastic paraplegia 20, spartin (Troyer syndrome) homolog (human) [Source:MGI Symbol;Acc:MGI:2139806]	-
ENSMUSG00000026187	237.452	328.443	-0.467267	6.17404e-06	7.63222e-05	Xrcc5	1	72346586	72434111	+	2549	protein_coding	X-ray repair complementing defective repair in Chinese hamster cells 5 [Source:MGI Symbol;Acc:MGI:104517]	-
ENSMUSG00000030717	160.251	76.1303	1.07394	6.17844e-06	7.63368e-05	Nupr1	7	126222421	126230033	-	2514	protein_coding	nuclear protein transcription regulator 1 [Source:MGI Symbol;Acc:MGI:1891834]	-
ENSMUSG00000033383	53.493	21.8657	1.28738	6.20577e-06	7.66346e-05	Rtp1	16	23247883	23252710	+	3120	protein_coding	receptor transporter protein 1 [Source:MGI Symbol;Acc:MGI:2685450]	-
ENSMUSG00000036398	712.522	971.112	-0.446171	6.22756e-06	7.68637e-05	Ppp1r11	17	37259248	37262633	-	1975	protein_coding	protein phosphatase 1, regulatory inhibitor subunit 11 [Source:MGI Symbol;Acc:MGI:1923747]	-
ENSMUSG00000041920	91.4287	149.935	-0.714455	6.27271e-06	7.73808e-05	Slc16a6	11	109341681	109364424	-	4883	protein_coding	solute carrier family 16 (monocarboxylic acid transporters), member 6 [Source:MGI Symbol;Acc:MGI:2144585]	-
ENSMUSG00000002797	213.413	306.575	-0.520516	6.2791e-06	7.74194e-05	Ggct	6	54959565	54969935	-	7745	protein_coding	gamma-glutamyl cyclotransferase [Source:MGI Symbol;Acc:MGI:95700]	-
ENSMUSG00000023938	281.269	388.986	-0.467582	6.28973e-06	7.74936e-05	Aars2	17	45817767	45831769	+	4765	protein_coding	alanyl-tRNA synthetase 2, mitochondrial [Source:MGI Symbol;Acc:MGI:2681839]	-
ENSMUSG00000028051	145.14	233.637	-0.689935	6.29164e-06	7.74936e-05	Hcn3	3	89053381	89067503	-	4154	protein_coding	hyperpolarization-activated, cyclic nucleotide-gated K+ 3 [Source:MGI Symbol;Acc:MGI:1298211]	-
ENSMUSG00000045664	205.009	331.052	-0.690883	6.3601e-06	7.82961e-05	Cdc42ep2	19	5965664	5974844	-	3411	protein_coding	CDC42 effector protein (Rho GTPase binding) 2 [Source:MGI Symbol;Acc:MGI:1929744]	-
ENSMUSG00000041261	3121.75	4241.89	-0.442246	6.41796e-06	7.89675e-05	Car8	4	8143362	8239041	-	3853	protein_coding	carbonic anhydrase 8 [Source:MGI Symbol;Acc:MGI:88253]	-
ENSMUSG00000052302	997.954	1316.98	-0.400626	6.54149e-06	8.04457e-05	Tbc1d30	10	121099725	121187183	-	6733	protein_coding	TBC1 domain family, member 30 [Source:MGI Symbol;Acc:MGI:1921944]	-
ENSMUSG00000031610	725.703	454.463	0.675314	6.67861e-06	8.20895e-05	Scrg1	8	57908957	57930619	+	700	protein_coding	scrapie responsive gene 1 [Source:MGI Symbol;Acc:MGI:1328308]	-
ENSMUSG00000075224	334.08	477.044	-0.514821	6.7227e-06	8.25886e-05	Lrrc55	2	84992678	85027541	-	6474	protein_coding	leucine rich repeat containing 55 [Source:MGI Symbol;Acc:MGI:2685197]	-
ENSMUSG00000034949	415.091	568.231	-0.453279	6.74359e-06	8.28025e-05	Zfr2	10	81068989	81087957	+	7483	protein_coding	zinc finger RNA binding protein 2 [Source:MGI Symbol;Acc:MGI:2143792]	-
ENSMUSG00000007867	50.4274	86.6174	-0.779743	6.74833e-06	8.28178e-05	Ift43	12	86129315	86209233	+	1651	protein_coding	intraflagellar transport 43 [Source:MGI Symbol;Acc:MGI:1923661]	-
ENSMUSG00000020530	1688.82	1345.67	0.32793	6.78057e-06	8.31706e-05	Ggnbp2	11	84723187	84761643	-	4726	protein_coding	gametogenetin binding protein 2 [Source:MGI Symbol;Acc:MGI:2387356]	-
ENSMUSG00000026344	503.769	653.779	-0.376915	6.80201e-06	8.33758e-05	Lypd1	1	125795359	125840838	-	7038	protein_coding	Ly6/Plaur domain containing 1 [Source:MGI Symbol;Acc:MGI:1919835]	-
ENSMUSG00000010277	4567.89	5618.4	-0.298702	6.80433e-06	8.33758e-05	2610507B11Rik	11	78152578	78181449	+	8798	protein_coding	RIKEN cDNA 2610507B11 gene [Source:MGI Symbol;Acc:MGI:1919753]	-
ENSMUSG00000020115	925.77	761.23	0.281433	6.83754e-06	8.37396e-05	Tbk1	10	121382360	121422692	-	3910	protein_coding	TANK-binding kinase 1 [Source:MGI Symbol;Acc:MGI:1929658]	-
ENSMUSG00000075232	1610.49	1926.71	-0.258332	6.89887e-06	8.44472e-05	Amd1	10	40163454	40178184	-	3544	protein_coding	S-adenosylmethionine decarboxylase 1 [Source:MGI Symbol;Acc:MGI:88004]	-
ENSMUSG00000029869	872.489	1154.06	-0.403537	6.92013e-06	8.46637e-05	Ephb6	6	41582416	41597443	+	3773	protein_coding	Eph receptor B6 [Source:MGI Symbol;Acc:MGI:1096338]	-
ENSMUSG00000097184	10.1235	27.4874	-1.4428	6.93134e-06	8.47572e-05	4632428C04Rik	16	29827446	29840251	+	3526	lncRNA	RIKEN cDNA 4632428C04 gene [Source:MGI Symbol;Acc:MGI:1921600]	-
ENSMUSG00000051067	522.012	684.008	-0.389695	7.01301e-06	8.57117e-05	Lingo3	10	80668635	80679873	-	3559	protein_coding	leucine rich repeat and Ig domain containing 3 [Source:MGI Symbol;Acc:MGI:3609246]	-
ENSMUSG00000031328	1026.56	738.438	0.475049	7.03349e-06	8.59179e-05	Flna	X	73267067	73293426	-	9457	protein_coding	filamin, alpha [Source:MGI Symbol;Acc:MGI:95556]	-
ENSMUSG00000035845	98.8113	153.235	-0.630322	7.05505e-06	8.61369e-05	Alg12	15	88689447	88703521	-	2356	protein_coding	asparagine-linked glycosylation 12 (alpha-1,6-mannosyltransferase) [Source:MGI Symbol;Acc:MGI:2385025]	-
ENSMUSG00000005371	2318.93	1959.21	0.243158	7.11748e-06	8.68545e-05	Fbxo11	17	88298287	88372719	-	4397	protein_coding	F-box protein 11 [Source:MGI Symbol;Acc:MGI:2147134]	-
ENSMUSG00000021824	929.011	1203.46	-0.373652	7.13935e-06	8.70767e-05	Ap3m1	14	21081510	21102576	-	7015	protein_coding	adaptor-related protein complex 3, mu 1 subunit [Source:MGI Symbol;Acc:MGI:1929212]	-
ENSMUSG00000042198	383.784	295.717	0.376796	7.24572e-06	8.83286e-05	Chchd7	4	3938888	3951046	+	4060	protein_coding	coiled-coil-helix-coiled-coil-helix domain containing 7 [Source:MGI Symbol;Acc:MGI:1913683]	-
ENSMUSG00000027936	378.947	256.384	0.563762	7.27102e-06	8.85915e-05	Crtc2	3	90161470	90171432	+	4094	protein_coding	CREB regulated transcription coactivator 2 [Source:MGI Symbol;Acc:MGI:1921593]	-
ENSMUSG00000025036	108.864	70.4083	0.628781	7.33505e-06	8.93258e-05	Sfxn2	19	46561804	46586505	+	5815	protein_coding	sideroflexin 2 [Source:MGI Symbol;Acc:MGI:2137678]	-
ENSMUSG00000052155	1331.66	1035.68	0.362523	7.37663e-06	8.97356e-05	Acvr2a	2	48704121	48793281	+	5686	protein_coding	activin receptor IIA [Source:MGI Symbol;Acc:MGI:102806]	-
ENSMUSG00000036560	146.757	219.632	-0.582163	7.3779e-06	8.97356e-05	Lgi4	7	30758767	30770360	+	4584	protein_coding	leucine-rich repeat LGI family, member 4 [Source:MGI Symbol;Acc:MGI:2180197]	-
ENSMUSG00000086290	239.074	152.876	0.645645	7.38003e-06	8.97356e-05	Snhg12	4	132035932	132038762	+	2831	lncRNA	small nucleolar RNA host gene 12 [Source:MGI Symbol;Acc:MGI:1916721]	-
ENSMUSG00000097730	13.2462	38.3181	-1.53587	7.42073e-06	9.01843e-05	Gm26588	6	88693404	88702842	-	4433	lncRNA	predicted gene, 26588 [Source:MGI Symbol;Acc:MGI:5477082]	-
ENSMUSG00000021681	903.554	1091.82	-0.273428	7.44015e-06	9.0374e-05	Aggf1	13	95487191	95511860	-	3697	protein_coding	angiogenic factor with G patch and FHA domains 1 [Source:MGI Symbol;Acc:MGI:1913799]	-
ENSMUSG00000062760	942.693	1158.31	-0.297374	7.46128e-06	9.05843e-05	Shisal1	15	84263404	84331298	-	6551	protein_coding	shisa like 1 [Source:MGI Symbol;Acc:MGI:1919551]	-
ENSMUSG00000087022	253.586	171.361	0.565388	7.5644e-06	9.17894e-05	9130024F11Rik	1	57010571	57089243	+	5783	lncRNA	RIKEN cDNA 9130024F11 gene [Source:MGI Symbol;Acc:MGI:1926150]	-
ENSMUSG00000033295	1121.56	1399.66	-0.319811	7.63825e-06	9.26382e-05	Ptprf	4	118065410	118148602	-	9148	protein_coding	protein tyrosine phosphatase, receptor type, F [Source:MGI Symbol;Acc:MGI:102695]	-
ENSMUSG00000025538	110.45	160.119	-0.536009	7.70444e-06	9.33932e-05	Sumf2	5	129875827	129892891	+	2671	protein_coding	sulfatase modifying factor 2 [Source:MGI Symbol;Acc:MGI:1915152]	-
ENSMUSG00000010080	132.155	195.966	-0.566686	7.71156e-06	9.34318e-05	Epn3	11	94380425	94390800	-	4067	protein_coding	epsin 3 [Source:MGI Symbol;Acc:MGI:1919139]	-
ENSMUSG00000040125	2115.83	2966.28	-0.487601	7.73858e-06	9.37114e-05	Gpr26	7	131568189	131596134	+	11571	protein_coding	G protein-coupled receptor 26 [Source:MGI Symbol;Acc:MGI:2441758]	-
ENSMUSG00000025069	4.37691	19.074	-2.11416	7.7466e-06	9.37608e-05	Gsto2	19	47853973	47874763	+	2349	protein_coding	glutathione S-transferase omega 2 [Source:MGI Symbol;Acc:MGI:1915464]	-
ENSMUSG00000094962	14.9869	3.06924	2.27242	7.76702e-06	9.396e-05	Gm21954	3	55369406	55379631	-	51	protein_coding	predicted gene, 21954 [Source:MGI Symbol;Acc:MGI:5439423]	-
ENSMUSG00000034601	199.066	143.369	0.473389	7.77512e-06	9.401e-05	2700049A03Rik	12	71183622	71290077	+	5879	protein_coding	RIKEN cDNA 2700049A03 gene [Source:MGI Symbol;Acc:MGI:1924217]	-
ENSMUSG00000020034	680.74	542.582	0.327985	7.78532e-06	9.40843e-05	Tcp11l2	10	84412490	84450223	+	3438	protein_coding	t-complex 11 (mouse) like 2 [Source:MGI Symbol;Acc:MGI:2444679]	-
ENSMUSG00000050423	56.3783	119.602	-1.08667	7.78919e-06	9.40843e-05	Ppp1r3g	13	36142822	36154371	+	2694	protein_coding	protein phosphatase 1, regulatory subunit 3G [Source:MGI Symbol;Acc:MGI:1923737]	-
ENSMUSG00000024663	109.864	164.503	-0.584389	7.81243e-06	9.43171e-05	Rab3il1	19	9979033	10015744	+	7161	protein_coding	RAB3A interacting protein (rabin3)-like 1 [Source:MGI Symbol;Acc:MGI:1922010]	-
ENSMUSG00000033478	843.691	660.248	0.353171	7.83373e-06	9.44756e-05	Fhip2a	19	57349112	57378018	+	5951	protein_coding	FHF complex subunit HOOK interacting protein 2A [Source:MGI Symbol;Acc:MGI:2147545]	-
ENSMUSG00000006262	1014.58	762.627	0.411672	7.83421e-06	9.44756e-05	Mob1b	5	88868714	88912079	+	15033	protein_coding	MOB kinase activator 1B [Source:MGI Symbol;Acc:MGI:1915723]	-
ENSMUSG00000042628	1064.96	871.483	0.289632	7.8375e-06	9.44756e-05	Zfyve1	12	83593332	83643996	-	8343	protein_coding	zinc finger, FYVE domain containing 1 [Source:MGI Symbol;Acc:MGI:3026685]	-
ENSMUSG00000024659	50.3547	24.4535	1.0356	7.8462e-06	9.45325e-05	Anxa1	19	20350792	20368308	-	2911	protein_coding	annexin A1 [Source:MGI Symbol;Acc:MGI:96819]	-
ENSMUSG00000104728	24.1283	6.63903	1.86929	7.85035e-06	9.45347e-05	Gm42462	5	43910251	43911613	-	1363	TEC	predicted gene 42462 [Source:MGI Symbol;Acc:MGI:5662599]	-
ENSMUSG00000000125	227.987	150.078	0.604203	7.92113e-06	9.53386e-05	Wnt3	11	103664976	103708783	+	3076	protein_coding	wingless-type MMTV integration site family, member 3 [Source:MGI Symbol;Acc:MGI:98955]	-
ENSMUSG00000028411	262.659	366.35	-0.48005	7.99663e-06	9.61986e-05	Aptx	4	40682382	40703194	-	5886	protein_coding	aprataxin [Source:MGI Symbol;Acc:MGI:1913658]	-
ENSMUSG00000044364	34.3432	65.156	-0.919035	8.00167e-06	9.62104e-05	Tmem74b	2	151543928	151554077	+	1959	protein_coding	transmembrane protein 74B [Source:MGI Symbol;Acc:MGI:1918629]	-
ENSMUSG00000029047	136.195	204.714	-0.586832	8.03831e-06	9.66021e-05	Pex10	4	155151473	155156890	+	3298	protein_coding	peroxisomal biogenesis factor 10 [Source:MGI Symbol;Acc:MGI:2684988]	-
ENSMUSG00000096847	1417.71	1862.6	-0.394095	8.11848e-06	9.75162e-05	Tmem151b	17	45852878	45860603	-	4839	protein_coding	transmembrane protein 151B [Source:MGI Symbol;Acc:MGI:2685169]	-
ENSMUSG00000027489	514.23	703.047	-0.451167	8.14558e-06	9.77922e-05	Necab3	2	154386319	154400810	-	2548	protein_coding	N-terminal EF-hand calcium binding protein 3 [Source:MGI Symbol;Acc:MGI:1861721]	-
ENSMUSG00000029287	344.452	253.154	0.444338	8.197e-06	9.83547e-05	Tgfbr3	5	107254436	107437495	-	6545	protein_coding	transforming growth factor, beta receptor III [Source:MGI Symbol;Acc:MGI:104637]	-
ENSMUSG00000049792	987.755	742.127	0.412725	8.20109e-06	9.83547e-05	Bag5	12	111675922	111679691	-	2508	protein_coding	BCL2-associated athanogene 5 [Source:MGI Symbol;Acc:MGI:1917619]	-
ENSMUSG00000030879	418.37	535.302	-0.355177	8.2057e-06	9.83547e-05	Mrpl17	7	105452413	105460306	-	7605	protein_coding	mitochondrial ribosomal protein L17 [Source:MGI Symbol;Acc:MGI:1351608]	-
ENSMUSG00000038683	824.384	625.313	0.399275	8.209e-06	9.83547e-05	Pak1ip1	13	41154499	41166491	+	4045	protein_coding	PAK1 interacting protein 1 [Source:MGI Symbol;Acc:MGI:1915333]	-
ENSMUSG00000048285	462.64	359.372	0.36272	8.21849e-06	9.84188e-05	Frmd6	12	70872288	70949008	+	6392	protein_coding	FERM domain containing 6 [Source:MGI Symbol;Acc:MGI:2442579]	-
ENSMUSG00000029070	144.692	99.3099	0.542057	8.2703e-06	9.89893e-05	Mxra8	4	155924137	155928545	+	2918	protein_coding	matrix-remodelling associated 8 [Source:MGI Symbol;Acc:MGI:1922011]	-
ENSMUSG00000025933	330.174	444.966	-0.430203	8.28592e-06	9.91263e-05	Tmem14a	1	21288799	21300391	+	1351	protein_coding	transmembrane protein 14A [Source:MGI Symbol;Acc:MGI:1922962]	-
ENSMUSG00000024944	582.144	729.921	-0.325625	8.39481e-06	0.000100378	Arl2	19	6184404	6191578	-	3456	protein_coding	ADP-ribosylation factor-like 2 [Source:MGI Symbol;Acc:MGI:1928393]	-
ENSMUSG00000038546	1602.21	1291.16	0.311608	8.46567e-06	0.000101175	Ranbp9	13	43556151	43634758	-	5130	protein_coding	RAN binding protein 9 [Source:MGI Symbol;Acc:MGI:1928741]	-
ENSMUSG00000041645	3466.49	2880.25	0.267512	8.53315e-06	0.00010193	Ddx24	12	103374241	103392089	-	8242	protein_coding	DEAD box helicase 24 [Source:MGI Symbol;Acc:MGI:1351337]	-
ENSMUSG00000020178	434.216	615.36	-0.503205	8.54119e-06	0.000101975	Adora2a	10	75152711	75170618	+	3062	protein_coding	adenosine A2a receptor [Source:MGI Symbol;Acc:MGI:99402]	-
ENSMUSG00000022790	383.419	506.956	-0.402944	8.56027e-06	0.000102126	Igsf11	16	38713033	38847521	+	4493	protein_coding	immunoglobulin superfamily, member 11 [Source:MGI Symbol;Acc:MGI:2388477]	-
ENSMUSG00000024664	347.768	450.877	-0.376183	8.56249e-06	0.000102126	Fads3	19	10018933	10037474	+	3792	protein_coding	fatty acid desaturase 3 [Source:MGI Symbol;Acc:MGI:1928740]	-
ENSMUSG00000035354	778.925	582.459	0.419871	8.61937e-06	0.000102753	Uvrag	7	98534228	98790348	-	9035	protein_coding	UV radiation resistance associated gene [Source:MGI Symbol;Acc:MGI:1925860]	-
ENSMUSG00000093536	315.431	433.549	-0.459584	8.63402e-06	0.000102876	Smim17	7	6401714	6435092	+	3683	protein_coding	small integral membrane protein 17 [Source:MGI Symbol;Acc:MGI:4365374]	-
ENSMUSG00000050511	161.064	235.09	-0.546995	8.64339e-06	0.000102936	Oprd1	4	131838037	131871797	-	4021	protein_coding	opioid receptor, delta 1 [Source:MGI Symbol;Acc:MGI:97438]	-
ENSMUSG00000022564	6682.48	5768.85	0.212158	8.67923e-06	0.000103308	Grina	15	76130964	76134104	+	2067	protein_coding	glutamate receptor, ionotropic, N-methyl D-aspartate-associated protein 1 (glutamate binding) [Source:MGI Symbol;Acc:MGI:1913418]	-
ENSMUSG00000045589	4674.27	6079.79	-0.37928	8.68331e-06	0.000103308	Frrs1l	4	56957173	56990391	-	6817	protein_coding	ferric-chelate reductase 1 like [Source:MGI Symbol;Acc:MGI:2442704]	-
ENSMUSG00000097320	121.815	79.7254	0.61474	8.7179e-06	0.000103667	Tmem147os	7	30429004	30445354	+	1416	lncRNA	transmembrane protein 147, opposite strand [Source:MGI Symbol;Acc:MGI:3642392]	-
ENSMUSG00000037683	5.38599	17.8534	-1.73234	8.77247e-06	0.000104264	Armc3	2	19204113	19315052	+	2830	protein_coding	armadillo repeat containing 3 [Source:MGI Symbol;Acc:MGI:1918132]	-
[truncated: 32,428 more rows]
