# Supplementary material for: Spontaneous mutation in 2310061I04Rik results in reduced expression of mitochondrial genes and impaired brain myelination
Source: PLoS One. 2024 Dec 4;19(12):e0290487. doi: 10.1371/journal.pone.0290487 (PMC11617004; doi:10.1371/journal.pone.0290487)
Supplement: S4 File — (XLSX) [file pone.0290487.s014.xlsx]

## Sheet: Sheet1
Differentially expressed genes in brain cell populations P23 RIKnull vs. WT
	gene_name	RIKnull	WT	log2FoldChange	pvalue	padj
Astrocytes	Grm3	484.262	1033.59	-1.09464	2.11258e-26	6.19352e-24
	Slc6a11	4475.13	6285.65	-0.490293	9.30544e-19	1.26272e-16
	Fgfr3	2158.35	2307.9	-0.0965506	0.371445	0.58042
	Slc4a4	4448.35	6145.99	-0.466409	1.03805e-09	3.19722e-08
	Mlc1	2785.43	3266.43	-0.229783	0.00691958	0.0302558
	Aqp4	3413.77	5985.48	-0.810069	1.66587e-24	4.03667e-22
Neurons	Reln	2182.97	1950.47	0.162427	0.120785	0.271387
	Sst	1866.98	2091.05	-0.163353	0.0738653	0.19002
	Snhg11	14096.3	9183.23	0.618238	0.00421226	0.0201752
	Islr2	1147.95	951.15	0.27112	0.00343238	0.01707
	Npy	503.977	519.766	-0.0445575	0.68174	0.826025
	Tmem130	3624.88	4102.82	-0.178741	0.0142568	0.0538758
OPCs	Pdgfrb	304.457	291.738	0.0618101	0.510773	0.703726
	Mmp15	218.127	540.025	-1.30901	8.88451e-42	9.59002e-39
	Cdo1	570.982	446.035	0.356157	0.000581682	0.00390424
	Rlbp1	123.325	260.596	-1.08186	2.07078e-14	1.50843e-12
	Lhfpl3	809.874	819.846	-0.017582	0.849158	0.924398
	C1ql1	137.423	213.902	-0.638129	8.42056e-07	1.31209e-05
	Sdc3	3455.16	3923.02	-0.183165	0.00153525	0.0087913
	Cacng4	682.666	923.018	-0.435276	1.10086e-06	1.65456e-05
NFO	Fyn	2829.63	2810.52	0.00963898	0.854267	0.926695
	Nfasc	5492.49	7624.2	-0.473153	3.74891e-06	4.91852e-05
	Enpp6	511.534	833.34	-0.704289	1.40615e-07	2.6355e-06
	Tmem163	709.298	750.945	-0.0827158	0.298396	0.505349
	Lims2	150.827	255.88	-0.765157	1.96028e-08	4.58177e-07
MO	Gjb1	184.16	484.417	-1.39446	5.47623e-28	1.83161e-25
	Ndrg1	1222.21	1672.15	-0.451923	1.41302e-07	2.6463e-06
	Ppp1r14a	206.772	413.934	-1.00127	3.50637e-10	1.19292e-08
	Trp53inp2	4337.4	6678.31	-0.622688	2.34918e-14	1.68537e-12
	Mbp	103446	132221	-0.35408	1.52109e-05	0.000170934
	Mal	10099.9	12286.6	-0.282746	4.87715e-06	6.22312e-05
	Mog	2010.18	4006.79	-0.995133	2.59848e-08	5.87676e-07
	Gsn	2333.39	4843.75	-1.05378	3.83767e-46	7.59443e-43
	Pdlim2	294.186	518.156	-0.816174	8.93582e-10	2.79209e-08
	Prr18	611.528	1642.38	-1.42492	9.58262e-45	1.33858e-41
	Tppp3	602.914	1020.3	-0.758363	2.39609e-14	1.71224e-12
	Opalin	356.353	709.699	-0.993138	1.95177e-37	1.4484e-34
	Plekhb1	4733.62	6750.97	-0.512104	1.08785e-09	3.32492e-08
	Trf	2994.35	9092.86	-1.60248	3.86854e-68	3.06221e-64
	Cryab	1101.43	1728.66	-0.650162	7.85467e-21	1.31356e-18
	Kif5a	35561.9	44407.3	-0.320463	9.35183e-05	0.000820384
	Trak2	5161.12	5838.28	-0.177852	0.00195619	0.0107085
Microglia	Gpr84	14.0798	5.60199	1.32238	0.00559859	0.0255378
	Bcl2a1d	3.6979	1.2362	1.60536	0.143977	0.30653
	Tnf	1.4701	0	2.94053	0.111839	1
	Ncf1	111.807	85.7353	0.379341	0.0614536	0.166041
	Gdf15	3.66549	1.38889	1.40633	0.253824	0.454739
	Osm	2.59697	0.157107	3.3437	0.00968844	1
	Cd83	495.144	480.194	0.044571	0.692796	0.832955
	Ccl3	3.74474	2.88438	0.367015	0.67471	0.821575
	Ccl4	3.95244	3.30148	0.273283	0.699996	0.83698
	Plau	19.1924	34.7632	-0.855229	0.0105195	0.0424914
	Tmem119	228.616	323.382	-0.500402	0.00054337	0.00368353
	C1qa	558.067	544.539	0.0354871	0.869355	0.934781
	Irf8	76	73.2487	0.04909	0.801441	0.898739
	Pla2g15	243.807	303.901	-0.319666	0.00107054	0.00650518
	Irf5	56.5912	51.3969	0.138229	0.453413	0.655139
	Spi1	54.732	57.2774	-0.0672683	0.763724	0.878435
	Selplg	161.685	372.631	-1.2067	4.48748e-18	5.66831e-16
	Trem2	117.011	134.35	-0.198858	0.191769	0.375747
	Tlr2	41.4104	31.9229	0.374508	0.114634	0.260823
	Bcl2a1a	4.1563	0.729847	2.49277	0.00803266	0.034142
Endothelial	Cldn5	553.458	412.478	0.424364	0.0734927	0.189185
	Ly6a2	0.276137	0	0.682031	0.825007	1
	Ly6c2	1.95276	1.23981	0.689718	0.538928	0.725772
	Car4	384.061	580.845	-0.595933	2.74038e-06	3.72501e-05
	Bsg	7563.69	8724.38	-0.205953	0.00165223	0.00933069
	Slco1a4	1300.07	1173.05	0.148334	0.459811	0.660724
	Slc16a1	929.859	1054.44	-0.180997	0.0205489	0.0718561
	Vwa1	432.706	487.449	-0.171294	0.144704	0.307542
	Cd34	687.586	614.929	0.16111	0.0842459	0.209135
	Egfl7	174.186	196.776	-0.175188	0.139214	0.299612
	Slc35f2	72.5839	69.4791	0.0630107	0.709852	0.843433
	Tie1	136.399	165.894	-0.280558	0.0270304	0.0882324
Pericytes	Igf2	20.7977	19.761	0.0722053	0.841573	0.920428
	Rdh10	203.59	164.051	0.313252	0.0191659	0.0680927
	Col1a1	152.031	258.08	-0.764557	0.00476528	0.0223242
	Dcn	389.127	332.925	0.225331	0.0305898	0.0971013
	Col1a2	457.4	602.18	-0.397758	0.00461085	0.0217077
	Emp1	63.864	41.7621	-0.111859	0.571893	0.750525
	Fstl1	656.678	798.013	-0.281869	0.000116614	0.000994341
	Vtn	888.195	882.034	0.00974105	0.888065	0.945308
	Errfi1	777.472	576.481	0.432027	0.000506303	0.00346589
