# Supplementary material for: Spontaneous mutation in 2310061I04Rik results in reduced expression of mitochondrial genes and impaired brain myelination
Source: PLoS One. 2024 Dec 4;19(12):e0290487. doi: 10.1371/journal.pone.0290487 (PMC11617004; doi:10.1371/journal.pone.0290487)
Supplement: S5 File — (XLSX) [file pone.0290487.s015.xlsx]

## Sheet: Sheet1
Differentially expressed genes in brain cell populations P23 RIKnull vs. WT
	gene_name	RIKnull	WT	log2FoldChange	pvalue	padj
OPC	Sox10	771.927	1058.88	-0.455454	8.01146e-11	3.05865e-09
	Gsx1	5.00133	5.65397	-0.177453	0.776847	0.88572
	Olig1	2600.91	3821.3	-0.555083	7.42167e-18	9.03807e-16
	Myt1	451.224	361.235	0.320489	0.00185201	0.0102478
	Pou3f1	477.587	456.335	0.066258	0.484862	0.682433
	Sox8	615.33	893.191	-0.537861	2.12508e-07	3.80863e-06
	Olig2	606.105	707.517	-0.224028	0.0317998	0.100113
	Sox3	21.8661	36.6697	-0.746379	0.00284628	0.0145984
	Nkx2-2	61.6048	87.2347	-0.504481	0.00613488	0.0275137
	Sox6	401.569	469.837	-0.227538	0.0699211	0.182468
NFO	Sox10	771.927	1058.88	-0.455454	8.01146e-11	3.05865e-09
	Olig1	2600.91	3821.3	-0.555083	7.42167e-18	9.03807e-16
	Myrf	1294.79	1336.08	-0.0452426	0.472784	0.672288
	Nkx6-2	365.177	385.247	-0.076246	0.391264	0.598863
	Barx2	50.9213	70.797	-0.477275	0.0119169	0.0468914
	Nkx2-2	61.6048	87.2347	-0.504481	0.00613488	0.0275137
	Sox8	615.33	893.191	-0.537861	2.12508e-07	3.80863e-06
	Olig2	606.105	707.517	-0.224028	0.0317998	0.100113
	Sox3	21.8661	36.6697	-0.746379	0.00284628	0.0145984
	Mycl	510.062	327.163	0.640974	1.41972e-09	4.22483e-08
MO	Sox10	771.927	1058.88	-0.455454	8.01146e-11	3.05865e-09
	Olig1	2600.91	3821.3	-0.555083	7.42167e-18	9.03807e-16
	Nkx6-2	365.177	385.247	-0.076246	0.391264	0.598863
	Myrf	1294.79	1336.08	-0.0452426	0.472784	0.672288
	Sp7	51.5836	73.6184	-0.513966	0.0113244	0.0451133
	Barx2	50.9213	70.797	-0.477275	0.0119169	0.0468914
	Pou3f1	477.587	456.335	0.066258	0.484862	0.682433
	Sox8	615.33	893.191	-0.537861	2.12508e-07	3.80863e-06
	Carhsp1	1187.48	1282.33	-0.11047	0.294724	0.501276
	Nfe2l3	122.358	126.089	-0.0429969	0.760384	0.876375
