# Supplementary material for: Spontaneous mutation in 2310061I04Rik results in reduced expression of mitochondrial genes and impaired brain myelination
Source: PLoS One. 2024 Dec 4;19(12):e0290487. doi: 10.1371/journal.pone.0290487 (PMC11617004; doi:10.1371/journal.pone.0290487)
Supplement: S6 File — (XLSX) [file pone.0290487.s016.xlsx]

## Sheet: Figure 1C
	Age (Days)	1	2	3	4	5	6	7	8	9	10	11	12	13	14	15	16	17	18	19	20	21	22	23
	1	2	2.6	2.8	3.5		4.5	4.9	5.2	5.7	6	6.3	6.5	7.2	6.9
	2	2.2	2.5	2.9	3.1		4.2	4.6	5.1	5.3	5.7	6	6.2	6.7	6.9
	3														7.1		7.5	7.4	7.9
	4														7.5		8.1	8	8.2
	5														5.8	6.1	6.4		6.7	6.8	7.2	7.6	8.9
	6														5.4	5.7	5.9		6.2	6.2	6.6	7	8.2
	7														6.3	6.2	6.5		7	7.2	7.4	8.1	9.7
	8														7.2	6.8	7.3	7.5			9.9	10.6
	9														7.9	7.7	8.3	8.5			10.8	11.7
	10														6.2	6.4	6.3		6.6
	11														6.3	6.3	6.2		6.6
	12															6.9	7.2	7.1
	13															6.9	7.2	7.2
	14														6.8	7	6.9	6.9		7.4	7.7	8.6	9.4
	15														7	7.2	7.2	7.1		7.3	7.9	8.8	9.5
	16														6.8	7	6.9	6.9		7	7.4	7.9	8.7
	17														8.6	8	7.8	8.2	8.9	9.5		11.3	12.6	12.9
	18														8.5	7.7	7.5	8.3	9.2	9.9		11.5	12.7	13.4
	19														8.1	7.6	7.5	8.3	8.9	9.7		11.4	12.5	13.5
	20														6.2	6.1	6.4	6.4	6.2	6.1		7.1	7.7	8.3
	21														7.2	7.1	7.4	7.6	7.7	8		9.7	10.7	11.9
	22														6.8	6.7	7	7.1	7.2	7.4		9	9.8	10.6
	23																6	5.3			6.8
	24																	6	7.3			9.1
	25																	7	8.4			11.3
	26																6.9	7.3	7.6			9.9	10.4	11.2
	WT MEDIAN	2.1	2.55	2.85	3.3		4.35	4.75	5.15	5.5	5.85	6.15	6.35	6.95	6.9	6.9	7.1	7.2	7.45	7.35	7.4	9.1	9.7	11.9
	SEM	0.1	0.05	0.05	0.2		0.15	0.15	0.05	0.2	0.15	0.15	0.15	0.25	0.188885	0.150863	0.139516	0.186543	0.244246	0.378085	0.475803	0.393618	0.460426	0.700826	Total N
	n	2	2	2	2		2	2	2	2	2	2	2	2	20	18	22	19	16	12	9	17	13	7	177
	1	2.4	2.8	3.3	3.5		4.5	5.1	5.4	5.8	6	6.4	6.5	6.7	6.6
	2	2.4	2.9	3.3	4.1		4.9	5.4	5.8	6.3	6.7	6.9	7	7.6	7.6
	3	2.5	2.8	3.2	3.4		4.4	5	5.1	5.5	5.9	6.4	6.5	6.8	6.9
	4	2.2	2.7	3.3	3.5		4.6	5.1	5.5	5.9	6.2	6.4	6.3	6.8	6.6
	5														7.2		7.8	7.6	8
	6														7.4		7.8	7.8	8.1
	7														7.2		7.8	7.8	8.1
	8														7.5		7.8	7.7	8.1
	9														7.5		7.7	7.9	8.2
	10														5.2	5.2	5.2		5.6	5.9	5.9	6.6	7.7
	11														6	6.4	6.6		6.7	6.9	7.5	8.3	9.4
	12														5.7	5.7	5.8		6.1	6.4	6.6	7	8.8
	13														7.2	7.2	7.4	7.7			10.5	11
	14														7.7	7.8	7.8	8.4			11	11.8
	15														7.7	7.6	7.9	8.2			10.4	11.2
	16														8	7.8	8.3	8.8			11.4	12.5
	17														7.8	7.6	7.9	8.3			10.8	11.5
	18														6.7	6.9	6.9	7.2
	19														7.1	7.2	7.1	7.5
	20														7.4	7.4	7.5	7.8
	21														6.9	6.6	6.5	6.9
	22														7.4	7.4	7.6	7.7
	23															7.8	7.6	8.2	8.9
	24															7.9	7.6	8.1	9
	25															8.1	7.9	8.5	9.3
	26															8.2	7.9	8.6	9.3
	27														6.2	6.4	6.3		6.6
	28														5.5	5.6	4.7		3.8
	29														6.2	6.4	6.4		6.5
	30														6.2	6.4	6.3		6.7
	31														6.1	5.9	6		6.4
	32														6.6	6.4	6.5		6.8
	33															7	7.3	7.1
	34															6.9	7.2	6.8
	35															6.4	6.8	6.6
	36														6.8	7.1	7	7		7.3	8	8.6	9.7
	37														6.3	6.7	6.6	6.7		6.5	7.6	8	8.7
	38														7	6.9	6.2	5.7		4.3	4.2
	39														7.8	8.1	8.2	8.3	8.8	9.6		10.8	11.6	12.9
	40														7.7	7.9	7.9	8.3	8.9	9.8		11.3	12	12.5
	41														8.1	8.3	8.4	8.9	9	10		11.2	12.1	13.2
	42														7.2	7.5	7.5	7.8	8.4	9.3		10.5	11.3	12.1
	43														7.6	7.7	7.8	8.2	8.8	9.5		11.1	11.9	13
	44														8.1	8.2	8.4	8.7	9.2	10.3		11.8	12.7	14
	45														7.5	7.1	6.9	7.5	8	8.6		10.1	10.8	11.9
	46														7.6	7.2	7.1	7.4	8	8.7		10.3	10.8	11.9
	47														8	7.5	7.5	8.4	9.1	10.1		11.9	13	14.2
	48														6.3	6.3	6.5	6.6	6.9	7.1		8.5	9.3	9.9
	49														6.8	6.8	7.1	7.4	7.3	7.6		8.6	9.6	10.6
	50														7	7	7.2	7.4	7.7	8.1		9.6	10.5	11.3
	51														6.9	6.8	6.8	7.1	7.1	7.5		8.7	9.3	10.4
	52														7.2	7.2	7.3	7.6	7.8	8		8.8	10.7	11.6
	53																6	6.6			7.4
	54																5	5.9			7.4
	55																6	6.4			6.9
	56																4	5.6			7.3
	57																7	7.8			9.3
	58																	6	8.2			9.9
	59																	7	9			11.2
	60																	7	8.8			11.5
	61																	8	8.6			10.6
	62																6.8	7.4	7.8			10.5	10.7	11.3
	63																6.8	7.1	7.7			9.6	9.9	10.5
	64																7.4	7.9	8.1			10.9	11.4	12.7
	Het MEDIAN	2.4	2.8	3.3	3.5		4.55	5.1	5.45	5.85	6.1	6.4	6.5	6.8	7.2	7.1	7.15	7.6	8.1	8.05	7.55	10.5	10.7	11.9
	SEM	0.0629153	0.0408248	0.025	0.160078		0.108012	0.0866025	0.144338	0.165202	0.177951	0.125	0.149304	0.209662	0.105977	0.114229	0.123583	0.111982	0.189934	0.362802	0.518963	0.270522	0.296492	0.304259	Total N
	n	4	4	4	4		4	4	4	4	4	4	4	4	45	43	56	51	39	20	16	31	22	17	388
	1	1.8	2.4	2.6	3.2		4.1	4.5	4.6	4.9	5.2	5.9	6	6.1	6.1
	2	2	2.4	2.8	3.3		4	4.6	4.9	5.3	5.6	5.6	5.4	5.7	5.6
	3														6.1		6.3	6	5.9
	4														5.8		5.9	5.6	5.7
	5														4.1	4.2	4.6		4.6	4.6	4.3	4.2	4.4
	6														5.1	5.2	5		5.1	5.2	5	4.7	5.5
	7														5.2	5.2	5.4		5.3	5.4	5.1	4.6	5
	8														6.3	6.2	5.9	6.2
	9														6.7	6	5.8	6.1
	10														6.7	6.2	6	6.4
	11														5.5	5.5	5.5		5.7
	12															5.7	5.9	5.8
	13															6.3	6.6	6.2
	14															6.2	6.4	6
	15															6.2	6.4	6.1
	16														6.1	6.3	6.3	6		5.5	5.1	4.9	4.7
	17														6	6.1	6	5.8		5.5	5.1	5.1	4.8
	18														6.8	7	7	6.9	6.4	6.4		5.9	5.7	5.9
	19																4	4.8			4.8
	20																	3	4.4			3.6
	21																	5	4.7			5.1
	22																5.4	5.1	5			5.3	4.8	4.8
	23																6.2	5.9	6			5.8	5.3	5.1
	24																5.8	5.4	5.2			5.4	4.9	4.9
	25																5.6	5.2	5			5.2	4.7	4.6
	Riknull MEDIAN	1.9	2.4	2.7	3.25		4.05	4.55	4.75	5.1	5.4	5.75	5.7	5.9	6.05	6.15	5.9	5.9	5.2	5.45	5.05	5.1	4.85	4.9
	SEM	0.1	0	0.1	0.05		0.05	0.05	0.15	0.2	0.2	0.15	0.3	0.2	0.196006	0.181622	0.149109	0.190001	0.165429	0.23758	0.129099	0.187015	0.127192	0.224944	Total N
	n	2	2	2	2		2	2	2	2	2	2	2	2	14	14	21	19	13	6	6	12	10	5	144

## Sheet: Figure 1E
	Age (Days	# Alive	# Dead	S(t)
	0	45	0	1
	14	45	0	1
	22	45	0	1
	22	39	6	0.867
	23	39	6	0.867
	23	30	15	0.667
	24	30	15	0.667
	24	22	23	0.489
	25	22	23	0.489
	25	8	37	0.178
	26	8	37	0.178
	26	6	39	0.133
	28	6	39	0.133
	28	2	43	0.044
	29	2	43	0.044
	29	1	44	0.022
	30	1	44	0.022
	30	0	45	0

## Sheet: Figure 2AB S3ABC
gene_id	KO1	KO2	KO3	KO4	KO5	KO6	KO7	KO8	WT1	WT2	WT3	WT4	WT5	WT6	KO	WT	log2FoldChange	pvalue	padj	gene_name	gene_chr	gene_start	gene_end	gene_strand	gene_length	gene_biotype	gene_description	tf_family	KO1_count	KO2_count	KO3_count	KO4_count	KO5_count	KO6_count	KO7_count	KO8_count	WT1_count	WT2_count	WT3_count	WT4_count	WT5_count	WT6_count	KO1_fpkm	KO2_fpkm	KO3_fpkm	KO4_fpkm	KO5_fpkm	KO6_fpkm	KO7_fpkm
ENSMUSG00000050705	184.191	205.702	199.291	164.732	200.105	202.446	234.903	223.121	1750.65	1707.14	1732.86	1552.31	1552.81	1526.17	201.811	1636.99	-3.01713	0	0	2310061I04Rik	17	36203569	36208323	-	2414	protein_coding	RIKEN cDNA 2310061I04 gene [Source:MGI Symbol;Acc:MGI:1916912]	-	139	197	160	179	214	136	208	285	1456	1999	1439	2127	2124	2130	3.42322	3.82301	3.70386	3.06158	3.71899	3.7625	4.36571
ENSMUSG00000064363	32611.1	30050.3	31379.6	33906.4	26421.4	27566.9	30412	32996.9	71848.8	53946.1	57738.3	60022.7	55174.6	54067.9	30668.1	58799.7	-0.939007	1.49086e-36	1.40282e-32	mt-Nd4	MT	10167	11544	+	1378	protein_coding	mitochondrially encoded NADH dehydrogenase 4 [Source:MGI Symbol;Acc:MGI:102498]	-	24610	28779	25193	36843	28256	18519	26929	42148	59756	63169	47947	82244	75470	75460	1061.74	978.371	1021.65	1103.92	860.222	897.517	990.148
ENSMUSG00000064370	68843.6	63297.8	64184.1	71975.2	55212.2	55631	63560.4	68943.6	147217	112644	120728	117599	110450	106183	63956	119137	-0.89743	1.50533e-29	9.44291e-26	mt-Cytb	MT	14145	15288	+	1144	protein_coding	mitochondrially encoded cytochrome b [Source:MGI Symbol;Acc:MGI:102501]	-	51953	60620	51530	78209	59046	37372	56281	88064	122439	131902	100255	161136	151078	148194	2699.86	2482.37	2517.13	2822.68	2165.28	2181.7	2492.67
ENSMUSG00000064345	31394.6	29439.4	30875.1	34338	26119.4	28582.1	32049.6	35134.9	57733	45737.5	47023.2	51375.8	46993.8	44076.1	30991.6	48823.2	-0.655618	1.21748e-18	5.72793e-15	mt-Nd2	MT	3914	4951	+	1038	protein_coding	mitochondrially encoded NADH dehydrogenase 2 [Source:MGI Symbol;Acc:MGI:102500]	-	23692	28194	24788	37312	27933	19201	28379	44879	48016	53557	39049	70396	64280	61515	1356.94	1272.44	1334.49	1484.16	1128.94	1235.38	1385.25
ENSMUSG00000025145	1431.12	1472.29	1409.98	1451.3	1460.58	1507.93	1459.11	1477.3	1778.3	1736.17	1759.35	1904.81	1868.64	1961.09	1458.7	1834.73	-0.333116	7.16725e-18	2.69761e-14	Lrrc45	11	120604751	120611954	+	3293	protein_coding	leucine rich repeat containing 45 [Source:MGI Symbol;Acc:MGI:2387183]	-	1080	1410	1132	1577	1562	1013	1292	1887	1479	2033	1461	2610	2556	2737	19.498	20.0588	19.2099	19.7729	19.8993	20.5443	19.8792
ENSMUSG00000064351	200490	186084	193415	206503	175203	181054	185632	212266	336281	257405	274022	276095	262955	254287	192581	276841	-0.523575	2.90076e-15	9.09824e-12	mt-Co1	MT	5328	6872	+	1545	protein_coding	mitochondrially encoded cytochrome c oxidase I [Source:MGI Symbol;Acc:MGI:102504]	-	151300	178212	155283	224388	187369	121629	164372	271135	279682	301412	227553	378310	359681	354896	5821.94	5403.63	5616.51	5996.55	5087.66	5257.55	5390.49
ENSMUSG00000064360	84.8073	67.8713	78.4707	85.5872	54.2341	69.963	75.6658	87.6826	212.819	144.325	143.301	154.72	132.325	136.853	75.5353	154.057	-1.01812	1.17119e-14	3.14866e-11	mt-Nd3	MT	9459	9806	+	348	protein_coding	mitochondrially encoded NADH dehydrogenase 3 [Source:MGI Symbol;Acc:MGI:102499]	-	64	65	63	93	58	47	67	112	177	169	119	212	181	191	10.9335	8.75006	10.1166	11.034	6.99194	9.01972	9.75494
ENSMUSG00000092981	345.855	342.489	298.936	315.66	280.521	373.632	363.648	371.085	530.245	479.946	455.191	566.334	522.722	483.644	336.478	506.347	-0.592977	1.52258e-14	3.58168e-11	Mir5125	17	24042265	24042343	+	79	miRNA	microRNA 5125 [Source:MGI Symbol;Acc:MGI:4950450]	-	261	328	240	343	300	251	322	474	441	562	378	776	715	675	196.413	194.502	169.768	179.266	159.31	212.188	206.518
ENSMUSG00000090086	492.942	529.396	543.067	522.726	497.458	495.695	557.894	548.799	713.005	703.693	674.358	755.355	744.97	632.678	523.497	704.01	-0.426303	2.83397e-14	5.92582e-11	AI480526	5	123271786	123279729	-	6082	lncRNA	expressed sequence AI480526 [Source:MGI Symbol;Acc:MGI:2140910]	-	372	507	436	568	532	333	494	701	593	824	560	1035	1019	883	3.63625	3.90516	4.006	3.85596	3.66956	3.65656	4.11538
ENSMUSG00000024830	767.241	690.199	737.376	730.713	812.577	744.287	752.141	783.664	995.562	900.112	947.713	1019.55	966.487	959.407	752.275	964.805	-0.357925	7.65346e-14	1.44031e-10	Rps6kb2	19	4203990	4213353	-	5167	protein_coding	ribosomal protein S6 kinase, polypeptide 2 [Source:MGI Symbol;Acc:MGI:1927343]	-	579	661	592	794	869	500	666	1001	828	1054	787	1397	1322	1339	6.66189	5.99294	6.40257	6.34472	7.05554	6.46258	6.53078
ENSMUSG00000055862	638.705	559.677	555.523	507.081	511.484	518.024	517.238	562.891	765.91	673.803	747.815	792.576	747.894	722.242	546.328	741.707	-0.442269	1.84335e-13	3.15363e-10	Izumo4	10	80538018	80541207	+	2799	protein_coding	IZUMO family member 4 [Source:MGI Symbol;Acc:MGI:1918814]	-	482	536	446	551	547	348	458	719	637	789	621	1086	1023	1008	10.2377	8.97096	8.90437	8.12791	8.19848	8.3033	8.29071
ENSMUSG00000100862	665.207	549.236	515.665	651.567	411.431	446.572	649.371	727.296	1976.7	1113.61	1302.96	1107.12	1138.29	951.526	577.043	1265.03	-1.13017	2.5245e-13	3.95905e-10	Gm10925	1	24653055	24653732	-	678	unprocessed_pseudogene	predicted gene 10925 [Source:MGI Symbol;Acc:MGI:3809095]	-	502	526	414	708	440	300	575	929	1644	1304	1082	1517	1557	1328	44.0181	36.344	34.1226	43.1155	27.2253	29.5506	42.9702
ENSMUSG00000022194	1541.11	1580.88	1564.43	1623.4	1548.48	1702.93	1890.52	1738.78	2081.3	2123.03	2074.85	2046.39	2126.71	2177.47	1648.81	2104.96	-0.352487	9.11099e-13	1.31892e-09	Pabpn1	14	55129957	55135626	+	3035	protein_coding	poly(A) binding protein, nuclear 1 [Source:MGI Symbol;Acc:MGI:1859158]	-	1163	1514	1256	1764	1656	1144	1674	2221	1731	2486	1723	2804	2909	3039	22.7813	23.3692	23.1261	23.9977	22.8903	25.1734	27.9464
ENSMUSG00000044177	98.0584	142.008	148.222	154.609	126.235	151.835	160.366	232.516	57.7137	47.8238	50.5768	67.8725	90.6539	68.0685	151.731	63.7849	1.24406	1.49502e-12	2.00962e-09	Wfikkn2	11	94126782	94136831	-	3827	protein_coding	WAP, follistatin/kazal, immunoglobulin, kunitz and netrin domain containing 2 [Source:MGI Symbol;Acc:MGI:2669209]	-	74	136	119	168	135	102	142	297	48	56	42	93	124	95	1.14956	1.66478	1.73764	1.81251	1.47987	1.77998	1.88
ENSMUSG00000064369	98.0584	120.08	103.382	105.834	97.2474	68.4744	86.9592	96.2943	169.534	161.405	190.265	183.183	152.065	142.586	97.0412	166.506	-0.763338	1.93593e-12	2.28716e-09	mt-Te	MT	14071	14139	-	69	Mt_tRNA	mitochondrially encoded tRNA glutamic acid [Source:MGI Symbol;Acc:MGI:102488]	-	74	115	83	115	104	46	77	123	141	189	158	251	208	199	63.7588	78.0775	67.2203	68.8143	63.2315	44.5229	56.5419
ENSMUSG00000029071	2598.55	2484.09	2472.45	2411.17	2687.4	2658.59	2494.71	2425.36	2900.12	3013.75	2992.46	3082.73	2973.3	3133.3	2529.04	3015.94	-0.255918	1.94455e-12	2.28716e-09	Dvl1	4	155931859	155943760	+	4996	protein_coding	dishevelled segment polarity protein 1 [Source:MGI Symbol;Acc:MGI:94941]	-	1961	2379	1985	2620	2874	1786	2209	3098	2412	3529	2485	4224	4067	4373	23.3353	22.3074	22.2029	21.6526	24.1331	23.8745	22.4028
ENSMUSG00000072893	363.081	399.919	398.582	407.69	395.535	376.609	395.269	382.046	496.579	493.61	538.282	480.216	532.226	495.825	389.841	506.123	-0.372351	2.96435e-12	3.28154e-09	4933439C10Rik	11	59396488	59404473	+	5616	lncRNA	RIKEN cDNA 4933439C10 gene [Source:MGI Symbol;Acc:MGI:1921726]	-	274	383	320	443	423	253	350	488	413	578	447	658	728	692	2.90055	3.19484	3.18415	3.25692	3.15982	3.00862	3.15769
ENSMUSG00000023951	1419.2	1407.55	1477.24	1436.58	1512.01	1673.16	1591.24	1612.73	1975.49	1946.26	1799.09	2199.65	1913.97	2021.99	1516.21	1976.08	-0.383611	3.94701e-12	4.1266e-09	Vegfa	17	46327919	46343295	-	4285	protein_coding	vascular endothelial growth factor A [Source:MGI Symbol;Acc:MGI:103178]	-	1071	1348	1186	1561	1617	1124	1409	2060	1643	2279	1494	3014	2618	2822	14.8592	14.7372	15.467	15.0412	15.831	17.5182	16.6605
ENSMUSG00000019929	483.667	570.119	611.573	597.27	509.614	455.504	575.964	667.797	325.842	388.568	346.813	405.046	394.052	358.972	558.938	369.882	0.595577	7.40528e-12	7.33474e-09	Dcn	10	97315471	97354005	+	5838	protein_coding	decorin [Source:MGI Symbol;Acc:MGI:94872]	-	365	546	491	649	545	306	510	853	271	455	288	555	539	501	3.71695	4.38133	4.6999	4.58998	3.91635	3.50051	4.42624
ENSMUSG00000025902	172.265	174.377	168.152	136.203	148.676	163.743	182.953	139.353	240.474	216.915	231.208	245.947	300.474	281.588	160.715	252.768	-0.666097	1.00536e-11	9.45995e-09	Sox17	1	4561154	4567577	-	4772	protein_coding	SRY (sex determining region Y)-box 17 [Source:MGI Symbol;Acc:MGI:107543]	HMG	130	167	135	148	159	110	162	178	200	254	192	337	411	393	1.61957	1.63943	1.5809	1.28054	1.3978	1.53945	1.72006
ENSMUSG00000053137	597.626	494.938	515.665	451.864	545.147	605.85	489.005	546.451	759.898	701.131	670.745	791.846	710.609	748.037	530.818	730.378	-0.465126	1.51132e-11	1.35436e-08	Mapk11	15	89026689	89033831	-	2887	protein_coding	mitogen-activated protein kinase 11 [Source:MGI Symbol;Acc:MGI:1338024]	-	451	474	414	491	583	407	433	698	632	821	557	1085	972	1044	9.28725	7.69146	8.01355	7.02207	8.4717	9.41504	7.59924
ENSMUSG00000064367	24339.7	22777.6	22717.9	25412.1	22218.2	24924.7	27338	32858.3	39222.5	32046.2	37894.1	43905.5	40517.9	36167.3	25323.3	38292.2	-0.59654	2.03746e-11	1.74286e-08	mt-Nd5	MT	11742	13565	+	1824	protein_coding	mitochondrially encoded NADH dehydrogenase 5 [Source:MGI Symbol;Acc:MGI:102496]	-	18368	21814	18239	27613	23761	16744	24207	41971	32621	37525	31468	60160	55422	50477	598.68	560.257	558.789	625.056	546.498	613.068	672.427
ENSMUSG00000097391	568.474	542.97	546.804	596.35	552.627	716.004	657.276	671.712	799.576	830.084	840.539	931.24	841.472	798.192	606.527	840.184	-0.471927	2.71474e-11	2.22125e-08	Mirg	12	109696198	109715894	+	7292	lncRNA	miRNA containing gene [Source:MGI Symbol;Acc:MGI:3781106]	-	429	520	439	648	591	481	582	858	665	972	698	1276	1151	1114	3.49758	3.34067	3.36426	3.66909	3.40008	4.40527	4.04395
ENSMUSG00000040220	498.243	547.147	510.683	490.516	544.212	509.092	551.118	516.701	670.922	637.081	634.619	650.992	655.047	642.71	520.964	648.562	-0.314531	2.96503e-11	2.32495e-08	Gas8	8	124245573	124263389	+	4012	protein_coding	growth arrest specific 8 [Source:MGI Symbol;Acc:MGI:1202386]	-	376	524	410	533	582	342	488	660	558	746	527	892	896	897	5.57166	6.11853	5.71076	5.48525	6.08571	5.69298	6.16294
ENSMUSG00000059326	712.911	760.159	784.707	709.546	700.369	705.584	735.201	717.902	901.777	897.55	921.221	837.094	924.084	995.949	728.297	912.946	-0.326913	3.91204e-11	2.94483e-08	Csf2ra	19	61212395	61216867	-	2871	protein_coding	colony stimulating factor 2 receptor, alpha, low-affinity (granulocyte-macrophage) [Source:MGI Symbol;Acc:MGI:1339754]	-	538	728	630	771	749	474	651	917	750	1051	765	1147	1264	1390	11.1405	11.8789	12.2625	11.088	10.9445	11.026	11.4889
ENSMUSG00000101111	515.469	502.248	465.842	546.654	440.419	406.381	444.96	545.668	880.135	654.161	857.398	754.626	781.524	590.404	483.455	753.041	-0.63408	5.13248e-11	3.71493e-08	Gm28437	1	24652270	24653052	-	783	unprocessed_pseudogene	predicted gene 28437 [Source:MGI Symbol;Acc:MGI:5579143]	-	389	481	374	594	471	273	394	697	732	766	712	1034	1069	824	29.5356	28.778	26.692	31.3224	25.2353	23.285	25.4955
ENSMUSG00000030413	189.491	196.305	221.711	186.819	206.651	128.017	166.013	173.8	260.914	263.885	295.031	275.869	277.81	284.455	183.601	276.327	-0.584542	5.917e-11	4.12415e-08	Pglyrp1	7	18605256	18624384	+	1837	protein_coding	peptidoglycan recognition protein 1 [Source:MGI Symbol;Acc:MGI:1345092]	-	143	188	178	203	221	86	147	222	217	309	245	378	380	397	4.6279	4.79431	5.4148	4.56265	5.04699	3.12654	4.0545
ENSMUSG00000026927	1525.21	1487.95	1540.77	1606.83	1542.87	1449.87	1610.44	1512.53	1999.54	1811.33	1894.22	1813.58	1759.71	1800.59	1534.56	1846.5	-0.263622	6.28061e-11	4.22124e-08	Entr1	2	26272814	26279328	-	3587	protein_coding	endosome associated trafficking regulator 1 [Source:MGI Symbol;Acc:MGI:1915362]	-	1151	1425	1237	1746	1650	974	1426	1932	1663	2121	1573	2485	2407	2513	19.0766	18.6106	19.2712	20.0975	19.2975	18.1344	20.1427
ENSMUSG00000025409	1843.23	1770.92	1847.18	1827.7	1920.64	1696.97	1889.39	2056.63	2123.38	2441.58	2342.19	2191.63	2389.17	2348.72	1856.58	2306.11	-0.311751	1.7933e-10	1.16373e-07	Mbd6	10	127117825	127124887	-	4455	protein_coding	methyl-CpG binding domain protein 6 [Source:MGI Symbol;Acc:MGI:106378]	-	1391	1696	1483	1986	2054	1140	1673	2627	1766	2859	1945	3003	3268	3278	18.5625	17.8343	18.6022	18.4061	19.342	17.0896	19.0273
ENSMUSG00000089832	466.44	499.115	455.878	459.226	477.822	410.846	489.005	455.637	615.613	549.12	574.408	600.635	587.788	664.921	464.246	598.748	-0.36594	3.75652e-10	2.35646e-07	Shkbp1	7	27041558	27055444	-	4230	protein_coding	Sh3kbp1 binding protein 1 [Source:MGI Symbol;Acc:MGI:2385803]	-	352	478	366	499	511	276	433	582	512	643	477	823	804	928	4.9472	5.29376	4.83517	4.87069	5.06792	4.35756	5.18653
ENSMUSG00000015377	1806.13	1586.1	1802.34	1693.34	1694.35	1659.76	1751.61	1810.02	2087.31	2007.75	2050.77	2058.07	2178.62	1976.14	1725.46	2059.78	-0.255356	5.00295e-10	3.03711e-07	Dennd6b	15	89066416	89080699	-	5896	protein_coding	DENN/MADD domain containing 6B [Source:MGI Symbol;Acc:MGI:1916690]	-	1363	1519	1447	1840	1812	1115	1551	2312	1736	2351	1703	2820	2980	2758	13.7434	12.0692	13.7146	12.8852	12.8929	12.6297	13.3286
ENSMUSG00000102697	822.896	976.303	932.93	1027.97	1075.33	902.076	933.965	896.398	637.256	756.641	703.259	683.834	731.811	780.28	945.983	715.513	0.40231	9.39633e-10	5.52592e-07	Pcdhac2	18	37276556	37320710	+	5888	protein_coding	protocadherin alpha subfamily C, 2 [Source:MGI Symbol;Acc:MGI:1891443]	-	621	935	749	1117	1150	606	827	1145	530	886	584	937	1001	1089	6.2702	7.43911	7.10862	7.83277	8.19368	6.87352	7.11651
ENSMUSG00000027737	1068.04	1104.74	1079.91	995.757	966.864	1080.7	1177.9	1371.61	739.457	776.283	767.082	729.082	906.539	832.585	1105.69	791.838	0.481153	1.01324e-09	5.66732e-07	Slc7a11	3	49846975	50398063	-	13922	protein_coding	solute carrier family 7 (cationic amino acid transporter, y+ system), member 11 [Source:MGI Symbol;Acc:MGI:1347355]	-	806	1058	867	1082	1034	726	1043	1752	615	909	637	999	1240	1162	3.44184	3.56009	3.48008	3.2089	3.11579	3.48265	3.79587
ENSMUSG00000042099	478.366	530.44	566.733	544.813	540.471	550.772	557.894	533.925	626.435	662.701	651.478	680.185	760.323	692.865	537.927	678.998	-0.339805	1.02391e-09	5.66732e-07	Kank3	17	34029493	34041892	+	3260	protein_coding	KN motif and ankyrin repeat domains 3 [Source:MGI Symbol;Acc:MGI:1098615]	-	361	508	455	592	578	370	494	682	521	776	541	932	1040	967	6.58335	7.3	7.79947	7.49781	7.43805	7.57981	7.67783
ENSMUSG00000059851	739.414	744.496	726.166	744.517	783.59	733.867	774.728	705.375	863.301	916.338	911.587	896.209	899.959	854.08	744.019	890.246	-0.258796	1.07266e-09	5.76753e-07	Kmt5c	7	4743114	4750513	+	4001	protein_coding	lysine methyltransferase 5C [Source:MGI Symbol;Acc:MGI:2385262]	-	558	713	583	809	838	493	686	901	718	1073	757	1228	1231	1192	8.29131	8.3483	8.14275	8.34853	8.78667	8.22911	8.6873
ENSMUSG00000068917	846.748	828.03	723.675	806.177	792.006	806.807	904.602	858.037	987.146	972.702	1018.76	1012.25	1027.9	1016.01	820.76	1005.79	-0.292703	1.13857e-09	5.95186e-07	Clk2	3	89072102	89084228	+	5299	protein_coding	CDC-like kinase 2 [Source:MGI Symbol;Acc:MGI:1098669]	-	639	793	581	876	847	542	801	1096	821	1139	846	1387	1406	1418	7.16909	7.01062	6.12708	6.82559	6.70561	6.83093	7.65892
ENSMUSG00000041354	1621.94	1681.12	1566.92	1539.65	1734.56	1534.72	1588.98	1735.65	1869.68	1861.71	2001.4	1945.68	2046.29	2010.53	1625.44	1955.88	-0.265846	1.17646e-09	5.98375e-07	Rgl2	17	34148517	34156661	+	4625	protein_coding	ral guanine nucleotide dissociation stimulator-like 2 [Source:MGI Symbol;Acc:MGI:107483]	-	1224	1610	1258	1673	1855	1031	1407	2217	1555	2180	1662	2666	2799	2806	15.7336	16.3076	15.1999	14.9353	16.826	14.8875	15.4139
ENSMUSG00000027474	84.8073	111.727	80.9619	93.8699	92.5721	93.7801	120.839	104.123	129.856	139.201	162.568	147.422	165.955	165.514	97.8351	151.753	-0.631612	1.40353e-09	6.93782e-07	Ccm2l	2	152907875	152923655	+	2407	protein_coding	cerebral cavernous malformation 2-like [Source:MGI Symbol;Acc:MGI:2385159]	-	64	107	65	102	99	63	107	133	108	163	135	202	227	231	1.58074	2.0825	1.50907	1.74966	1.72547	1.74799	2.25235
ENSMUSG00000020932	7111.89	7054.44	7854.55	7822.49	7230.91	6817.67	6733.13	6090.03	5385.41	5930.15	5857.28	5588.17	5414.37	5246.29	7089.39	5570.28	0.34794	1.43778e-09	6.93782e-07	Gfap	11	102778162	102791738	-	4218	protein_coding	glial fibrillary acidic protein [Source:MGI Symbol;Acc:MGI:95697]	-	5367	6756	6306	8500	7733	4580	5962	7779	4479	6944	4864	7657	7406	7322	75.6454	75.0343	83.5447	83.2037	76.9113	72.5159	71.6167
ENSMUSG00000026463	4411.3	5236.53	5307.36	5180.33	5484.19	5302.3	5676.07	5627.35	3991.87	4300.73	3839.02	4018.35	4330.91	4458.13	5278.18	4156.5	0.344475	1.53261e-09	7.08102e-07	Atp2b4	1	133627195	133728779	-	12248	protein_coding	ATPase, Ca++ transporting, plasma membrane 4 [Source:MGI Symbol;Acc:MGI:88111]	-	3329	5015	4261	5629	5865	3562	5026	7188	3320	5036	3188	5506	5924	6222	16.1587	19.1815	19.441	18.9756	20.0887	19.4224	20.7915
ENSMUSG00000055485	1431.12	1958.87	1753.76	2023.72	2072.12	2049.77	2346.77	2278.18	943.86	1215.24	1118.71	1293.23	1519.91	1385.73	1989.29	1246.11	0.673784	1.54271e-09	7.08102e-07	Soga1	2	156857719	156921174	-	7984	protein_coding	suppressor of glucose, autophagy associated 1 [Source:MGI Symbol;Acc:MGI:2444575]	-	1080	1876	1408	2199	2216	1377	2078	2910	785	1423	929	1772	2079	1934	8.04194	11.0075	9.85493	11.3719	11.6439	11.5183	13.1872
ENSMUSG00000001827	128.536	128.433	141.995	146.327	140.261	165.232	127.615	132.307	50.4995	76.0057	92.7242	94.1458	103.082	70.9345	138.838	81.232	0.758105	1.61231e-09	7.22431e-07	Folr1	7	101507538	101519995	-	2297	protein_coding	folate receptor 1 (adult) [Source:MGI Symbol;Acc:MGI:95568]	-	97	123	114	159	150	111	113	169	42	89	77	129	141	99	2.51055	2.50854	2.77342	2.85803	2.73955	3.22728	2.49257
ENSMUSG00000003660	2732.39	3012.44	3047.9	3077.46	3056.75	3057.53	3132.79	3150.31	2422.77	2500.5	2463.81	2588.64	2586.56	2749.25	3033.45	2551.92	0.248628	1.74219e-09	7.47219e-07	Snrnp200	2	127050306	127082371	+	7819	protein_coding	small nuclear ribonucleoprotein 200 (U5) [Source:MGI Symbol;Acc:MGI:2444401]	-	2062	2885	2447	3344	3269	2054	2774	4024	2015	2928	2046	3547	3538	3837	15.6782	17.2851	17.4886	17.6582	17.5393	17.5438	17.9756
ENSMUSG00000021493	1143.57	1071.32	1119.76	991.156	1086.55	1134.29	980.268	1106.99	1399.56	1335.65	1247.56	1255.28	1324.72	1347.04	1079.24	1318.3	-0.290052	1.74704e-09	7.47219e-07	Pdlim7	13	55643608	55661489	-	4849	protein_coding	PDZ and LIM domain 7 [Source:MGI Symbol;Acc:MGI:1914649]	-	863	1026	899	1077	1162	762	868	1414	1164	1564	1036	1720	1812	1880	10.5807	9.91225	10.3605	9.17052	10.0532	10.4949	9.06978
ENSMUSG00000009097	45.0539	41.767	41.1037	37.732	43.9484	47.6344	32.7509	40.7098	86.5706	64.0497	55.3937	81.0091	79.6877	73.084	41.3375	73.2991	-0.839494	1.99383e-09	8.33819e-07	Tbx1	16	18399729	18409421	-	3517	protein_coding	T-box 1 [Source:MGI Symbol;Acc:MGI:98493]	T-box	34	40	33	41	47	32	29	52	72	75	46	111	109	102	0.57473	0.5328	0.52434	0.481329	0.560628	0.607648	0.417787
ENSMUSG00000040940	1945.27	1907.71	1781.16	1823.1	1922.51	2034.88	1993.29	2105.17	2280.9	2310.91	2225.38	2615.65	2666.25	2495.6	1939.13	2432.45	-0.328411	2.1165e-09	8.65879e-07	Arhgef1	7	24602337	24626019	+	7732	protein_coding	Rho guanine nucleotide exchange factor (GEF) 1 [Source:MGI Symbol;Acc:MGI:1353510]	-	1468	1827	1430	1981	2056	1367	1765	2689	1897	2706	1848	3584	3647	3483	11.2873	11.0694	10.3351	10.5785	11.1553	11.8073	11.566
ENSMUSG00000033499	2264.62	2358.79	2374.05	2485.71	2254.46	2226.91	2321.92	2429.28	1980.3	2026.53	2071.24	1931.81	1940.28	2087.19	2339.47	2006.23	0.223572	2.30211e-09	9.18797e-07	Larp4b	13	9143917	9224487	+	8464	protein_coding	La ribonucleoprotein domain family, member 4B [Source:MGI Symbol;Acc:MGI:106330]	-	1709	2259	1906	2701	2411	1496	2056	3103	1647	2373	1720	2647	2654	2913	12.0039	12.5031	12.584	13.1759	11.9501	11.804	12.3077
ENSMUSG00000028246	869.275	1076.54	1030.08	969.989	1106.19	1012.23	1173.38	1156.31	669.72	739.561	692.421	799.144	845.859	837.6	1049.25	764.051	0.455608	2.3435e-09	9.18797e-07	Faxc	4	21931329	21996839	+	8362	protein_coding	failed axon connections homolog [Source:MGI Symbol;Acc:MGI:1923382]	-	656	1031	827	1054	1183	680	1039	1477	557	866	575	1095	1157	1169	4.66392	5.77598	5.52671	5.20428	5.93504	5.43092	6.29556
ENSMUSG00000032968	797.719	837.428	794.672	745.437	798.551	647.53	705.838	742.954	1025.62	961.6	912.791	907.886	1019.12	980.186	758.766	967.868	-0.3495	2.41012e-09	9.25634e-07	Inha	1	75483721	75487010	+	1475	protein_coding	inhibin alpha [Source:MGI Symbol;Acc:MGI:96569]	-	602	802	638	810	854	435	625	949	853	1126	758	1244	1394	1368	24.264	25.4718	24.1713	22.6737	24.2893	19.6957	21.4693
ENSMUSG00000085925	288.875	250.602	251.605	259.523	206.651	278.363	251.843	243.476	366.723	321.103	335.975	358.338	329.717	333.894	253.867	340.958	-0.431386	2.62475e-09	9.87904e-07	Rtl1	12	109555627	109566764	-	6358	protein_coding	retrotransposon Gaglike 1 [Source:MGI Symbol;Acc:MGI:2656842]	-	218	240	202	282	221	187	223	311	305	376	279	491	451	466	2.03842	1.76835	1.77542	1.8313	1.45821	1.96424	1.77711
ENSMUSG00000026697	451.864	444.818	470.824	505.241	509.614	580.544	534.178	546.451	337.866	373.196	319.116	430.589	348.725	371.152	505.442	363.441	0.47045	2.84648e-09	1.05035e-06	Myoc	1	162466724	162477262	+	2074	protein_coding	myocilin [Source:MGI Symbol;Acc:MGI:1202864]	-	341	426	378	549	545	390	473	698	281	437	265	590	477	518	9.77469	9.62228	10.1848	10.9293	11.0239	12.5583	11.5553
ENSMUSG00000052698	3873.31	4034.69	4244.89	4073.22	4104.03	3876.25	4157.1	4075.68	3256.02	3372.43	3492.21	3312.62	3385.63	3796.07	4054.9	3435.83	0.238853	2.92742e-09	1.05944e-06	Tln2	9	67124369	67466985	-	18357	protein_coding	talin 2 [Source:MGI Symbol;Acc:MGI:1917799]	-	2923	3864	3408	4426	4389	2604	3681	5206	2708	3949	2900	4539	4631	5298	9.46639	9.86081	10.3745	9.95497	10.0303	9.47357	10.16
ENSMUSG00000020431	17227.8	19586.6	17881.4	20045.8	19207.3	19402.1	21772.6	21303.7	13981.2	15752	14577	15671.3	16365.2	16067	19553.4	15402.3	0.344206	3.10313e-09	1.10184e-06	Adcy1	11	7013489	7128506	+	12522	protein_coding	adenylate cyclase 1 [Source:MGI Symbol;Acc:MGI:99677]	-	13001	18758	14356	21782	20541	13034	19279	27212	11628	18445	12105	21473	22385	22424	61.7249	70.1762	64.0665	71.8215	68.8172	69.515	78.0081
ENSMUSG00000023191	711.586	718.392	713.71	711.386	769.564	654.972	726.166	680.323	820.016	882.178	903.158	810.821	904.345	879.158	710.762	866.613	-0.284695	4.0552e-09	1.41324e-06	P3h3	6	124818052	124834715	-	3930	protein_coding	prolyl 3-hydroxylase 3 [Source:MGI Symbol;Acc:MGI:1315208]	-	537	688	573	773	823	440	643	869	682	1033	750	1111	1237	1227	8.12342	8.20111	8.14767	8.12114	8.78529	7.47712	8.28987
ENSMUSG00000064340	27.8274	30.281	28.648	41.4132	45.8185	19.3515	25.9748	19.572	85.3683	49.5318	110.787	68.6023	58.4864	67.352	29.8608	73.3547	-1.27109	4.88744e-09	1.6723e-06	mt-Tl1	MT	2676	2750	+	75	Mt_tRNA	mitochondrially encoded tRNA leucine 1 [Source:MGI Symbol;Acc:MGI:102482]	-	21	29	23	45	49	13	23	25	71	58	92	94	80	94	16.6462	18.114	17.1371	24.7732	27.4084	11.5759	15.538
ENSMUSG00000040725	3002.71	3282.88	3158.76	3290.97	3297.06	3072.42	2992.75	3051.67	2628.38	2766.95	2760.05	2351.45	2617.26	2626.01	3143.65	2625.02	0.261489	5.21583e-09	1.7528e-06	Hnrnpul1	7	25420590	25454182	-	8654	protein_coding	heterogeneous nuclear ribonucleoprotein U-like 1 [Source:MGI Symbol;Acc:MGI:2443517]	-	2266	3144	2536	3576	3526	2064	2650	3898	2186	3240	2292	3222	3580	3665	15.5668	17.0193	16.3758	17.0613	17.0928	15.9282	15.5152
ENSMUSG00000064368	9901.25	8652.03	9254.56	10613.7	7915.38	8193.11	10133.6	12533.9	17914.1	12910.7	15560.8	15236.3	13970.2	12362	9649.7	14659	-0.602979	6.23524e-09	2.05861e-06	mt-Nd6	MT	13552	14070	-	519	protein_coding	mitochondrially encoded NADH dehydrogenase 6 [Source:MGI Symbol;Acc:MGI:102495]	-	7472	8286	7430	11533	8465	5504	8973	16010	14899	15118	12922	20877	19109	17253	855.908	747.919	800.005	917.498	684.24	708.248	875.991
ENSMUSG00000024740	6683.88	6880.06	6936.56	6970.3	6916.72	6569.08	6808.8	6606.73	6094.81	6144.5	6351	6002.7	6178.35	6071.71	6796.52	6140.51	0.147204	7.62198e-09	2.47307e-06	Ddb1	19	10582691	10607183	+	6409	protein_coding	damage specific DNA binding protein 1 [Source:MGI Symbol;Acc:MGI:1202384]	-	5044	6589	5569	7574	7397	4413	6029	8439	5069	7195	5274	8225	8451	8474	46.7888	48.1622	48.5577	48.7939	48.4188	45.9852	47.6633
ENSMUSG00000026587	5578.73	5801.43	6039.76	5893.56	5944.25	5873.91	6062.3	5839.51	5090.83	5305.88	5216.64	4921.85	5314.22	5368.81	5879.18	5203.04	0.176179	7.89654e-09	2.51873e-06	Astn1	1	158189843	158519351	+	9839	protein_coding	astrotactin 1 [Source:MGI Symbol;Acc:MGI:1098567]	-	4210	5556	4849	6404	6357	3946	5368	7459	4234	6213	4332	6744	7269	7493	25.4383	26.4538	27.5405	26.8739	27.105	26.7843	27.6433
ENSMUSG00000004626	666.532	689.155	744.849	686.539	703.174	649.018	719.39	822.808	907.789	878.762	877.869	931.97	957.714	831.868	710.183	897.662	-0.334833	9.26494e-09	2.90595e-06	Stxbp2	8	3680955	3693644	+	4159	protein_coding	syntaxin binding protein 2 [Source:MGI Symbol;Acc:MGI:107370]	-	503	660	598	746	752	436	637	1051	755	1029	729	1277	1310	1161	7.19012	7.43416	8.03496	7.40594	7.58539	7.00119	7.76032
ENSMUSG00000116081	237.195	226.586	229.184	197.863	231.898	250.08	246.196	209.812	325.842	286.089	272.152	292.655	323.137	315.264	228.602	302.523	-0.413699	1.4916e-08	4.60171e-06	Gm49593	15	79364428	79366875	-	2448	TEC	predicted gene, 49593 [Source:MGI Symbol;Acc:MGI:6214998]	-	179	217	184	215	248	168	218	268	271	335	226	401	442	440	4.34709	4.15265	4.20027	3.62625	4.25	4.58324	4.51205
ENSMUSG00000028797	1334.39	1292.69	1254.29	1330.74	1384.84	1281.66	1372.15	1276.1	1673.7	1609.78	1658.2	1426.05	1517.72	1562.71	1315.86	1574.69	-0.256011	1.90482e-08	5.72697e-06	Tmem234	4	129494461	129517852	+	4273	protein_coding	transmembrane protein 234 [Source:MGI Symbol;Acc:MGI:1924049]	-	1007	1238	1007	1446	1481	861	1215	1630	1392	1885	1377	1954	2076	2181	14.0105	13.5727	13.1695	13.9722	14.5402	13.4569	14.407
ENSMUSG00000021796	1242.96	1380.4	1338.98	1315.1	1291.33	1333.76	1402.64	1427.19	1120.61	1170.83	1036.82	1186.67	1120.74	1122.77	1341.55	1126.41	0.251208	1.91721e-08	5.72697e-06	Bmpr1a	14	34132691	34225298	-	6351	protein_coding	bone morphogenetic protein receptor, type 1A [Source:MGI Symbol;Acc:MGI:1338938]	-	938	1322	1075	1429	1381	896	1242	1823	932	1371	861	1626	1533	1567	8.78048	9.75139	9.45883	9.2901	9.12222	9.42194	9.90852
ENSMUSG00000040415	4326.5	4064.97	4049.34	3994.07	4397.64	4214.15	3925.59	3989.56	4894.85	4592.79	4519.4	4859.09	4767.37	4891.61	4120.23	4754.19	-0.207199	2.0121e-08	5.84884e-06	Dtx3	10	127026247	127031597	-	2572	protein_coding	deltex 3, E3 ubiquitin ligase [Source:MGI Symbol;Acc:MGI:2135752]	-	3265	3893	3251	4340	4703	2831	3476	5096	4071	5378	3753	6658	6521	6827	75.4692	70.9072	70.6346	69.6705	76.7102	73.5095	68.4759
ENSMUSG00000020668	4571.64	4778.14	4754.33	4629.99	5169.07	4855.73	4817.77	4611.95	3983.45	4091.5	3922.11	4194.96	4205.9	4352.8	4773.58	4125.12	0.209608	2.02016e-08	5.84884e-06	Kif3c	12	3415132	3456494	+	7406	protein_coding	kinesin family member 3C [Source:MGI Symbol;Acc:MGI:107979]	-	3450	4576	3817	5031	5528	3262	4266	5891	3313	4791	3257	5748	5753	6075	27.6945	28.9454	28.8011	28.0479	31.3136	29.4154	29.1854
ENSMUSG00000055148	257.072	258.955	217.974	222.711	262.755	291.76	294.758	302.192	330.652	349.285	334.77	418.182	396.245	406.261	263.522	372.566	-0.504674	2.07489e-08	5.91626e-06	Klf2	8	73072877	73075500	+	1847	protein_coding	Kruppel-like factor 2 (lung) [Source:MGI Symbol;Acc:MGI:1342772]	zf-C2H2	194	248	175	242	281	196	261	386	275	409	278	573	542	567	6.24442	6.29016	5.29471	5.40977	6.38246	7.08702	7.15983
ENSMUSG00000026269	1515.93	1433.65	1443.61	1408.97	1497.98	1363.53	1342.79	1326.2	1644.84	1704.58	1624.48	1668.35	1612.03	1669.47	1416.58	1653.96	-0.224595	2.27077e-08	6.37816e-06	Rnpepl1	1	92838505	92852106	+	9467	protein_coding	arginyl aminopeptidase (aminopeptidase B)-like 1 [Source:MGI Symbol;Acc:MGI:1914170]	-	1144	1373	1159	1531	1602	916	1189	1694	1368	1996	1349	2286	2205	2330	7.18408	6.79415	6.84136	6.67718	7.09903	6.46186	6.36354
ENSMUSG00000051550	1008.41	930.359	930.439	929.496	908.889	954.176	988.173	894.05	1198.76	1100.8	1064.52	1106.4	1117.09	1268.94	942.999	1142.75	-0.280018	2.37337e-08	6.5548e-06	Zfp579	7	4986482	4999157	-	4159	protein_coding	zinc finger protein 579 [Source:MGI Symbol;Acc:MGI:1915740]	zf-C2H2	761	891	747	1010	972	641	875	1142	997	1289	884	1516	1528	1771	10.8781	10.0361	10.037	10.0268	9.80452	10.293	10.6598
ENSMUSG00000078651	86.1324	69.9597	52.3138	60.7393	83.2214	92.2916	83.5712	87.6826	115.427	119.559	108.379	119.689	128.67	137.57	76.989	121.549	-0.668398	2.40332e-08	6.5548e-06	Aoc2	11	101215889	101220528	+	2543	protein_coding	amine oxidase, copper containing 2 (retina-specific) [Source:MGI Symbol;Acc:MGI:2668431]	-	65	67	42	66	89	62	74	112	96	140	90	164	176	192	1.51958	1.23426	0.922942	1.07159	1.46822	1.62825	1.4744
ENSMUSG00000026827	2654.2	2673.09	2557.15	2655.97	2513.47	2648.17	2744.3	2672.75	2318.17	2322.02	2244.65	2334.67	2339.45	2440.43	2639.89	2333.23	0.176759	2.94922e-08	7.92877e-06	Gpd2	2	57127647	57260731	+	6549	protein_coding	glycerol phosphate dehydrogenase 2, mitochondrial [Source:MGI Symbol;Acc:MGI:99778]	-	2003	2560	2053	2886	2688	1779	2430	3414	1928	2719	1864	3199	3200	3406	18.1829	18.3123	17.518	18.195	17.2188	18.1416	18.8001
ENSMUSG00000035847	9795.24	9902.95	10451.6	10692	9610.66	9995.77	10491.6	10731.7	8738.82	9027.6	8635.39	9018.29	9150.92	9108.99	10208.9	8946.67	0.190284	3.37223e-08	8.9383e-06	Ids	X	69386675	69408690	-	5101	protein_coding	iduronate 2-sulfatase [Source:MGI Symbol;Acc:MGI:96417]	-	7392	9484	8391	11618	10278	6715	9290	13708	7268	10571	7171	12357	12517	12713	86.1517	87.099	91.9242	94.0386	84.5283	87.9154	92.2762
ENSMUSG00000042082	2998.73	3070.92	3072.81	3070.1	3096.02	2983.1	3123.76	3078.29	2840	2603.83	2549.31	2671.84	2648.7	2848.13	3061.72	2693.64	0.185086	3.44606e-08	9.00714e-06	Arsb	13	93908138	94079524	+	6037	protein_coding	arylsulfatase B [Source:MGI Symbol;Acc:MGI:88075]	-	2263	2941	2467	3336	3311	2004	2766	3932	2362	3049	2117	3661	3623	3975	22.2854	22.8218	22.836	22.8158	23.0084	22.1693	23.2145
ENSMUSG00000111291	123.236	86.6664	88.4353	84.667	80.4161	130.994	99.382	108.82	159.915	163.113	125.238	149.611	172.535	156.916	100.327	154.555	-0.640782	3.93224e-08	1.01371e-05	Gm48604	9	44201341	44203760	-	2420	lncRNA	predicted gene, 48604 [Source:MGI Symbol;Acc:MGI:6098186]	-	93	83	71	92	86	88	88	139	133	191	104	205	236	219	2.28468	1.60672	1.63951	1.56965	1.49084	2.42852	1.84245
ENSMUSG00000022948	206.718	222.409	222.957	192.341	227.222	215.843	214.575	252.088	300.592	279.257	269.743	291.925	283.659	331.028	219.269	292.701	-0.415588	4.02283e-08	1.02305e-05	Setd4	16	93380345	93400951	-	5379	protein_coding	SET domain containing 4 [Source:MGI Symbol;Acc:MGI:2136890]	-	156	213	179	209	243	145	190	322	250	327	224	400	388	462	1.72417	1.85505	1.85961	1.60426	1.89519	1.80028	1.7897
ENSMUSG00000028655	948.782	1089.07	1042.54	1074.9	1102.45	1001.81	930.577	959.812	1226.42	1198.16	1231.91	1232.65	1204.09	1243.15	1018.74	1222.73	-0.26195	4.50882e-08	1.10623e-05	Mfsd2a	4	122840643	122854981	-	2250	protein_coding	major facilitator superfamily domain containing 2A [Source:MGI Symbol;Acc:MGI:1923824]	-	716	1043	837	1168	1179	673	824	1226	1020	1403	1023	1689	1647	1735	18.9186	21.7159	20.7881	21.4334	21.9827	19.9759	18.5555
ENSMUSG00000037243	594.976	656.785	599.118	585.306	548.887	587.987	666.311	637.265	714.208	761.765	686.4	813.011	827.582	861.245	609.579	777.368	-0.354694	4.51752e-08	1.10623e-05	Zfp692	11	58197895	58205453	+	1963	protein_coding	zinc finger protein 692 [Source:MGI Symbol;Acc:MGI:2144276]	zf-C2H2	449	629	481	636	587	395	590	814	594	892	570	1114	1132	1202	13.5983	15.0109	13.6929	13.3773	12.5449	13.4385	15.2286
ENSMUSG00000022390	5067.24	5574.84	5344.73	5569.61	5780.61	5192.15	5367.76	5099.68	4223.92	4777.26	4672.34	4381.79	4561.2	4779.12	5374.58	4565.94	0.235255	4.52625e-08	1.10623e-05	Zc3h7b	15	81629258	81680461	+	10045	protein_coding	zinc finger CCCH type containing 7B [Source:MGI Symbol;Acc:MGI:1328310]	-	3824	5339	4291	6052	6182	3488	4753	6514	3513	5594	3880	6004	6239	6670	22.6321	24.8993	23.8715	24.8759	25.8183	23.19	23.9744
ENSMUSG00000047428	686.409	560.721	596.627	563.219	633.978	523.978	518.367	558.977	810.397	754.933	788.758	688.213	701.105	758.784	580.285	750.365	-0.368478	4.89085e-08	1.18001e-05	Dlk2	17	46608347	46614197	+	2113	protein_coding	delta like non-canonical Notch ligand 2 [Source:MGI Symbol;Acc:MGI:2146838]	-	518	537	479	612	678	352	459	714	674	884	655	943	959	1059	14.5743	11.9056	12.668	11.9587	13.4611	11.1255	11.0063
ENSMUSG00000083563	72.8813	69.9597	95.9087	58.8988	62.6498	55.0772	70.0191	74.3737	133.463	105.042	132.463	158.369	160.106	80.2491	69.971	128.282	-0.874404	6.02885e-08	1.43616e-05	Gm13340	2	22478115	22479659	-	1545	unprocessed_pseudogene	predicted gene 13340 [Source:MGI Symbol;Acc:MGI:3650227]	-	55	67	77	64	67	37	62	95	111	123	110	217	219	112	2.11637	2.03153	2.78505	1.71034	1.81926	1.59937	2.03326
ENSMUSG00000020473	609.552	534.617	660.151	519.045	488.107	626.69	718.261	814.979	265.724	373.196	262.518	395.558	474.471	421.308	621.425	365.462	0.760826	6.17421e-08	1.45241e-05	Aebp1	11	5811947	5822088	+	4058	protein_coding	AE binding protein 1 [Source:MGI Symbol;Acc:MGI:1197012]	-	460	512	530	564	522	421	636	1041	221	437	218	542	649	588	6.73912	5.91065	7.29853	5.73849	5.39644	6.92858	7.94098
ENSMUSG00000110218	78.1817	58.4737	49.8227	57.0582	58.9095	96.7573	76.7952	88.4655	157.51	113.582	89.1116	137.934	116.242	147.601	70.558	126.997	-0.855575	6.48926e-08	1.50767e-05	Tincr	17	56858414	56861387	-	1269	protein_coding	TINCR ubiquitin domain containing [Source:MGI Symbol;Acc:MGI:5012404]	-	59	56	40	62	63	65	68	113	131	133	74	189	159	206	2.76406	2.0673	1.76145	2.01725	2.08271	3.42079	2.71504
ENSMUSG00000030534	424.036	399.919	394.845	373.639	429.198	430.198	420.115	393.006	490.567	496.172	488.909	503.57	500.058	486.51	408.119	494.298	-0.281164	7.07433e-08	1.62356e-05	Vps33b	7	79919397	79941502	+	3471	protein_coding	vacuolar protein sorting 33B [Source:MGI Symbol;Acc:MGI:2446237]	-	320	383	317	406	459	289	372	502	408	581	406	690	684	679	5.48091	5.16917	5.10359	4.82949	5.54762	5.56055	5.43022
ENSMUSG00000090761	223.944	238.072	226.693	229.153	240.313	226.263	229.256	205.898	333.056	296.337	291.419	280.248	272.693	293.769	227.449	294.587	-0.368268	7.34675e-08	1.66576e-05	Gm17201	10	128227711	128231432	-	390	lncRNA	predicted gene 17201 [Source:MGI Symbol;Acc:MGI:4938028]	-	169	228	182	249	257	152	203	263	277	347	242	384	373	410	25.762	27.3872	26.0782	26.3612	27.6451	26.0288	26.3731
ENSMUSG00000055022	11108.4	12736.8	13128.3	13080.1	12656.2	11942.8	12190.1	12242.7	10130	11124.2	10901.7	10254.6	10465.4	10630.9	12385.7	10584.4	0.226929	7.48962e-08	1.67794e-05	Cntn1	15	91949046	92239848	+	9433	protein_coding	contactin 1 [Source:MGI Symbol;Acc:MGI:105980]	-	8383	12198	10540	14213	13535	8023	10794	15638	8425	13026	9053	14051	14315	14837	52.8332	60.5781	62.4399	62.2109	60.1946	56.8017	57.9778
ENSMUSG00000041297	1205.85	1211.24	1280.44	1172.45	1173.51	1303.99	1282.93	1340.29	1368.3	1472.29	1428.19	1596.1	1620.07	1620.75	1246.34	1517.62	-0.287142	7.8703e-08	1.74249e-05	Cdk13	13	17884900	17979682	-	13456	protein_coding	cyclin-dependent kinase 13 [Source:MGI Symbol;Acc:MGI:1916812]	-	910	1160	1028	1274	1255	876	1136	1712	1138	1724	1186	2187	2216	2262	4.02053	4.03849	4.26922	3.90916	3.9127	4.34773	4.27751
ENSMUSG00000045282	235.87	170.2	140.749	150.008	170.183	192.026	194.247	198.069	310.211	230.579	252.884	290.465	270.499	255.078	181.419	268.286	-0.566488	8.06427e-08	1.74554e-05	Tmem86b	7	4631039	4634421	-	1917	protein_coding	transmembrane protein 86B [Source:MGI Symbol;Acc:MGI:1915505]	-	178	163	113	163	182	129	172	253	258	270	210	398	370	356	5.52021	3.9833	3.29403	3.51072	3.98289	4.49409	4.54606
ENSMUSG00000026229	2018.15	2334.77	2299.32	2373.44	2176.85	2210.53	2240.61	2285.23	1854.05	1987.25	1929.14	1961.73	1929.32	1945.33	2242.36	1934.47	0.213428	8.06962e-08	1.74554e-05	Psmd1	1	85992109	86066873	+	7265	protein_coding	proteasome (prosome, macropain) 26S subunit, non-ATPase, 1 [Source:MGI Symbol;Acc:MGI:1917497]	-	1523	2236	1846	2579	2328	1485	1984	2919	1542	2327	1602	2688	2639	2715	12.463	14.4183	14.1993	14.657	13.443	13.651	13.8368
ENSMUSG00000035245	532.696	577.428	548.05	543.893	553.562	583.521	645.983	686.586	734.648	717.357	681.583	780.169	829.044	789.594	583.965	755.399	-0.371768	8.27251e-08	1.76245e-05	Eogt	6	97086985	97126143	-	4900	protein_coding	EGF domain-specific O-linked N-acetylglucosamine (GlcNAc) transferase [Source:MGI Symbol;Acc:MGI:2141669]	-	402	553	440	591	592	392	572	877	611	840	566	1069	1134	1102	4.87739	5.28696	5.01797	4.97991	5.06844	5.34275	5.91465
ENSMUSG00000026814	710.261	754.938	736.13	618.437	796.681	707.073	746.494	743.737	888.551	848.018	845.356	939.268	950.403	1006.7	726.719	913.049	-0.331374	8.33507e-08	1.76245e-05	Eng	2	32536607	32572681	+	4048	protein_coding	endoglin [Source:MGI Symbol;Acc:MGI:95392]	-	536	723	591	672	852	475	661	950	739	993	702	1287	1300	1405	7.87194	8.3671	8.15865	6.85424	8.82974	7.8366	8.27352
ENSMUSG00000116594	165.639	142.008	185.59	153.689	152.417	181.606	188.6	161.273	230.855	222.039	220.37	211.645	228.828	217.103	166.353	221.807	-0.422224	9.31898e-08	1.9486e-05	Gm49601	16	18439216	18445177	-	3430	protein_coding	predicted gene, 49601 [Source:MGI Symbol;Acc:MGI:6215011]	-	125	136	149	167	163	122	167	206	192	260	183	290	313	303	2.16657	1.85747	2.42752	2.01026	1.99362	2.37542	2.4669
ENSMUSG00000029022	402.835	339.357	413.528	369.037	393.665	360.235	428.02	372.651	444.877	487.632	502.156	486.785	514.68	463.582	384.916	483.285	-0.331275	1.01206e-07	2.09296e-05	Miip	4	147945235	147953273	-	3354	protein_coding	migration and invasion inhibitory protein [Source:MGI Symbol;Acc:MGI:106506]	-	304	325	332	401	421	242	379	476	370	571	417	667	704	647	5.3885	4.53939	5.53154	4.93641	5.26584	4.81867	5.72539
ENSMUSG00000020836	1083.94	926.182	977.77	785.01	880.837	1226.58	1136.12	1154.75	1421.2	1330.53	1233.11	1864.67	1817.46	1604.27	1021.4	1545.21	-0.599349	1.03966e-07	2.12667e-05	Coro6	11	77353237	77361310	+	3011	protein_coding	coronin 6 [Source:MGI Symbol;Acc:MGI:2183448]	-	818	887	785	853	942	824	1006	1475	1182	1558	1024	2555	2486	2239	16.151	13.8003	14.569	11.6968	13.1247	18.2764	16.9284
ENSMUSG00000047037	995.161	953.331	1045.03	1006.8	940.682	1016.7	1025.44	1049.84	740.66	829.23	775.511	901.318	877.295	834.734	1004.12	826.458	0.275736	1.05935e-07	2.12673e-05	Nipa1	7	55627315	55669702	-	3183	protein_coding	non imprinted in Prader-Willi/Angelman syndrome 1 homolog (human) [Source:MGI Symbol;Acc:MGI:2442058]	-	751	913	839	1094	1006	683	908	1341	616	971	644	1235	1200	1165	14.0269	13.4373	14.7298	14.1909	13.259	14.3304	14.4537
ENSMUSG00000024186	682.434	953.331	894.317	822.742	898.604	738.333	808.608	768.789	1044.86	1136.67	1124.73	996.923	1039.59	1057.57	820.895	1066.72	-0.375535	1.06781e-07	2.12673e-05	Rgs11	17	26421925	26430298	+	4206	protein_coding	regulator of G-protein signaling 11 [Source:MGI Symbol;Acc:MGI:1354739]	-	515	913	718	894	961	496	716	982	869	1331	934	1366	1422	1476	7.2794	10.169	9.53952	8.77604	9.58524	7.87566	8.62527
ENSMUSG00000056185	2120.18	1959.91	1981.7	1992.43	1959.91	2097.4	1954.89	1969.73	2457.64	2203.31	2251.87	2356.56	2268.54	2232.65	2004.52	2295.1	-0.195875	1.07359e-07	2.12673e-05	Snx32	19	5542263	5560566	-	3554	protein_coding	sorting nexin 32 [Source:MGI Symbol;Acc:MGI:2444704]	-	1600	1877	1591	2165	2096	1409	1731	2516	2044	2580	1870	3229	3103	3116	26.7645	24.7414	25.0164	25.1519	24.7413	26.477	24.6779
ENSMUSG00000102813	104.684	76.2247	83.453	70.8626	74.8057	105.689	109.546	106.472	119.035	133.223	164.977	163.478	182.039	129.688	91.4671	148.74	-0.710793	1.16952e-07	2.29263e-05	Gm37795	4	150152996	150155454	+	2459	TEC	predicted gene, 37795 [Source:MGI Symbol;Acc:MGI:5611023]	-	79	73	67	77	80	71	97	136	99	156	137	224	249	181	1.90997	1.39073	1.52261	1.29289	1.36484	1.9283	1.99868
ENSMUSG00000056234	1156.82	1301.04	1277.95	1418.17	1290.4	1302.5	1333.75	1441.28	1009.99	1091.41	1054.89	1134.86	1095.89	1132.09	1315.24	1086.52	0.275667	1.34202e-07	2.57816e-05	Ncoa4	14	31881822	31901812	+	9365	protein_coding	nuclear receptor coactivator 4 [Source:MGI Symbol;Acc:MGI:1350932]	-	873	1246	1026	1541	1380	875	1181	1841	840	1278	876	1555	1499	1580	5.54197	6.23286	6.12225	6.79399	6.18188	6.23986	6.38956
ENSMUSG00000022556	959.383	882.327	850.722	923.054	841.564	919.939	919.283	854.906	1091.75	1067.5	958.551	1138.51	1090.04	1051.12	893.897	1066.24	-0.258356	1.34258e-07	2.57816e-05	Hsf1	15	76361622	76386113	+	7099	protein_coding	heat shock factor 1 [Source:MGI Symbol;Acc:MGI:96238]	HSF	724	845	683	1003	900	618	814	1092	908	1250	796	1560	1491	1467	6.06316	5.57618	5.37644	5.83356	5.31856	5.81388	5.80974
ENSMUSG00000038884	959.383	904.255	883.107	863.235	905.149	1042	1070.61	1063.93	1292.55	1158.87	1048.87	1385.91	1340.8	1357.07	961.46	1264.01	-0.396757	1.45644e-07	2.74968e-05	Shfl	9	20779938	20785603	+	3417	protein_coding	shiftless antiviral inhibitor of ribosomal frameshifting [Source:MGI Symbol;Acc:MGI:2441788]	-	724	866	709	938	968	700	948	1359	1075	1357	871	1899	1834	1894	12.5965	11.8727	11.595	11.3341	11.8845	13.6813	14.057
ENSMUSG00000038587	1060.09	1261.36	1320.3	1313.26	1304.42	1305.48	1312.29	1403.71	805.588	1062.37	960.96	1028.31	1080.54	1008.13	1285.11	990.982	0.373369	1.46112e-07	2.74968e-05	Akap12	10	4216380	4309470	+	6728	protein_coding	A kinase (PRKA) anchor protein (gravin) 12 [Source:MGI Symbol;Acc:MGI:1932576]	-	800	1208	1060	1427	1395	877	1162	1793	670	1244	798	1409	1478	1407	7.06906	8.4112	8.80423	8.75726	8.69836	8.70539	8.75083
ENSMUSG00000009555	1847.21	1751.08	1882.05	1632.6	1860.79	1813.08	1621.73	1588.46	2214.77	2035.93	2038.73	2204.76	2052.87	2061.4	1749.63	2101.41	-0.265682	1.56319e-07	2.91264e-05	Cdk9	2	32595796	32603088	-	4611	protein_coding	cyclin-dependent kinase 9 (CDC2-related kinase) [Source:MGI Symbol;Acc:MGI:1328368]	-	1394	1677	1511	1774	1990	1218	1436	2029	1842	2384	1693	3021	2808	2877	17.9732	17.0379	18.3122	15.8851	18.1053	17.6411	15.7793
ENSMUSG00000048489	33.1279	31.3252	34.8759	26.6885	42.0782	40.1915	35.0096	34.4467	43.2853	73.4437	45.76	79.5495	62.8728	80.2491	34.7179	64.1934	-0.914215	1.66831e-07	3.07803e-05	Depp1	6	116627570	116629755	+	1358	protein_coding	DEPP1 autophagy regulator [Source:MGI Symbol;Acc:MGI:1918730]	-	25	30	28	29	45	27	31	44	36	86	38	109	86	112	1.09445	1.0349	1.1522	0.881715	1.39015	1.32782	1.15662
ENSMUSG00000039860	1934.67	1835.66	1637.92	1559.9	1814.97	1829.46	1923.27	1950.94	2080.1	2132.43	2190.46	2266.07	2411.83	2445.45	1810.85	2254.39	-0.317187	1.82185e-07	3.32867e-05	Srrm3	5	135835744	135903626	+	6406	protein_coding	serine/arginine repetitive matrix 3 [Source:MGI Symbol;Acc:MGI:1920309]	-	1460	1758	1315	1695	1941	1229	1703	2492	1730	2497	1819	3105	3299	3413	13.5495	12.8561	11.4712	10.9248	12.7112	12.8127	13.4697
ENSMUSG00000046470	201.417	195.261	203.027	180.377	171.118	165.232	189.729	196.503	222.438	230.579	286.602	233.54	301.936	280.155	187.833	259.208	-0.466424	1.90868e-07	3.4538e-05	Sox18	2	181311629	181313433	-	1620	protein_coding	SRY (sex determining region Y)-box 18 [Source:MGI Symbol;Acc:MGI:103559]	HMG	152	187	163	196	183	111	168	251	185	270	238	320	413	391	5.5781	5.40759	5.62269	4.99541	4.73898	4.57596	5.2544
ENSMUSG00000024220	2181.14	2007.95	2078.85	2043.05	2189.94	2070.61	2053.14	2005.74	2518.96	2299.81	2384.34	2446.33	2243.68	2423.24	2078.8	2386.06	-0.19858	1.97492e-07	3.53963e-05	Zfp523	17	28396103	28424860	+	8735	protein_coding	zinc finger protein 523 [Source:MGI Symbol;Acc:MGI:2687278]	zf-C2H2	1646	1923	1669	2220	2342	1391	1818	2562	2095	2693	1980	3352	3069	3382	11.2027	10.3132	10.6774	10.4935	11.2479	10.635	10.5453
ENSMUSG00000061028	1640.49	1629.96	1593.08	1549.77	1734.56	1756.52	1674.81	1735.65	1977.9	1912.1	1764.17	2171.19	2183	2178.19	1664.35	2031.09	-0.289302	2.21271e-07	3.92839e-05	Clasrp	7	19314960	19338411	-	7614	protein_coding	CLK4-associating serine/arginine rich protein [Source:MGI Symbol;Acc:MGI:1855695]	-	1238	1561	1279	1684	1855	1180	1483	2217	1645	2239	1465	2975	2986	3040	9.66641	9.60433	9.38705	9.13186	10.2207	10.3501	9.86864
ENSMUSG00000094840	320.678	323.694	295.199	293.573	304.833	297.715	336.544	377.348	472.531	410.772	367.284	475.108	439.379	384.766	318.698	424.973	-0.412357	2.61261e-07	4.59502e-05	Muc3a	5	137243270	137246852	-	1887	protein_coding	mucin 3A, cell surface associated [Source:MGI Symbol;Acc:MGI:3588263]	-	242	310	237	319	326	200	298	482	393	481	305	651	601	537	7.62432	7.69603	7.01856	6.9799	7.24761	7.07836	8.00154
ENSMUSG00000035805	4777.04	4336.45	4541.34	4505.75	4421.95	4744.08	4588.51	4447.54	4284.04	3984.75	4105.15	3865.08	3817.7	3824.01	4545.33	3980.12	0.192169	2.66364e-07	4.61427e-05	Mlc1	15	88840087	88863210	-	2801	protein_coding	megalencephalic leukoencephalopathy with subcortical cysts 1 homolog (human) [Source:MGI Symbol;Acc:MGI:2157910]	-	3605	4153	3646	4896	4729	3187	4063	5681	3563	4666	3409	5296	5222	5337	76.5155	69.4586	72.7403	72.1703	70.828	75.9877	73.4959
ENSMUSG00000097545	4515.99	4010.67	3563.57	4038.25	3330.72	4479.12	5010.88	5099.68	6138.1	5794.37	5310.57	6328.93	6084.77	5563.7	4256.11	5870.07	-0.46392	2.67259e-07	4.61427e-05	Mir124a-1hg	14	64824744	64831410	+	5022	lncRNA	Mir124-1 host gene (non-protein coding) [Source:MGI Symbol;Acc:MGI:2442197]	-	3408	3841	2861	4388	3562	3009	4437	6514	5105	6785	4410	8672	8323	7765	40.3441	35.8298	31.8356	36.0761	29.7554	40.0147	44.7653
ENSMUSG00000022621	580.4	529.396	553.032	640.524	561.978	562.681	600.809	575.417	728.636	661.847	722.526	756.815	646.274	715.794	575.53	705.315	-0.290901	2.77698e-07	4.70861e-05	Rabl2	15	89466736	89476126	-	2960	protein_coding	RAB, member RAS oncogene family-like 2 [Source:MGI Symbol;Acc:MGI:1915958]	-	438	507	444	696	601	378	532	735	606	775	600	1037	884	999	8.7971	8.02404	8.38229	9.7084	8.51788	8.52854	9.10645
ENSMUSG00000058301	2027.42	1790.76	1804.83	1874.64	1905.68	2134.61	1975.22	1900.05	2205.15	2332.26	2073.65	2571.86	2506.87	2565.82	1926.65	2375.94	-0.305044	2.77727e-07	4.70861e-05	Upf1	8	70784175	70805928	-	4618	protein_coding	UPF1 regulator of nonsense transcripts homolog (yeast) [Source:MGI Symbol;Acc:MGI:107995]	-	1530	1715	1449	2037	2038	1434	1749	2427	1834	2731	1722	3524	3429	3581	19.6968	17.3975	17.5342	18.2124	18.514	20.7381	19.1896
ENSMUSG00000040785	16272.4	17599.6	18723.4	18048.8	18060	17731.9	18324.7	19233.8	14956.3	15721.2	15814.9	16031.1	15925.1	16002.5	17999.3	15741.8	0.193377	2.89019e-07	4.85629e-05	Ttc3	16	94171477	94270202	+	16220	protein_coding	tetratricopeptide repeat domain 3 [Source:MGI Symbol;Acc:MGI:1276539]	-	12280	16855	15032	19612	19314	11912	16226	24568	12439	18409	13133	21966	21783	22334	45.0096	48.6805	51.789	49.9231	49.954	49.0465	50.6862
ENSMUSG00000100131	133.837	215.1	175.625	145.406	95.3773	153.323	196.505	295.146	614.411	308.293	382.939	465.62	326.793	372.585	176.29	411.773	-1.22046	3.03941e-07	5.06184e-05	Gm28439	1	24650616	24651491	-	876	unprocessed_pseudogene	predicted gene 28439 [Source:MGI Symbol;Acc:MGI:5579145]	-	101	206	141	158	102	103	174	377	511	361	318	638	447	520	6.85448	11.0164	8.99469	7.44703	4.88478	7.85249	10.0641
ENSMUSG00000022960	382.958	408.272	439.685	437.139	364.678	360.235	465.288	453.288	511.007	525.208	504.564	546.629	534.419	517.32	413.943	523.191	-0.33567	3.06931e-07	5.06679e-05	Donson	16	91473696	91485658	-	3130	protein_coding	downstream neighbor of SON [Source:MGI Symbol;Acc:MGI:1890621]	-	289	391	353	475	390	242	412	579	425	615	419	749	731	722	5.48922	5.85207	6.30234	6.26584	5.2272	5.16352	6.66933
ENSMUSG00000030790	31.8027	19.8393	31.1392	25.7682	28.9872	26.7943	21.4575	20.3549	56.5114	38.4298	43.3516	54.7359	40.9404	49.4392	25.7679	47.2347	-0.888109	3.85698e-07	6.31169e-05	Adm	7	110226868	110229027	+	1619	protein_coding	adrenomedullin [Source:MGI Symbol;Acc:MGI:108058]	-	24	19	25	28	31	18	19	26	47	45	36	75	56	69	0.881296	0.549773	0.862908	0.714071	0.803274	0.742506	0.594615
ENSMUSG00000031706	760.615	729.878	778.479	776.727	754.603	820.204	729.554	782.098	905.384	815.566	898.341	937.079	932.126	985.918	766.52	912.402	-0.254085	4.11075e-07	6.66898e-05	Rfx1	8	84793463	84823621	+	6431	protein_coding	regulatory factor X, 1 (influences HLA class II expression) [Source:MGI Symbol;Acc:MGI:105982]	RFX	574	699	625	844	807	551	646	999	753	955	746	1284	1275	1376	5.30629	5.09185	5.43091	5.41869	5.26434	5.722	5.08959
ENSMUSG00000024650	133.837	143.052	166.906	163.812	148.676	163.743	185.212	200.417	102.201	107.604	85.4989	122.608	112.586	127.539	163.207	109.673	0.564629	4.25714e-07	6.80347e-05	Slc22a6	19	8595403	8605663	+	3983	protein_coding	solute carrier family 22 (organic anion transporter), member 6 [Source:MGI Symbol;Acc:MGI:892001]	-	101	137	134	178	159	110	164	256	85	126	71	168	154	178	1.50754	1.61134	1.88003	1.84519	1.6747	1.84441	2.08623
ENSMUSG00000002602	1265.48	1256.14	1253.04	1222.15	1166.03	1222.12	1280.67	1236.17	1049.67	1054.69	1039.23	1118.8	1064.45	1132.8	1237.73	1076.61	0.197611	4.26595e-07	6.80347e-05	Axl	7	25456698	25488130	-	5033	protein_coding	AXL receptor tyrosine kinase [Source:MGI Symbol;Acc:MGI:1347244]	-	955	1203	1006	1328	1247	821	1134	1579	873	1235	863	1533	1456	1581	11.2806	11.1974	11.1697	10.8944	10.3941	10.8941	11.416
ENSMUSG00000026074	5770.87	6291.15	6171.79	6433.77	6336.04	5659.56	6414.66	6353.08	5011.48	5606.49	5249.15	4955.42	5352.96	5578.75	6178.86	5292.38	0.223726	4.39302e-07	6.90469e-05	Map4k4	1	39940073	40065470	+	9579	protein_coding	mitogen-activated protein kinase kinase kinase kinase 4 [Source:MGI Symbol;Acc:MGI:1349394]	-	4355	6025	4955	6991	6776	3802	5680	8115	4168	6565	4359	6790	7322	7786	27.0287	29.4655	28.9065	30.1335	29.6758	26.5074	30.044
ENSMUSG00002076083	1158.15	1215.42	1213.18	1137.48	1233.36	1363.53	1363.11	1280.79	1420	1464.6	1449.87	1499.76	1514.07	1473.14	1245.63	1470.24	-0.241221	4.4028e-07	6.90469e-05	Klhl17	4	156313792	156319314	-	3582	protein_coding	kelch-like 17 [Source:NCBI gene (formerly Entrezgene);Acc:231003]	-	874	1164	974	1236	1319	916	1207	1636	1181	1715	1204	2055	2071	2056	14.5059	15.2231	15.1951	14.247	15.4479	17.0783	17.073
ENSMUSG00000043099	83.4822	74.1364	83.453	74.5437	79.4811	89.3144	64.3724	87.6826	117.832	113.582	98.7452	118.959	108.2	141.153	79.5582	116.412	-0.559805	4.47063e-07	6.94439e-05	Hic1	11	75055391	75060345	-	3765	protein_coding	hypermethylated in cancer 1 [Source:MGI Symbol;Acc:MGI:1338010]	ZBTB	63	71	67	81	85	60	57	112	98	133	82	163	148	197	0.994794	0.883426	0.994446	0.888281	0.947115	1.06429	0.767077
ENSMUSG00000004360	1507.98	1449.31	1386.32	1409.89	1401.67	1466.25	1525.74	1518.01	1596.75	1637.11	1613.64	1761.77	1812.35	1759.75	1458.15	1696.89	-0.221398	4.50192e-07	6.94439e-05	9330159F19Rik	10	29087602	29106775	+	5767	protein_coding	RIKEN cDNA 9330159F19 gene [Source:MGI Symbol;Acc:MGI:3036239]	-	1138	1388	1113	1532	1499	985	1351	1939	1328	1917	1340	2414	2479	2456	11.7314	11.275	10.7849	10.9683	10.9044	11.4067	11.8696
ENSMUSG00000031561	1739.87	2194.85	2190.95	2205.02	2285.31	1896.44	2138.97	2004.17	1341.84	1599.54	1534.16	1487.36	1751.67	1830.68	2081.95	1590.88	0.387417	4.79746e-07	7.34012e-05	Tenm3	8	48680717	49296986	-	10237	protein_coding	teneurin transmembrane protein 3 [Source:MGI Symbol;Acc:MGI:1345183]	-	1313	2102	1759	2396	2444	1274	1894	2560	1116	1873	1274	2038	2396	2555	7.62517	9.61916	9.60206	9.66372	10.0156	8.31134	9.37425
ENSMUSG00000092341	15371.3	17252.9	21772.5	18993.9	16496.5	17776.5	15310.5	25374.7	10561.6	11447.8	6566.56	11570.4	13724.6	13637.3	18543.6	11251.4	0.720715	5.43096e-07	8.19716e-05	Malat1	19	5845717	5852704	-	6988	lncRNA	metastasis associated lung adenocarcinoma transcript 1 (non-coding RNA) [Source:MGI Symbol;Acc:MGI:1919539]	-	11600	16523	17480	20639	17642	11942	13557	32412	8784	13405	5453	15854	18773	19033	98.6876	110.768	139.785	121.946	105.912	114.13	98.2969
ENSMUSG00000025138	1007.09	900.078	951.613	877.96	910.76	958.641	898.955	900.313	1108.58	1091.41	1105.46	1166.24	1017.66	1040.37	925.676	1088.29	-0.235355	5.44474e-07	8.19716e-05	Sirt7	11	120509198	120516066	-	5148	protein_coding	sirtuin 7 [Source:MGI Symbol;Acc:MGI:2385849]	-	760	862	764	954	974	644	796	1150	922	1278	918	1598	1392	1452	8.77672	7.84415	8.29328	7.65139	7.93724	8.35453	7.83436
ENSMUSG00000000127	268.998	308.031	327.584	339.588	307.639	293.249	333.156	298.278	224.843	233.995	239.638	218.214	269.768	252.212	309.565	239.778	0.367561	5.51316e-07	8.2343e-05	Fer	17	64170057	64446491	+	4680	protein_coding	fer (fms/fps related) protein kinase [Source:MGI Symbol;Acc:MGI:105917]	-	203	295	263	369	329	197	295	381	187	274	199	299	369	352	2.57874	2.95293	3.14037	3.25545	2.94916	2.81122	3.19378
ENSMUSG00000016150	895.777	1088.03	1116.03	1177.98	1095.9	1131.32	1268.25	1329.33	658.899	855.704	761.061	866.287	922.622	925.731	1137.83	831.717	0.450431	6.03025e-07	8.93569e-05	Tenm1	X	41616743	42518003	-	17747	protein_coding	teneurin transmembrane protein 1 [Source:MGI Symbol;Acc:MGI:1345185]	-	676	1042	896	1280	1172	760	1123	1698	548	1002	632	1187	1262	1292	2.26454	2.75055	2.82133	2.97794	2.77046	2.85998	3.20615
ENSMUSG00000043923	219.969	227.63	222.957	207.986	213.196	253.058	236.032	245.825	296.985	275.841	267.335	291.195	290.97	304.517	228.332	287.807	-0.339258	6.1901e-07	9.1009e-05	Ccdc84	9	44321456	44329866	-	4156	protein_coding	coiled-coil domain containing 84 [Source:MGI Symbol;Acc:MGI:2685960]	-	166	218	179	226	228	170	209	314	247	323	222	399	398	425	2.3746	2.4573	2.40685	2.24524	2.30149	2.73179	2.548
ENSMUSG00000006958	735.438	702.729	675.097	710.466	720.005	781.501	711.485	818.893	899.373	836.062	820.067	1042.9	958.445	913.55	731.952	911.733	-0.318868	6.32254e-07	9.22356e-05	Chrd	16	20551877	20561134	+	6258	protein_coding	chordin [Source:MGI Symbol;Acc:MGI:1313268]	-	555	673	542	772	770	525	630	1046	748	979	681	1429	1311	1275	5.27248	5.03798	4.83988	5.09345	5.16183	5.60271	5.10075
ENSMUSG00000067736	38.4283	42.8111	33.6303	45.0944	28.9872	52.1001	40.6563	69.6764	67.3327	91.3776	71.0484	80.2793	80.4187	78.8161	43.923	78.2122	-0.826934	6.68226e-07	9.67334e-05	Gm10222	1	24651488	24651781	-	294	unprocessed_pseudogene	predicted gene 10222 [Source:MGI Symbol;Acc:MGI:3642643]	-	29	41	27	49	31	35	36	89	56	107	59	110	110	110	5.86419	6.53301	5.13201	6.88143	4.42347	7.95051	6.20418
ENSMUSG00000087672	41.0785	37.5903	41.1037	37.732	30.8574	46.1458	55.3377	53.2359	66.1303	64.9037	67.4358	79.5495	67.2593	73.084	42.8852	69.7271	-0.707783	7.27913e-07	0.000104569	Gm15122	10	80118278	80118840	-	462	lncRNA	predicted gene 15122 [Source:MGI Symbol;Acc:MGI:3705268]	-	31	36	33	41	33	31	49	68	55	76	56	109	92	102	3.98912	3.65038	3.99157	3.66414	2.99655	4.4812	5.37382
ENSMUSG00000107283	446.563	362.328	362.46	363.516	402.081	445.084	431.408	438.413	565.114	454.326	478.071	567.064	541.73	567.476	406.482	528.964	-0.38333	7.36049e-07	0.000104937	Mpv17	5	31297998	31311595	-	3214	protein_coding	MpV17 mitochondrial inner membrane protein [Source:MGI Symbol;Acc:MGI:97138]	-	337	347	291	395	430	299	382	560	470	532	397	777	741	792	6.23364	5.05779	5.05963	5.07436	5.6127	6.21298	6.02208
ENSMUSG00000020740	1603.39	1519.27	1504.65	1462.35	1468.06	1692.51	1634.16	1596.29	1863.67	1760.94	1682.28	2019.39	1873.76	2016.26	1560.08	1869.38	-0.263701	7.77489e-07	0.000110012	Gga3	11	115475081	115494877	-	6245	protein_coding	golgi associated, gamma adaptin ear containing, ARF binding protein 3 [Source:MGI Symbol;Acc:MGI:2384159]	-	1210	1455	1208	1589	1570	1137	1447	2039	1550	2062	1397	2767	2563	2814	11.5189	10.9146	10.8095	10.5056	10.5467	12.1591	11.7399
ENSMUSG00000035547	2036.7	2069.55	2205.9	2123.12	2138.51	1945.57	2064.43	1938.41	1607.57	1680.66	1799.09	1771.98	1864.98	1860.06	2065.27	1764.06	0.226067	9.34878e-07	0.000131295	Capn5	7	97770766	97827481	-	5485	protein_coding	calpain 5 [Source:MGI Symbol;Acc:MGI:1100859]	-	1537	1982	1771	2307	2287	1307	1828	2476	1337	1968	1494	2428	2551	2596	16.6592	16.9279	18.0432	17.3661	17.492	15.9138	16.8861
ENSMUSG00000028978	166.964	169.156	166.906	150.008	213.196	174.163	173.918	194.937	217.629	234.849	211.941	251.055	252.222	298.068	176.156	244.294	-0.47582	9.54388e-07	0.000133042	Nos3	5	24569808	24589472	+	4132	protein_coding	nitric oxide synthase 3, endothelial cell [Source:MGI Symbol;Acc:MGI:97362]	-	126	162	134	163	228	117	154	249	181	275	176	344	345	416	1.81287	1.83667	1.81224	1.62876	2.31485	1.89104	1.88838
ENSMUSG00000021495	1909.49	1936.94	1868.35	1825.86	1914.09	2188.2	2216.9	2224.16	2321.78	2512.46	2218.16	2712.71	2642.85	2607.38	2010.5	2502.56	-0.317171	9.67723e-07	0.000133909	Fam193b	13	55687129	55718933	-	11540	protein_coding	family with sequence similarity 193, member B [Source:MGI Symbol;Acc:MGI:2385851]	-	1441	1855	1500	1984	2047	1470	1963	2841	1931	2942	1842	3717	3615	3639	7.42362	7.53035	7.26368	7.09849	7.44151	8.50719	8.61874
ENSMUSG00000026553	6353.92	6786.09	6957.74	6832.26	6945.71	6515.49	6650.69	6544.88	5743.72	6170.98	6205.3	5899.07	6038.72	6070.99	6698.35	6021.46	0.153906	9.83936e-07	0.000135158	Copa	1	171910096	171949897	+	9427	protein_coding	coatomer protein complex subunit alpha [Source:MGI Symbol;Acc:MGI:1334462]	-	4795	6499	5586	7424	7428	4377	5889	8360	4777	7226	5153	8083	8260	8473	30.2394	32.2961	33.113	32.5158	33.0558	31.0083	31.6517
ENSMUSG00000021254	751.34	863.532	829.548	844.829	899.539	785.967	866.204	832.985	690.16	691.737	732.16	701.349	725.962	726.541	834.243	711.318	0.232903	1.00023e-06	0.0001364	Gpatch2l	12	86288632	86338558	+	8316	protein_coding	G patch domain containing 2 like [Source:MGI Symbol;Acc:MGI:1917623]	-	567	827	666	918	962	528	767	1064	574	810	608	961	993	1014	4.05346	4.65874	4.47539	4.55783	4.85299	4.24027	4.67315
ENSMUSG00000038517	1742.52	1585.06	1530.8	1544.25	1651.34	1783.31	1698.53	1593.16	1898.54	1839.51	1809.93	2012.09	1983.42	1926.7	1641.12	1911.7	-0.223207	1.0113e-06	0.000136919	Tbkbp1	11	97026997	97042321	-	3975	protein_coding	TBK1 binding protein 1 [Source:MGI Symbol;Acc:MGI:1920424]	-	1315	1518	1229	1678	1766	1198	1504	2035	1579	2154	1503	2757	2713	2689	19.6674	17.8901	17.2777	17.4295	18.6381	20.1277	19.1708
ENSMUSG00000029524	397.534	340.401	296.445	363.516	351.587	433.175	416.727	413.361	503.793	447.494	451.579	523.275	519.066	544.548	376.593	498.293	-0.407444	1.02644e-06	0.00013774	Sirt4	5	115616069	115622784	-	2398	protein_coding	sirtuin 4 [Source:MGI Symbol;Acc:MGI:1922637]	-	300	326	238	395	376	291	369	528	419	524	375	717	710	760	7.43754	6.36862	5.54625	6.80108	6.5779	8.10435	7.79662
ENSMUSG00000037119	1867.09	1894.13	1999.14	1917.89	1853.31	1972.36	1978.6	2003.39	1594.34	1717.39	1646.16	1696.81	1760.44	1786.26	1935.74	1700.23	0.184474	1.03201e-06	0.00013774	Fam91a1	15	58287317	58329589	+	6627	protein_coding	family with sequence similarity 91, member A1 [Source:MGI Symbol;Acc:MGI:1277178]	-	1409	1814	1605	2084	1982	1325	1752	2559	1326	2011	1367	2325	2408	2493	12.6401	12.8232	13.5341	12.9841	12.5469	13.3528	13.3951
ENSMUSG00000022999	331.279	309.075	300.182	350.632	341.301	330.463	369.294	367.171	456.9	426.144	391.368	432.779	393.321	424.891	337.425	420.9	-0.313924	1.06492e-06	0.000141132	Lmbr1l	15	98801798	98816112	-	4338	protein_coding	limb region 1 like [Source:MGI Symbol;Acc:MGI:1289247]	-	250	296	241	381	365	222	327	469	380	499	325	593	538	593	3.42616	3.19653	3.10455	3.62632	3.52982	3.41773	3.81933
ENSMUSG00000042138	443.913	429.156	387.371	391.125	388.99	367.678	447.219	423.538	488.162	522.646	510.585	522.545	471.546	485.077	409.874	500.094	-0.285186	1.19988e-06	0.000157906	Msantd2	9	37400317	37435921	+	3571	protein_coding	Myb/SANT-like DNA-binding domain containing 2 [Source:MGI Symbol;Acc:MGI:2384579]	-	335	411	311	425	416	247	396	541	406	612	424	716	645	677	5.57715	5.39174	4.86678	4.91393	4.88711	4.61936	5.61868
ENSMUSG00000061080	6144.55	6531.31	6581.58	6874.59	6645.55	6384.49	6429.34	6667.01	5476.79	5780.7	5868.12	5920.97	5941.48	6048.06	6532.3	5839.35	0.161745	1.21053e-06	0.000158201	Lsamp	16	39804723	42002042	+	17213	protein_coding	limbic system-associated membrane protein [Source:MGI Symbol;Acc:MGI:1261760]	-	4637	6255	5284	7470	7107	4289	5693	8516	4555	6769	4873	8113	8127	8441	16.0154	17.0235	17.1545	17.9182	17.3212	16.6408	16.7577
ENSMUSG00000075600	341.879	321.606	311.392	290.813	324.47	349.815	395.269	379.697	410.008	433.83	428.699	427.67	420.371	488.66	339.368	434.873	-0.360057	1.353e-06	0.000174404	Zc3h3	15	75626279	75713764	-	3509	protein_coding	zinc finger CCCH type containing 3 [Source:MGI Symbol;Acc:MGI:2663721]	-	258	308	250	316	347	235	350	485	341	508	356	586	575	682	4.37113	4.11192	3.98133	3.71821	4.14854	4.47259	5.05375
ENSMUSG00000027303	3595.03	3684.89	3776.56	3718.9	3853.43	3651.47	3603.73	3490.86	3351	3368.16	3419.96	3229.42	3231.37	3194.2	3671.86	3299.02	0.155583	1.35305e-06	0.000174404	Ptpra	2	130292198	130398044	+	10848	protein_coding	protein tyrosine phosphatase, receptor type, A [Source:MGI Symbol;Acc:MGI:97808]	-	2713	3529	3032	4041	4121	2453	3191	4459	2787	3944	2840	4425	4420	4458	14.8682	15.2398	15.6189	15.3805	15.9368	15.1016	14.9041
ENSMUSG00000018379	3271.71	3282.88	3273.35	3325.94	3131.55	3145.36	3374.47	3317.07	3516.93	3871.17	3622.26	3618.41	3680.99	3530.25	3265.29	3640	-0.156665	1.37558e-06	0.000176102	Srsf1	11	87938199	87944581	+	5710	protein_coding	serine and arginine-rich splicing factor 1 [Source:MGI Symbol;Acc:MGI:98283]	-	2469	3144	2628	3614	3349	2113	2988	4237	2925	4533	3008	4958	5035	4927	25.7065	25.7943	25.7194	26.1326	24.6053	24.7137	26.5139
ENSMUSG00000022477	12576.7	11944.3	12096.9	12185.6	12527.2	12358.1	12149.4	11624.2	11096.7	11038.8	11541.2	10830.4	10814.9	11353.1	12182.8	11112.5	0.132679	1.39544e-06	0.000177438	Aco2	15	81756510	81799334	+	4302	protein_coding	aconitase 2, mitochondrial [Source:MGI Symbol;Acc:MGI:87880]	-	9491	11439	9712	13241	13397	8302	10758	14848	9229	12926	9584	14840	14793	15845	131.159	124.565	126.156	127.081	130.643	128.88	126.704
ENSMUSG00000002227	261.047	244.337	239.149	252.16	269.301	260.5	254.102	267.745	339.068	344.161	303.461	279.518	341.414	327.445	256.043	322.511	-0.330777	1.40603e-06	0.000177585	Mov10	3	104702152	104725879	-	5607	protein_coding	Mov10 RISC complex RNA helicase [Source:MGI Symbol;Acc:MGI:97054]	-	197	234	192	274	288	175	225	342	282	403	252	383	467	457	2.08878	1.95507	1.91356	2.01767	2.15482	2.0844	2.0332
ENSMUSG00000061911	4296.02	4602.72	4516.43	4664.97	4656.66	4242.44	4625.78	4742.69	3856	4145.3	3976.3	3947.55	3978.53	4236.72	4543.46	4023.4	0.175883	1.46576e-06	0.000183894	Myt1l	12	29578383	29973212	+	14018	protein_coding	myelin transcription factor 1-like [Source:MGI Symbol;Acc:MGI:1100511]	zf-C2HC	3242	4408	3626	5069	4980	2850	4096	6058	3207	4854	3302	5409	5442	5913	13.7494	14.731	14.4548	14.9302	14.9036	13.5779	14.8048
ENSMUSG00000067889	23151.1	21732.4	22764	23784.1	23952.8	23844	23997.4	24485.4	21095.6	19902.4	19438.4	20086.6	20042.5	22493.4	23463.9	20509.8	0.194102	1.51895e-06	0.000189305	Sptbn2	19	4761195	4802388	+	8896	protein_coding	spectrin beta, non-erythrocytic 2 [Source:MGI Symbol;Acc:MGI:1313261]	-	17471	20813	18276	25844	25616	16018	21249	31276	17545	23305	16142	27523	27415	31393	116.756	109.602	114.804	119.949	120.8	120.251	121.024
ENSMUSG00000034377	3622.86	3826.9	3775.31	3867.99	3831.92	4185.87	4308.43	4381.78	3200.71	3301.55	3083.98	3444.71	3557.43	3416.32	3975.13	3334.12	0.253066	1.61356e-06	0.000199774	Tulp4	17	6156712	6301403	+	18054	protein_coding	tubby like protein 4 [Source:MGI Symbol;Acc:MGI:1916092]	Tub	2734	3665	3031	4203	4098	2812	3815	5597	2662	3866	2561	4720	4866	4768	9.0029	9.50993	9.38175	9.61205	9.52242	10.402	10.7066
ENSMUSG00000032637	4619.35	4518.14	4581.2	4510.36	4835.25	5026.91	4832.45	4872.65	5377	5098.36	5110.67	5579.41	5552.55	5829.53	4724.54	5424.59	-0.200121	1.64358e-06	0.00020216	Atxn2l	7	126090880	126102609	-	4782	protein_coding	ataxin 2-like [Source:MGI Symbol;Acc:MGI:2446242]	-	3486	4327	3678	4901	5171	3377	4279	6224	4472	5970	4244	7645	7595	8136	43.3386	42.3891	42.9807	42.3161	45.3643	47.1624	45.3379
ENSMUSG00000016921	3349.89	3468.75	3287.05	3478.71	3282.1	3064.97	3264.92	3418.84	3654	3932.65	3790.85	3592.13	3732.89	3933.64	3326.9	3772.7	-0.180553	1.74594e-06	0.000213356	Srsf6	2	162773448	162779041	+	4810	protein_coding	serine and arginine-rich splicing factor 6 [Source:MGI Symbol;Acc:MGI:1915246]	-	2528	3322	2639	3780	3510	2059	2891	4367	3039	4605	3148	4922	5106	5490	31.2456	32.3543	30.6595	32.4472	30.6134	28.5881	30.4531
ENSMUSG00000116858	190.816	170.2	165.66	178.537	175.793	142.903	193.117	187.891	226.046	257.053	223.983	199.239	244.912	242.18	175.615	232.235	-0.39854	1.76969e-06	0.000214863	Gm49797	17	3248385	3361395	+	4534	lncRNA	predicted gene, 49797 [Source:MGI Symbol;Acc:MGI:6215329]	-	144	163	133	194	188	96	171	240	188	301	186	273	335	338	1.88816	1.68416	1.63924	1.76665	1.7395	1.41405	1.91093
ENSMUSG00000049511	250.447	253.734	247.868	250.32	243.119	220.309	262.007	237.996	306.604	324.519	307.074	286.816	286.583	320.28	245.725	305.313	-0.310037	1.82042e-06	0.000219605	Htr1b	9	81510344	81515881	-	4724	protein_coding	5-hydroxytryptamine (serotonin) receptor 1B [Source:MGI Symbol;Acc:MGI:96274]	-	189	243	199	272	260	148	232	304	255	380	255	393	392	447	2.37853	2.40976	2.35404	2.37733	2.30894	2.09231	2.48833
ENSMUSG00000036169	132.511	133.654	129.539	151.848	172.988	130.994	159.237	151.096	103.404	98.2096	124.034	102.904	111.855	88.8473	145.234	104.875	0.487125	1.8795e-06	0.000225289	Sostdc1	12	36364138	36368451	+	1781	protein_coding	sclerostin domain containing 1 [Source:MGI Symbol;Acc:MGI:1913292]	-	100	128	104	165	185	88	141	193	86	115	103	141	153	124	3.33805	3.36684	3.26318	3.82517	4.35769	3.29984	4.01129
ENSMUSG00000049583	3353.86	3753.81	3848.8	3999.59	3718.78	3469.87	3864.6	4011.48	3130.97	3220.42	3246.55	3077.62	3200.67	3416.32	3752.6	3215.42	0.223766	1.93684e-06	0.000229379	Grm5	7	87233376	87784115	+	10247	protein_coding	glutamate receptor, metabotropic 5 [Source:MGI Symbol;Acc:MGI:1351342]	-	2531	3595	3090	4346	3977	2331	3422	5124	2604	3771	2696	4217	4378	4768	14.6843	16.4354	16.8513	17.5115	16.282	15.1922	16.9205
ENSMUSG00000058655	4632.6	4934.77	4923.73	4952.1	4898.84	4866.15	4809.86	4734.08	4354.98	4509.95	4580.82	4414.63	4223.45	4195.17	4844.01	4379.83	0.146273	1.938e-06	0.000229379	Eif4b	15	101982208	102005608	+	4468	protein_coding	eukaryotic translation initiation factor 4B [Source:MGI Symbol;Acc:MGI:95304]	-	3496	4726	3953	5381	5239	3269	4259	6047	3622	5281	3804	6049	5777	5855	46.5174	49.5516	49.4407	49.7256	49.1908	48.8626	48.2974
ENSMUSG00000017344	1755.78	1773.01	2016.57	1815.74	1719.6	1838.39	1766.29	1737.21	1641.23	1524.38	1436.62	1595.37	1574.75	1554.11	1802.82	1554.41	0.21221	2.18602e-06	0.000257117	Vtn	11	78389917	78393150	+	2030	protein_coding	vitronectin [Source:MGI Symbol;Acc:MGI:98940]	-	1325	1698	1619	1973	1839	1235	1564	2219	1365	1785	1193	2186	2154	2169	38.8041	39.1849	44.5679	40.1293	38.0045	40.6299	39.0364
ENSMUSG00000025212	2076.45	2111.32	2083.83	2163.61	2216.12	2340.04	2320.8	2226.51	2676.47	2386.92	2339.78	2612.73	2748.13	2612.4	2192.34	2562.74	-0.22607	2.24316e-06	0.000262199	Sfxn3	19	45035942	45044822	+	3110	protein_coding	sideroflexin 3 [Source:MGI Symbol;Acc:MGI:2137679]	-	1567	2022	1673	2351	2370	1572	2055	2844	2226	2795	1943	3580	3759	3646	29.9548	30.4577	30.0612	31.2121	31.9696	33.7572	33.4796
ENSMUSG00000025911	385.608	349.798	371.179	411.371	378.704	375.121	360.26	425.887	319.83	296.337	322.728	303.602	321.675	313.115	382.241	312.881	0.295198	2.26885e-06	0.000263565	Adhfe1	1	9618173	9650898	+	3780	protein_coding	alcohol dehydrogenase, iron containing, 1 [Source:MGI Symbol;Acc:MGI:1923437]	-	291	335	298	447	405	252	319	544	266	347	268	416	440	437	4.57676	4.15174	4.40551	4.88254	4.49482	4.45229	4.2759
ENSMUSG00000029763	1396.67	1600.72	1591.83	1535.97	1596.17	1521.32	1594.63	1627.61	1371.9	1347.61	1318.61	1372.78	1322.52	1431.59	1558.11	1360.83	0.19634	2.30999e-06	0.000266697	Exoc4	6	33226020	33950914	+	12640	protein_coding	exocyst complex component 4 [Source:MGI Symbol;Acc:MGI:1096376]	-	1054	1533	1278	1669	1707	1022	1412	2079	1141	1578	1095	1881	1809	1998	4.95737	5.68162	5.65009	5.45179	5.66546	5.39981	5.66
ENSMUSG00000042724	700.985	749.717	721.183	683.778	806.032	824.67	859.428	875.261	443.674	569.616	488.909	594.067	709.878	601.152	777.632	567.883	0.449256	2.33134e-06	0.000267522	Map3k9	12	81767784	81827949	-	5902	protein_coding	mitogen-activated protein kinase kinase kinase 9 [Source:MGI Symbol;Acc:MGI:2449952]	-	529	718	579	743	862	554	761	1118	369	667	406	814	971	839	5.32861	5.69905	5.48215	5.1978	6.12713	6.26881	6.53303
ENSMUSG00000035711	136.487	75.1805	92.172	92.0293	106.598	145.88	141.168	111.169	222.438	142.617	144.505	187.562	190.812	272.274	112.585	193.368	-0.789393	2.39338e-06	0.000272976	Dok3	13	55671044	55677109	-	2459	protein_coding	docking protein 3 [Source:MGI Symbol;Acc:MGI:1351490]	-	103	72	74	100	114	98	125	142	185	167	120	257	261	380	2.49021	1.37167	1.68168	1.67908	1.94489	2.6616	2.57561
ENSMUSG00000025531	958.057	943.933	1046.28	1039.01	972.474	1052.42	1086.43	1165.71	836.849	820.69	826.088	912.265	872.909	896.354	1033.04	860.859	0.262156	2.41779e-06	0.000274099	Chm	X	111950290	112095214	-	6780	protein_coding	choroidermia (RAB escort protein 1) [Source:MGI Symbol;Acc:MGI:892979]	-	723	904	840	1129	1040	707	962	1489	696	961	686	1250	1194	1251	6.33966	6.2462	6.92342	6.87534	6.43506	6.96409	7.1891
ENSMUSG00000041130	1367.52	1270.76	1223.15	1252.52	1362.4	1335.25	1376.67	1298.8	1490.94	1480.83	1406.52	1561.8	1579.13	1698.13	1310.88	1536.22	-0.231703	2.51305e-06	0.000281209	Zfp598	17	24888661	24900990	+	3895	protein_coding	zinc finger protein 598 [Source:MGI Symbol;Acc:MGI:2670965]	-	1032	1217	982	1361	1457	897	1219	1659	1240	1734	1168	2140	2160	2370	15.7518	14.6373	14.0888	14.4272	15.6928	15.3801	15.8572
ENSMUSG00000034616	1286.69	1272.85	1220.66	1271.84	1253.93	1302.5	1304.39	1403.71	1434.43	1402.26	1439.03	1562.53	1630.31	1569.87	1289.57	1506.4	-0.225559	2.51369e-06	0.000281209	Ssh3	19	4311696	4319208	-	6080	protein_coding	slingshot protein phosphatase 3 [Source:MGI Symbol;Acc:MGI:2683546]	-	971	1219	980	1382	1341	875	1155	1793	1193	1642	1195	2141	2230	2191	9.49452	9.39241	9.00728	9.38501	9.25282	9.61123	9.62515
ENSMUSG00000044349	23577.8	23965.9	23339.4	21251.4	23433.8	26003.9	29221.7	31737.2	31423.9	31926.7	29427.3	38644.3	38479.6	34891.9	25316.4	34132.3	-0.431097	2.52534e-06	0.000281209	Snhg11	2	158217558	158228071	+	8527	protein_coding	small nucleolar RNA host gene 11 [Source:MGI Symbol;Acc:MGI:2441845]	-	17793	22952	18738	23092	25061	17469	25875	40539	26135	37385	24437	52951	52634	48697	124.054	126.096	122.8	111.814	123.297	136.819	153.749
ENSMUSG00000031696	4211.21	4193.4	4416.78	4393.48	4156.39	4168.01	4069.01	4138.31	3767.02	4017.2	3845.04	3619.14	3468.97	3644.89	4218.32	3727.04	0.179402	2.74107e-06	0.000303437	Vps35	8	85987021	86026431	-	8899	protein_coding	VPS35 retromer complex component [Source:MGI Symbol;Acc:MGI:1890467]	-	3178	4016	3546	4774	4445	2800	3603	5286	3133	4704	3193	4959	4745	5087	21.231	21.1412	22.2674	22.1499	20.9546	21.0132	20.5141
ENSMUSG00000020850	4588.87	5028.74	5166.61	5115.91	5328.04	5262.11	5297.74	5336.11	4062.81	4317.81	4237.62	4605.84	4567.05	4738.28	5140.52	4421.57	0.216699	2.80571e-06	0.000308776	Prpf8	11	75377642	75400275	+	7461	protein_coding	pre-mRNA processing factor 8 [Source:MGI Symbol;Acc:MGI:2179381]	-	3463	4816	4148	5559	5698	3535	4691	6816	3379	5056	3519	6311	6247	6613	27.5939	30.2389	31.068	30.7631	32.0387	31.6422	31.8565
ENSMUSG00000037341	262.373	328.915	357.478	315.66	342.236	418.289	484.487	447.808	151.499	216.915	163.773	245.947	290.97	267.258	369.656	222.727	0.72384	2.86151e-06	0.000311301	Slc9a7	X	19971993	20158046	-	3820	protein_coding	solute carrier family 9 (sodium/hydrogen exchanger), member 7 [Source:MGI Symbol;Acc:MGI:2444530]	-	198	315	287	343	366	281	429	572	126	254	136	337	398	373	3.08148	3.863	4.19846	3.70733	4.01945	4.91267	5.69014
ENSMUSG00000047773	106.009	87.7106	107.119	117.798	112.209	123.552	102.77	112.735	56.5114	68.3197	56.5979	72.2514	86.9985	88.8473	108.738	71.5877	0.577588	2.86174e-06	0.000311301	Ankfn1	11	89281049	89732092	-	6627	protein_coding	ankyrin-repeat and fibronectin type III domain containing 1 [Source:MGI Symbol;Acc:MGI:2686021]	-	80	84	86	128	120	83	91	144	47	80	47	99	119	124	0.717679	0.593799	0.725192	0.797486	0.759649	0.836442	0.69575
ENSMUSG00000005615	1166.1	1239.43	1286.67	1204.66	1231.49	1161.09	1233.24	1258.09	994.36	1101.66	1042.85	1118.8	1086.38	1074.05	1222.6	1069.68	0.191072	2.92761e-06	0.000315334	Pcyt1a	16	32249739	32293888	+	7412	protein_coding	phosphate cytidylyltransferase 1, choline, alpha isoform [Source:MGI Symbol;Acc:MGI:88557]	-	880	1187	1033	1309	1317	780	1092	1607	827	1290	866	1533	1486	1499	7.05837	7.50226	7.78818	7.2918	7.45417	7.02803	7.46477
ENSMUSG00000064357	837.472	662.006	783.462	1109.87	425.458	574.589	753.27	1085.86	3371.44	1438.13	1815.95	1382.26	1184.35	2395.29	778.998	1931.24	-1.30919	2.93232e-06	0.000315334	mt-Atp6	MT	7927	8607	+	681	protein_coding	mitochondrially encoded ATP synthase 6 [Source:MGI Symbol;Acc:MGI:99927]	-	632	634	629	1206	455	386	667	1387	2804	1684	1508	1894	1620	3343	55.1731	43.6133	51.6149	73.119	28.0294	37.8543	49.6258
ENSMUSG00000032470	3764.65	3546.01	3644.53	3665.53	3625.27	3727.39	3721.18	3756.26	3432.77	3273.37	3364.56	3453.47	3235.76	3396.26	3681.35	3359.36	0.132191	3.13793e-06	0.000335526	Mras	9	99267473	99319434	-	5134	protein_coding	muscle and microspikes RAS [Source:MGI Symbol;Acc:MGI:1100856]	-	2841	3396	2926	3983	3877	2504	3295	4798	2855	3833	2794	4732	4426	4740	32.8982	30.9877	31.8486	32.032	31.6803	32.5726	32.5184
ENSMUSG00000110710	691.71	667.227	587.908	618.437	576.939	754.707	767.952	732.776	913.801	810.443	764.673	943.647	894.841	851.214	674.707	863.103	-0.357504	3.16963e-06	0.000337001	C78859	8	95048786	95054728	+	5943	lncRNA	expressed sequence C78859 [Source:MGI Symbol;Acc:MGI:2142856]	-	522	639	472	672	617	507	680	936	760	949	635	1293	1224	1188	5.22182	5.037	4.43821	4.66868	4.3554	5.6974	5.79739
ENSMUSG00000025730	1097.19	1007.63	1010.15	1010.48	1154.81	1153.64	1036.73	1002.87	1282.93	1225.48	1290.91	1222.44	1160.22	1260.34	1059.19	1240.39	-0.228081	3.24217e-06	0.000342778	Rab40c	17	26101088	26138701	-	3094	protein_coding	Rab40C, member RAS oncogene family [Source:MGI Symbol;Acc:MGI:2183454]	-	828	965	811	1098	1235	775	918	1281	1067	1435	1072	1675	1587	1759	15.9099	14.6111	14.6478	14.6525	16.7454	16.7285	15.0332
ENSMUSG00000026235	3189.55	3564.81	3955.92	3824.74	3543.92	3441.58	3699.72	3910.49	3098.51	3143.56	2956.34	3095.86	3112.21	3228.59	3641.34	3105.84	0.229819	3.31839e-06	0.000348876	Epha4	1	77343822	77491725	-	8054	protein_coding	Eph receptor A4 [Source:MGI Symbol;Acc:MGI:98277]	-	2407	3414	3176	4156	3790	2312	3276	4995	2577	3681	2455	4242	4257	4506	17.7673	19.8577	22.0364	21.3056	19.7413	19.1713	20.6092
ENSMUSG00000014355	2075.13	2231.4	2251.99	2254.72	2239.5	2101.87	2257.55	2278.18	1937.02	1953.94	2054.38	1930.35	2031.67	1991.18	2211.29	1983.09	0.159218	3.53445e-06	0.000369358	Anapc1	2	128452024	128529311	-	16714	protein_coding	anaphase promoting complex subunit 1 [Source:MGI Symbol;Acc:MGI:103097]	-	1566	2137	1808	2450	2395	1412	1999	2910	1611	2288	1706	2645	2779	2779	5.57017	5.98965	6.0449	6.05224	6.01138	5.64194	6.05984
ENSMUSG00000032298	200.092	187.951	194.308	218.109	249.664	264.966	230.386	250.522	305.402	281.819	298.644	276.599	288.776	305.233	224.5	292.746	-0.379384	3.55247e-06	0.000369358	Neil1	9	57050084	57055589	-	1871	protein_coding	nei endonuclease VIII-like 1 (E. coli) [Source:MGI Symbol;Acc:MGI:1920024]	-	151	180	156	237	267	178	204	320	254	330	248	379	395	426	4.798	4.50688	4.65932	5.23004	5.98668	6.35361	5.5244
ENSMUSG00000037266	7270.9	6197.17	6232.82	6465.98	6187.37	7996.62	7199.55	7667.53	9041.82	8002.8	7757.52	9731.31	9186.74	8772.95	6902.24	8748.86	-0.34235	3.62562e-06	0.000374893	Rsrp1	4	134650903	134654982	+	3349	protein_coding	arginine/serine rich protein 1 [Source:MGI Symbol;Acc:MGI:106498]	-	5487	5935	5004	7026	6617	5372	6375	9794	7520	9371	6442	13334	12566	12244	97.4041	83.02	83.4975	86.621	82.8886	107.126	96.4482
ENSMUSG00000003273	2697.93	2209.47	2113.73	2296.13	2330.2	2375.76	2285.79	2177.19	3076.86	2673.86	2621.57	2868.16	2609.95	2826.63	2310.78	2779.51	-0.266946	3.7172e-06	0.000382262	Car11	7	45349267	45354106	+	1926	protein_coding	carbonic anhydrase 11 [Source:MGI Symbol;Acc:MGI:1336193]	-	2036	2116	1697	2495	2492	1596	2024	2781	2559	3131	2177	3930	3570	3945	62.8462	51.4679	49.2376	53.4865	54.2801	55.3415	53.2456
ENSMUSG00000051951	433.312	623.372	727.411	614.756	652.68	619.247	686.639	715.553	288.569	457.742	398.594	426.94	477.395	520.186	634.121	428.238	0.563409	3.86394e-06	0.000395193	Xkr4	1	3276124	3741721	-	6094	protein_coding	X-linked Kx blood group related 4 [Source:MGI Symbol;Acc:MGI:3528744]	-	327	597	584	668	698	416	608	914	240	536	331	585	653	726	3.19009	4.58933	5.35527	4.52589	4.80509	4.55896	5.05511
ENSMUSG00000024515	935.53	1052.53	1022.61	959.866	997.721	1042	1035.61	1078.81	763.505	871.076	805.617	886.722	911.656	901.37	1015.58	856.658	0.24146	4.03714e-06	0.000410676	Smad4	18	73772080	73836851	-	3712	protein_coding	SMAD family member 4 [Source:MGI Symbol;Acc:MGI:894293]	MH1	706	1008	821	1043	1067	700	917	1378	635	1020	669	1215	1247	1258	11.3072	12.7212	12.3597	11.6013	12.0588	12.594	12.5167
ENSMUSG00000025473	64.9306	65.783	61.0328	67.1814	50.4939	61.0315	77.9245	77.5052	87.773	85.3996	96.3368	94.8756	108.2	138.286	65.7354	101.812	-0.636112	4.18323e-06	0.00042212	Adam8	7	139558845	139572475	-	4638	protein_coding	a disintegrin and metallopeptidase domain 8 [Source:MGI Symbol;Acc:MGI:107825]	-	49	63	49	73	54	41	69	99	73	100	80	130	148	193	0.628091	0.636336	0.590387	0.649864	0.488441	0.590374	0.753785
ENSMUSG00000052572	9554.07	10057.5	10252.3	10450.8	10016.5	9294.65	10813.4	10983	8951.64	9082.25	8846.13	8270.23	8788.31	9202.86	10177.8	8856.9	0.201011	4.19451e-06	0.00042212	Dlg2	7	90125880	92098455	+	17870	protein_coding	discs large MAGUK scaffold protein 2 [Source:MGI Symbol;Acc:MGI:1344351]	-	7210	9632	8231	11356	10712	6244	9575	14029	7445	10635	7346	11332	12021	12844	23.9866	25.2504	25.7395	26.238	25.1475	23.3353	27.1483
ENSMUSG00000032076	3352.54	3644.17	3851.29	3816.46	3780.49	3414.79	3835.24	3857.25	3262.03	3311.8	3301.94	3146.22	3200.67	3262.99	3694.03	3247.61	0.18731	4.26836e-06	0.000427267	Cadm1	9	47441471	47769413	+	11798	protein_coding	cell adhesion molecule 1 [Source:MGI Symbol;Acc:MGI:1889272]	-	2530	3490	3092	4147	4043	2294	3396	4927	2713	3878	2742	4311	4378	4554	12.7488	13.8578	14.6454	14.513	14.3762	12.9855	14.5844
ENSMUSG00000020926	4843.29	4081.68	3985.82	4158.8	4571.56	4912.29	4874.23	5102.03	5805.04	5259.76	5002.29	6293.17	6068.69	5957.78	4566.21	5731.12	-0.328193	4.41996e-06	0.000439897	Adam11	11	102652265	102671088	+	5669	protein_coding	a disintegrin and metallopeptidase domain 11 [Source:MGI Symbol;Acc:MGI:1098667]	-	3655	3909	3200	4519	4889	3300	4316	6517	4828	6159	4154	8623	8301	8315	38.33	32.3025	31.5439	32.9129	36.1795	38.876	38.5748
ENSMUSG00000053925	38.4283	30.281	27.4025	30.3697	39.273	43.1686	42.9149	44.6242	51.7019	62.3417	46.9642	58.385	76.0323	70.9345	37.0578	61.0599	-0.737558	4.44128e-06	0.000439897	Gm9929	1	170696214	170709916	+	2795	lncRNA	predicted gene 9929 [Source:MGI Symbol;Acc:MGI:3708526]	-	29	29	22	33	42	29	38	57	43	73	39	80	104	99	0.616841	0.486064	0.439858	0.487486	0.6304	0.692932	0.68886
ENSMUSG00000110185	3099.44	2673.09	2746.48	2668.85	2451.76	2517.18	2381.78	2482.51	3221.15	3354.5	3052.67	3186.36	3093.2	2990.71	2627.64	3149.76	-0.262075	4.50416e-06	0.000443789	Igip	18	36431732	36434570	+	2839	protein_coding	IgA inducing protein [Source:MGI Symbol;Acc:MGI:1924271]	-	2339	2560	2205	2900	2622	1691	2109	3171	2679	3928	2535	4366	4231	4174	48.9804	42.2427	43.4025	42.1758	38.745	39.7789	37.6392
ENSMUSG00000032216	11462.2	12543.7	12526.7	12735	12334.5	12020.2	12690.4	12770.3	10464.2	11247.1	11182.3	10785.9	11233	11632.5	12385.4	11090.9	0.15933	4.67453e-06	0.000458177	Nedd4	9	72569628	72657134	+	12601	protein_coding	neural precursor cell expressed, developmentally down-regulated 4 [Source:MGI Symbol;Acc:MGI:97297]	-	8650	12013	10057	13838	13191	8075	11237	16312	8703	13170	9286	14779	15365	16235	40.8102	44.6605	44.6	45.3418	43.9159	42.7969	45.1829
ENSMUSG00000021224	772.541	726.745	662.642	669.053	703.174	833.601	878.627	806.367	970.312	893.28	898.341	969.19	900.69	996.666	756.594	938.08	-0.31184	4.74372e-06	0.00046255	Numb	12	83840808	83968708	-	3917	protein_coding	NUMB endocytic adaptor protein [Source:MGI Symbol;Acc:MGI:107423]	-	583	696	532	727	752	560	778	1030	807	1046	746	1328	1232	1391	8.84856	8.32401	7.58978	7.66322	8.05403	9.54792	10.0636
ENSMUSG00000052459	12372.6	11788.7	12163	11993.3	11800.6	12949.1	12274.8	12333.5	11166.4	10884.2	11111.2	11625.2	11044.4	11113.1	12209.4	11157.4	0.129554	5.16849e-06	0.00050137	Atp6v1a	16	43905765	43960068	-	6044	protein_coding	ATPase, H+ transporting, lysosomal V1 subunit A [Source:MGI Symbol;Acc:MGI:1201780]	-	9337	11290	9765	13032	12620	8699	10869	15754	9287	12745	9227	15929	15107	15510	91.8418	87.5077	90.2857	89.026	87.5959	96.1212	91.1159
ENSMUSG00000033059	4896.3	5181.19	5272.49	5178.49	5162.53	5000.12	4781.63	5077.76	4098.88	4644.89	4672.34	4424.85	4472.74	4660.18	5068.81	4495.65	0.172948	5.38729e-06	0.000519915	Pygb	2	150628655	150673678	+	4809	protein_coding	brain glycogen phosphorylase [Source:MGI Symbol;Acc:MGI:97828]	-	3695	4962	4233	5627	5521	3359	4234	6486	3409	5439	3880	6063	6118	6504	45.679	48.3369	49.1886	48.3117	48.1628	46.6476	44.6093
ENSMUSG00000042055	1274.76	1359.51	1402.51	1398.85	1366.14	1382.88	1468.14	1380.22	1204.77	1231.46	1203.01	1199.81	1243.57	1262.49	1379.13	1224.19	0.17131	5.50093e-06	0.000526808	Wdr11	7	129193587	129237462	+	10449	protein_coding	WD repeat domain 11 [Source:MGI Symbol;Acc:MGI:1920230]	-	962	1302	1126	1520	1461	929	1300	1763	1002	1442	999	1644	1701	1762	5.47341	5.83732	6.02192	6.00619	5.86576	5.93766	6.30373
ENSMUSG00000020256	115.285	142.008	138.258	133.442	170.183	128.017	151.332	133.09	90.1777	108.458	103.562	83.9284	100.889	112.492	138.952	99.9178	0.479191	5.54509e-06	0.000526808	Aldh1l2	10	83323314	83370004	-	7503	protein_coding	aldehyde dehydrogenase 1 family, member L2 [Source:MGI Symbol;Acc:MGI:2444680]	-	87	136	111	145	182	86	134	170	75	127	86	115	138	157	0.689353	0.849143	0.826722	0.797927	1.01762	0.765487	0.904897
ENSMUSG00000002885	174.915	205.702	217.974	195.102	191.69	178.629	178.436	198.069	254.902	210.083	250.476	248.866	244.912	273.707	192.565	247.158	-0.356796	5.55405e-06	0.000526808	Adgre5	8	84449880	84467955	-	3757	protein_coding	adhesion G protein-coupled receptor E5 [Source:MGI Symbol;Acc:MGI:1347095]	-	132	197	175	212	205	120	158	253	212	246	208	341	335	382	2.08877	2.45642	2.60296	2.32983	2.28908	2.13312	2.13081
ENSMUSG00000014859	641.355	634.858	600.363	632.241	604.056	643.064	625.655	635.699	717.815	748.101	750.223	739.3	685.753	696.448	627.161	722.94	-0.203503	5.57068e-06	0.000526808	E2f4	8	106024295	106032002	+	2452	protein_coding	E2F transcription factor 4 [Source:MGI Symbol;Acc:MGI:103012]	E2F	484	608	482	687	646	432	554	812	597	876	623	1013	938	972	11.735	11.6161	10.9849	11.5682	11.0525	11.7662	11.4477
ENSMUSG00000051451	1688.2	1757.34	1554.47	1596.71	1654.14	1802.66	1846.47	1828.81	2051.24	1905.27	1877.36	2148.57	2059.45	2042.05	1716.1	2013.99	-0.231767	5.77195e-06	0.000540806	Crebzf	7	90091937	90097202	+	4174	protein_coding	CREB/ATF bZIP transcription factor [Source:MGI Symbol;Acc:MGI:2675296]	TF_bZIP	1274	1683	1248	1735	1769	1211	1635	2336	1706	2231	1559	2944	2817	2850	18.1457	18.889	16.7083	17.1624	17.7797	19.3761	19.847
ENSMUSG00000031483	1276.08	1443.05	1348.95	1371.24	1357.72	1356.09	1355.21	1313.67	1159.08	1221.21	1277.67	1164.05	1195.31	1148.57	1352.75	1194.32	0.181818	5.78436e-06	0.000540806	Erlin2	8	27513289	27530356	+	5829	protein_coding	ER lipid raft associated 2 [Source:MGI Symbol;Acc:MGI:2387215]	-	963	1382	1083	1490	1452	911	1200	1678	964	1430	1061	1595	1635	1603	9.82177	11.1069	10.3826	10.5541	10.4501	10.4376	10.4308
ENSMUSG00000103037	151.063	166.024	155.696	141.725	140.261	147.369	162.625	143.267	76.9517	83.6916	130.055	103.633	104.544	131.121	151.004	105	0.517679	5.80492e-06	0.000540806	Pcdhgb1	18	37813286	37974923	+	5776	protein_coding	protocadherin gamma subfamily B, 1 [Source:MGI Symbol;Acc:MGI:1935169]	-	114	159	125	154	150	99	144	183	64	98	108	142	143	183	1.17337	1.28958	1.20936	1.10084	1.08946	1.14468	1.26318
ENSMUSG00000001521	523.42	481.364	475.807	460.146	465.666	535.887	578.222	559.76	581.947	608.045	621.372	640.045	662.358	614.049	510.034	621.303	-0.287646	6.12607e-06	0.000567914	Tulp3	6	128298124	128332814	-	9342	protein_coding	tubby-like protein 3 [Source:MGI Symbol;Acc:MGI:1329045]	Tub	395	461	382	500	498	360	512	715	484	712	516	877	906	857	2.51371	2.31174	2.28505	2.20984	2.23634	2.57358	2.77689
ENSMUSG00000003184	649.306	505.38	495.736	544.813	461.925	579.055	565.8	573.852	685.351	654.161	620.168	738.57	683.559	725.825	546.983	684.606	-0.328181	6.28487e-06	0.000577049	Irf3	7	44647072	44652272	+	3442	protein_coding	interferon regulatory factor 3 [Source:MGI Symbol;Acc:MGI:1859179]	IRF	490	484	398	592	494	389	501	733	570	766	515	1012	935	1013	8.46336	6.58736	6.46165	7.10135	6.02095	7.54768	7.3749
ENSMUSG00000110529	47.7041	25.0602	42.3493	45.0944	36.4678	37.2143	32.7509	40.7098	73.3446	49.5318	67.4358	52.5465	74.5701	63.0529	38.4188	63.4136	-0.717453	6.28594e-06	0.000577049	Gm45694	8	72737747	72740997	+	3251	TEC	predicted gene 45694 [Source:MGI Symbol;Acc:MGI:5804809]	-	36	24	34	49	39	25	29	52	61	58	56	72	102	88	0.658329	0.345837	0.584431	0.622314	0.503265	0.513567	0.451971
ENSMUSG00000044350	116.61	145.14	135.767	136.203	150.547	139.926	121.969	129.175	104.606	111.874	105.97	101.444	81.8809	86.6977	134.417	98.7454	0.458309	6.45721e-06	0.000589894	Lacc1	14	77261640	77274344	-	3644	protein_coding	laccase domain containing 1 [Source:MGI Symbol;Acc:MGI:2445077]	-	88	139	109	148	161	94	108	165	87	131	88	139	112	121	1.43569	1.78695	1.67155	1.67692	1.85352	1.72276	1.50167
ENSMUSG00000117499	170.94	113.815	110.855	135.283	131.845	157.789	138.909	136.221	199.593	209.229	193.878	166.397	194.467	163.364	136.957	187.821	-0.457483	6.61948e-06	0.000599038	Gm50010	17	95122169	95123491	-	1323	TEC	predicted gene, 50010 [Source:MGI Symbol;Acc:MGI:6275297]	-	129	109	89	147	141	106	123	174	166	245	161	228	266	228	5.79679	3.85961	3.75925	4.58762	4.47104	5.35082	4.71058
ENSMUSG00000025026	3026.56	3340.31	3450.22	3302.01	3285.84	3301.66	3347.37	3366.39	3073.26	3004.36	3011.73	2725.85	2904.58	2888.97	3302.54	2934.79	0.172005	6.62097e-06	0.000599038	Add3	19	53128874	53235830	+	6380	protein_coding	adducin 3 (gamma) [Source:MGI Symbol;Acc:MGI:1351615]	-	2284	3199	2770	3588	3514	2218	2964	4300	2556	3518	2501	3735	3973	4032	21.283	23.4893	24.2622	23.22	23.1063	23.2175	23.5389
ENSMUSG00000018554	162.989	174.377	183.098	179.457	184.209	184.583	151.332	202.766	224.843	248.513	220.37	208.726	223.71	250.779	177.851	229.49	-0.364287	6.67874e-06	0.000601374	Ybx2	11	69826622	69832431	+	1885	protein_coding	Y box protein 2 [Source:MGI Symbol;Acc:MGI:1096372]	CSD	123	167	147	195	197	124	134	259	187	291	183	286	306	350	3.87928	4.15033	4.3579	4.27124	4.38434	4.39324	3.60182
ENSMUSG00000038671	597.626	576.384	594.136	593.589	638.654	620.735	562.412	562.108	667.315	699.423	745.406	686.023	680.635	665.638	593.206	690.74	-0.219099	7.12647e-06	0.000638633	Arfrp1	2	180999483	181007197	-	4320	protein_coding	ADP-ribosylation factor related protein 1 [Source:MGI Symbol;Acc:MGI:1923938]	-	451	552	477	645	683	417	498	718	555	819	619	940	931	929	6.20655	5.98594	6.17029	6.16462	6.63263	6.44654	5.84083
ENSMUSG00000041187	153.713	131.566	135.767	118.718	123.429	114.62	160.366	136.221	159.915	157.989	189.061	207.996	175.459	220.685	134.3	185.184	-0.47062	7.16358e-06	0.000638917	Prkd2	7	16576827	16604389	+	5051	protein_coding	protein kinase D2 [Source:MGI Symbol;Acc:MGI:2141917]	-	116	126	109	129	132	77	142	174	133	185	157	285	240	308	1.36533	1.16861	1.20593	1.05449	1.09634	1.01809	1.42443
ENSMUSG00000015363	678.458	640.079	630.257	616.596	667.641	657.95	639.207	634.133	739.457	758.349	685.196	777.98	758.86	729.407	645.54	741.542	-0.204929	7.46516e-06	0.000662673	Trabd	15	88959327	88971280	+	5591	protein_coding	TraB domain containing [Source:MGI Symbol;Acc:MGI:1915226]	-	512	613	506	670	714	442	566	810	615	888	569	1066	1038	1018	5.44425	5.13627	5.05746	4.94784	5.35744	5.27968	5.12928
ENSMUSG00000038704	135.162	166.024	124.557	130.682	128.105	114.62	120.839	120.564	146.689	175.923	177.019	164.938	191.543	196.324	130.069	175.406	-0.436117	7.5038e-06	0.000662976	Aspdh	7	44114815	44117182	+	1470	protein_coding	aspartate dehydrogenase domain containing [Source:MGI Symbol;Acc:MGI:1915602]	-	102	159	100	142	137	77	107	154	122	206	147	226	262	274	4.12515	5.06707	3.80149	3.98842	3.90978	3.49823	3.68804
ENSMUSG00000059540	801.694	776.865	815.847	718.749	807.902	881.236	771.34	764.874	990.753	870.222	917.608	1051.66	1008.89	869.843	792.313	951.496	-0.267144	8.45741e-06	0.000743738	Tcea2	2	181322103	181329864	+	2704	protein_coding	transcription elongation factor A (SII), 2 [Source:MGI Symbol;Acc:MGI:107368]	-	605	744	655	781	864	592	683	977	824	1019	762	1441	1380	1214	13.3017	12.8897	13.5365	11.9254	13.4047	14.6214	12.798
ENSMUSG00000027175	368.382	392.609	444.667	405.849	416.107	443.595	478.84	566.023	260.914	307.439	268.539	279.518	356.036	394.797	439.509	311.207	0.494532	8.60172e-06	0.000752911	Tcp11l1	2	104487633	104542514	-	6877	protein_coding	t-complex 11 like 1 [Source:MGI Symbol;Acc:MGI:2444263]	-	278	376	357	441	445	298	424	723	217	360	223	383	487	551	2.40327	2.56133	2.90095	2.64771	2.71463	2.89395	3.12389
ENSMUSG00000004319	4447.08	4797.98	4976.04	4719.26	4634.21	4732.18	4868.59	4876.56	4210.7	4413.45	4400.18	4375.95	4289.97	4279.72	4756.49	4328.33	0.136296	8.74593e-06	0.000759047	Clcn3	8	61363423	61436334	-	17071	protein_coding	chloride channel, voltage-sensitive 3 [Source:MGI Symbol;Acc:MGI:103555]	-	3356	4595	3995	5128	4956	3179	4311	6229	3502	5168	3654	5996	5868	5973	11.6875	12.6097	13.0776	12.4028	12.1793	12.4367	12.7952
ENSMUSG00000072572	197.442	131.566	169.397	158.29	139.326	187.56	249.584	227.035	306.604	252.783	221.575	275.139	282.928	315.981	182.525	275.835	-0.598159	8.75249e-06	0.000759047	Slc39a2	14	52130346	52134202	+	3447	protein_coding	solute carrier family 39 (zinc transporter), member 2 [Source:MGI Symbol;Acc:MGI:2684326]	-	149	126	136	172	149	126	221	290	255	296	184	377	387	441	2.56982	1.7124	2.2048	2.06024	1.8134	2.4412	3.24848
ENSMUSG00000028528	7042.98	7296.69	7469.67	7316.33	7253.35	7533.67	7668.22	7719.2	6068.36	6714.97	6661.69	6819.36	6833.4	6776.04	7412.51	6645.64	0.156987	8.85904e-06	0.000764763	Dnajc6	4	101353828	101499996	+	5926	protein_coding	DnaJ heat shock protein family (Hsp40) member C6 [Source:MGI Symbol;Acc:MGI:1919935]	-	5315	6988	5997	7950	7757	5061	6790	9860	5047	7863	5532	9344	9347	9457	53.3211	55.2419	56.5514	55.3906	54.9137	57.036	58.0547
ENSMUSG00000024502	997.811	1133.97	1234.36	1144.84	1138.92	1071.77	1189.2	1156.31	876.528	967.578	1070.54	930.51	943.093	964.423	1133.4	958.779	0.243483	8.98078e-06	0.000771732	Jakmip2	18	43664472	43820838	-	10743	protein_coding	janus kinase and microtubule interacting protein 2 [Source:MGI Symbol;Acc:MGI:1923467]	-	753	1086	991	1244	1218	720	1053	1477	729	1133	889	1275	1290	1346	4.16703	4.73567	5.15489	4.78107	4.75632	4.47591	4.96629
ENSMUSG00000021916	675.808	624.416	668.87	579.785	561.043	607.338	649.371	635.699	702.184	689.175	715.301	804.253	800.532	778.847	625.291	748.382	-0.264629	9.95628e-06	0.00085167	Glt8d1	14	30723357	30733948	+	3331	protein_coding	glycosyltransferase 8 domain containing 1 [Source:MGI Symbol;Acc:MGI:1923735]	-	510	598	537	630	600	408	575	812	584	807	594	1102	1095	1087	9.10234	8.41015	9.00888	7.80901	7.55658	8.18013	8.74626
ENSMUSG00000027799	5076.51	5856.77	5730.85	5794.16	6111.63	5385.66	5536.03	5773.74	4828.72	5204.25	5046.84	4838.65	5011.55	4924.57	5658.17	4975.77	0.186114	1.04068e-05	0.000886177	Nbea	3	55532616	56091122	-	31361	protein_coding	neurobeachin [Source:MGI Symbol;Acc:MGI:1347075]	-	3831	5609	4601	6296	6536	3618	4902	7375	4016	6094	4191	6630	6855	6873	7.26239	8.37862	8.19849	8.28906	8.74321	7.70465	7.91977
ENSMUSG00000025221	2422.31	2404.73	2268.18	2183.86	2334.87	2276.03	2452.93	2248.43	2883.28	2412.54	2610.73	2793.72	2601.18	2771.46	2323.92	2678.82	-0.205169	1.06687e-05	0.00090439	Kcnip2	19	45780278	45804500	-	3675	protein_coding	Kv channel-interacting protein 2 [Source:MGI Symbol;Acc:MGI:2135916]	-	1828	2303	1821	2373	2497	1529	2172	2872	2398	2825	2168	3828	3558	3868	29.5717	29.3571	27.6901	26.6606	28.5043	27.7859	29.9455
ENSMUSG00000054008	3674.54	4060.79	3893.64	3943.46	4252.7	3763.11	3831.85	3814.98	3257.22	3592.76	3436.82	3181.98	3489.44	3576.1	3904.39	3422.39	0.190337	1.09578e-05	0.000922469	Ndst1	18	60817566	60881722	-	8279	protein_coding	N-deacetylase/N-sulfotransferase (heparan glucosaminyl) 1 [Source:MGI Symbol;Acc:MGI:104719]	-	2773	3889	3126	4285	4548	2528	3393	4873	2709	4207	2854	4360	4773	4991	19.9127	22.0058	21.1	21.3699	23.0458	20.3926	20.7652
ENSMUSG00000023007	1678.92	1780.32	1862.12	1690.58	1868.27	1747.59	1864.54	1748.17	1987.52	2024.83	1949.62	1944.95	1996.58	2077.16	1780.06	1996.77	-0.166209	1.09837e-05	0.000922469	Prpf40b	15	99192968	99214899	+	4952	protein_coding	pre-mRNA processing factor 40B [Source:MGI Symbol;Acc:MGI:1925583]	-	1267	1705	1495	1837	1998	1174	1651	2233	1653	2371	1619	2665	2731	2899	15.2108	16.1295	16.8707	15.3165	16.9264	15.833	16.8926
ENSMUSG00000000916	253.097	270.441	296.445	299.095	263.69	273.898	251.843	273.225	334.259	312.563	317.911	342.282	331.91	343.925	272.717	330.475	-0.278024	1.1029e-05	0.000922469	Nsun5	5	135398807	135405659	+	4317	protein_coding	NOL1/NOP2/Sun domain family, member 5 [Source:MGI Symbol;Acc:MGI:2140844]	-	191	259	238	325	282	184	223	349	278	366	264	469	454	480	2.63032	2.81057	3.08082	3.10836	2.74041	2.84649	2.61729
ENSMUSG00000018932	271.648	257.911	229.184	293.573	240.313	311.112	264.266	249.739	345.08	334.767	325.137	417.452	319.482	313.115	264.718	342.505	-0.376369	1.15403e-05	0.000960961	Map2k3	11	60822859	60843637	+	3314	protein_coding	mitogen-activated protein kinase kinase 3 [Source:MGI Symbol;Acc:MGI:1346868]	-	205	247	184	319	257	209	234	319	287	392	270	572	437	437	3.67755	3.49158	3.10268	3.97437	3.25334	4.2118	3.57761
ENSMUSG00000103183	219.969	197.349	160.678	167.493	166.443	230.729	273.3	284.969	323.437	280.111	302.257	330.605	331.179	301.651	212.616	311.54	-0.550755	1.20569e-05	0.000999552	Gm37090	4	156103013	156107117	-	4105	TEC	predicted gene, 37090 [Source:MGI Symbol;Acc:MGI:5610318]	-	166	189	129	182	178	155	242	364	269	328	251	453	453	421	2.4041	2.15688	1.75609	1.83058	1.8191	2.5217	2.98697
ENSMUSG00000096188	3110.04	3165.94	3387.94	3088.5	3453.22	3218.3	3346.24	3253.65	2658.44	2918.96	2716.7	2882.03	3023.74	2977.82	3252.98	2862.95	0.182771	1.21242e-05	0.00100072	Cmtm4	8	105074823	105122439	-	7734	protein_coding	CKLF-like MARVEL transmembrane domain containing 4 [Source:MGI Symbol;Acc:MGI:2142888]	-	2347	3032	2720	3356	3693	2162	2963	4156	2211	3418	2256	3949	4136	4156	18.0412	18.3655	19.6533	17.9163	20.032	18.6692	19.4114
ENSMUSG00000018395	2364	2737.82	2751.46	2620.07	2729.47	2832.76	2891.11	2991.39	2106.55	2246.86	2104.96	2307.67	2444.73	2525.7	2739.76	2289.41	0.258052	1.28578e-05	0.00105665	Kif3a	11	53458206	53492794	+	3586	protein_coding	kinesin family member 3A [Source:MGI Symbol;Acc:MGI:107689]	-	1784	2622	2209	2847	2919	1903	2560	3821	1752	2631	1748	3162	3344	3525	29.5762	34.2531	34.4236	32.7799	34.1486	35.4408	36.1709
ENSMUSG00000064339	96101.2	60791.8	64331.1	69433.3	53941.5	88153.3	78567.1	87734.3	61627.5	37049.8	45036.3	60221.2	42197.2	51140.2	74881.7	49545.3	0.59586	1.29251e-05	0.00105756	mt-Rnr2	MT	1094	2675	+	1582	Mt_rRNA	mitochondrially encoded 16S rRNA [Source:MGI Symbol;Acc:MGI:102492]	-	72523	58220	51648	75447	57687	59220	69569	112066	51255	43384	37399	82516	57719	71374	2725.38	1724.02	1824.39	1969.09	1529.75	2499.98	2228.12
ENSMUSG00000104435	98.0584	125.301	122.066	125.16	127.17	95.2687	136.65	111.952	183.963	157.989	151.73	136.475	160.837	167.663	117.703	159.776	-0.428119	1.32667e-05	0.00108081	Gm37422	1	189612132	189616849	+	4718	lncRNA	predicted gene, 37422 [Source:MGI Symbol;Acc:MGI:5610650]	-	74	120	98	136	136	64	121	143	153	185	126	187	220	234	0.932462	1.19152	1.16075	1.19018	1.20929	0.905934	1.29944
ENSMUSG00000041775	551.247	601.444	594.136	542.973	599.381	616.27	694.545	668.58	737.053	701.985	680.379	786.737	779.331	732.273	608.572	736.293	-0.275853	1.36054e-05	0.00110362	Mapk1ip1	7	138437552	138448002	-	1883	protein_coding	mitogen-activated protein kinase 1 interacting protein 1 [Source:MGI Symbol;Acc:MGI:1916796]	-	416	576	477	590	641	414	615	854	613	822	565	1078	1066	1022	13.1341	14.3301	14.156	12.937	14.2809	14.6833	16.5483
ENSMUSG00000041351	6689.18	6047.86	6154.35	6104.3	6426.75	6767.06	6209.12	6007.04	6994.18	6762.8	6784.52	7482.03	7318.11	7608.62	6300.71	7158.38	-0.185149	1.48352e-05	0.00119729	Rap1gap	4	137392037	137457172	+	6429	protein_coding	Rap1 GTPase-activating protein [Source:MGI Symbol;Acc:MGI:109338]	-	5048	5792	4941	6633	6873	4546	5498	7673	5817	7919	5634	10252	10010	10619	46.6803	42.2048	42.948	42.5987	44.8489	47.2238	43.3302
ENSMUSG00000015812	13.2511	7.30922	8.71897	11.0435	10.2858	7.44287	16.9401	21.1378	22.845	28.1819	27.6968	30.6521	21.2013	26.5109	12.0162	26.1813	-1.08868	1.48875e-05	0.00119729	Gnrh1	14	67982630	67986888	+	642	protein_coding	gonadotropin releasing hormone 1 [Source:MGI Symbol;Acc:MGI:95789]	-	10	7	7	12	11	5	15	27	19	33	23	42	29	37	0.926024	0.510787	0.609304	0.77175	0.718798	0.520127	1.18382
ENSMUSG00000037206	443.913	443.774	506.946	468.429	477.822	465.924	466.418	537.839	334.259	381.736	343.2	342.282	452.538	406.261	476.383	376.713	0.334778	1.53211e-05	0.00122585	Islr	9	58063551	58111589	-	2686	protein_coding	immunoglobulin superfamily containing leucine-rich repeat [Source:MGI Symbol;Acc:MGI:1349645]	-	335	425	407	509	511	313	413	687	278	447	285	469	619	567	7.41474	7.41242	8.46759	7.82424	7.98112	7.78239	7.79064
ENSMUSG00000058246	59.6301	57.4296	66.0151	62.5799	64.5199	77.4058	75.6658	79.0709	108.213	78.5677	86.7031	98.5246	104.544	104.61	67.7897	96.8606	-0.516553	1.53728e-05	0.00122585	Gm10037	13	67979225	67992154	+	1193	protein_coding	predicted gene 10037 [Source:MGI Symbol;Acc:MGI:3645096]	-	45	55	53	68	69	52	67	101	90	92	72	135	143	146	2.24248	2.15973	2.4826	2.35342	2.42637	2.91097	2.84553
ENSMUSG00000101939	30.4776	22.9718	24.9113	23.9276	15.8962	16.3743	25.9748	26.6179	42.0829	28.1819	50.5768	43.0589	168.148	161.215	23.394	82.2106	-1.81784	1.55592e-05	0.00123529	Gm28438	1	24651856	24652200	-	345	unprocessed_pseudogene	predicted gene 28438 [Source:MGI Symbol;Acc:MGI:5579144]	-	23	22	20	26	17	11	23	34	35	33	42	59	230	225	3.96338	2.98731	3.23953	3.11161	2.06718	2.12935	3.37783
ENSMUSG00000072258	204.068	227.63	194.308	220.87	230.028	247.103	266.524	245.042	301.795	288.651	243.25	319.658	299.012	297.352	229.447	291.619	-0.348899	1.57343e-05	0.00123529	Taf1a	1	183170325	183191020	+	2384	protein_coding	TATA-box binding protein associated factor, RNA polymerase I, A [Source:MGI Symbol;Acc:MGI:109578]	-	154	218	156	240	246	166	236	313	251	338	202	438	409	415	3.84036	4.28378	3.6567	4.15657	4.3289	4.65025	5.01574
ENSMUSG00000034771	753.99	836.383	711.219	786.851	874.292	909.519	954.293	895.615	1026.82	930.002	1047.66	1131.21	1080.54	995.949	840.27	1035.36	-0.300835	1.5735e-05	0.00123529	Tle2	10	81410395	81426679	+	6221	protein_coding	transducin-like enhancer of split 2 [Source:MGI Symbol;Acc:MGI:104635]	-	569	801	571	855	935	611	845	1144	854	1089	870	1550	1478	1390	5.43763	6.03183	5.12917	5.67461	6.30522	6.55927	6.88217
ENSMUSG00000103585	98.0584	109.638	128.293	88.3481	136.52	123.552	106.158	128.392	64.928	76.8597	75.8652	78.0899	88.4606	91.7133	114.87	79.3194	0.522767	1.57693e-05	0.00123529	Pcdhgb4	18	37853422	37974923	+	5812	protein_coding	protocadherin gamma subfamily B, 4 [Source:MGI Symbol;Acc:MGI:1935173]	-	74	105	103	96	146	83	94	164	54	90	63	107	121	128	0.756944	0.846332	0.990337	0.681987	1.05384	0.953733	0.819467
ENSMUSG00000039069	328.628	297.59	305.164	300.936	279.586	342.372	339.932	283.403	390.77	394.546	358.855	382.422	343.607	384.766	309.701	375.828	-0.286523	1.58885e-05	0.00123529	Mtg2	2	179712381	179727695	+	5949	protein_coding	mitochondrial ribosome associated GTPase 2 [Source:MGI Symbol;Acc:MGI:106565]	-	248	285	245	327	299	230	301	362	325	462	298	524	470	537	2.47836	2.24428	2.30141	2.26952	2.10851	2.58201	2.56361
ENSMUSG00000097504	140.462	102.329	110.855	107.674	102.858	142.903	118.581	115.083	171.939	148.595	148.118	145.233	154.258	161.931	117.593	155.012	-0.410145	1.59394e-05	0.00123529	4930516B21Rik	9	119269344	119273896	-	1195	lncRNA	RIKEN cDNA 4930516B21 gene [Source:MGI Symbol;Acc:MGI:1922364]	-	106	98	89	117	110	96	105	147	143	174	123	199	211	226	5.27346	3.8418	4.16192	4.04248	3.86166	5.3651	4.45195
ENSMUSG00000029389	508.844	485.541	472.07	480.393	476.886	544.818	528.531	598.904	591.566	612.315	565.979	649.533	649.199	662.772	511.998	621.894	-0.283323	1.59507e-05	0.00123529	Ddx55	5	124690927	124707723	+	5300	protein_coding	DEAD box helicase 55 [Source:MGI Symbol;Acc:MGI:1915098]	-	384	465	379	522	510	366	468	765	492	717	470	890	888	925	4.30738	4.11012	3.99608	4.06654	4.03686	4.6119	4.47403
ENSMUSG00000053333	628.104	754.938	722.429	715.988	701.304	692.187	666.311	632.568	538.662	623.417	608.126	596.986	568.78	529.501	689.228	577.579	0.255294	1.6498e-05	0.00127244	Dis3l2	1	86631530	86977817	+	8901	protein_coding	DIS3 like 3'-5' exoribonuclease 2 [Source:MGI Symbol;Acc:MGI:2442555]	-	474	723	580	778	750	465	590	808	448	730	505	818	778	739	3.1659	3.80519	3.64133	3.60887	3.53485	3.4889	3.35848
ENSMUSG00000059263	2202.34	2446.5	2361.6	2467.31	2348.9	2261.14	2408.88	2477.03	1896.14	2193.06	2027.89	2126.67	2122.32	2152.4	2371.71	2086.41	0.184405	1.67572e-05	0.00128715	Usp47	7	111622711	111710868	+	13755	protein_coding	ubiquitin specific peptidase 47 [Source:MGI Symbol;Acc:MGI:1922246]	-	1662	2343	1896	2681	2512	1519	2133	3164	1577	2568	1684	2914	2903	3004	7.18336	7.97974	7.70281	8.0476	7.6614	7.37516	7.85705
ENSMUSG00000030411	3409.52	3776.78	3909.84	3570.74	4175.09	3446.05	3838.63	3392.22	4133.75	4619.27	4160.55	4121.98	4590.45	4551.27	3689.86	4362.88	-0.241918	1.69671e-05	0.00129798	Nova2	7	18659813	18699244	+	8372	protein_coding	NOVA alternative splicing regulator 2 [Source:MGI Symbol;Acc:MGI:104296]	-	2573	3617	3139	3880	4465	2315	3399	4333	3438	5409	3455	5648	6279	6352	18.2712	20.2393	20.9524	19.1352	22.3739	18.467	20.5708
ENSMUSG00000028952	257.072	252.69	247.868	222.711	220.677	256.035	224.739	238.779	317.426	281.819	293.827	306.521	271.23	290.187	240.071	293.502	-0.292056	1.71272e-05	0.00130492	Zbtb48	4	152104231	152112128	-	3199	protein_coding	zinc finger and BTB domain containing 48 [Source:MGI Symbol;Acc:MGI:2140248]	ZBTB	194	242	199	242	236	172	199	305	264	330	244	420	371	405	3.60533	3.54387	3.47624	3.12343	3.0949	3.59078	3.15187
ENSMUSG00000024097	1933.34	1992.28	2010.35	2043.05	1896.32	1783.31	1959.41	1997.13	2265.26	2274.19	2228.99	2095.29	2112.82	2191.09	1951.9	2194.61	-0.16636	1.74019e-05	0.00132051	Srsf7	17	80507509	80514736	-	3550	protein_coding	serine and arginine-rich splicing factor 7 [Source:MGI Symbol;Acc:MGI:1926232]	-	1459	1908	1614	2220	2028	1198	1735	2551	1884	2663	1851	2871	2890	3058	24.4334	25.1783	25.4066	25.8199	23.9656	22.5374	24.7628
ENSMUSG00000104399	136.487	150.361	130.785	116.877	135.585	122.063	125.357	160.491	182.76	181.901	161.364	155.45	205.433	195.607	134.751	180.419	-0.4184	1.87066e-05	0.00141068	Gm37963	9	108266281	108267404	+	613	lncRNA	predicted gene, 37963 [Source:MGI Symbol;Acc:MGI:5611191]	-	103	144	105	127	145	82	111	205	152	213	134	213	281	273	9.98928	11.0047	9.57194	8.55408	9.92331	8.93363	9.17469
ENSMUSG00000120369	119.26	107.55	115.838	96.6308	92.5721	110.154	85.8299	90.8142	139.475	146.033	139.688	134.285	130.132	125.389	102.331	135.834	-0.417564	1.87401e-05	0.00141068	ENSMUSG00000120369	2	26527180	26530295	-	3116	lncRNA	novel transcript	-	90	103	93	105	99	74	76	116	116	171	116	184	178	175	1.71713	1.54852	1.66785	1.3913	1.33287	1.58602	1.23579
ENSMUSG00000010277	6772.66	7196.45	7051.16	7188.41	6744.67	7256.8	7235.69	7189.98	6013.05	6363.98	6296.82	6591.66	6481.75	6721.58	7079.47	6411.47	0.142193	1.88196e-05	0.00141102	2610507B11Rik	11	78152578	78181449	+	8798	protein_coding	RIKEN cDNA 2610507B11 gene [Source:MGI Symbol;Acc:MGI:1919753]	-	5111	6892	5661	7811	7213	4875	6407	9184	5001	7452	5229	9032	8866	9381	34.5366	36.6977	35.9568	36.6567	34.3939	37.0054	36.8977
ENSMUSG00000027221	4103.88	3479.19	3588.48	3533	3836.6	3978.96	3714.4	3711.64	4799.86	4088.08	4084.68	4380.33	4257.08	4438.06	3743.27	4341.35	-0.214252	1.91133e-05	0.00142735	Chst1	2	92430052	92445595	+	2680	protein_coding	carbohydrate sulfotransferase 1 [Source:MGI Symbol;Acc:MGI:1924219]	-	3097	3332	2881	3839	4103	2673	3289	4741	3992	4787	3392	6002	5823	6194	68.7011	58.2435	60.0731	59.1444	64.2267	66.6099	62.1811
ENSMUSG00000013584	162.989	175.421	232.921	185.899	158.027	229.24	211.187	237.996	120.237	149.449	111.992	151.801	161.569	140.436	199.21	139.247	0.50515	1.92838e-05	0.00143439	Aldh1a2	9	71123071	71203525	+	2264	protein_coding	aldehyde dehydrogenase family 1, subfamily A2 [Source:MGI Symbol;Acc:MGI:107928]	-	123	168	187	202	169	154	187	304	100	175	93	208	221	196	3.22988	3.47624	4.61569	3.68388	3.13155	4.54275	4.18499
ENSMUSG00000038084	3655.99	3782	3761.61	3646.2	3608.44	3636.59	3784.42	4018.53	3347.4	3408.3	3411.53	3430.12	3435.34	3422.77	3736.72	3409.24	0.132819	1.99557e-05	0.00147853	Opa1	16	29398152	29473702	+	7875	protein_coding	OPA1, mitochondrial dynamin like GTPase [Source:MGI Symbol;Acc:MGI:1921393]	-	2759	3622	3020	3962	3859	2443	3351	5133	2784	3991	2833	4700	4699	4777	20.8285	21.5464	21.4303	20.7728	20.5576	20.718	21.5602
ENSMUSG00000022797	2055.25	2494.53	2416.4	2343.99	2302.15	2249.23	2183.02	2556.89	2846.01	2686.67	2762.46	2876.92	3097.58	2440.43	2325.18	2785.01	-0.259403	2.02878e-05	0.00149724	Tfrc	16	32427738	32451612	+	6185	protein_coding	transferrin receptor [Source:MGI Symbol;Acc:MGI:98822]	-	1551	2389	1940	2547	2462	1511	1933	3266	2367	3146	2294	3942	4237	3406	14.9083	18.0948	17.528	17.0028	16.6993	16.3155	15.8351
ENSMUSG00000032308	506.194	541.926	457.123	474.871	501.198	602.872	536.437	580.897	644.47	626.833	569.591	661.21	724.5	652.024	525.19	646.438	-0.303055	2.08487e-05	0.00153263	Ulk3	9	57496735	57503516	+	4157	protein_coding	unc-51-like kinase 3 [Source:MGI Symbol;Acc:MGI:1918992]	-	382	519	367	516	536	405	475	742	536	734	473	906	991	910	5.46312	5.84877	4.93352	5.12507	5.40921	6.50653	5.78952
ENSMUSG00000038400	1231.03	1307.31	1159.62	1232.27	1237.1	1220.63	1092.07	1104.64	1332.23	1427.88	1360.76	1414.38	1377.35	1339.16	1198.08	1375.29	-0.200332	2.0957e-05	0.00153459	Pmepa1	2	173066251	173118326	-	4913	protein_coding	prostate transmembrane protein, androgen induced 1 [Source:MGI Symbol;Acc:MGI:1929600]	-	929	1252	931	1339	1323	820	967	1411	1108	1672	1130	1938	1884	1869	11.2416	11.9381	10.5895	11.2529	11.297	11.1466	9.97261
ENSMUSG00000056962	612.203	556.545	545.558	521.806	560.108	547.795	579.352	525.313	638.458	632.811	646.661	648.073	613.376	701.463	556.085	646.807	-0.221927	2.14519e-05	0.00156474	Jmjd6	11	116728258	116734275	-	4698	protein_coding	jumonji domain containing 6 [Source:MGI Symbol;Acc:MGI:1858910]	-	462	533	438	567	599	368	513	671	531	741	537	888	839	979	5.84637	5.31485	5.20994	4.98311	5.34888	5.2313	5.53265
ENSMUSG00000044712	217.319	200.481	185.59	180.377	178.599	209.889	241.679	240.344	253.7	248.513	232.413	294.114	334.103	305.233	206.785	278.013	-0.433887	2.22034e-05	0.00161067	Slc38a6	12	73333553	73400823	+	7783	protein_coding	solute carrier family 38, member 6 [Source:MGI Symbol;Acc:MGI:3648156]	-	164	192	149	196	191	141	214	307	211	291	193	403	457	426	1.25272	1.15566	1.06982	1.03977	1.02952	1.20989	1.39314
ENSMUSG00000015165	4477.56	4899.26	5052.02	4889.52	5050.32	4741.11	4972.49	4828.02	5375.8	5590.26	5161.24	5215.97	5564.98	5478.44	4863.79	5397.78	-0.15022	2.22527e-05	0.00161067	Hnrnpl	7	28507966	28521691	+	5953	protein_coding	heterogeneous nuclear ribonucleoprotein L [Source:MGI Symbol;Acc:MGI:104816]	-	3379	4692	4056	5313	5401	3185	4403	6167	4471	6546	4286	7147	7612	7646	33.745	36.9232	38.0744	36.8497	38.0616	35.7312	37.475
ENSMUSG00000019039	1370.17	1148.59	1208.2	1120.92	1261.41	1248.91	1203.88	1121.87	1492.14	1310.03	1316.2	1506.33	1442.42	1489.62	1210.49	1426.12	-0.239375	2.2504e-05	0.00162262	Dalrd3	9	108447085	108449973	+	2458	protein_coding	DALR anticodon binding domain containing 3 [Source:MGI Symbol;Acc:MGI:1915039]	-	1034	1100	970	1218	1349	839	1066	1433	1241	1534	1093	2064	1973	2079	25.009	20.9647	22.0527	20.4595	23.0239	22.7958	21.9738
ENSMUSG00000102918	1025.64	1066.1	1021.37	1131.04	1143.59	946.733	1081.91	935.542	807.992	954.768	882.686	866.287	891.186	885.607	1043.99	881.421	0.244045	2.31293e-05	0.00166134	Pcdhgc3	18	37939417	37974926	+	5499	protein_coding	protocadherin gamma subfamily C, 3 [Source:MGI Symbol;Acc:MGI:1935201]	-	774	1021	820	1229	1223	636	958	1195	672	1118	733	1187	1219	1236	8.36786	8.69799	8.333	9.2278	9.33022	7.7241	8.82695
ENSMUSG00000085007	324.653	324.738	292.708	300.016	263.69	354.281	336.544	383.612	406.401	371.488	382.939	442.996	406.48	462.149	322.53	412.076	-0.356412	2.39919e-05	0.00171674	Smim43	3	36569206	36586533	-	5992	protein_coding	small integral membrane protein 43 [Source:MGI Symbol;Acc:MGI:3650339]	-	245	311	235	326	282	238	298	490	338	435	318	607	556	645	2.43081	2.43145	2.19163	2.24634	1.97436	2.65265	2.51984
ENSMUSG00000105594	251.772	227.63	236.658	291.733	273.976	261.989	255.231	278.706	298.188	319.395	334.77	345.931	335.565	295.919	259.712	321.628	-0.304743	2.43847e-05	0.00173824	Gm43398	5	143381258	143383999	+	2742	TEC	predicted gene 43398 [Source:MGI Symbol;Acc:MGI:5663535]	-	190	218	190	317	293	176	226	356	248	374	278	474	459	413	4.11949	3.72448	3.8722	4.77334	4.4828	4.28667	4.17609
ENSMUSG00000115220	99.3836	79.3572	79.7163	74.5437	82.2863	98.2459	89.2179	89.2484	117.832	105.896	115.604	135.745	125.746	103.177	86.4999	117.333	-0.450647	2.49588e-05	0.00177245	Gm49768	14	119220406	119221172	-	673	lncRNA	predicted gene, 49768 [Source:MGI Symbol;Acc:MGI:6215279]	-	75	76	64	81	88	66	79	114	98	124	96	186	172	144	6.62527	5.29024	5.31418	4.96936	5.4855	6.54943	5.94759
ENSMUSG00000001260	715.562	867.709	899.3	800.655	755.538	823.181	776.986	807.933	625.232	705.401	726.139	645.154	714.265	650.591	805.858	677.797	0.249655	2.57122e-05	0.00181718	Gabrg1	5	70908390	70999960	-	7869	protein_coding	gamma-aminobutyric acid (GABA) A receptor, subunit gamma 1 [Source:MGI Symbol;Acc:MGI:103156]	-	540	831	722	870	808	553	688	1032	520	826	603	884	977	908	4.07973	4.94719	5.1273	4.56489	4.30765	4.69332	4.42994
ENSMUSG00000015474	365.731	275.662	277.761	296.334	302.963	346.838	364.777	328.027	412.413	385.152	374.509	414.533	410.867	380.467	319.762	396.324	-0.314203	2.57818e-05	0.00181718	Ppt2	17	34835636	34847484	-	2614	protein_coding	palmitoyl-protein thioesterase 2 [Source:MGI Symbol;Acc:MGI:1860075]	-	276	264	223	322	324	233	323	419	343	451	311	568	562	531	6.27713	4.73124	4.76728	5.08605	5.19982	5.95285	6.26075
ENSMUSG00000086719	21.2018	18.7951	7.4734	11.9638	8.41564	17.8629	20.3281	18.7891	26.4521	31.5979	26.4926	35.7608	27.0499	31.5264	15.6037	29.8133	-0.955024	2.61443e-05	0.00182948	Gm16275	17	23990815	23996737	+	712	lncRNA	predicted gene 16275 [Source:MGI Symbol;Acc:MGI:3826597]	-	16	18	6	13	9	12	18	24	22	37	22	49	37	44	1.33597	1.18432	0.470915	0.753865	0.530288	1.12558	1.28092
ENSMUSG00000050900	50.3543	16.7068	32.3847	45.0944	57.9744	26.7943	20.3281	41.4927	27.6545	8.53996	13.2463	13.1366	18.277	11.4642	36.3912	15.3864	1.27281	2.62056e-05	0.00182948	Gm7327	X	60828987	60829638	+	652	processed_pseudogene	predicted gene 7327 [Source:MGI Symbol;Acc:MGI:3646274]	-	38	16	26	49	62	18	18	53	23	10	11	18	25	16	3.46492	1.14961	2.22842	3.10298	3.98927	1.84374	1.39879
ENSMUSG00000023170	482.342	480.32	508.191	469.349	484.367	500.161	451.736	449.373	563.911	576.448	558.754	555.387	521.26	545.264	478.23	553.504	-0.212699	2.62479e-05	0.00182948	Gps2	11	69804714	69807417	+	1604	protein_coding	G protein pathway suppressor 2 [Source:MGI Symbol;Acc:MGI:1891751]	-	364	460	408	510	518	336	400	574	469	675	464	761	713	761	13.4913	13.4348	14.2144	13.1279	13.548	13.9897	12.6353
ENSMUSG00000066324	3589.73	3705.77	3698.09	3668.29	3535.51	3795.86	3746.02	3900.31	3167.04	3393.78	3146.6	3500.18	3460.93	3290.21	3704.95	3326.46	0.154126	2.68575e-05	0.00186506	Bpnt2	4	4762484	4793355	-	6543	protein_coding	3'(2'), 5'-bisphosphate nucleotidase 2 [Source:MGI Symbol;Acc:MGI:1915720]	-	2709	3549	2969	3986	3781	2550	3317	4982	2634	3974	2613	4796	4734	4592	24.6144	25.4101	25.3574	25.153	24.2426	26.0278	25.6861
ENSMUSG00000041624	109.984	135.743	137.012	146.327	120.624	128.017	158.108	223.121	55.309	76.8597	81.8863	84.6582	117.704	109.626	144.867	87.6738	0.719122	2.79613e-05	0.00193457	Gucy1a2	9	3532778	3894736	+	6650	protein_coding	guanylate cyclase 1, soluble, alpha 2 [Source:MGI Symbol;Acc:MGI:2660877]	-	83	130	110	159	129	86	140	285	46	90	68	116	161	153	0.742017	0.915796	0.924363	0.987201	0.813799	0.863677	1.06668
ENSMUSG00000045795	352.48	465.702	434.703	399.407	478.757	462.946	423.503	421.19	533.852	528.624	490.114	536.412	540.999	492.959	429.836	520.493	-0.276149	2.88011e-05	0.00198538	Whamm	7	81221014	81246584	+	3176	protein_coding	WAS protein homolog associated with actin, golgi membranes and microtubules [Source:MGI Symbol;Acc:MGI:2142282]	-	266	446	349	434	512	311	375	538	444	619	407	735	740	688	4.97919	6.57857	6.14068	5.64208	6.76298	6.53965	5.98246
ENSMUSG00000018707	13569.2	15203.2	15091.3	15140.7	16108.5	16292.4	16027.6	15955.1	11651	12336.8	12214.3	13589.1	13780.1	14614.7	15423.5	13031	0.242936	2.90638e-05	0.00199617	Dync1h1	12	110567886	110633379	+	15658	protein_coding	dynein cytoplasmic 1 heavy chain 1 [Source:MGI Symbol;Acc:MGI:103147]	-	10240	14560	12116	16452	17227	10945	14192	20380	9690	14446	10143	18620	18849	20397	38.8795	43.5614	43.2409	43.3823	46.1554	46.6825	45.9237
ENSMUSG00000051391	27102.6	26966.8	28071.3	26910.3	29368.7	26203.4	26502.2	25412.3	29321	31390.3	30429.2	28710.8	29940.6	30853.6	27067.2	30107.6	-0.153588	2.96147e-05	0.00202662	Ywhag	5	135937263	135963470	-	5500	protein_coding	tyrosine 3-monooxygenase/tryptophan 5-monooxygenase activation protein, gamma polypeptide [Source:MGI Symbol;Acc:MGI:108109]	-	20453	25826	22537	29241	31408	17603	23467	32460	24386	36757	25269	39340	40954	43061	221.081	219.974	228.984	219.513	239.567	213.746	216.184
ENSMUSG00000046056	80.832	108.594	109.61	92.9496	94.4422	120.574	97.1233	112.735	138.273	122.975	145.709	130.636	135.981	139.719	102.108	135.549	-0.406269	2.99554e-05	0.0020425	Sbsn	7	30450896	30455559	+	3625	protein_coding	suprabasin [Source:MGI Symbol;Acc:MGI:2446326]	-	61	104	88	101	101	81	86	144	115	144	121	179	186	195	1.00041	1.34401	1.35658	1.15039	1.16886	1.49228	1.20204
ENSMUSG00000028005	3856.08	4141.19	4360.73	4230.59	4175.09	3830.1	4142.42	4197.02	3673.24	3893.37	3778.81	3479.74	3558.89	3654.2	4116.65	3673.04	0.165792	3.04814e-05	0.00207086	Gucy1b1	3	81939313	81981996	-	3927	protein_coding	guanylate cyclase 1, soluble, beta 1 [Source:MGI Symbol;Acc:MGI:1860604]	-	2910	3966	3501	4597	4465	2573	3668	5361	3055	4559	3138	4768	4868	5100	44.0544	47.3117	49.8199	48.333	47.699	43.7576	47.3258
ENSMUSG00000031871	243.821	278.794	281.498	260.443	284.262	266.455	303.793	317.85	300.592	363.802	319.116	367.095	376.506	353.24	279.614	346.725	-0.312537	3.0633e-05	0.00207368	Cdh5	8	104828257	104871143	+	4203	protein_coding	cadherin 5 [Source:MGI Symbol;Acc:MGI:105057]	-	184	267	226	283	304	179	269	406	250	426	265	503	515	493	2.60265	2.97597	3.00483	2.78008	3.03433	2.84425	3.24281
ENSMUSG00000033174	4994.35	4746.81	4657.18	4876.63	4738.94	4601.18	4642.72	4471.81	4353.78	4100.04	4390.55	4200.07	4100.62	4450.24	4716.2	4265.88	0.145069	3.10299e-05	0.00208585	Mgll	6	88701394	88805342	+	5077	protein_coding	monoglyceride lipase [Source:MGI Symbol;Acc:MGI:1346042]	-	3769	4546	3739	5299	5068	3091	4111	5712	3621	4801	3646	5755	5609	6211	44.1343	41.9468	41.1547	43.094	41.8773	40.6599	41.027
ENSMUSG00000046402	325.978	306.987	373.67	369.958	331.015	290.272	283.465	302.975	246.486	264.739	296.236	199.969	231.021	254.361	323.04	248.802	0.383921	3.13498e-05	0.00208585	Rbp1	9	98305014	98328628	+	2652	protein_coding	retinol binding protein 1, cellular [Source:MGI Symbol;Acc:MGI:97876]	-	246	294	300	402	354	195	251	387	205	310	246	274	316	355	5.51466	5.19339	6.32148	6.25868	5.59988	4.91061	4.79545
ENSMUSG00000042662	1269.46	1180.96	1195.74	1199.14	1221.2	1226.58	1188.07	1114.04	1370.7	1288.68	1264.42	1377.16	1399.29	1450.93	1199.4	1358.53	-0.183642	3.1368e-05	0.00208585	Dusp15	2	152782917	152793618	-	4391	protein_coding	dual specificity phosphatase-like 15 [Source:MGI Symbol;Acc:MGI:1934928]	-	958	1131	960	1303	1306	824	1052	1423	1140	1509	1050	1887	1914	2025	12.9706	12.0664	12.2174	12.2521	12.4775	12.5325	12.139
ENSMUSG00000032842	378.983	409.316	376.161	383.762	434.808	440.618	446.09	416.493	449.686	513.252	444.354	519.626	494.941	538.816	410.779	493.446	-0.270378	3.14748e-05	0.00208585	Abcc10	17	46614147	46639278	-	6856	protein_coding	ATP-binding cassette, sub-family C (CFTR/MRP), member 10 [Source:MGI Symbol;Acc:MGI:2386976]	-	286	392	302	417	465	296	395	532	374	601	369	712	677	752	2.48001	2.6785	2.46154	2.51128	2.84532	2.88334	2.91914
ENSMUSG00000062729	555.223	555.501	549.295	549.415	589.095	601.384	559.024	537.839	658.899	638.789	653.886	703.539	652.123	596.853	562.097	650.681	-0.212587	3.15586e-05	0.00208585	Ppox	1	171103563	171108760	-	4516	protein_coding	protoporphyrinogen oxidase [Source:MGI Symbol;Acc:MGI:104968]	-	419	532	441	597	630	404	495	687	548	748	543	964	892	833	5.51591	5.51867	5.45703	5.45821	5.85242	5.9745	5.55367
ENSMUSG00000020777	4742.58	4733.24	4893.83	4924.49	4901.64	4821.49	4736.45	4706.68	4560.59	4339.16	4437.51	4494.18	4366.74	4579.22	4807.55	4462.9	0.107481	3.15834e-05	0.00208585	Acox1	11	116062714	116089871	-	5082	protein_coding	acyl-Coenzyme A oxidase 1, palmitoyl [Source:MGI Symbol;Acc:MGI:1330812]	-	3579	4533	3929	5351	5242	3239	4194	6012	3793	5081	3685	6158	5973	6391	41.8682	41.7857	43.2035	43.4741	43.2724	42.5648	41.8141
ENSMUSG00000023044	651.956	689.155	635.239	653.408	673.251	677.301	684.38	682.672	711.803	762.619	750.223	806.442	742.777	787.445	668.42	760.218	-0.188124	3.15887e-05	0.00208585	Csad	15	102085434	102113159	-	3831	protein_coding	cysteine sulfinic acid decarboxylase [Source:MGI Symbol;Acc:MGI:2180098]	-	492	660	510	710	720	455	606	872	592	893	623	1105	1016	1099	7.63502	8.07065	7.43925	7.65203	7.88441	7.93184	8.01474
ENSMUSG00000113557	1.32511	0	1.24557	0	0.935071	0	1.12934	0.782881	6.01185	6.83197	0	8.75774	7.31079	10.7477	0.677247	6.61	-3.3432	3.19355e-05	1	Gm47657	13	20688965	20690768	+	1804	TEC	predicted gene, 47657 [Source:MGI Symbol;Acc:MGI:6096742]	-	1	0	1	0	1	0	1	1	5	8	0	12	10	15	0.032955	0	0.0309767	0	0.0232548	0	0.0280862
ENSMUSG00000032556	486.317	334.136	381.144	371.798	366.548	360.235	351.225	358.559	270.533	275.841	331.158	272.95	280.735	328.878	376.245	293.349	0.356954	3.34806e-05	0.00220305	Bfsp2	9	103302123	103357619	-	1698	protein_coding	beaded filament structural protein 2, phakinin [Source:MGI Symbol;Acc:MGI:1333828]	-	367	320	306	404	392	242	311	458	225	323	275	374	384	459	12.8495	8.82855	10.0706	9.82367	9.68495	9.51814	9.28008
ENSMUSG00000020888	549.922	541.926	458.369	512.603	545.147	507.604	510.462	485.386	620.423	531.186	618.964	672.887	630.19	610.467	513.927	614.019	-0.257387	3.3967e-05	0.00222727	Dvl2	11	69891421	69903127	+	6298	protein_coding	dishevelled segment polarity protein 2 [Source:MGI Symbol;Acc:MGI:106613]	-	415	519	368	557	583	341	452	620	516	622	514	922	862	852	3.91744	3.86048	3.26525	3.6516	3.88342	3.61598	3.63634
ENSMUSG00000053465	159.014	237.027	247.868	198.783	240.313	203.935	264.266	277.923	135.868	157.135	119.217	146.692	176.921	202.056	228.641	156.315	0.543642	3.48232e-05	0.00227548	Hs6st3	14	119375753	120107227	+	1708	protein_coding	heparan sulfate 6-O-sulfotransferase 3 [Source:MGI Symbol;Acc:MGI:1354960]	-	120	227	199	216	257	137	234	355	113	184	99	201	242	282	4.17687	6.22608	6.51083	5.22151	6.3124	5.35682	6.94156
ENSMUSG00000029998	2660.83	2749.31	2707.86	2908.13	2937.06	2838.71	2774.79	2740.87	2467.26	2559.43	2568.58	2588.64	2551.47	2346.57	2789.69	2513.66	0.151061	3.51968e-05	0.00229193	Pcyox1	6	86362988	86374136	-	4932	protein_coding	prenylcysteine oxidase 1 [Source:MGI Symbol;Acc:MGI:1914131]	-	2008	2633	2174	3160	3141	1907	2457	3501	2052	2997	2133	3547	3490	3275	24.2046	25.0095	24.6325	26.4542	26.7174	25.8227	25.2413
ENSMUSG00000043991	1517.26	1456.62	1477.24	1506.52	1329.67	1601.71	1670.29	1854.64	1147.06	1232.32	1110.28	1191.78	1423.41	1354.2	1551.74	1243.18	0.318446	3.55615e-05	0.0023077	Pura	18	36414150	36425588	+	5957	protein_coding	purine rich element binding protein A [Source:MGI Symbol;Acc:MGI:103079]	-	1145	1395	1186	1637	1422	1076	1479	2369	954	1443	922	1633	1947	1890	11.4271	10.9704	11.1257	11.3462	10.0143	12.0631	12.5797
ENSMUSG00000055447	3602.99	3541.84	3557.34	3862.47	3832.86	3609.79	3931.23	3908.14	4383.84	4527.89	4138.87	4008.86	4295.09	3986.66	3730.83	4223.54	-0.177852	3.58456e-05	0.00231814	Cd47	16	49620896	49735373	+	6276	protein_coding	CD47 antigen (Rh-related antigen, integrin-associated signal transducer) [Source:MGI Symbol;Acc:MGI:96617]	-	2719	3392	2856	4197	4099	2425	3481	4992	3646	5302	3437	5493	5875	5564	25.7563	25.3192	25.43	27.6113	27.3996	25.805	28.1028
ENSMUSG00000043843	2413.03	2571.8	2400.21	2597.99	2778.1	2279.01	2320.8	2275.83	2865.25	3106.84	3067.12	2822.91	2791.99	2651.8	2454.6	2884.32	-0.231474	3.62359e-05	0.00233535	Tmem145	7	25005531	25015620	+	2873	protein_coding	transmembrane protein 145 [Source:MGI Symbol;Acc:MGI:3607779]	-	1821	2463	1927	2823	2971	1531	2055	2907	2383	3638	2547	3868	3819	3701	37.6818	40.1611	37.4815	40.57	43.3826	35.5889	36.2414
ENSMUSG00000028383	966.008	954.375	951.613	961.706	881.772	905.053	980.268	901.096	756.291	891.572	814.046	850.961	797.608	771.681	937.736	813.693	0.202575	3.68108e-05	0.00236431	Hsdl2	4	59581563	59618689	+	2795	protein_coding	hydroxysteroid dehydrogenase like 2 [Source:MGI Symbol;Acc:MGI:1919729]	-	729	914	764	1045	943	608	868	1151	629	1044	676	1166	1091	1077	15.5061	15.3194	15.2751	15.4371	14.154	14.5277	15.735
ENSMUSG00000075590	3548.66	3494.85	3534.92	3574.42	3645.84	3542.81	3681.65	3688.93	3786.26	3796.87	3847.45	4313.19	4183.97	4050.43	3589.01	3996.36	-0.155973	3.72647e-05	0.00236761	Nrbp2	15	75957367	75963476	-	3894	protein_coding	nuclear receptor binding protein 2 [Source:MGI Symbol;Acc:MGI:2385017]	-	2678	3347	2838	3884	3899	2380	3260	4712	3149	4446	3195	5910	5723	5653	40.8858	40.2658	40.7275	41.1826	42.0055	40.8184	42.4181
ENSMUSG00000012535	1293.31	1406.5	1528.31	1466.03	1363.33	1445.41	1410.55	1496.08	1187.94	1304.05	1319.81	1228.27	1257.46	1232.4	1426.19	1254.99	0.185471	3.72975e-05	0.00236761	Tnpo3	6	29540826	29609886	-	13100	protein_coding	transportin 3 [Source:MGI Symbol;Acc:MGI:1196412]	-	976	1347	1227	1593	1458	971	1249	1911	988	1527	1096	1683	1720	1720	4.42931	4.81696	5.23413	5.02082	4.66912	4.9502	4.83081
ENSMUSG00000021557	3728.87	4077.5	4077.99	4201.14	4077.85	4071.25	4366.03	4368.47	3571.04	3725.13	3487.39	3799.4	3700.72	3760.96	4121.14	3674.11	0.165528	3.73157e-05	0.00236761	Agtpbp1	13	59593556	59733041	-	21824	protein_coding	ATP/GTP binding protein 1 [Source:MGI Symbol;Acc:MGI:2159437]	-	2814	3905	3274	4565	4361	2735	3866	5580	2970	4362	2896	5206	5062	5249	7.66562	8.38231	8.38331	8.63648	8.38302	8.36946	8.97546
ENSMUSG00000024193	417.411	446.906	379.898	413.212	415.172	489.741	378.329	382.829	484.555	493.61	447.966	538.601	513.949	524.485	415.437	500.528	-0.277212	3.73655e-05	0.00236761	Phf1	17	27152026	27156882	+	3486	protein_coding	PHD finger protein 1 [Source:MGI Symbol;Acc:MGI:98647]	-	315	428	305	449	444	329	335	489	403	578	372	738	703	732	5.37206	5.75166	4.88927	5.31801	5.34324	6.30294	4.86908
ENSMUSG00000015468	198.767	207.791	208.01	193.262	250.599	247.103	298.146	238.779	274.14	286.089	257.701	338.633	421.102	411.277	230.307	331.49	-0.530993	3.78482e-05	0.00239015	Notch4	17	34783242	34807477	+	8061	protein_coding	notch 4 [Source:MGI Symbol;Acc:MGI:107471]	-	150	199	167	210	268	166	264	305	228	335	214	464	576	574	1.10627	1.15649	1.15771	1.07562	1.39474	1.37529	1.65937
ENSMUSG00000078552	116.61	99.1965	119.574	81.9061	86.0266	135.46	151.332	146.399	156.308	163.967	170.998	152.531	190.081	203.489	117.063	172.896	-0.56948	3.79834e-05	0.00239067	Dcdc2b	4	129502124	129508050	-	1371	protein_coding	doublecortin domain containing 2b [Source:MGI Symbol;Acc:MGI:2686212]	-	88	95	96	89	92	91	134	187	130	192	142	209	260	284	3.81595	3.24611	3.91296	2.6803	2.81514	4.4328	4.95218
ENSMUSG00000096768	80.832	105.462	186.835	112.276	259.95	196.492	173.918	123.695	305.402	238.265	423.882	248.136	998.655	389.782	154.932	434.02	-1.48692	3.87576e-05	0.00243127	Gm47283	Y	90796007	90827734	+	4501	lncRNA	predicted gene, 47283 [Source:MGI Symbol;Acc:MGI:6096131]	-	61	101	150	122	278	132	154	158	254	279	352	340	1366	544	0.805709	1.05121	1.86232	1.11913	2.5911	1.95857	1.73357
ENSMUSG00000037827	316.702	301.766	265.306	315.66	304.833	325.998	310.569	317.067	253.7	245.951	261.314	253.245	253.685	270.124	307.238	256.336	0.261562	3.92184e-05	0.00244796	Gm5884	6	128621876	128623354	+	1479	processed_pseudogene	predicted pseudogene 5884 [Source:MGI Symbol;Acc:MGI:3644646]	-	239	289	213	343	326	219	275	405	211	288	217	347	347	377	9.60698	9.15391	8.0479	9.57538	9.24695	9.88896	9.42093
ENSMUSG00000044667	5072.54	5473.56	5695.98	5865.03	5571.16	5266.57	5835.3	5781.57	5167.79	5030.04	4875.85	4735.75	4885.07	5097.25	5570.21	4965.29	0.166744	3.93649e-05	0.00244796	Plppr4	3	117112788	117154525	-	7144	protein_coding	phospholipid phosphatase related 4 [Source:MGI Symbol;Acc:MGI:106530]	-	3828	5242	4573	6373	5958	3538	5167	7385	4298	5890	4049	6489	6682	7114	31.8558	34.3742	35.771	36.8326	34.9871	33.0743	36.646
ENSMUSG00000028391	100.709	122.168	137.012	95.7105	126.235	92.2916	99.382	109.603	72.1422	72.5897	97.541	79.5495	76.0323	80.9656	110.389	79.8034	0.477226	3.94139e-05	0.00244796	Wdr31	4	62366890	62389133	-	4738	protein_coding	WD repeat domain 31 [Source:MGI Symbol;Acc:MGI:1918604]	-	76	117	110	104	135	62	88	140	60	85	81	109	104	113	0.953621	1.15683	1.29739	0.906293	1.19533	0.873919	0.941059
ENSMUSG00000112433	22.5269	30.281	23.6658	23.9276	22.4417	37.2143	44.0443	31.3152	48.0948	38.4298	54.1895	43.0589	50.4445	59.4703	29.4271	48.948	-0.740822	3.95859e-05	0.00245055	Gm30122	10	78084714	78099973	-	1821	lncRNA	predicted gene, 30122 [Source:MGI Symbol;Acc:MGI:5589281]	-	17	29	19	26	24	25	39	40	40	45	45	59	69	83	0.555004	0.746045	0.583062	0.589513	0.552905	0.916863	1.08513
ENSMUSG00000029461	8186.55	8906.8	8417.54	9053.84	8599.85	8215.44	8841.61	8821.5	7536.45	7949.85	7941.77	7681.27	7966.57	8082.23	8630.39	7859.69	0.135305	4.00734e-05	0.00247055	Fam168a	7	100355842	100490863	+	7252	protein_coding	family with sequence similarity 168, member A [Source:MGI Symbol;Acc:MGI:2442372]	-	6178	8530	6758	9838	9197	5519	7829	11268	6268	9309	6595	10525	10897	11280	50.6463	55.1021	52.0753	56.0118	53.2031	50.825	54.6988
ENSMUSG00000039952	3959.44	4543.2	4503.97	4379.67	4499.56	3815.21	4347.96	4176.67	3500.1	3974.5	3736.66	3395.09	3719.73	3831.18	4278.21	3692.88	0.212675	4.01715e-05	0.00247055	Dag1	9	108081833	108141157	-	6357	protein_coding	dystroglycan 1 [Source:MGI Symbol;Acc:MGI:101864]	-	2988	4351	3616	4759	4812	2563	3850	5335	2911	4654	3103	4652	5088	5347	27.9438	32.0637	31.7869	30.9096	31.7557	26.9259	30.6858
ENSMUSG00000024976	1187.3	1206.02	1229.37	1279.21	1237.1	1098.57	1303.26	1176.67	1030.43	1127.28	1119.92	1043.63	1048.37	1043.24	1214.69	1068.81	0.187029	4.05208e-05	0.00248391	Shoc2	19	53932737	54021564	+	5579	protein_coding	Shoc2, leucine rich repeat scaffold protein [Source:MGI Symbol;Acc:MGI:1927197]	-	896	1155	987	1390	1323	738	1154	1503	857	1320	930	1430	1434	1456	9.54793	9.69846	9.88626	10.287	9.94838	8.83435	10.4804
ENSMUSG00000107810	94.0831	100.241	97.1542	118.718	100.988	136.949	144.556	137.787	57.7137	74.2977	48.1684	89.0371	79.6877	96.0124	116.309	74.1528	0.6297	4.15357e-05	0.00253786	Gm18609	6	128162240	128165840	+	3601	processed_pseudogene	predicted gene, 18609 [Source:MGI Symbol;Acc:MGI:5010794]	-	71	96	78	129	108	92	128	176	48	87	40	122	109	134	1.17218	1.24889	1.21044	1.4791	1.2582	1.70624	1.80101
ENSMUSG00000023883	1028.29	1054.62	926.702	1019.68	965.929	1039.02	1101.11	1020.09	1230.02	1129.84	1098.24	1176.46	1149.26	1170.78	1019.43	1159.1	-0.185464	4.16827e-05	0.0025386	Phf10	17	15165271	15181535	-	4914	protein_coding	PHD finger protein 10 [Source:MGI Symbol;Acc:MGI:1919307]	-	776	1010	744	1108	1033	698	975	1303	1023	1323	912	1612	1572	1634	9.38823	9.6286	8.46075	9.30968	8.81889	9.48625	10.0531
ENSMUSG00000048264	1955.87	2186.5	2304.3	2205.02	2107.65	2122.71	2271.1	2246.87	1869.68	1958.21	1841.24	1845.69	2000.96	2008.38	2175	1920.7	0.178981	4.18924e-05	0.00254314	Dip2c	13	9326564	9718964	+	8235	protein_coding	disco interacting protein 2 homolog C [Source:MGI Symbol;Acc:MGI:1920179]	-	1476	2094	1850	2396	2254	1426	2011	2870	1555	2293	1529	2529	2737	2803	10.6557	11.9121	12.5539	12.0131	11.4826	11.5646	12.3731
ENSMUSG00000032295	1310.54	1433.65	1319.06	1281.05	1338.09	1281.66	1402.64	1396.66	1433.22	1492.79	1496.83	1566.18	1504.56	1549.81	1345.42	1507.23	-0.164074	4.32505e-05	0.00261714	Man2c1	9	57037974	57050006	+	7052	protein_coding	mannosidase, alpha, class 2C, member 1 [Source:MGI Symbol;Acc:MGI:1920994]	-	989	1373	1059	1392	1431	861	1242	1784	1192	1748	1243	2146	2058	2163	8.33761	9.12085	8.3918	8.14999	8.51287	8.1539	8.92357
ENSMUSG00000103144	102.034	123.213	103.382	121.479	96.3124	104.2	126.486	104.123	58.9161	96.5016	61.4147	77.3601	86.9985	82.3987	110.154	77.2649	0.493129	4.45627e-05	0.0026879	Pcdhga1	18	37794846	37974926	+	5366	protein_coding	protocadherin gamma subfamily A, 1 [Source:MGI Symbol;Acc:MGI:1935212]	-	77	118	83	132	103	70	112	133	49	113	51	106	119	115	0.853095	1.03017	0.864368	1.01567	0.805259	0.871208	1.05754
ENSMUSG00000055692	1784.93	1729.15	1847.18	1593.95	2034.72	1646.36	1513.32	1507.83	2214.77	2154.63	2159.15	1940.57	1929.32	2065.7	1707.18	2077.36	-0.282625	4.49561e-05	0.00270297	Tmem191c	16	17093941	17101093	+	2878	protein_coding	transmembrane protein 191C [Source:MGI Symbol;Acc:MGI:107238]	-	1347	1656	1483	1732	2176	1106	1340	1926	1842	2523	1793	2659	2639	2883	27.8249	26.9554	28.7953	24.8478	31.7188	25.6649	23.5908
ENSMUSG00000107585	504.868	478.232	523.138	479.473	504.939	425.732	417.856	421.19	675.732	587.549	602.105	539.331	547.579	528.068	469.428	580.061	-0.30119	4.65841e-05	0.00279193	3300002P13Rik	7	3470181	3471961	-	1092	lncRNA	RIKEN cDNA 3300002P13 gene [Source:MGI Symbol;Acc:MGI:1917480]	-	381	458	420	521	540	286	370	538	562	688	500	739	749	737	20.7424	19.6481	21.493	19.6991	20.7453	17.4911	17.1675
ENSMUSG00000085181	103.359	69.9597	83.453	80.0655	84.1564	77.4058	80.1832	75.9394	133.463	100.772	114.4	128.447	93.5782	108.91	81.8152	113.262	-0.467954	4.7352e-05	0.00282895	Gm12709	4	102824463	102846952	-	1912	lncRNA	predicted gene 12709 [Source:MGI Symbol;Acc:MGI:3651946]	-	78	67	67	87	90	52	71	97	111	118	95	176	128	152	2.42529	1.64159	1.95821	1.87872	1.97471	1.81631	1.88148
ENSMUSG00000032340	3160.4	3925.05	3975.85	3980.27	3943.2	3251.05	3532.58	3508.87	2829.18	3344.25	3248.96	2797.37	2911.89	3027.97	3659.66	3026.6	0.274723	4.76796e-05	0.0028395	Neo1	9	58781970	58943724	-	8716	protein_coding	neogenin [Source:MGI Symbol;Acc:MGI:1097159]	-	2385	3759	3192	4325	4217	2184	3128	4482	2353	3916	2698	3833	3983	4226	16.2678	20.2038	20.4652	20.488	20.2972	16.7344	18.1835
ENSMUSG00000085795	967.333	734.054	726.166	739.916	809.772	995.856	859.428	771.137	1127.82	894.988	1003.11	1102.02	1041.79	1061.15	825.458	1038.48	-0.333932	4.84539e-05	0.00287651	Zfp703	8	27467353	27471489	+	3392	protein_coding	zinc finger protein 703 [Source:MGI Symbol;Acc:MGI:2662729]	-	730	703	583	804	866	669	761	985	938	1048	833	1510	1425	1481	12.7945	9.70904	9.6047	9.78657	10.7105	13.1718	11.3673
ENSMUSG00000102357	3.97534	3.13252	0	0.920293	3.74029	0	0	2.34864	2.40474	14.5179	7.22526	8.75774	10.2351	9.31463	1.76464	8.74257	-2.27611	4.87109e-05	1	Gm38348	2	4221892	4224164	+	2273	lncRNA	predicted gene, 38348 [Source:MGI Symbol;Acc:MGI:5611576]	-	3	3	0	1	4	0	0	3	2	17	6	12	14	13	0.0784656	0.0618299	0	0.0181648	0.073826	0	0
ENSMUSG00000056050	2921.88	3205.61	3062.85	3120.71	3211.04	3148.33	3217.49	3171.45	2823.16	2846.37	2821.46	2788.61	2923.59	2973.52	3132.42	2862.79	0.129952	4.88578e-05	0.00289137	Mia3	1	183107682	183150894	-	7161	protein_coding	MIA SH3 domain ER export factor 3 [Source:MGI Symbol;Acc:MGI:2443183]	-	2205	3070	2459	3391	3434	2115	2849	4051	2348	3333	2343	3821	3999	4150	18.306	20.0836	19.1892	19.5517	20.1176	19.7247	20.158
ENSMUSG00000102494	2.65023	7.30922	6.22784	5.52176	2.80521	5.95429	5.6467	2.34864	18.0355	15.3719	12.0421	10.9472	11.6973	10.0311	4.80799	13.0209	-1.44702	4.99888e-05	0.00294903	Gm36988	2	4321290	4323697	+	2408	lncRNA	predicted gene, 36988 [Source:MGI Symbol;Acc:MGI:5610216]	-	2	7	5	6	3	4	5	3	15	18	10	15	16	14	0.0493777	0.136182	0.116034	0.102879	0.0522653	0.110937	0.105207
ENSMUSG00000024807	1543.76	1573.57	1400.02	1512.96	1683.13	1466.25	1503.15	1472.6	1632.82	1660.17	1725.63	1739.87	1804.3	1834.98	1519.43	1732.96	-0.190132	5.04234e-05	0.00296537	Syvn1	19	6096606	6103742	+	4859	protein_coding	synovial apoptosis inhibitor 1, synoviolin [Source:MGI Symbol;Acc:MGI:1921376]	-	1165	1507	1124	1644	1800	985	1331	1881	1358	1944	1433	2384	2468	2561	14.254	14.5293	12.9268	13.9696	15.5408	13.5383	13.8791
ENSMUSG00000038828	1404.62	1420.08	1570.66	1409.89	1520.43	1302.5	1476.05	1435.02	1609.97	1615.76	1642.54	1611.43	1582.79	1716.04	1442.41	1629.76	-0.175218	5.15356e-05	0.00301375	Tmem214	5	31025356	31036524	+	7580	protein_coding	transmembrane protein 214 [Source:MGI Symbol;Acc:MGI:1916046]	-	1060	1360	1261	1532	1626	875	1307	1833	1339	1892	1364	2208	2165	2395	8.31369	8.40517	9.29645	8.34487	8.99912	7.70927	8.73646
ENSMUSG00000038732	39.7534	43.8553	36.1214	44.1741	51.4289	43.1686	42.9149	39.9269	69.7374	58.0718	46.9642	70.7918	73.1079	60.9034	42.668	63.2627	-0.573388	5.15663e-05	0.00301375	Mboat1	13	30320472	30430700	+	3659	protein_coding	membrane bound O-acyltransferase domain containing 1 [Source:MGI Symbol;Acc:MGI:2387184]	-	30	42	29	48	55	29	38	51	58	68	39	97	100	85	0.487434	0.53773	0.442901	0.541638	0.630593	0.52931	0.526199
ENSMUSG00000061207	693.035	599.356	657.659	653.408	685.407	561.192	587.257	588.726	815.207	750.663	739.385	698.43	710.609	752.336	628.255	744.438	-0.241979	5.27833e-05	0.00307532	Stk19	17	35042969	35055921	-	3155	protein_coding	serine/threonine kinase 19 [Source:MGI Symbol;Acc:MGI:1860085]	-	523	574	528	710	733	377	520	752	678	879	614	957	972	1050	9.85507	8.52294	9.35203	9.29157	9.74661	7.98025	8.3509
ENSMUSG00000021868	650.631	575.34	625.275	569.661	640.524	534.398	557.894	538.622	657.696	725.043	720.118	694.051	657.24	682.118	586.543	689.378	-0.233637	5.29961e-05	0.00307819	Ppif	14	25694578	25700892	+	5044	protein_coding	peptidylprolyl isomerase F (cyclophilin F) [Source:MGI Symbol;Acc:MGI:2145814]	-	491	551	502	619	685	359	494	688	547	849	598	951	899	952	5.78714	5.11745	5.5616	5.06694	5.69724	4.75328	4.96228
ENSMUSG00000000826	9031.98	9459.17	9077.69	9343.73	9776.17	9110.07	9323.84	9070.46	8242.24	8783.35	8690.78	8346.86	8584.34	8741.42	9274.14	8564.83	0.11491	5.34732e-05	0.00309224	Dnajc5	2	181162278	181196926	+	6953	protein_coding	DnaJ heat shock protein family (Hsp40) member C5 [Source:MGI Symbol;Acc:MGI:892995]	-	6816	9059	7288	10153	10455	6120	8256	11586	6855	10285	7217	11437	11742	12200	58.2794	61.0359	58.5743	60.291	63.0813	58.7833	60.1626
ENSMUSG00000106990	176.24	135.743	140.749	124.24	123.429	181.606	198.764	196.503	204.403	233.141	174.61	286.086	266.113	232.866	159.659	232.87	-0.553062	5.35666e-05	0.00309224	Gm42547	6	28211007	28214804	-	3798	TEC	predicted gene 42547 [Source:MGI Symbol;Acc:MGI:5662684]	-	133	130	113	135	132	122	176	251	170	273	145	392	364	325	2.08187	1.60349	1.66263	1.4676	1.45803	2.14526	2.34794
ENSMUSG00000047045	1097.19	1068.19	1043.79	1142.08	1117.41	972.039	1049.16	1021.66	904.182	997.468	969.389	918.104	886.799	925.731	1063.94	933.612	0.191012	5.44463e-05	0.00313084	Tmem164	X	141464402	141626490	+	6851	protein_coding	transmembrane protein 164 [Source:MGI Symbol;Acc:MGI:2148020]	-	828	1023	838	1241	1195	653	929	1305	752	1168	805	1258	1213	1292	7.18512	6.99518	6.83536	7.47908	7.3175	6.36552	6.87054
ENSMUSG00000030788	1726.62	1709.31	1779.92	1649.17	1531.65	1652.32	1744.83	1748.96	1564.28	1539.76	1495.63	1495.38	1518.45	1443.77	1692.85	1509.55	0.165744	5.47415e-05	0.00313084	Rnf141	7	110399639	110443664	-	10275	protein_coding	ring finger protein 141 [Source:MGI Symbol;Acc:MGI:1914400]	-	1303	1637	1429	1792	1638	1110	1545	2234	1301	1803	1242	2049	2077	2015	7.53911	7.46352	7.7718	7.20089	6.68776	7.21466	7.61861
ENSMUSG00000031386	2990.78	3334.05	3280.82	3467.66	3509.32	3072.42	3392.54	3302.97	2689.7	3019.73	2869.63	2828.75	3016.43	2984.26	3293.82	2901.42	0.183245	5.48479e-05	0.00313084	Hcfc1	X	72986398	73009963	-	8360	protein_coding	host cell factor C1 [Source:MGI Symbol;Acc:MGI:105942]	-	2257	3193	2634	3768	3753	2064	3004	4219	2237	3536	2383	3876	4126	4165	16.0503	17.8924	17.6068	18.6095	18.8331	16.4884	18.2063
ENSMUSG00000006369	306.101	333.092	396.09	394.806	394.6	419.778	414.468	414.144	248.891	306.585	275.764	318.928	348.725	294.486	384.135	298.896	0.356463	5.49008e-05	0.00313084	Fbln1	15	85090150	85170736	+	4368	protein_coding	fibulin 1 [Source:MGI Symbol;Acc:MGI:95487]	-	231	319	318	429	422	282	367	529	207	359	229	437	477	411	3.14403	3.42125	4.06833	4.05513	4.05302	4.31162	4.25709
ENSMUSG00000028991	2696.61	2923.69	3062.85	2823.46	3097.89	3255.51	3217.49	3063.41	2448.02	2637.99	2575.81	2659.44	2639.2	2815.17	3017.61	2629.27	0.197551	5.58714e-05	0.00317657	Mtor	4	148533068	148642140	+	10109	protein_coding	mechanistic target of rapamycin kinase [Source:MGI Symbol;Acc:MGI:1928394]	-	2035	2800	2459	3068	3313	2187	2849	3913	2036	3089	2139	3644	3610	3929	11.9678	12.9756	13.5932	12.5308	13.7487	14.4482	14.2795
ENSMUSG00000038156	2554.82	2750.35	2706.62	2858.43	2872.54	2869.97	2716.06	2628.13	2353.04	2559.43	2484.29	2411.3	2484.21	2527.13	2744.62	2469.9	0.151591	5.80273e-05	0.00328921	Spon1	7	113365235	113642605	+	10382	protein_coding	spondin 1, (f-spondin) extracellular matrix protein [Source:MGI Symbol;Acc:MGI:2385287]	-	1928	2634	2173	3106	3072	1928	2405	3357	1957	2997	2063	3304	3398	3527	11.0404	11.8853	11.6963	12.3524	12.4134	12.4022	11.7372
ENSMUSG00000023036	702.31	910.52	906.773	888.083	1027.64	701.118	743.106	739.822	440.067	669.533	745.406	474.378	587.788	639.844	827.422	592.836	0.482232	5.87326e-05	0.00331918	Pcdhgc4	18	37948132	37974926	+	5596	protein_coding	protocadherin gamma subfamily C, 4 [Source:MGI Symbol;Acc:MGI:1935203]	-	530	872	728	965	1099	471	658	945	366	784	619	650	804	893	5.63061	7.29988	7.26984	7.12	8.23889	5.62105	5.95768
ENSMUSG00000029027	205.393	206.746	211.746	203.385	210.391	226.263	219.092	205.898	265.724	252.783	223.983	271.49	252.222	257.227	211.114	253.905	-0.274294	5.8946e-05	0.00332127	Dffb	4	154048906	154059583	-	2875	protein_coding	DNA fragmentation factor, beta subunit [Source:MGI Symbol;Acc:MGI:1196287]	-	155	198	170	221	225	152	194	263	221	296	186	372	345	359	3.20517	3.2263	3.30432	3.17384	3.28317	3.53086	3.41895
ENSMUSG00000011658	341.879	334.136	356.232	339.588	365.613	328.975	304.922	358.559	452.091	398.816	367.284	414.533	455.463	382.616	341.238	411.801	-0.269365	5.92449e-05	0.00332815	Fuz	7	44545503	44552055	+	5003	protein_coding	fuzzy planar cell polarity protein [Source:MGI Symbol;Acc:MGI:1917550]	-	258	320	286	369	391	221	270	458	376	467	305	568	623	534	3.06582	2.99638	3.19453	3.04527	3.27865	2.9501	2.7344
ENSMUSG00000002820	808.32	758.07	673.852	692.06	708.784	794.898	736.33	701.461	945.063	807.027	787.553	873.585	864.136	866.977	734.222	857.39	-0.226748	6.0563e-05	0.00338838	Atg4d	9	21176589	21189068	+	7264	protein_coding	autophagy related 4D, cysteine peptidase [Source:MGI Symbol;Acc:MGI:2444308]	-	610	726	541	752	758	534	652	896	786	945	654	1197	1182	1210	4.99242	4.68207	4.16191	4.27437	4.37766	4.90953	4.54779
ENSMUSG00000024098	755.315	801.926	868.16	834.706	828.473	788.944	800.703	855.689	650.482	742.977	671.949	761.924	701.105	724.392	816.739	708.805	0.202205	6.06772e-05	0.00338838	Twsg1	17	66228967	66258221	-	5153	protein_coding	twisted gastrulation BMP signaling modulator 1 [Source:MGI Symbol;Acc:MGI:2137520]	-	570	768	697	907	886	530	709	1093	541	870	558	1044	959	1011	6.57616	6.98197	7.55864	7.26737	7.21311	6.86895	6.97132
ENSMUSG00000059713	1871.06	2021.52	1901.98	2009	1977.68	1758.01	1849.86	1750.52	1542.64	1726.78	1737.68	1601.94	1715.11	1627.19	1892.45	1658.56	0.190822	6.1113e-05	0.00339487	Rcan3	4	135139619	135161164	-	5111	protein_coding	regulator of calcineurin 3 [Source:MGI Symbol;Acc:MGI:1858220]	-	1412	1936	1527	2183	2115	1181	1638	2236	1283	2022	1443	2195	2346	2271	16.4243	17.745	16.6957	17.6351	17.3601	15.4319	16.2382
ENSMUSG00000103092	186.841	132.61	168.152	156.45	182.339	154.812	132.133	194.154	102.201	115.29	103.562	114.58	116.973	151.184	163.436	117.298	0.470997	6.11543e-05	0.00339487	Pcdha5	18	37093493	37320710	+	5206	protein_coding	protocadherin alpha 5 [Source:MGI Symbol;Acc:MGI:1298371]	-	141	127	135	170	195	104	117	248	85	135	86	157	160	211	1.61017	1.14282	1.44911	1.34826	1.57137	1.33415	1.1387
ENSMUSG00000021375	981.909	1095.34	1063.71	1020.6	1015.49	1044.98	1029.96	996.607	816.409	930.856	958.551	885.262	958.445	877.008	1031.07	904.422	0.187598	6.16008e-05	0.00340005	Kif13a	13	46902563	47083343	-	8214	protein_coding	kinesin family member 13A [Source:MGI Symbol;Acc:MGI:1098264]	-	741	1049	854	1109	1086	702	912	1273	679	1090	796	1213	1311	1224	5.36316	5.98271	5.80998	5.57451	5.54656	5.70764	5.62561
ENSMUSG00000027253	727.488	640.079	749.831	667.212	700.369	857.418	804.091	753.131	539.864	597.797	576.817	583.12	624.342	684.267	737.452	601.035	0.289423	6.16088e-05	0.00340005	Lrp4	2	91287856	91344124	+	10504	protein_coding	low density lipoprotein receptor-related protein 4 [Source:MGI Symbol;Acc:MGI:2442252]	-	549	613	602	725	749	576	712	962	449	700	479	799	854	955	3.10724	2.7339	3.20268	2.84979	2.99141	3.6622	3.43443
ENSMUSG00000004896	634.73	470.922	530.612	575.183	487.172	625.201	599.68	625.522	688.958	679.781	644.252	754.626	685.021	754.485	568.628	701.187	-0.305826	6.26303e-05	0.00344631	Rrnad1	3	87829908	87838024	-	6342	protein_coding	ribosomal RNA adenine dimethylase domain containing 1 [Source:MGI Symbol;Acc:MGI:2387197]	-	479	451	426	625	521	420	531	799	573	796	535	1034	937	1053	4.49021	3.3314	3.75366	4.06897	3.44636	4.4228	4.24226
ENSMUSG00000004655	133.837	145.14	169.397	173.015	177.664	177.14	194.247	176.931	94.9872	115.29	155.343	124.068	139.636	85.9812	168.421	119.218	0.503806	6.37324e-05	0.00349674	Aqp1	6	55313417	55325540	+	2627	protein_coding	aquaporin 1 [Source:MGI Symbol;Acc:MGI:103201]	-	101	139	136	188	190	119	172	226	79	135	129	170	191	120	2.2857	2.47874	2.89301	2.9548	3.03419	3.02525	3.3174
ENSMUSG00000028223	378.983	316.385	326.339	376.4	331.015	372.143	304.922	341.336	301.795	301.461	281.785	275.869	269.037	277.289	343.44	284.539	0.272545	6.72092e-05	0.00367677	Decr1	4	15917240	15945507	-	3879	protein_coding	2,4-dienoyl CoA reductase 1, mitochondrial [Source:MGI Symbol;Acc:MGI:1914710]	-	286	303	262	409	354	250	270	436	251	353	234	378	368	387	4.38332	3.65932	3.77444	4.35345	3.82853	4.30422	3.52674
ENSMUSG00000023885	241.171	248.513	246.622	282.53	243.119	264.966	283.465	284.969	188.772	216.915	196.286	196.319	247.105	211.371	261.919	209.461	0.318396	6.79205e-05	0.00370492	Thbs2	17	14885762	14914497	-	7003	protein_coding	thrombospondin 2 [Source:MGI Symbol;Acc:MGI:98738]	-	182	238	198	307	260	178	251	364	157	254	163	269	338	295	1.54506	1.5921	1.57998	1.81002	1.55754	1.6975	1.81601
ENSMUSG00000028689	82.1571	74.1364	54.805	72.7031	75.7408	92.2916	76.7952	86.8998	115.427	85.3996	110.787	106.553	108.931	107.477	76.9411	105.762	-0.455372	6.95205e-05	0.00376436	Ccdc163	4	116565706	116608403	+	2519	protein_coding	coiled-coil domain containing 163 [Source:MGI Symbol;Acc:MGI:1915644]	-	62	71	44	79	81	62	68	111	96	100	92	146	149	150	1.46326	1.32041	0.976103	1.29488	1.34898	1.64376	1.36776
ENSMUSG00000063511	6698.45	6688.98	6419.65	6720.9	6859.68	7195.77	7695.33	7990.86	8439.43	7703.9	7626.26	8267.31	8859.22	8481.33	7033.7	8229.58	-0.226511	6.95495e-05	0.00376436	Snrnp70	7	45025877	45045166	-	7618	protein_coding	small nuclear ribonucleoprotein 70 (U1) [Source:MGI Symbol;Acc:MGI:98341]	-	5055	6406	5154	7303	7336	4834	6814	10207	7019	9021	6333	11328	12118	11837	39.4491	39.3934	37.8072	39.5813	40.3987	42.378	45.32
ENSMUSG00000042631	143.112	217.188	179.362	219.95	251.534	195.003	187.471	240.344	122.642	139.201	163.773	122.608	170.342	158.349	204.246	146.152	0.488963	6.98052e-05	0.00376436	Xkr7	2	152873772	152897695	+	2711	protein_coding	X-linked Kx blood group related 7 [Source:MGI Symbol;Acc:MGI:3526711]	-	108	208	144	239	269	131	166	307	102	163	136	168	233	221	2.36838	3.59427	2.96828	3.63998	4.16267	3.22713	3.10247
ENSMUSG00000028552	5099.04	4978.62	5182.81	5170.21	4723.98	4980.77	5441.16	5549.06	4648.36	4539.84	4490.5	4708.75	4694.99	4643.7	5140.71	4621.02	0.153798	6.98104e-05	0.00376436	Eps15	4	109137465	109245014	+	6931	protein_coding	epidermal growth factor receptor pathway substrate 15 [Source:MGI Symbol;Acc:MGI:104583]	-	3848	4768	4161	5618	5052	3346	4818	7088	3866	5316	3729	6452	6422	6481	33.0063	32.2268	33.5485	33.4669	30.5785	32.2407	35.2209
ENSMUSG00000002625	2658.18	2636.54	2562.13	2513.32	2545.26	3170.66	3081.97	3212.94	3551.8	3048.77	2964.77	3900.85	3899.58	3840.49	2797.63	3534.38	-0.337888	7.01827e-05	0.00377362	Akap8l	17	32540398	32569581	-	5073	protein_coding	A kinase (PRKA) anchor protein 8-like [Source:MGI Symbol;Acc:MGI:1860606]	-	2006	2525	2057	2731	2722	2130	2729	4104	2954	3570	2462	5345	5334	5360	23.5084	23.317	22.659	22.2273	22.5098	28.0407	27.2564
ENSMUSG00000034863	2826.47	2777.5	2580.82	2724.99	2892.18	2747.91	2530.85	2415.19	2978.27	3100.01	2946.7	2957.2	3145.83	3119.69	2686.99	3041.28	-0.179773	7.04634e-05	0.00377792	Ano8	8	71928663	71938607	-	6847	protein_coding	anoctamin 8 [Source:MGI Symbol;Acc:MGI:2687327]	-	2133	2660	2072	2961	3093	1846	2241	3085	2477	3630	2447	4052	4303	4354	18.5203	18.1995	16.9107	17.8553	18.9508	18.0055	16.5833
ENSMUSG00000102070	1611.34	1357.43	1376.35	1593.03	1035.12	1168.53	1307.78	1567.33	2479.29	1902.7	2018.26	2028.88	1637.62	1421.56	1377.11	1914.72	-0.474295	7.11914e-05	0.00380611	Gm28661	1	24653966	24654646	-	681	unprocessed_pseudogene	predicted gene 28661 [Source:MGI Symbol;Acc:MGI:5579367]	-	1216	1300	1105	1731	1107	785	1158	2002	2062	2228	1676	2780	2240	1984	106.156	89.4279	90.6748	104.949	68.1945	76.9834	86.157
ENSMUSG00000000631	5026.16	4767.7	4875.15	4728.47	5040.97	5279.97	5113.65	4726.25	4245.57	4183.73	4083.48	4591.25	4395.25	4766.94	4944.79	4377.7	0.174261	7.26141e-05	0.0038619	Myo18a	11	77654072	77756806	+	16037	protein_coding	myosin XVIIIA [Source:MGI Symbol;Acc:MGI:2667185]	-	3793	4566	3914	5138	5391	3547	4528	6037	3531	4899	3391	6291	6012	6653	14.061	13.338	13.6386	13.2282	14.1025	14.7711	14.3058
ENSMUSG00000040037	4824.74	5278.3	5686.01	5435.25	5191.52	4942.06	5220.94	5107.51	4680.83	4877.17	4810.82	4386.17	4462.51	4601.43	5210.79	4636.49	0.169249	7.26454e-05	0.0038619	Negr1	3	156267431	157022082	+	10506	protein_coding	neuronal growth regulator 1 [Source:MGI Symbol;Acc:MGI:2444846]	-	3641	5055	4565	5906	5552	3320	4623	6524	3893	5711	3995	6010	6104	6422	20.6035	22.5404	24.2815	23.2106	22.1698	21.1045	22.2954
ENSMUSG00000061544	111.31	96.064	112.101	101.232	96.3124	69.963	111.805	109.603	73.3446	75.1517	79.4779	66.4129	76.7633	77.3831	101.049	74.7556	0.444964	7.3005e-05	0.00387009	Zfp229	17	21949776	21988323	+	5139	protein_coding	zinc finger protein 229 [Source:MGI Symbol;Acc:MGI:2679295]	zf-C2H2	84	92	90	110	103	47	99	140	61	88	66	91	105	108	0.971758	0.838661	0.978668	0.88378	0.840829	0.610793	0.976081
ENSMUSG00000050919	111.31	120.08	100.891	92.9496	87.8967	136.949	160.366	159.708	163.522	223.747	119.217	199.239	247.836	192.741	121.269	191.05	-0.661968	7.54002e-05	0.00398583	Zfp366	13	99321331	99387164	+	6382	protein_coding	zinc finger protein 366 [Source:MGI Symbol;Acc:MGI:2178429]	zf-C2H2	84	115	81	101	94	92	142	204	136	262	99	273	339	269	0.782492	0.844147	0.70925	0.653424	0.617903	0.962732	1.12735
ENSMUSG00000031740	112.635	129.478	171.888	139.885	133.715	83.3601	135.521	127.61	94.9872	87.9616	87.9073	72.9812	104.544	98.1619	129.261	91.0906	0.51098	7.57152e-05	0.00399127	Mmp2	8	93553919	93580048	+	3371	protein_coding	matrix metallopeptidase 2 [Source:MGI Symbol;Acc:MGI:97009]	-	85	124	138	152	143	56	120	163	79	103	73	100	143	137	1.49905	1.72322	2.28766	1.86172	1.77962	1.10944	1.80365
ENSMUSG00000014873	547.272	508.513	515.665	500.639	460.055	525.467	493.522	501.826	621.625	558.514	544.303	613.042	584.132	581.806	506.62	583.904	-0.209266	7.66112e-05	0.00401828	Surf2	2	26806379	26810195	+	3408	protein_coding	surfeit gene 2 [Source:MGI Symbol;Acc:MGI:98444]	-	413	487	414	544	492	353	437	641	517	654	452	840	799	812	7.20457	6.69432	6.78847	6.59067	6.0564	6.91751	6.49697
ENSMUSG00000012296	834.822	694.376	670.115	658.009	601.251	906.541	867.334	800.887	1007.59	835.208	885.094	1069.17	1016.2	1059.72	754.167	978.83	-0.379023	7.66545e-05	0.00401828	Tjap1	17	46568777	46593952	-	4701	protein_coding	tight junction associated protein 1 [Source:MGI Symbol;Acc:MGI:1921344]	-	630	665	538	715	643	609	768	1023	838	978	735	1465	1390	1479	7.96724	6.62687	6.39534	6.2798	5.73812	8.6517	8.27752
ENSMUSG00000028104	380.308	381.124	305.164	357.994	376.834	398.938	444.96	414.144	501.388	443.224	520.219	448.834	462.042	450.685	382.433	471.065	-0.295492	7.7781e-05	0.004066	Polr3gl	3	96485188	96501497	-	1597	protein_coding	polymerase (RNA) III (DNA directed) polypeptide G like [Source:MGI Symbol;Acc:MGI:1917120]	-	287	365	245	389	403	268	394	529	417	519	432	615	632	629	10.684	10.7069	8.57299	10.0571	10.5864	11.2074	12.5003
ENSMUSG00000015476	5260.7	4563.04	4368.2	4677.85	4764.19	4904.85	4751.14	4516.44	5717.27	5315.27	4887.89	5350.98	5388.79	5842.42	4725.8	5417.1	-0.197632	8.12597e-05	0.00423608	Prrt1	17	34848507	34852100	+	2306	protein_coding	proline-rich transmembrane protein 1 [Source:MGI Symbol;Acc:MGI:1932118]	-	3970	4370	3507	5083	5095	3295	4207	5769	4755	6224	4059	7332	7371	8154	102.35	88.7767	84.9861	91.0104	92.6902	95.4269	92.4362
ENSMUSG00000004233	151.063	150.361	164.415	139.885	172.988	147.369	146.814	167.536	121.439	119.559	110.787	130.636	122.821	126.822	155.054	122.011	0.34283	8.31767e-05	0.00432404	Wars2	3	99048384	99146502	+	5946	protein_coding	tryptophanyl tRNA synthetase 2 (mitochondrial) [Source:MGI Symbol;Acc:MGI:1917810]	-	114	144	132	152	185	99	130	214	101	140	92	179	168	177	1.13982	1.13453	1.24057	1.05548	1.30526	1.11195	1.10776
ENSMUSG00000061808	10078.8	10004.2	9869.87	10769.3	10414.8	12358.1	11666.1	12548	7026.65	8045.5	9477.13	10366.3	9036.14	6796.1	10963.7	8457.96	0.374309	8.46925e-05	0.00439071	Ttr	18	20798337	20807378	+	1186	protein_coding	transthyretin [Source:MGI Symbol;Acc:MGI:98865]	-	7606	9581	7924	11702	11138	8302	10330	16028	5844	9421	7870	14204	12360	9485	381.267	378.445	373.363	407.386	393.978	467.49	441.311
ENSMUSG00000102796	112.635	92.9315	97.1542	83.7467	85.0915	139.926	93.7353	97.0772	140.677	105.896	118.013	168.587	156.451	164.081	100.287	142.284	-0.524914	8.572e-05	0.00443177	Gm37711	4	131832141	131836674	-	1749	TEC	predicted gene, 37711 [Source:MGI Symbol;Acc:MGI:5610939]	-	85	89	78	91	91	94	83	124	117	124	98	231	214	229	2.88926	2.38384	2.49216	2.14824	2.18273	3.58932	2.40446
ENSMUSG00000015709	5120.24	5136.29	5238.86	4970.5	5370.12	5309.74	5261.6	5123.95	4903.26	4572.3	4585.63	4847.41	4767.37	4957.53	5191.41	4772.25	0.120776	8.6615e-05	0.00446577	Arnt2	7	83895486	84059384	-	7689	protein_coding	aryl hydrocarbon receptor nuclear translocator 2 [Source:MGI Symbol;Acc:MGI:107188]	bHLH	3864	4919	4206	5401	5743	3567	4659	6545	4078	5354	3808	6642	6521	6919	29.8762	29.9698	30.5683	29.0024	31.3341	30.9819	30.701
ENSMUSG00000041645	3883.91	3884.33	3898.63	3769.52	4016.13	4089.11	3734.73	3826.72	3490.48	3480.04	3581.32	3746.86	3550.85	3558.91	3887.88	3568.07	0.12269	8.69522e-05	0.00447091	Ddx24	12	103374241	103392089	-	8242	protein_coding	DEAD box helicase 24 [Source:MGI Symbol;Acc:MGI:1351337]	-	2931	3720	3130	4096	4295	2747	3307	4888	2903	4075	2974	5134	4857	4967	21.1417	21.144	21.2218	20.5191	21.8615	22.2587	20.3297
ENSMUSG00000010086	7138.39	5883.92	5624.98	6155.84	6215.42	7335.69	7285.38	7024.79	8298.76	7194.92	7059.08	9143.09	8662.56	8593.11	6583.05	8158.58	-0.309901	8.74191e-05	0.00448267	Rnf112	11	61339268	61344957	-	3923	protein_coding	ring finger protein 112 [Source:MGI Symbol;Acc:MGI:106611]	-	5387	5635	4516	6689	6647	4928	6451	8973	6902	8425	5862	12528	11849	11993	81.6368	67.2903	64.329	70.4001	71.0815	83.8932	83.3178
ENSMUSG00000024811	4000.52	4090.03	3938.48	4263.72	3845.01	4028.08	4456.38	4424.06	3793.48	3665.35	3489.8	3740.29	3755.56	3684.3	4130.79	3688.13	0.163808	8.88334e-05	0.00454282	Tnks2	19	36811632	36870877	+	10406	protein_coding	tankyrase, TRF1-interacting ankyrin-related ADP-ribose polymerase 2 [Source:MGI Symbol;Acc:MGI:1921743]	-	3019	3917	3162	4633	4112	2706	3946	5651	3155	4292	2898	5125	5137	5142	17.2479	17.6338	16.9805	18.3827	16.5775	17.3667	19.2133
ENSMUSG00000037364	2565.42	2500.8	2298.07	2258.4	2398.46	2445.73	2510.52	2382.31	2638	2672.15	2674.55	2760.15	2670.63	3141.9	2419.96	2759.56	-0.190905	8.93337e-05	0.00454866	Srrt	5	137293966	137305936	-	5244	protein_coding	serrate RNA effector molecule homolog (Arabidopsis) [Source:MGI Symbol;Acc:MGI:1933527]	-	1936	2395	1845	2454	2565	1643	2223	3043	2194	3129	2221	3782	3653	4385	21.9483	21.3954	19.661	19.3216	20.5198	20.9242	21.4786
ENSMUSG00000063623	27.8274	27.1485	31.1392	34.0508	30.8574	32.7486	30.4922	35.2296	63.7256	42.6998	42.1474	54.7359	49.7134	40.1246	31.1867	48.8578	-0.632486	8.94312e-05	0.00454866	C230062I16Rik	7	29653046	29669777	+	6117	transcribed_unprocessed_pseudogene	RIKEN cDNA C230062I16 gene [Source:MGI Symbol;Acc:MGI:2442417]	-	21	26	25	37	33	22	27	45	53	50	35	75	68	56	0.204098	0.199119	0.228388	0.249743	0.226321	0.240192	0.223643
ENSMUSG00000061603	4468.28	4967.14	5307.36	5167.45	5141.96	4720.27	5345.17	5603.08	4127.74	4616.7	4230.39	4439.45	4604.34	4489.65	5090.09	4418.04	0.204384	9.03242e-05	0.0045817	Akap6	12	52746166	53202382	+	14848	protein_coding	A kinase (PRKA) anchor protein 6 [Source:MGI Symbol;Acc:MGI:3050566]	-	3372	4757	4261	5615	5499	3171	4733	7157	3433	5406	3513	6083	6298	6266	13.5013	15.0087	16.0367	15.6139	15.5369	14.2627	16.1509
ENSMUSG00000020368	7550.5	7659.02	7729.99	7948.57	7343.12	7667.64	7711.14	7924.32	7247.88	7165.03	7197.56	7075.53	7094.4	7329.18	7691.79	7184.93	0.0987606	9.12681e-05	0.00461714	Canx	11	50184788	50216500	-	4693	protein_coding	calnexin [Source:MGI Symbol;Acc:MGI:88261]	-	5698	7335	6206	8637	7853	5151	6828	10122	6028	8390	5977	9695	9704	10229	72.1821	73.2195	73.898	75.9876	70.1995	73.3019	73.7177
ENSMUSG00000074506	119.26	129.478	36.1214	53.377	122.494	77.4058	51.9497	49.3215	52.9043	19.6419	9.63368	27.003	30.7053	31.5264	79.926	28.5691	1.48508	9.19206e-05	0.00463768	Gm10705	3	87114852	87115312	-	461	processed_pseudogene	predicted gene 10705 [Source:MGI Symbol;Acc:MGI:3708678]	-	90	124	29	58	131	52	46	63	44	23	8	37	42	44	11.6064	12.6008	3.51535	5.19466	11.9212	7.53315	5.05575
ENSMUSG00000024560	1388.72	1211.24	1182.04	1239.63	1224.01	1204.26	1149.67	1206.42	1436.83	1380.06	1382.43	1401.24	1297.67	1416.54	1225.75	1385.79	-0.177078	9.22564e-05	0.00464217	Cxxc1	18	74349195	74354567	+	3925	protein_coding	CXXC finger 1 (PHD domain) [Source:MGI Symbol;Acc:MGI:1921572]	-	1048	1160	949	1347	1309	809	1018	1541	1195	1616	1148	1920	1775	1977	15.8737	13.8451	13.5113	14.1696	13.991	13.7652	13.1413
ENSMUSG00000051910	613.528	722.568	677.589	708.626	722.81	585.009	669.699	670.146	519.424	555.098	616.556	500.651	608.989	576.791	671.247	562.918	0.257676	9.29363e-05	0.00465455	Sox6	7	115070107	115638031	-	14832	protein_coding	SRY (sex determining region Y)-box 6 [Source:MGI Symbol;Acc:MGI:98368]	HMG	463	692	544	770	773	393	593	856	432	650	512	686	833	805	1.85583	2.18566	2.04961	2.14349	2.1864	1.76957	2.02574
ENSMUSG00000023971	296.826	249.558	306.41	307.378	266.495	288.783	269.912	233.298	330.652	356.116	337.179	317.468	360.422	324.579	277.333	337.736	-0.29048	9.32198e-05	0.00465455	Rrp36	17	46977250	46985278	-	2339	protein_coding	ribosomal RNA processing 36 [Source:MGI Symbol;Acc:MGI:2385053]	-	224	239	246	334	285	194	239	298	275	417	280	435	493	453	5.69345	4.78679	5.87728	5.89585	5.11168	5.53919	5.17722
ENSMUSG00000033910	1864.44	2042.4	2129.92	1975.87	2078.66	1897.93	2039.59	2061.32	1793.94	1877.08	1809.93	1634.05	1867.91	1664.45	2011.27	1774.56	0.182482	9.32444e-05	0.00465455	Gucy1a1	3	81999734	82053096	-	6968	protein_coding	guanylate cyclase 1, soluble, alpha 1 [Source:MGI Symbol;Acc:MGI:1926562]	-	1407	1956	1710	2147	2223	1275	1806	2633	1492	2198	1503	2239	2555	2323	12.0045	13.1504	13.7138	12.722	13.3838	12.2201	13.1322
ENSMUSG00000026185	3988.59	4597.5	4394.36	4811.29	4394.84	3831.59	4548.98	4493.73	3544.59	4000.12	4072.64	3319.92	3765.79	3619.09	4382.61	3720.36	0.23734	9.37215e-05	0.00466599	Igfbp5	1	72897091	72914043	-	6006	protein_coding	insulin-like growth factor binding protein 5 [Source:MGI Symbol;Acc:MGI:96440]	-	3010	4403	3528	5228	4700	2574	4028	5740	2948	4684	3382	4549	5151	5051	29.7947	34.3432	32.8257	35.9402	32.8293	28.6218	33.9808
ENSMUSG00000033624	454.514	575.34	594.136	540.212	540.471	595.429	588.387	683.455	376.342	405.648	370.897	477.297	534.419	467.881	571.493	438.747	0.377518	9.39802e-05	0.00466653	Pdpr	8	111821262	111863706	+	5028	protein_coding	pyruvate dehydrogenase phosphatase regulatory subunit [Source:MGI Symbol;Acc:MGI:2442188]	-	343	551	477	587	578	400	521	873	313	475	308	654	731	653	4.05561	5.13373	5.30145	4.82029	4.8226	5.31299	5.25015
ENSMUSG00000026171	773.867	708.994	676.343	632.241	723.745	690.698	714.873	649.791	794.766	774.575	800.8	790.386	782.255	871.276	696.319	802.343	-0.207853	9.53573e-05	0.00472245	Rnf25	1	74632907	74640556	-	2181	protein_coding	ring finger protein 25 [Source:MGI Symbol;Acc:MGI:1890215]	-	584	679	543	687	774	464	633	830	661	907	665	1083	1070	1216	15.919	14.5845	13.9128	13.0056	14.8879	14.2081	14.7054
ENSMUSG00000044916	87.4575	75.1805	67.2606	61.6596	55.1692	53.5887	79.0538	62.6305	79.3564	98.2096	103.562	97.7948	86.9985	96.0124	67.7501	93.6556	-0.475249	9.72133e-05	0.00480172	1700029I15Rik	2	92212883	92216053	+	1348	protein_coding	RIKEN cDNA 1700029I15 gene [Source:MGI Symbol;Acc:MGI:1916742]	-	66	72	54	67	59	36	70	80	66	115	86	134	119	134	2.91079	2.50219	2.23859	2.05218	1.83616	1.78356	2.6311
ENSMUSG00000032128	679.783	770.6	738.621	750.959	678.862	619.247	772.469	907.359	922.218	901.82	844.151	854.61	924.816	1018.88	739.738	911.082	-0.297949	9.92723e-05	0.00487954	Robo3	9	37326965	37344542	-	6848	protein_coding	roundabout guidance receptor 3 [Source:MGI Symbol;Acc:MGI:1343102]	-	513	738	593	816	726	416	684	1159	767	1056	701	1171	1265	1422	4.4536	5.04858	4.83907	4.9199	4.44756	4.05699	5.06083
ENSMUSG00000022253	1086.59	1072.37	1035.07	1111.71	1008.94	1244.45	1017.54	1048.28	916.206	951.352	833.313	1007.14	917.505	920.716	1078.12	924.372	0.217544	9.94165e-05	0.00487954	Nadk2	15	9071340	9110979	+	5117	protein_coding	NAD kinase 2, mitochondrial [Source:MGI Symbol;Acc:MGI:1915896]	-	820	1027	831	1208	1079	836	901	1339	762	1114	692	1380	1255	1285	9.52699	9.40225	9.07521	9.74724	8.84616	10.911	8.92151
ENSMUSG00000039481	141.787	112.771	107.119	92.0293	102.858	160.766	116.322	108.82	173.141	136.639	134.872	162.748	178.383	179.844	117.809	160.938	-0.468874	9.95665e-05	0.00487954	Nrtn	17	57058325	57064530	-	1023	protein_coding	neurturin [Source:MGI Symbol;Acc:MGI:108417]	-	107	108	86	100	110	108	103	139	144	160	112	223	244	251	6.21821	4.94567	4.6978	4.03603	4.51093	7.05054	5.10142
ENSMUSG00000017446	96.7333	116.947	119.574	125.16	126.235	101.223	131.004	117.432	82.9635	93.0856	103.562	73.711	88.4606	91.7133	116.789	88.916	0.409236	0.00010045	0.00491004	C1qtnf1	11	118319029	118340789	+	3131	protein_coding	C1q and tumor necrosis factor related protein 1 [Source:MGI Symbol;Acc:MGI:1919254]	-	73	112	96	136	135	68	116	150	69	109	86	101	121	128	1.38611	1.67576	1.7134	1.79344	1.80884	1.45044	1.87717
ENSMUSG00000048833	1411.25	1366.82	1466.03	1427.37	1441.88	1344.18	1385.7	1415.45	1319	1316.01	1211.44	1242.87	1308.63	1246.73	1407.34	1274.11	0.144274	0.000101033	0.00492574	Slc39a9	12	80690657	80730116	+	10155	protein_coding	solute carrier family 39 (zinc transporter), member 9 [Source:MGI Symbol;Acc:MGI:1914820]	-	1065	1309	1177	1551	1542	903	1227	1808	1097	1541	1006	1703	1790	1740	6.23487	6.03861	6.47691	6.30612	6.3702	5.93858	6.12201
ENSMUSG00000103897	144.437	194.216	178.116	207.986	144.001	193.515	189.729	174.582	138.273	138.347	152.935	141.584	114.779	132.554	178.323	136.412	0.393303	0.000101838	0.00495218	Pcdhga8	18	37858759	37974926	+	4730	protein_coding	protocadherin gamma subfamily A, 8 [Source:MGI Symbol;Acc:MGI:1935221]	-	109	186	143	226	154	130	168	223	115	162	127	194	157	185	1.37001	1.84217	1.68945	1.97277	1.36587	1.83551	1.79961
ENSMUSG00000102312	128.536	153.494	164.415	179.457	201.04	157.789	123.098	149.53	80.5588	139.201	128.85	97.065	111.855	107.477	157.17	110.835	0.506647	0.000102191	0.00495652	Pcdha3	18	37079158	37320710	+	5332	protein_coding	protocadherin alpha 3 [Source:MGI Symbol;Acc:MGI:2447313]	-	97	147	132	195	215	106	109	191	67	163	107	133	153	150	1.08153	1.29153	1.38342	1.50999	1.6916	1.32767	1.03578
ENSMUSG00000063297	3282.31	3130.43	3404.14	3360.91	2833.27	3419.25	3709.88	3883.09	2957.83	2944.58	2752.82	2843.35	2789.07	2881.09	3377.91	2861.46	0.23952	0.000103106	0.00498804	Luzp2	7	54485246	54918633	+	5617	protein_coding	leucine zipper protein 2 [Source:MGI Symbol;Acc:MGI:1889615]	-	2477	2998	2733	3652	3030	2297	3285	4960	2460	3448	2286	3896	3815	4021	26.2168	25.0037	27.1898	26.8446	22.6301	27.3106	29.6319
ENSMUSG00000040701	254.422	301.766	301.427	332.226	306.703	291.76	333.156	317.067	317.426	389.422	369.693	409.425	423.295	347.507	304.816	376.128	-0.303771	0.000103974	0.00501409	Ap1g2	14	55336032	55344050	-	4170	protein_coding	adaptor protein complex AP-1, gamma 2 subunit [Source:MGI Symbol;Acc:MGI:1328307]	-	192	289	242	361	328	196	295	405	264	456	307	561	579	485	2.7373	3.24667	3.24303	3.57439	3.29979	3.13902	3.58439
ENSMUSG00000021910	14940.7	15186.5	15137.4	14944.6	16174.9	14794.9	14888.1	14607.8	13622.8	13889.4	13876.1	13681.1	13992.1	14583.1	15084.4	13940.8	0.113654	0.000104177	0.00501409	Nisch	14	30892887	30938903	-	13198	protein_coding	nischarin [Source:MGI Symbol;Acc:MGI:1928323]	-	11275	14544	12153	16239	17298	9939	13183	18659	11330	16264	11523	18746	19139	20353	50.7885	51.6241	51.4573	50.8021	54.984	50.2932	50.6099
ENSMUSG00000060548	1582.19	1824.17	1870.84	1866.35	1889.78	1519.83	1812.59	1768.53	1595.54	1571.35	1583.54	1349.42	1446.81	1476.73	1766.79	1503.9	0.235495	0.000105066	0.00504397	Tnfrsf19	14	61201324	61283939	-	4738	protein_coding	tumor necrosis factor receptor superfamily, member 19 [Source:MGI Symbol;Acc:MGI:1352474]	-	1194	1747	1502	2028	2021	1021	1605	2259	1327	1840	1315	1849	1979	2061	14.9819	17.2733	17.7152	17.6727	17.8945	14.3915	17.1636
ENSMUSG00000086308	66.2557	57.4296	69.7518	58.8988	76.6759	66.9858	83.5712	73.5908	104.606	80.2757	85.4989	93.4159	107.469	98.8784	69.1449	95.024	-0.459776	0.000107123	0.00511857	G630016G05Rik	2	115897696	115916393	+	4977	lncRNA	RIKEN cDNA G630016G05 gene [Source:MGI Symbol;Acc:MGI:3603178]	-	50	55	56	64	82	45	74	94	87	94	71	128	147	138	0.597255	0.517693	0.62877	0.530936	0.691186	0.603836	0.753344
ENSMUSG00000026773	746.039	725.701	756.059	714.147	754.603	747.264	788.28	669.363	820.016	860.828	810.433	862.638	791.028	899.937	737.682	840.813	-0.193351	0.000107164	0.00511857	Pfkfb3	2	11476244	11558888	-	7561	protein_coding	6-phosphofructo-2-kinase/fructose-2,6-biphosphatase 3 [Source:MGI Symbol;Acc:MGI:2181202]	-	563	695	607	776	807	502	698	855	682	1008	673	1182	1082	1256	4.42677	4.30608	4.48622	4.23753	4.47758	4.43403	4.67741
ENSMUSG00000038402	92.758	116.947	90.9264	91.109	87.8967	113.132	95.994	108.82	138.273	136.639	128.85	113.851	131.594	132.554	99.6979	130.294	-0.383435	0.000109046	0.00519529	Foxf2	13	31809799	31815386	+	2363	protein_coding	forkhead box F2 [Source:MGI Symbol;Acc:MGI:1347479]	Fork_head	70	112	73	99	94	76	85	139	115	160	107	156	180	185	1.76113	2.2204	1.72636	1.72982	1.66883	2.14795	1.82257
ENSMUSG00000032496	0	2.08835	0	1.84059	0	4.46572	2.25868	2.34864	8.41659	5.12398	3.61263	6.56831	11.6973	8.59812	1.62525	7.33615	-2.21849	0.000109214	1	Ltf	9	110848339	110871835	+	3450	protein_coding	lactotransferrin [Source:MGI Symbol;Acc:MGI:96837]	-	0	2	0	2	0	3	2	3	7	6	3	9	16	12	0	0.0271574	0	0.0239354	0	0.0580733	0.0293724
ENSMUSG00000104548	49.0292	22.9718	22.4202	34.0508	25.2469	22.3286	39.5269	34.4467	48.0948	47.8238	48.1684	62.7638	51.9066	44.4236	31.2527	50.5302	-0.696737	0.000109718	0.00521412	Gm43857	3	152096799	152099877	-	3079	TEC	predicted gene 43857 [Source:MGI Symbol;Acc:MGI:5663994]	-	37	22	18	37	27	15	35	44	40	56	40	86	71	62	0.714413	0.334726	0.326689	0.496161	0.367877	0.325354	0.575954
ENSMUSG00000086583	363.081	418.714	444.667	451.864	381.509	311.112	372.682	349.948	372.735	312.563	279.377	237.189	303.398	244.33	386.697	291.598	0.414142	0.000111923	0.00530547	Gm15500	7	114304452	114305471	-	1020	transcribed_processed_pseudogene	predicted pseudogene 15500 [Source:MGI Symbol;Acc:MGI:3782947]	-	274	401	357	491	408	209	330	447	310	366	232	325	415	341	15.9701	18.4171	19.5587	19.8752	16.7807	13.6842	16.3924
ENSMUSG00000053483	1134.3	924.094	848.231	937.779	928.526	1033.07	947.517	940.24	1173.51	1070.06	1054.89	1138.51	1138.29	1175.08	961.719	1125.06	-0.229071	0.000112622	0.00532521	Usp21	1	171109519	171115564	-	4755	protein_coding	ubiquitin specific peptidase 21 [Source:MGI Symbol;Acc:MGI:1353665]	-	856	885	681	1019	993	694	839	1201	976	1253	876	1560	1557	1640	10.7024	8.71906	8.00328	8.84818	8.76088	9.74728	8.94006
ENSMUSG00000038542	547.272	553.412	506.946	580.705	556.368	590.964	606.456	600.469	675.732	608.045	626.189	650.992	681.366	712.211	567.824	659.089	-0.215209	0.000113356	0.0053465	Pcid2	8	13127189	13155459	-	3084	protein_coding	PCI domain containing 2 [Source:MGI Symbol;Acc:MGI:2443003]	-	413	530	407	631	595	397	537	767	562	712	520	892	932	994	7.96147	8.05079	7.37482	8.44783	8.09378	8.59707	8.82245
ENSMUSG00000052031	490.292	467.79	449.65	454.625	484.367	421.266	396.399	447.025	529.043	535.456	493.726	556.117	505.176	536.666	451.427	526.031	-0.221252	0.000115337	0.00542274	Tagap1	17	7222410	7228555	-	2312	protein_coding	T cell activation GTPase activating protein 1 [Source:MGI Symbol;Acc:MGI:1919786]	-	370	448	361	494	518	283	351	571	440	627	410	762	691	749	9.51418	9.07752	8.72551	8.82205	9.3992	8.17472	7.69216
ENSMUSG00000107096	429.337	332.047	363.706	325.784	351.587	507.604	467.547	500.261	577.137	487.632	481.684	599.906	560.738	586.105	409.734	548.867	-0.424709	0.000115549	0.00542274	Gm43597	5	150523397	150530468	-	4620	lncRNA	predicted gene 43597 [Source:MGI Symbol;Acc:MGI:5663734]	-	324	318	292	354	376	341	414	639	480	571	400	822	767	818	4.16927	3.2245	3.53193	3.16367	3.41425	4.92932	4.54033
ENSMUSG00000085828	55.6548	100.241	82.2074	79.1452	85.0915	68.4744	75.6658	62.6305	102.201	113.582	144.505	92.6861	100.158	106.76	76.1388	109.982	-0.516858	0.000116725	0.00546429	Gm15612	6	88819836	88824256	+	3118	lncRNA	predicted gene 15612 [Source:MGI Symbol;Acc:MGI:3641714]	-	42	96	66	86	91	46	67	80	85	133	120	127	137	149	0.800812	1.44235	1.18288	1.13881	1.22437	0.985272	1.08875
ENSMUSG00000021012	1318.49	1524.49	1510.87	1522.16	1523.23	1365.02	1355.21	1431.89	1187.94	1333.94	1366.78	1242.14	1220.9	1204.45	1443.92	1259.36	0.199742	0.000117365	0.00548062	Zc3h14	12	98713223	98754012	+	7891	protein_coding	zinc finger CCCH type containing 14 [Source:MGI Symbol;Acc:MGI:1919824]	-	995	1460	1213	1654	1629	917	1200	1829	988	1562	1135	1702	1670	1681	7.49633	8.66758	8.59014	8.65433	8.6604	7.76089	7.7051
ENSMUSG00000014602	27148.9	29021.8	28483.6	27595.9	29656.7	30003.7	30526.1	29812.1	23376.5	25387.6	23592.9	25423.7	27710.8	27612.9	29031.1	25517.4	0.185939	0.000118332	0.00551211	Kif1a	1	92943186	93029673	-	9330	protein_coding	kinesin family member 1A [Source:MGI Symbol;Acc:MGI:108391]	-	20488	27794	22868	29986	31716	20156	27030	38080	19442	29728	19592	34836	37904	38538	130.55	139.555	136.968	132.699	142.609	144.277	146.789
ENSMUSG00000034789	349.83	337.268	335.058	323.943	312.314	336.418	332.026	292.014	449.686	395.4	378.122	379.502	373.582	361.121	327.359	389.569	-0.250813	0.000124516	0.00578584	Rab24	13	55467556	55469759	-	2015	protein_coding	RAB24, member RAS oncogene family [Source:MGI Symbol;Acc:MGI:105065]	-	264	323	269	352	334	226	294	373	374	463	314	520	511	504	7.78908	7.50939	7.46017	7.2127	6.95377	7.49045	7.39267
ENSMUSG00000083246	17.2265	4.1767	11.2101	11.9638	10.2858	19.3515	15.8108	19.572	28.8569	18.7879	21.6758	35.031	29.2432	27.9439	13.6996	26.9231	-0.994699	0.00012639	0.00584897	Gm11839	4	12114284	12116236	+	1953	processed_pseudogene	predicted gene 11839 [Source:MGI Symbol;Acc:MGI:3651162]	-	13	4	9	13	11	13	14	25	24	22	18	48	40	39	0.39573	0.0959477	0.25752	0.274835	0.236287	0.444545	0.363208
ENSMUSG00000028601	288.875	271.485	246.622	254.921	303.898	281.34	275.559	256.785	341.473	317.687	414.248	337.173	294.625	323.146	272.436	338.059	-0.305505	0.000126496	0.00584897	Echdc2	4	108022634	108036505	+	2287	protein_coding	enoyl Coenzyme A hydratase domain containing 2 [Source:MGI Symbol;Acc:MGI:1289238]	-	218	260	198	277	325	189	244	328	284	372	344	462	403	451	5.66693	5.32579	4.83805	5.00085	5.96165	5.51912	5.40571
ENSMUSG00000058979	667.857	736.143	707.482	697.582	745.252	730.89	830.065	733.559	791.159	809.589	803.208	877.964	930.664	882.024	731.104	849.101	-0.218608	0.000127399	0.00587628	Hdhd5	6	120486455	120508280	-	4381	protein_coding	haloacid dehalogenase like hydrolase domain containing 5 [Source:MGI Symbol;Acc:MGI:2136976]	-	504	705	568	758	797	491	735	937	658	948	667	1203	1273	1231	6.83935	7.53864	7.24513	7.14375	7.63192	7.48484	8.50047
ENSMUSG00000017801	556.548	551.324	515.665	579.785	487.172	510.581	554.506	522.181	691.363	638.789	578.021	610.853	579.746	652.741	534.72	625.252	-0.224246	0.000128139	0.00589595	Mlx	11	100978103	100983033	+	1999	protein_coding	MAX-like protein X [Source:MGI Symbol;Acc:MGI:108398]	bHLH	420	528	414	630	521	343	491	667	575	748	480	837	793	911	12.4909	12.3737	11.5733	13.0124	10.9339	11.4592	12.4451
ENSMUSG00000048450	151.063	147.229	153.205	149.087	168.313	144.392	146.814	174.582	111.82	140.909	105.97	118.23	127.208	122.523	154.336	121.11	0.347466	0.000128779	0.00591096	Msx1	5	37977829	37981927	-	3097	protein_coding	msh homeobox 1 [Source:MGI Symbol;Acc:MGI:97168]	Homeobox	114	141	123	162	180	97	130	223	93	165	88	162	174	171	2.18837	2.13282	2.2194	2.15975	2.43826	2.09173	2.12682
ENSMUSG00000109154	0	1.04417	0	0	0	0	0	0.782881	2.40474	6.83197	2.40842	4.37887	2.92432	2.86604	0.228382	3.63573	-3.48209	0.000129438	1	Gm44822	7	49463950	49470338	+	6389	TEC	predicted gene 44822 [Source:MGI Symbol;Acc:MGI:5753398]	-	0	1	0	0	0	0	0	1	2	8	2	6	4	4	0	0.00733237	0	0	0	0	0
ENSMUSG00000056771	42.4036	25.0602	21.1746	33.1305	31.7924	52.1001	53.079	54.0188	12.0237	17.0799	20.4716	21.8944	22.6635	27.2274	39.0949	20.2267	0.926554	0.000129521	0.00592362	Gm10010	6	128164781	128177608	-	2794	lncRNA	predicted gene 10010 [Source:MGI Symbol;Acc:MGI:3641978]	-	32	24	17	36	34	35	47	69	10	20	17	30	31	38	0.680896	0.402404	0.340012	0.531994	0.510507	0.836597	0.852316
ENSMUSG00000043458	67.5808	78.313	82.2074	66.2611	85.0915	81.8716	70.0191	71.2421	107.011	84.5456	109.583	110.202	89.1917	109.626	75.3233	101.693	-0.432426	0.000129684	0.00592362	Pcdhb12	18	37568674	37571707	+	3034	protein_coding	protocadherin beta 12 [Source:MGI Symbol;Acc:MGI:2136747]	-	51	75	66	72	91	55	62	91	89	99	91	151	122	153	0.999337	1.15804	1.21563	0.979822	1.25827	1.21066	1.03539
ENSMUSG00000118661	7.95068	9.39757	7.4734	6.44205	1.87014	8.93144	7.90538	9.39457	8.41659	15.3719	16.8589	21.1645	19.7391	17.1962	7.42066	16.4579	-1.18875	0.000132985	0.00605967	Muc6	7	141213373	141241641	-	15593	protein_coding	mucin 6, gastric [Source:MGI Symbol;Acc:MGI:2663233]	-	6	9	6	7	2	6	7	12	7	18	14	29	27	24	0.0228759	0.027039	0.0215027	0.0185353	0.00538083	0.0256978	0.0227456
ENSMUSG00000035247	2456.76	2688.75	2748.97	2736.95	2819.24	2859.55	2897.89	3065.76	2271.28	2392.04	2314.49	2555.8	2585.1	2471.96	2784.23	2431.78	0.194682	0.000134816	0.00612827	Hectd1	12	51790505	51876319	-	14950	protein_coding	HECT domain E3 ubiquitin protein ligase 1 [Source:MGI Symbol;Acc:MGI:2384768]	-	1854	2575	2207	2974	3015	1921	2566	3916	1889	2801	1922	3502	3536	3450	7.37269	8.06888	8.24959	8.21353	8.46048	8.58145	8.6965
ENSMUSG00000083386	0	0	0	0	0	0	0	0.782881	2.40474	1.70799	3.61263	2.18944	5.11756	3.58255	0.0978601	3.10248	-3.60412	0.000136728	1	Gm15426	17	8984204	8984759	-	556	processed_pseudogene	predicted gene 15426 [Source:MGI Symbol;Acc:MGI:3705598]	-	0	0	0	0	0	0	0	1	2	2	3	3	7	5	0	0	0	0	0	0	0
ENSMUSG00000033653	1207.18	1230.04	1324.04	1300.37	1348.37	1242.96	1245.66	1230.69	1100.17	1184.49	1151.22	1101.29	1105.39	1175.79	1266.16	1136.39	0.156506	0.000140976	0.00639285	Vps8	16	21241868	21463430	+	8279	protein_coding	VPS8 CORVET complex subunit [Source:MGI Symbol;Acc:MGI:2146407]	-	911	1178	1063	1413	1442	835	1103	1572	915	1387	956	1509	1512	1641	6.54181	6.66568	7.17508	7.04684	7.30695	6.73571	6.75036
ENSMUSG00000046546	527.395	509.557	479.543	508.922	494.653	570.124	493.522	505.741	562.709	597.797	539.486	588.229	594.368	615.482	511.182	583.012	-0.197653	0.000141348	0.00639431	Fam43a	16	30418541	30421615	+	3075	protein_coding	family with sequence similarity 43, member A [Source:MGI Symbol;Acc:MGI:2676309]	-	398	488	385	553	529	383	437	646	468	700	448	806	813	859	7.69476	7.4345	6.9966	7.42524	7.21705	8.31818	7.20055
ENSMUSG00000001211	8996.2	8644.72	8555.8	8531.12	8899.07	9235.11	8909.37	8884.13	8331.22	7984.87	7679.25	8243.23	8339.42	8328	8831.94	8151	0.11508	0.000141914	0.00640452	Agpat3	10	78105012	78188323	-	7790	protein_coding	1-acylglycerol-3-phosphate O-acyltransferase 3 [Source:MGI Symbol;Acc:MGI:1336186]	-	6789	8279	6869	9270	9517	6204	7889	11348	6929	9350	6377	11295	11407	11623	51.8114	49.7872	49.2751	49.1329	51.2521	53.1874	51.3114
ENSMUSG00000002346	674.483	596.223	539.331	519.966	581.614	852.953	760.046	739.822	863.301	848.872	687.604	985.246	951.134	974.454	658.055	885.102	-0.430754	0.00014237	0.00640972	Slc25a42	8	70636990	70664955	-	5996	protein_coding	solute carrier family 25, member 42 [Source:MGI Symbol;Acc:MGI:1920345]	-	509	571	433	565	622	573	673	945	718	994	571	1350	1301	1360	5.04677	4.4612	4.0355	3.8906	4.35189	6.38216	5.68699
ENSMUSG00000024136	137.812	68.9155	56.0505	69.9423	41.1431	116.109	134.392	90.8142	138.273	135.785	136.076	205.077	155.72	179.844	89.3972	158.462	-0.83672	0.000143049	0.0064249	Dnase1l2	17	24659055	24662079	-	2328	protein_coding	deoxyribonuclease 1-like 2 [Source:MGI Symbol;Acc:MGI:1913955]	-	104	66	45	76	44	78	119	116	115	159	113	281	213	251	2.65588	1.32812	1.08019	1.34791	0.7929	2.23762	2.58996
ENSMUSG00000021270	20679.7	21231.2	22141.2	21894.7	20867.1	21509.9	21947.6	21977.8	20342.9	20319.1	20168.1	20639.8	19756.7	19907.5	21531.1	20189	0.0929737	0.000144318	0.00646439	Hsp90aa1	12	110657039	110669162	-	3931	protein_coding	heat shock protein 90, alpha (cytosolic), class A member 1 [Source:MGI Symbol;Acc:MGI:96250]	-	15606	20333	17776	23791	22316	14450	19434	28073	16919	23793	16748	28281	27024	27784	236.018	242.312	252.698	249.885	238.156	245.493	250.489
ENSMUSG00000021140	3042.46	3518.87	3462.68	3268.88	3547.66	3212.34	3550.65	3539.4	2599.52	3072.68	2938.27	2882.03	3142.18	3088.16	3392.87	2953.81	0.19961	0.000144615	0.00646439	Pcnx	12	81906797	82047698	+	15613	protein_coding	pecanex homolog [Source:MGI Symbol;Acc:MGI:1891924]	-	2296	3370	2780	3552	3794	2158	3144	4521	2162	3598	2440	3949	4298	4310	8.74265	10.1116	9.95015	9.39327	10.1944	9.2308	10.2029
ENSMUSG00000068206	606.902	566.986	549.295	581.625	579.744	537.375	595.163	537.056	687.755	646.475	632.21	645.154	629.459	636.978	569.268	646.339	-0.181556	0.0001457	0.00649746	Pick1	15	79113373	79133684	+	6573	protein_coding	protein interacting with C kinase 1 [Source:MGI Symbol;Acc:MGI:894645]	-	458	543	441	632	620	361	527	686	572	757	525	884	861	889	4.14247	3.87002	3.74927	3.96994	3.9571	3.6679	4.06234
ENSMUSG00000056851	3417.47	3410.27	3305.74	3313.98	3356.91	3469.87	3234.43	3004.7	3812.71	3666.21	3569.28	3711.09	3632.73	3534.54	3314.17	3654.43	-0.141869	0.00014741	0.00654813	Pcbp2	15	102378974	102408496	+	5203	protein_coding	poly(rC) binding protein 2 [Source:MGI Symbol;Acc:MGI:108202]	-	2579	3266	2654	3601	3590	2331	2864	3838	3171	4293	2964	5085	4969	4933	29.4683	29.4062	28.5048	28.5759	28.9461	29.9201	27.89
ENSMUSG00000009207	963.358	930.359	894.317	949.742	984.63	808.296	938.482	1024.01	775.528	877.908	757.448	811.551	752.281	852.647	936.649	804.561	0.220707	0.000147871	0.00654813	Lnpk	2	74350635	74409779	-	9154	protein_coding	lunapark, ER junction formation factor [Source:MGI Symbol;Acc:MGI:1918115]	-	727	891	718	1032	1053	543	831	1308	645	1028	629	1112	1029	1190	4.72151	4.55978	4.38313	4.65478	4.82577	3.96153	4.59959
ENSMUSG00000020069	645.331	714.215	602.855	637.763	648.94	683.255	703.579	672.494	779.136	740.415	724.935	750.977	749.356	766.666	663.554	751.914	-0.180264	0.00014788	0.00654813	Hnrnph3	10	62850443	62859996	-	3151	protein_coding	heterogeneous nuclear ribonucleoprotein H3 [Source:MGI Symbol;Acc:MGI:1926462]	-	487	684	484	693	694	459	623	859	648	867	602	1029	1025	1070	9.18836	10.1692	8.58358	9.08061	9.23975	9.72834	10.0177
ENSMUSG00000025350	115.285	116.947	112.101	108.595	115.014	150.346	126.486	111.952	72.1422	87.9616	68.64	109.472	95.7714	85.2647	119.591	86.542	0.438357	0.00014847	0.0065588	Rdh5	10	128749462	128758757	-	2809	protein_coding	retinol dehydrogenase 5 [Source:MGI Symbol;Acc:MGI:1201412]	-	87	112	90	118	123	101	112	143	60	103	57	150	131	119	1.8413	1.86786	1.79045	1.73444	1.83697	2.40129	2.0202
ENSMUSG00000008999	287.55	309.075	323.847	267.805	309.509	300.692	345.578	320.981	252.498	244.243	257.701	235.729	276.348	267.258	308.13	255.63	0.268668	0.000149512	0.0065894	Bmp7	2	172709805	172782114	-	4019	protein_coding	bone morphogenetic protein 7 [Source:MGI Symbol;Acc:MGI:103302]	-	217	296	260	291	331	202	306	410	210	286	214	323	378	373	3.20996	3.45025	3.61515	2.98955	3.45509	3.35666	3.85774
ENSMUSG00000005150	591.001	557.589	596.627	554.016	577.874	515.047	546.601	534.707	703.386	663.555	656.295	604.284	595.83	656.323	559.183	646.612	-0.20588	0.000150793	0.0066303	Wdr83	8	85801664	85807935	-	2818	protein_coding	WD repeat domain containing 83 [Source:MGI Symbol;Acc:MGI:1915086]	-	446	534	479	602	618	346	484	683	585	777	545	828	815	916	9.40917	8.87723	9.49874	8.82035	9.20018	8.19992	8.70229
ENSMUSG00000025810	510.169	560.721	614.065	555.857	526.445	489.741	610.973	595.772	440.067	477.384	478.071	437.157	489.092	506.573	557.968	471.391	0.244232	0.000151734	0.00665615	Nrp1	8	129085085	129229844	+	9785	protein_coding	neuropilin 1 [Source:MGI Symbol;Acc:MGI:106206]	-	385	537	493	604	563	329	541	761	366	559	397	599	669	707	2.33915	2.57093	2.81551	2.54863	2.41377	2.24548	2.80134
ENSMUSG00000087487	2.65023	3.13252	6.22784	6.44205	5.61043	5.95429	7.90538	4.69728	9.61896	11.102	6.02105	16.7857	15.3527	22.9283	5.3275	13.6348	-1.39767	0.000152215	0.00666172	Ppp2r2cos	5	37030939	37034223	-	1491	lncRNA	protein phosphatase 2, regulatory subunit B, gamma, opposite strand [Source:MGI Symbol;Acc:MGI:1918304]	-	2	3	5	7	6	4	7	6	8	13	5	23	21	32	0.0797462	0.0942585	0.187397	0.193843	0.168819	0.179167	0.237875
ENSMUSG00000104097	25.1772	15.6626	24.9113	13.8044	8.41564	14.8857	13.5521	21.1378	31.2616	35.8678	31.3095	31.3819	24.8567	28.6604	17.1933	30.5563	-0.83998	0.00015612	0.00681674	Gm37313	1	177817228	177826305	-	290	unprocessed_pseudogene	predicted gene, 37313 [Source:MGI Symbol;Acc:MGI:5610541]	-	19	15	20	15	9	10	12	27	26	42	26	43	34	40	3.89505	2.42309	3.85393	2.13562	1.30195	2.30291	2.09658
ENSMUSG00000040351	1449.67	1581.92	1591.83	1490.87	1494.24	1580.87	1647.71	1579.07	1333.43	1384.33	1290.91	1466.92	1424.14	1406.51	1552.02	1384.37	0.161966	0.000158532	0.00689381	Ankib1	5	3740000	3852925	-	8541	protein_coding	ankyrin repeat and IBR domain containing 1 [Source:MGI Symbol;Acc:MGI:1918047]	-	1094	1515	1278	1620	1598	1062	1459	2017	1109	1621	1072	2010	1948	1963	7.61493	8.30962	8.36168	7.83135	7.84905	8.30406	8.65517
ENSMUSG00000073468	671.833	651.565	631.503	686.539	652.68	717.493	699.062	667.797	822.421	734.437	791.166	755.355	713.534	766.666	672.309	763.93	-0.181713	0.000158831	0.00689381	Sft2d1	17	8529934	8546274	+	3064	protein_coding	SFT2 domain containing 1 [Source:MGI Symbol;Acc:MGI:1918689]	-	507	624	507	746	698	482	619	853	684	860	657	1035	976	1070	9.83731	9.54054	9.24678	10.0526	9.55687	10.5059	10.236
ENSMUSG00000015189	1784.93	2014.21	1860.88	2032.93	1906.61	1896.44	1934.56	1961.12	1629.21	1838.65	1813.54	1703.38	1698.3	1615.73	1923.96	1716.47	0.166458	0.000158984	0.00689381	Casd1	6	4600839	4643355	+	4037	protein_coding	CAS1 domain containing 1 [Source:MGI Symbol;Acc:MGI:2384865]	-	1347	1929	1494	2209	2039	1274	1713	2505	1355	2153	1506	2334	2323	2255	19.8366	22.3847	20.6806	22.5927	21.1889	21.0759	21.4995
ENSMUSG00000084950	103.359	110.682	93.4175	100.312	97.2474	89.3144	140.038	129.175	153.903	134.077	138.484	134.285	146.216	154.766	107.943	143.622	-0.402149	0.000159808	0.00691363	Gm5577	6	87957865	87982453	+	2100	lncRNA	predicted gene 5577 [Source:MGI Symbol;Acc:MGI:3648213]	-	78	106	75	109	104	60	124	165	128	157	115	184	200	216	2.20817	2.36463	1.99578	2.14308	2.0776	1.90812	2.99179
ENSMUSG00000035545	7048.28	7405.28	7377.49	7369.71	7645.14	8138.03	8404.55	8502.87	8807.36	8289.74	8203.08	9580.97	9806.7	9396.31	7736.42	9014.03	-0.220715	0.000160372	0.00692213	Leng8	7	4140038	4151176	+	6395	protein_coding	leukocyte receptor cluster (LRC) member 8 [Source:MGI Symbol;Acc:MGI:2142195]	-	5319	7092	5923	8008	8176	5467	7442	10861	7325	9707	6812	13128	13414	13114	49.4478	51.9523	51.7574	51.7028	53.6351	57.093	58.9628
ENSMUSG00000020773	74.2064	89.799	105.873	81.9061	82.2863	117.597	110.675	96.2943	133.463	110.166	132.463	119.689	124.284	132.554	94.8297	125.436	-0.408477	0.000162492	0.00699755	Trim47	11	115996578	116018036	-	2735	protein_coding	tripartite motif-containing 47 [Source:MGI Symbol;Acc:MGI:1917374]	-	56	86	85	89	88	79	98	123	111	129	110	164	170	185	1.21727	1.47305	1.73673	1.34358	1.34982	1.92905	1.81551
ENSMUSG00000025224	2822.49	2952.92	2822.46	2829.9	2926.77	2825.31	3030.02	2875.52	2701.72	2530.39	2626.38	2630.24	2668.44	2770.74	2885.68	2654.65	0.120664	0.000163948	0.00704417	Gbf1	19	46140948	46274949	+	10855	protein_coding	golgi-specific brefeldin A-resistance factor 1 [Source:MGI Symbol;Acc:MGI:1861607]	-	2130	2828	2266	3075	3130	1898	2683	3673	2247	2963	2181	3604	3650	3867	11.6656	12.2047	11.6654	11.6962	12.0966	11.6773	12.5233
ENSMUSG00000064341	69507.5	68109.4	69993.4	77000.9	61349.1	61027.1	63524.3	74640.6	100974	80338	91224.9	84237.8	74161.4	72111	68144	83841.2	-0.299016	0.000164772	0.00705157	mt-Nd1	MT	2751	3707	+	957	protein_coding	mitochondrially encoded NADH dehydrogenase 1 [Source:MGI Symbol;Acc:MGI:101787]	-	52454	65228	56194	83670	65609	40997	56249	95341	83979	94073	75755	115424	101441	100642	3258.55	3193	3281.33	3609.84	2876.08	2860.98	2978.05
ENSMUSG00000047767	420.061	408.272	433.457	419.654	428.263	425.732	457.383	520.616	500.186	484.216	496.135	542.98	549.041	559.594	439.18	522.025	-0.249142	0.00016487	0.00705157	Atg16l2	7	100912241	100951458	-	8469	protein_coding	autophagy related 16-like 2 (S. cerevisiae) [Source:MGI Symbol;Acc:MGI:1920933]	-	317	391	348	456	458	286	405	665	416	567	412	744	751	781	2.22528	2.16283	2.29625	2.22312	2.26873	2.25532	2.42299
ENSMUSG00000029705	2401.11	2419.35	2472.45	2466.39	2448.95	2366.83	2437.12	2386.22	2223.18	2334.83	2292.82	2193.09	2225.41	2241.96	2424.8	2251.88	0.107702	0.000165716	0.00705272	Cux1	5	136276989	136596344	-	20024	protein_coding	cut-like homeobox 1 [Source:MGI Symbol;Acc:MGI:88568]	CUT	1812	2317	1985	2680	2619	1590	2158	3048	1849	2734	1904	3005	3044	3129	5.37978	5.42066	5.53963	5.52604	5.48698	5.30299	5.46047
ENSMUSG00000028514	1906.84	2120.72	2113.73	2108.39	2108.59	2152.48	2161.56	2307.93	1680.91	1827.55	1935.17	1920.14	1947.6	1932.43	2122.53	1873.96	0.179428	0.000165825	0.00705272	Usp24	4	106173410	106298519	+	12350	protein_coding	ubiquitin specific peptidase 24 [Source:MGI Symbol;Acc:MGI:1919936]	-	1439	2031	1697	2291	2255	1446	1914	2948	1398	2140	1607	2631	2664	2697	6.9271	7.70407	7.67867	7.65929	7.66	7.81944	7.85243
ENSMUSG00000024548	638.705	889.636	917.983	867.836	876.162	726.424	836.841	890.135	648.077	707.963	665.928	638.586	714.996	712.211	830.465	681.293	0.287456	0.000166021	0.00705272	Setbp1	18	78793595	79152606	-	9953	protein_coding	SET binding protein 1 [Source:MGI Symbol;Acc:MGI:1933199]	-	482	852	737	943	937	488	741	1137	539	829	553	875	978	994	2.87906	4.01017	4.13795	3.9119	3.94943	3.27446	3.77219
ENSMUSG00000020455	657.257	571.163	559.26	541.132	568.523	660.927	667.44	649.791	663.708	742.123	658.703	768.492	731.079	772.398	609.437	722.751	-0.251564	0.000168072	0.00712377	Trim11	11	58868919	58882284	+	3580	protein_coding	tripartite motif-containing 11 [Source:MGI Symbol;Acc:MGI:2137355]	-	496	547	449	588	608	444	591	830	552	869	547	1053	1000	1078	8.23675	7.15783	7.00865	6.78148	7.12475	8.28275	8.36438
ENSMUSG00000068196	155.038	194.216	183.098	148.167	176.729	178.629	238.291	215.292	85.3683	126.391	126.442	128.447	173.266	139.719	186.183	129.939	0.510274	0.000168632	0.00713143	Col8a1	16	57444621	57575100	-	7833	protein_coding	collagen, type VIII, alpha 1 [Source:MGI Symbol;Acc:MGI:88463]	-	117	186	147	161	189	120	211	275	71	148	105	176	237	195	0.888004	1.1124	1.04872	0.848649	1.01224	1.02312	1.36485
ENSMUSG00000038990	999.136	1007.63	1015.14	830.104	930.396	928.87	888.791	887.004	995.562	1073.47	1129.55	1056.77	1159.49	1070.47	935.883	1080.89	-0.210606	0.000172163	0.00726443	Cables2	2	179900333	179915289	-	4597	protein_coding	CDK5 and Abl enzyme substrate 2 [Source:MGI Symbol;Acc:MGI:2182335]	-	754	965	815	902	995	624	787	1133	828	1257	938	1448	1586	1494	9.75111	9.83399	9.90728	8.10144	9.08024	9.06535	8.6742
ENSMUSG00000049148	96.7333	107.55	137.012	107.674	100.988	141.415	133.262	165.188	49.2972	64.9037	46.9642	100.714	90.6539	102.461	123.728	75.8323	0.687188	0.000173043	0.00728523	Plcxd3	15	4404973	4605035	+	5042	protein_coding	phosphatidylinositol-specific phospholipase C, X domain containing 3 [Source:MGI Symbol;Acc:MGI:2442605]	-	73	103	110	117	108	95	118	211	41	76	39	138	124	143	0.860751	0.956999	1.21916	0.958105	0.898607	1.25833	1.18579
ENSMUSG00000103047	10.6009	54.297	62.2784	62.5799	73.8706	44.6572	72.2778	72.8079	14.4284	33.3059	36.1263	16.0559	33.6297	23.6448	56.6712	26.1985	1.12247	0.000175204	0.00735651	Gm37310	15	8681590	8684557	-	2968	TEC	predicted gene, 37310 [Source:MGI Symbol;Acc:MGI:5610538]	-	8	52	50	68	79	30	64	93	12	39	30	22	46	33	0.160245	0.82076	0.941407	0.945965	1.11664	0.675044	1.09256
ENSMUSG00000005871	11369.5	13593.1	13591.6	14158.7	12897.4	12539.7	14472.5	14881.8	11390	11761.2	11601.4	10745	11460.4	12344.8	13438	11550.5	0.218586	0.000175918	0.00735651	Apc	18	34353977	34455605	+	16116	protein_coding	APC, WNT signaling pathway regulator [Source:MGI Symbol;Acc:MGI:88039]	-	8580	13018	10912	15385	13793	8424	12815	19009	9473	13772	9634	14723	15676	17229	31.651	37.8411	37.8371	39.4158	35.9046	34.9089	40.2894
ENSMUSG00000050530	1297.29	1170.52	1215.67	1145.76	1271.7	1222.12	1314.55	1250.26	1351.46	1328.82	1347.51	1398.32	1396.36	1446.63	1235.98	1378.18	-0.159251	0.000176	0.00735651	Fam171a1	2	3115261	3228843	+	4442	protein_coding	family with sequence similarity 171, member A1 [Source:MGI Symbol;Acc:MGI:2442917]	-	979	1121	976	1245	1360	821	1164	1597	1124	1556	1119	1916	1910	2019	13.1027	11.8224	12.2784	11.5723	12.8443	12.3435	13.2771
ENSMUSG00000019734	90.1078	85.6223	82.2074	75.464	89.7669	81.8716	111.805	98.643	102.201	122.121	96.3368	119.689	151.333	141.869	89.4359	122.259	-0.462958	0.0001763	0.00735651	Tmc4	7	3668789	3680552	-	4280	protein_coding	transmembrane channel-like gene family 4 [Source:MGI Symbol;Acc:MGI:2669035]	-	68	82	66	82	96	55	99	126	85	143	80	164	207	198	0.944545	0.897526	0.86173	0.791043	0.940971	0.85821	1.17198
ENSMUSG00000037010	695.685	635.902	638.976	635.922	633.978	626.69	575.964	545.668	753.886	801.049	841.743	669.967	702.567	693.582	623.598	743.799	-0.25313	0.000176743	0.0073587	Apln	X	47114023	47123730	-	3149	protein_coding	apelin [Source:MGI Symbol;Acc:MGI:1353624]	-	525	609	513	691	678	421	510	697	627	938	699	918	961	968	9.91161	9.05986	9.10366	9.06015	9.03246	8.92861	8.20591
ENSMUSG00000119994	274.299	282.971	295.199	277.008	290.807	325.998	316.215	332.724	381.151	342.453	328.749	361.987	342.876	380.467	299.403	356.281	-0.251457	0.000177858	0.00738876	ENSMUSG00000119994	10	128334642	128340114	+	2827	lncRNA	novel transcript	-	207	271	237	301	311	219	280	425	317	401	273	496	469	531	4.35313	4.49077	4.68483	4.39613	4.61513	5.1736	5.01835
ENSMUSG00000024045	2023.45	2114.45	2067.64	2009	2091.75	2274.54	2544.4	2341.6	2415.56	2496.23	2415.65	2591.56	2588.02	2710.56	2183.35	2536.26	-0.216931	0.000180284	0.00747307	Akap8	17	32522646	32540212	-	8663	protein_coding	A kinase (PRKA) anchor protein 8 [Source:MGI Symbol;Acc:MGI:1928488]	-	1527	2025	1660	2183	2237	1528	2253	2991	2009	2923	2006	3551	3540	3783	10.4792	10.9505	10.7081	10.4044	10.8329	11.7796	13.1772
ENSMUSG00000052146	80.832	48.032	85.9441	64.4205	64.5199	68.4744	60.9844	72.8079	108.213	83.6916	97.541	85.388	92.116	97.4454	68.2519	94.0659	-0.462574	0.00018334	0.00758303	Rps10	17	27849392	27855643	-	2311	protein_coding	ribosomal protein S10 [Source:MGI Symbol;Acc:MGI:1914347]	-	61	46	69	70	69	46	54	93	90	98	81	117	126	136	1.56923	0.93247	1.66848	1.25063	1.25256	1.32933	1.18392
ENSMUSG00000006471	181.541	190.04	190.572	156.45	178.599	157.789	195.376	175.365	233.26	187.025	236.025	209.456	240.525	222.118	178.216	221.402	-0.309931	0.000184582	0.00761244	Ndor1	2	25134833	25146034	-	5835	protein_coding	NADPH dependent diflavin oxidoreductase 1 [Source:MGI Symbol;Acc:MGI:1926047]	-	137	182	153	170	191	106	173	224	194	219	196	287	329	310	1.39584	1.46119	1.46528	1.20292	1.37322	1.21322	1.50222
ENSMUSG00000098051	381.633	379.035	348.759	401.248	354.392	379.586	362.518	336.639	571.126	461.158	497.339	410.154	420.371	391.931	367.976	458.68	-0.311601	0.00018486	0.00761244	Gm27032	2	180535898	180537013	+	1116	lncRNA	predicted gene, 27032 [Source:MGI Symbol;Acc:MGI:5504147]	-	288	363	280	436	379	255	321	430	475	540	413	562	575	547	15.3421	15.2377	14.0206	16.1307	14.247	15.2599	14.5737
ENSMUSG00000030738	4290.72	4247.7	4405.57	4384.28	4516.4	4324.31	3858.96	4106.99	3990.67	3832.74	4050.96	3579	3701.46	3764.54	4266.86	3819.89	0.160599	0.000186935	0.00768109	Eif3c	7	126145627	126165583	-	3511	protein_coding	eukaryotic translation initiation factor 3, subunit C [Source:MGI Symbol;Acc:MGI:1926966]	-	3238	4068	3537	4764	4830	2905	3417	5246	3319	4488	3364	4904	5063	5254	54.8281	54.2784	56.2957	56.0236	57.7119	55.2573	49.3109
ENSMUSG00000072769	1307.89	1055.66	1175.82	1099.75	1070.66	1332.27	1453.46	1505.48	1641.23	1436.42	1349.92	1777.82	1656.63	1658.72	1250.12	1586.79	-0.344969	0.000189675	0.00777669	Gm10419	5	108515635	108526108	+	7040	lncRNA	predicted gene 10419 [Source:MGI Symbol;Acc:MGI:3642823]	-	987	1011	944	1195	1145	895	1287	1923	1365	1682	1121	2436	2266	2315	8.33493	6.72753	7.49326	7.00851	6.8231	8.49034	9.26264
ENSMUSG00000026921	450.539	423.935	468.333	414.132	425.458	415.312	380.588	383.612	535.055	463.72	539.486	526.194	426.95	551.713	420.238	507.186	-0.271483	0.000191998	0.00783794	Egfl7	2	26470026	26483132	+	3581	protein_coding	EGF-like domain 7 [Source:MGI Symbol;Acc:MGI:2449923]	-	340	406	376	450	455	279	337	490	445	543	448	721	584	770	5.64458	5.31127	5.86752	5.18846	5.33035	5.20325	4.7682
ENSMUSG00000018239	116.61	112.771	110.855	105.834	85.0915	80.383	128.745	119.781	155.106	133.223	154.139	140.854	140.367	129.688	107.509	142.23	-0.391529	0.000192002	0.00783794	Zcchc10	11	53215506	53224128	+	1391	protein_coding	zinc finger, CCHC domain containing 10 [Source:MGI Symbol;Acc:MGI:1196228]	-	88	108	89	115	91	54	114	153	129	156	128	193	192	181	3.76108	3.63725	3.57548	3.41351	2.7445	2.59263	4.15247
ENSMUSG00000114493	51.6794	46.9878	52.3138	62.5799	57.9744	69.963	73.4071	76.7223	105.809	70.8817	83.0905	84.6582	84.8052	98.1619	61.4535	87.901	-0.506344	0.000192524	0.00784222	Gm47071	13	55974063	56232662	+	3859	lncRNA	predicted gene, 47071 [Source:MGI Symbol;Acc:MGI:6095789]	-	39	45	42	68	62	47	65	98	88	83	69	116	116	137	0.600824	0.546279	0.608199	0.727553	0.674009	0.813388	0.85343
ENSMUSG00000031842	29.1525	24.016	17.4379	17.4856	14.9611	31.26	29.3629	34.4467	38.4758	30.7439	27.6968	65.6831	49.7134	64.4859	24.7654	46.1332	-0.92014	0.000193287	0.0078563	Pde4c	8	71176369	71203835	+	5596	protein_coding	phosphodiesterase 4C, cAMP specific [Source:MGI Symbol;Acc:MGI:99556]	-	22	23	14	19	16	21	26	44	32	36	23	90	68	90	0.233723	0.192543	0.139805	0.140186	0.119948	0.25062	0.23541
ENSMUSG00000000374	2520.37	2641.76	2695.41	2574.98	2596.69	2660.08	2590.71	2572.55	2193.12	2374.11	2326.53	2489.39	2352.61	2496.32	2606.57	2372.02	0.133531	0.000193935	0.0078602	Trappc10	10	78022559	78080475	-	8128	protein_coding	trafficking protein particle complex 10 [Source:MGI Symbol;Acc:MGI:1336209]	-	1902	2530	2164	2798	2777	1787	2294	3286	1824	2780	1932	3411	3218	3484	13.9118	14.5819	14.878	14.2133	14.3331	14.683	14.3001
ENSMUSG00000061838	401.51	480.32	422.247	415.052	406.756	419.778	422.373	444.676	367.925	374.904	404.615	311.63	363.346	344.641	426.589	361.177	0.248081	0.000194324	0.0078602	Suclg2	6	95449990	95695781	-	4623	protein_coding	succinate-Coenzyme A ligase, GDP-forming, beta subunit [Source:MGI Symbol;Acc:MGI:1306824]	-	303	460	339	451	435	282	374	568	306	439	336	427	497	481	3.89651	4.66134	4.09777	4.02794	3.94743	4.0738	4.09899
ENSMUSG00000059436	1351.62	1254.05	1216.92	1206.5	1173.51	1295.06	1302.13	1289.4	1535.43	1427.88	1280.08	1495.38	1432.18	1396.48	1261.15	1427.91	-0.180937	0.000194636	0.0078602	Max	12	76984043	77008975	-	3598	protein_coding	Max protein [Source:MGI Symbol;Acc:MGI:96921]	bHLH	1020	1201	977	1311	1255	870	1153	1647	1277	1672	1063	2049	1959	1949	16.8537	15.6372	15.1742	15.0443	14.6329	16.1485	16.2367
ENSMUSG00000024137	584.375	565.942	582.925	548.495	627.433	726.424	613.232	674.06	697.374	688.321	709.28	751.706	732.542	765.949	615.361	724.195	-0.238126	0.000195417	0.00787484	E4f1	17	24662752	24689287	-	4447	protein_coding	E4F transcription factor 1 [Source:MGI Symbol;Acc:MGI:109530]	zf-C2H2	441	542	468	596	671	488	543	861	580	806	589	1030	1002	1069	5.89561	5.70965	5.88098	5.53362	6.33001	7.3287	6.18674
ENSMUSG00000026915	3939.56	4029.47	4026.92	3929.65	4028.29	3788.42	3866.86	4039.66	4364.6	4311.83	4005.2	4431.42	4470.55	4219.53	3956.1	4300.52	-0.120603	0.000196375	0.00789653	Strbp	2	37373240	37593871	-	18616	protein_coding	spermatid perinuclear RNA binding protein [Source:MGI Symbol;Acc:MGI:104626]	-	2973	3859	3233	4270	4308	2545	3424	5160	3630	5049	3326	6072	6115	5889	9.49436	9.71103	9.70489	9.47047	9.70819	9.13011	9.31915
ENSMUSG00000027188	584.375	579.517	581.68	571.502	616.212	598.407	586.128	642.745	486.96	507.274	557.549	549.548	522.722	508.722	595.071	522.129	0.190461	0.000197095	0.00790858	Pamr1	2	102380357	102473386	+	6046	protein_coding	peptidase domain containing associated with muscle regeneration 1 [Source:MGI Symbol;Acc:MGI:2445082]	-	441	555	467	621	659	402	519	821	405	594	463	753	715	710	4.33638	4.30033	4.31638	4.24086	4.57263	4.44051	4.34939
ENSMUSG00000030172	2045.98	2462.16	2263.2	2537.25	2478.87	1820.53	2259.81	2186.59	1727.81	2024.83	2031.5	1589.53	1814.54	1880.84	2256.8	1844.84	0.292173	0.000198194	0.00793578	Erc1	6	119547757	119825128	-	16271	protein_coding	ELKS/RAB6-interacting/CAST family member 1 [Source:MGI Symbol;Acc:MGI:2151013]	-	1544	2358	1817	2757	2651	1223	2001	2793	1437	2371	1687	2178	2482	2625	5.64145	6.78901	6.24039	6.99605	6.83509	5.0198	6.23106
ENSMUSG00000038128	857.349	1002.41	893.072	1004.04	912.63	1146.2	1399.25	1338.73	698.577	707.109	671.949	842.203	861.943	937.912	1069.21	786.615	0.441562	0.000200174	0.00799802	Camk4	18	33067984	33324281	+	3259	protein_coding	calcium/calmodulin-dependent protein kinase IV [Source:MGI Symbol;Acc:MGI:88258]	-	647	960	717	1091	976	770	1239	1710	581	828	558	1154	1179	1309	11.8026	13.7995	12.2944	13.822	12.5636	15.779	19.2627
ENSMUSG00000063760	589.676	695.42	683.816	665.372	720.005	677.301	683.251	647.442	526.638	614.877	602.105	572.902	613.376	553.146	670.285	580.507	0.207162	0.000201611	0.00803838	Rnf217	10	31369189	31485180	-	11013	protein_coding	ring finger protein 217 [Source:MGI Symbol;Acc:MGI:3610311]	-	445	666	549	723	770	455	605	827	438	720	500	785	839	772	2.40221	2.83299	2.78572	2.71058	2.93315	2.75918	2.78342
ENSMUSG00000037553	1091.89	1040	985.244	953.424	1061.31	969.061	957.681	982.515	1118.2	1119.59	1151.22	1114.42	1125.13	1096.98	1005.14	1120.92	-0.156865	0.000202938	0.00807417	Zdhhc18	4	133332610	133377465	-	5382	protein_coding	zinc finger, DHHC domain containing 18 [Source:MGI Symbol;Acc:MGI:3527792]	-	824	996	791	1036	1135	651	848	1255	930	1311	956	1527	1539	1531	9.10209	8.66947	8.21304	7.94779	8.8471	8.07815	7.98328
ENSMUSG00000085881	83.4822	73.0922	89.6808	78.2249	77.6109	120.574	111.805	86.1169	152.701	131.515	107.175	145.233	116.973	101.744	90.0734	125.89	-0.491867	0.000204653	0.00812526	Gm15912	13	74156125	74157488	-	1364	lncRNA	predicted gene 15912 [Source:MGI Symbol;Acc:MGI:3801895]	-	63	70	72	85	83	81	99	110	127	154	89	199	160	142	2.74589	2.40415	2.94978	2.57297	2.55278	3.96593	3.67748
ENSMUSG00000042453	3365.79	4533.8	4283.51	4393.48	4502.37	3952.16	4833.58	4470.25	3260.83	3852.38	3828.18	3210.44	3623.23	3512.33	4291.87	3547.9	0.275198	0.000208602	0.00826459	Reln	5	22089452	22549700	-	23738	protein_coding	reelin [Source:MGI Symbol;Acc:MGI:103022]	-	2540	4342	3439	4774	4815	2655	4280	5710	2712	4511	3179	4399	4956	4902	6.36132	8.56885	8.09579	8.30364	8.50944	7.46956	9.13542
ENSMUSG00000018501	3924.99	4265.45	4263.58	4458.82	4252.7	4424.04	5043.64	4926.67	3561.42	3837.01	3615.04	3850.49	4035.56	4043.98	4444.99	3823.92	0.216879	0.000209881	0.00829781	Ncor1	11	62207252	62349367	-	12811	protein_coding	nuclear receptor co-repressor 1 [Source:MGI Symbol;Acc:MGI:1349717]	MYB	2962	4085	3423	4845	4548	2972	4466	6293	2962	4493	3002	5276	5520	5644	13.7455	14.9378	14.9312	15.615	14.8931	15.4932	17.663
ENSMUSG00000059022	160.339	160.803	175.625	166.573	210.391	174.163	175.048	157.359	200.796	223.747	226.392	177.344	266.113	241.464	172.538	222.643	-0.370108	0.000211953	0.00836213	Kcp	6	29473161	29507951	-	7757	protein_coding	kielin/chordin-like protein [Source:MGI Symbol;Acc:MGI:2141640]	-	121	154	141	181	225	117	155	201	167	262	188	243	364	337	0.927361	0.930045	1.01577	0.963419	1.21685	1.00732	1.01243
ENSMUSG00000035493	137.812	100.241	112.101	120.558	142.131	117.597	107.287	129.175	66.1303	99.9176	109.583	84.6582	89.9228	90.2803	120.863	90.082	0.425956	0.000213231	0.00838655	Tgfbi	13	56757336	56787375	+	3771	protein_coding	transforming growth factor, beta induced [Source:MGI Symbol;Acc:MGI:99959]	-	104	96	90	131	152	79	95	165	55	117	91	116	123	126	1.63959	1.19259	1.3337	1.43432	1.69097	1.39909	1.27643
ENSMUSG00000028926	3453.25	3339.27	3384.21	3397.72	3571.97	3452	3452.39	3498.69	3060.03	3101.71	3183.93	3154.98	3265.73	3336.07	3443.69	3183.74	0.11242	0.000213463	0.00838655	Cdk14	5	4853391	5470312	-	18877	protein_coding	cyclin-dependent kinase 14 [Source:MGI Symbol;Acc:MGI:894318]	-	2606	3198	2717	3692	3820	2319	3057	4469	2545	3632	2644	4323	4467	4656	8.20727	7.93638	8.04318	8.07531	8.48945	8.20431	8.20525
ENSMUSG00000103472	247.796	247.469	246.622	253.081	204.781	244.126	215.704	230.95	156.308	220.331	161.364	162.748	199.585	207.788	236.316	184.687	0.34429	0.00021704	0.00850932	Pcdhga7	18	37847817	37974926	+	5217	protein_coding	protocadherin gamma subfamily A, 7 [Source:MGI Symbol;Acc:MGI:1935219]	-	187	237	198	275	219	164	191	295	130	258	134	223	273	290	2.13097	2.12816	2.12088	2.17642	1.76105	2.09941	1.85499
ENSMUSG00000039202	2739.01	2955.01	2909.64	2865.79	3210.1	2901.23	2943.06	2938.15	2698.12	2666.18	2584.24	2664.54	2763.48	2641.77	2932.75	2669.72	0.136039	0.000217938	0.00852675	Abhd2	7	78922947	79015256	+	10573	protein_coding	abhydrolase domain containing 2 [Source:MGI Symbol;Acc:MGI:1914344]	-	2067	2830	2336	3114	3433	1949	2606	3753	2244	3122	2146	3651	3780	3687	11.6225	12.5391	12.3466	12.1605	13.6215	12.3109	12.4884
ENSMUSG00000024087	88.7826	143.052	163.169	154.609	126.235	116.109	159.237	176.148	84.1659	107.604	80.6821	94.1458	115.511	108.91	140.918	98.5029	0.514611	0.000219192	0.00854815	Cyp1b1	17	80008966	80022490	-	5840	protein_coding	cytochrome P450, family 1, subfamily b, polypeptide 1 [Source:MGI Symbol;Acc:MGI:88590]	-	67	137	131	168	135	78	141	225	70	126	67	129	158	152	0.682055	1.09897	1.25352	1.18775	0.969772	0.891982	1.22331
ENSMUSG00000025188	378.983	396.786	387.371	347.871	376.834	318.555	396.399	381.263	434.055	426.998	392.573	434.968	475.202	471.464	373.008	439.21	-0.238027	0.000219393	0.00854815	Hps1	19	42743544	42768417	-	5855	protein_coding	HPS1, biogenesis of lysosomal organelles complex 3 subunit 1 [Source:MGI Symbol;Acc:MGI:2177763]	-	286	380	311	378	403	214	351	487	361	500	326	596	650	658	2.904	3.04042	2.96828	2.6656	2.88753	2.44096	3.03745
ENSMUSG00000024970	560.523	559.677	538.085	577.024	573.199	574.589	543.213	504.958	651.684	620.001	667.132	585.309	627.997	638.411	553.909	631.756	-0.188201	0.000220281	0.008565	Spindoc	19	7331443	7360359	-	3753	protein_coding	spindlin interactor and repressor of chromatin binding [Source:MGI Symbol;Acc:MGI:2147611]	-	423	536	432	627	613	386	481	645	542	726	554	802	859	891	6.70068	6.69057	6.43245	6.89794	6.85221	6.86884	6.49375
ENSMUSG00000102721	0	0	0	1.84059	0	0	0	0	3.60711	4.26998	1.20421	4.37887	2.19324	5.73208	0.230073	3.56425	-3.46039	0.000222703	1	A630081D01Rik	1	80724939	80726771	-	1833	TEC	RIKEN cDNA A630081D01 gene [Source:MGI Symbol;Acc:MGI:2138649]	-	0	0	0	2	0	0	0	0	3	5	1	6	3	8	0	0	0	0.0450503	0	0	0
ENSMUSG00000029056	826.871	865.62	809.619	767.524	845.305	897.61	876.368	817.327	935.444	930.856	875.461	1056.77	937.975	1005.26	838.281	956.961	-0.195813	0.000222785	0.00864452	Pank4	4	155048580	155065395	+	3487	protein_coding	pantothenate kinase 4 [Source:MGI Symbol;Acc:MGI:2387466]	-	624	829	650	834	904	603	776	1044	778	1090	727	1448	1283	1403	10.6387	11.1373	10.4168	9.87516	10.8759	11.5489	11.2756
ENSMUSG00000103115	7.95068	19.8393	16.1924	11.9638	9.35071	8.93144	16.9401	19.572	30.0592	31.5979	16.8589	28.4627	23.3945	26.5109	13.8426	26.1474	-0.897722	0.000223792	0.00866572	Gm37584	3	88433373	88434662	-	1290	lncRNA	predicted gene, 37584 [Source:MGI Symbol;Acc:MGI:5610812]	-	6	19	13	13	10	6	15	25	25	37	14	39	32	37	0.276515	0.689987	0.563151	0.416087	0.325206	0.310625	0.589156
ENSMUSG00000031284	2256.67	2601.04	2574.59	2433.25	2501.32	2295.38	2445.02	2551.41	1969.48	2322.87	2189.25	2158.05	2282.43	2133.05	2457.33	2175.86	0.175585	0.000226538	0.00875404	Pak3	X	142301587	142580792	+	9552	protein_coding	p21 (RAC1) activated kinase 3 [Source:MGI Symbol;Acc:MGI:1339656]	-	1703	2491	2067	2644	2675	1542	2165	3259	1638	2720	1818	2957	3122	2977	10.5993	12.2168	12.0925	11.4287	11.7484	10.7811	11.484
ENSMUSG00000036002	922.279	859.355	815.847	859.554	963.124	863.373	885.403	851.774	943.86	953.914	973.002	1077.93	1018.39	995.233	877.589	993.722	-0.181376	0.000227087	0.00875729	Fam214b	4	43032414	43046220	-	4129	protein_coding	family with sequence similarity 214, member B [Source:MGI Symbol;Acc:MGI:2441854]	-	696	823	655	934	1030	580	784	1088	785	1117	808	1477	1393	1389	10.0212	9.33753	8.86477	9.33969	10.465	9.38118	9.62056
ENSMUSG00000020241	675.808	627.549	683.816	601.872	648.94	638.598	739.718	723.382	466.519	591.819	463.621	496.272	647.005	574.641	667.46	539.98	0.301275	0.000229188	0.00879362	Col6a2	10	76431596	76459464	-	8326	protein_coding	collagen, type VI, alpha 2 [Source:MGI Symbol;Acc:MGI:88460]	-	510	601	549	654	694	429	655	924	388	693	385	680	885	802	3.64159	3.38154	3.68474	3.24318	3.49681	3.44108	3.98597
ENSMUSG00000037872	2030.07	2164.57	1924.4	2229.87	2203.96	1822.01	2037.33	1896.14	2825.57	2485.13	2513.19	2163.89	2351.15	2209	2038.55	2424.66	-0.248201	0.000229383	0.00879362	Ackr1	1	173159453	173161317	-	1405	protein_coding	atypical chemokine receptor 1 (Duffy blood group) [Source:MGI Symbol;Acc:MGI:1097689]	-	1532	2073	1545	2423	2357	1224	1804	2422	2350	2910	2087	2965	3216	3083	64.8246	69.1194	61.4502	71.2045	70.3772	58.1808	65.0563
ENSMUSG00000098188	349.83	371.726	312.637	338.668	339.431	309.623	310.569	332.724	276.545	283.527	317.911	283.897	277.079	257.227	333.151	282.698	0.245175	0.000229431	0.00879362	Sowahc	10	59057775	59062256	+	4482	protein_coding	sosondowah ankyrin repeat domain family member C [Source:MGI Symbol;Acc:MGI:3606051]	-	264	356	251	368	363	208	275	425	230	332	264	389	379	359	3.50178	3.72096	3.12949	3.39005	3.39769	3.09932	3.10878
ENSMUSG00000069255	598.952	599.356	607.837	565.98	554.497	592.452	598.551	602.035	720.219	644.767	668.337	655.371	648.467	655.607	589.957	665.461	-0.171534	0.000241546	0.00923913	Dusp22	13	30843982	30895214	+	5108	protein_coding	dual specificity phosphatase 22 [Source:MGI Symbol;Acc:MGI:1915926]	-	452	574	488	615	593	398	530	769	599	755	555	898	887	915	5.26072	5.26427	5.33876	4.97112	4.87027	5.20363	5.25719
ENSMUSG00000099034	106.009	93.9757	93.4175	95.7105	106.598	98.2459	116.322	94.7286	138.273	111.02	109.583	148.152	134.519	135.42	100.626	129.494	-0.372999	0.000245631	0.00937632	2810039B14Rik	15	75513978	75525492	+	7780	transcribed_unitary_pseudogene	RIKEN cDNA 2810039B14 gene [Source:MGI Symbol;Acc:MGI:1919915]	-	80	90	75	104	114	66	103	121	115	130	91	203	184	189	0.611319	0.541926	0.538707	0.55193	0.614716	0.566551	0.67079
ENSMUSG00000024544	454.514	523.131	570.47	471.19	580.679	549.284	583.869	609.864	383.556	428.706	407.023	457.592	517.604	441.37	542.875	439.309	0.302174	0.000246797	0.00940175	Ldlrad4	18	68066328	68401701	+	5371	protein_coding	low density lipoprotein receptor class A domain containing 4 [Source:MGI Symbol;Acc:MGI:1277150]	-	343	501	458	512	621	369	517	779	319	502	338	627	708	616	3.79661	4.36978	4.76521	3.93591	4.85049	4.58824	4.87713
ENSMUSG00000085172	60.9552	85.6223	112.101	95.7105	47.6886	84.8487	89.2179	87.6826	67.3327	52.9478	46.9642	50.357	49.7134	60.1869	82.9784	54.5837	0.606416	0.000248911	0.00946316	Gm6542	18	36743011	36743782	+	772	processed_pseudogene	predicted gene 6542 [Source:MGI Symbol;Acc:MGI:3644649]	-	46	82	90	104	51	57	79	112	56	62	39	69	68	84	3.5424	4.97592	6.51473	5.5622	2.77142	4.93097	5.18488
ENSMUSG00000103332	177.565	172.289	222.957	194.182	183.274	202.446	222.48	180.845	103.404	149.449	134.872	135.745	159.375	186.293	194.505	144.856	0.409712	0.00024961	0.00947058	Pcdhga2	18	37802006	37974923	+	4689	protein_coding	protocadherin gamma subfamily A, 2 [Source:MGI Symbol;Acc:MGI:1935214]	-	134	165	179	211	196	136	197	231	86	175	112	186	218	260	1.69896	1.64847	2.13326	1.85794	1.75358	1.93702	2.1287
ENSMUSG00000032125	209.368	186.907	184.344	156.45	215.066	206.912	242.808	176.148	198.391	255.345	257.701	251.055	279.272	272.99	197.25	252.459	-0.366099	0.00025518	0.00962319	Robo4	9	37313193	37326411	+	5302	protein_coding	roundabout guidance receptor 4 [Source:MGI Symbol;Acc:MGI:1921394]	-	158	179	148	170	230	139	215	225	165	299	214	344	382	381	1.77164	1.58158	1.55989	1.32385	1.81986	1.75085	2.0546
ENSMUSG00000027227	375.007	372.77	407.3	388.364	374.964	367.678	339.932	385.177	306.604	336.475	363.671	310.9	317.288	302.367	376.399	322.884	0.227058	0.000255303	0.00962319	Sord	2	122065230	122095821	+	2352	protein_coding	sorbitol dehydrogenase [Source:MGI Symbol;Acc:MGI:98266]	-	283	357	327	422	401	247	301	492	255	394	302	426	434	422	7.1533	7.11063	7.7693	7.40808	7.15247	7.01349	6.48423
ENSMUSG00000028041	1684.22	1659.19	1707.67	1691.5	1878.56	1839.88	1652.23	1580.64	1917.78	1842.92	1868.93	1982.9	1927.13	1927.41	1711.74	1911.18	-0.160686	0.000255442	0.00962319	Adam15	3	89245849	89257303	-	6145	protein_coding	a disintegrin and metallopeptidase domain 15 (metargidin) [Source:MGI Symbol;Acc:MGI:1333882]	-	1271	1589	1371	1838	2009	1236	1463	2019	1595	2158	1552	2717	2636	2690	12.2965	12.1138	12.4677	12.3496	13.7154	13.4329	12.0629
ENSMUSG00000081137	83.4822	130.522	118.329	111.355	112.209	98.2459	98.2526	153.445	140.677	151.157	154.139	170.046	174.728	137.57	113.23	154.72	-0.439781	0.000255677	0.00962319	BC022960	X	168151185	168152999	+	1815	transcribed_processed_pseudogene	cDNA sequence BC022960 [Source:MGI Symbol;Acc:MGI:2670977]	-	63	125	95	121	120	66	87	196	117	177	128	233	239	192	2.06358	3.22634	2.92495	2.75257	2.77366	2.42852	2.42869
ENSMUSG00000019916	883.851	743.452	802.145	830.104	764.888	875.281	869.592	854.906	923.42	934.272	945.305	947.296	893.379	1015.29	828.028	943.161	-0.190281	0.000256755	0.00964447	P4ha1	10	59159118	59209126	+	4114	protein_coding	procollagen-proline, 2-oxoglutarate 4-dioxygenase (proline 4-hydroxylase), alpha 1 polypeptide [Source:MGI Symbol;Acc:MGI:97463]	-	667	712	644	902	818	588	770	1092	768	1094	785	1298	1222	1417	9.63871	8.10761	8.74768	9.05258	8.34138	9.54525	9.48321
ENSMUSG00000020205	408.135	328.915	401.073	323.023	295.483	343.861	362.518	374.217	494.174	398.816	437.128	418.182	425.488	419.158	354.653	432.158	-0.284979	0.000258332	0.00966557	Phlda1	10	111342147	111344506	+	2205	protein_coding	pleckstrin homology like domain, family A, member 1 [Source:MGI Symbol;Acc:MGI:1096880]	-	308	315	322	351	316	231	321	478	411	467	363	573	582	585	8.30423	6.69235	8.16053	6.57247	6.01212	6.99645	7.37608
ENSMUSG00000087355	11.926	12.5301	6.22784	7.36234	5.61043	2.97715	4.51736	4.69728	10.8213	25.6199	13.2463	20.4347	16.0837	11.4642	6.98106	16.2784	-1.24061	0.000258344	0.00966557	Gm13187	2	4292406	4305978	-	1549	lncRNA	predicted gene 13187 [Source:MGI Symbol;Acc:MGI:3649588]	-	9	12	5	8	6	2	4	6	9	30	11	28	22	16	0.345421	0.362917	0.180381	0.21324	0.162498	0.0862289	0.130839
ENSMUSG00000023952	2122.83	1982.89	1817.28	1961.14	1955.23	2076.56	2077.99	2032.36	2201.54	2140.11	2091.71	2333.21	2321.91	2327.94	2003.29	2236.07	-0.16058	0.000260979	0.00974477	Gtpbp2	17	46471958	46480296	+	5305	protein_coding	GTP binding protein 2 [Source:MGI Symbol;Acc:MGI:1860138]	-	1602	1899	1459	2131	2091	1395	1840	2596	1831	2506	1737	3197	3176	3249	17.9529	16.7694	15.3688	16.5855	16.5355	17.5616	17.5736
ENSMUSG00000102649	1.32511	4.1767	3.7367	2.76088	1.87014	1.48857	2.25868	1.56576	10.8213	7.68597	6.02105	8.02793	7.31079	7.1651	2.39782	7.8387	-1.69738	0.000262485	1	Gm38021	1	86821295	86822854	+	1560	TEC	predicted gene, 38021 [Source:MGI Symbol;Acc:MGI:5611249]	-	1	4	3	3	2	1	2	2	9	9	5	11	10	10	0.0381095	0.120119	0.107465	0.0794012	0.0537842	0.0428105	0.0649583
ENSMUSG00000024764	870.6	1025.38	988.98	910.17	922.916	949.71	901.214	977.818	1086.94	1104.22	1122.32	1042.9	1075.42	984.485	943.348	1069.38	-0.178059	0.000264123	0.00984262	Naa40	19	7203033	7218548	-	9028	protein_coding	N(alpha)-acetyltransferase 40, NatD catalytic subunit [Source:MGI Symbol;Acc:MGI:1918249]	-	657	982	794	989	987	638	798	1249	904	1293	932	1429	1471	1374	4.32645	5.09562	4.91474	4.52309	4.58643	4.71958	4.47858
ENSMUSG00000117113	108.659	153.494	160.678	176.696	165.508	172.675	189.729	169.885	242.879	217.769	183.04	205.807	209.82	197.757	162.165	209.512	-0.363179	0.000266056	0.00989507	Gm49883	17	74493763	74497494	-	3732	TEC	predicted gene, 49883 [Source:MGI Symbol;Acc:MGI:6270565]	-	82	147	129	192	177	116	168	217	202	255	152	282	287	276	1.30626	1.84524	1.93161	2.12417	1.98967	2.07583	2.28085
ENSMUSG00000102553	29.1525	29.2369	23.6658	25.7682	21.5066	41.6801	24.8455	36.0125	48.0948	42.6998	43.3516	42.3291	38.0161	53.0218	28.9835	44.5855	-0.628528	0.000266687	0.00989898	D930036K23Rik	2	14020897	14024860	-	3964	TEC	RIKEN cDNA D930036K23 gene [Source:MGI Symbol;Acc:MGI:2442341]	-	22	28	19	28	23	28	22	46	40	50	36	58	52	74	0.329949	0.330904	0.26785	0.291645	0.243413	0.471736	0.281202
ENSMUSG00000085894	50.3543	28.1927	23.6658	26.6885	16.8313	40.1915	30.4922	42.2756	61.3209	43.5538	42.1474	48.8974	59.9485	67.352	32.3365	53.87	-0.753026	0.000267678	0.00990976	Gm15832	1	39586651	39591083	-	1832	lncRNA	predicted gene 15832 [Source:MGI Symbol;Acc:MGI:3834078]	-	38	27	19	29	18	27	27	54	51	51	35	67	82	94	1.23315	0.690423	0.579561	0.653586	0.412189	0.984267	0.746737
ENSMUSG00000040414	873.25	865.62	833.284	804.336	828.473	766.615	787.15	784.446	922.218	883.886	964.572	918.104	921.16	884.89	817.897	915.805	-0.161555	0.000268031	0.00990976	Slc25a28	19	43652240	43663320	-	3749	protein_coding	solute carrier family 25, member 28 [Source:MGI Symbol;Acc:MGI:2180509]	-	659	829	669	874	886	515	697	1002	767	1035	801	1258	1260	1235	10.4503	10.359	9.97199	9.62556	9.91442	9.17416	9.4199
ENSMUSG00000085385	238.521	242.248	242.886	245.718	232.833	199.469	269.912	232.516	301.795	315.979	256.497	280.978	274.886	285.888	238.013	286.004	-0.262474	0.000268721	0.00991581	Snhg17	2	158195620	158203501	-	7882	lncRNA	small nucleolar RNA host gene 17 [Source:MGI Symbol;Acc:MGI:1915358]	-	180	232	195	267	249	134	239	297	251	370	213	385	376	399	1.35767	1.37889	1.38251	1.39864	1.32529	1.13538	1.53635
ENSMUSG00000031960	5146.74	5296.05	5211.45	5283.4	5596.4	5068.59	4717.26	4644.83	4449.97	4685.88	4748.2	4621.17	4459.58	4480.34	5120.59	4574.19	0.162883	0.000270651	0.00996746	Aars	8	111759776	111784296	+	9282	protein_coding	alanyl-tRNA synthetase [Source:MGI Symbol;Acc:MGI:2384560]	-	3884	5072	4184	5741	5985	3405	4177	5933	3701	5487	3943	6332	6100	6253	24.8768	25.5985	25.1896	25.5374	27.0503	24.4991	22.8009
ENSMUSG00000073147	214.668	190.04	160.678	151.848	147.741	177.14	212.316	223.904	250.093	228.871	201.103	252.515	272.693	245.046	184.792	241.72	-0.39115	0.000271759	0.00998875	5031425E22Rik	5	23587297	23639396	-	6968	lncRNA	RIKEN cDNA 5031425E22 gene [Source:MGI Symbol;Acc:MGI:1923227]	-	162	182	129	165	158	119	188	286	208	268	167	346	373	342	1.38218	1.2236	1.03455	0.977701	0.951257	1.14055	1.36703
ENSMUSG00000018844	54.3297	48.032	38.6126	38.6523	18.7014	78.8944	62.1137	74.3737	79.3564	86.2536	84.2947	87.5774	85.5363	109.626	51.7137	88.7741	-0.790039	0.000272591	0.00999979	Fndc8	11	82782950	82791627	+	2166	protein_coding	fibronectin type III domain containing 8 [Source:MGI Symbol;Acc:MGI:1926169]	-	41	46	31	42	20	53	55	95	66	101	70	120	117	153	1.12534	0.994893	0.799787	0.80061	0.387365	1.63415	1.28657
ENSMUSG00000040957	372.357	347.71	358.723	306.458	358.132	483.786	368.165	342.902	490.567	408.21	392.573	493.353	485.437	480.778	367.279	458.486	-0.328159	0.00027397	0.0100196	Cables1	18	11972277	12078687	+	3839	protein_coding	CDK5 and Abl enzyme substrate 1 [Source:MGI Symbol;Acc:MGI:1927065]	-	281	333	288	333	383	325	326	438	408	478	326	676	664	671	4.35157	4.06353	4.19224	3.58143	4.18533	5.65379	4.30258
ENSMUSG00000029190	2744.31	3073	3128.86	3027.76	3078.26	3003.94	3121.5	3195.72	2604.33	2797.69	2692.61	2779.12	2911.89	2746.38	3046.67	2755.34	0.144752	0.000274197	0.0100196	D5Ertd579e	5	36757829	36853368	-	18420	protein_coding	DNA segment, Chr 5, ERATO Doi 579, expressed [Source:MGI Symbol;Acc:MGI:1261849]	-	2071	2943	2512	3290	3292	2018	2764	4082	2166	3276	2236	3808	3983	3833	6.68418	7.48476	7.62081	7.37457	7.49755	7.31654	7.60287
ENSMUSG00000026977	1227.06	1305.22	1360.16	1360.19	1294.14	1351.62	1355.21	1351.25	1151.87	1221.21	1255.99	1197.62	1205.55	1205.17	1325.61	1206.24	0.136786	0.000274829	0.0100233	Marchf7	2	60040231	60081020	+	10391	protein_coding	membrane associated ring-CH-type finger 7 [Source:MGI Symbol;Acc:MGI:1931053]	-	926	1250	1092	1478	1384	908	1200	1726	958	1430	1043	1641	1649	1682	5.29799	5.63546	5.87268	5.87283	5.58763	5.83583	5.85131
ENSMUSG00000024130	3087.52	3375.81	3412.85	3338.82	3775.82	3044.13	3258.15	3197.28	2747.41	3046.2	3023.77	2776.21	2854.87	3022.24	3311.3	2911.78	0.186144	0.000277497	0.010101	Abca3	17	24570924	24629175	+	9374	protein_coding	ATP-binding cassette, sub-family A (ABC1), member 3 [Source:MGI Symbol;Acc:MGI:1351617]	-	2330	3233	2740	3628	4038	2045	2885	4084	2285	3567	2511	3804	3905	4218	14.7771	16.1569	16.3342	15.9798	18.0713	14.5694	15.5937
ENSMUSG00000026003	776.517	878.15	795.917	785.93	847.175	821.693	818.772	782.098	679.339	706.255	771.899	772.871	685.753	664.921	813.281	713.506	0.190013	0.000278618	0.0101222	Acadl	1	66869998	66902436	-	2005	protein_coding	acyl-Coenzyme A dehydrogenase, long-chain [Source:MGI Symbol;Acc:MGI:87866]	-	586	841	639	854	906	552	725	999	565	827	641	1059	938	928	17.3756	19.6498	17.8097	17.5863	18.9567	18.3865	18.3212
ENSMUSG00000042784	21.2018	25.0602	14.9468	21.1667	28.9872	26.7943	32.7509	27.4008	48.0948	30.7439	30.1053	36.4906	46.058	53.0218	24.7886	40.7524	-0.716832	0.000283174	0.0102679	Muc1	3	89136364	89140688	+	2346	protein_coding	mucin 1, transmembrane [Source:MGI Symbol;Acc:MGI:97231]	-	16	24	12	23	31	18	29	35	40	36	25	50	63	74	0.405461	0.479248	0.285841	0.40479	0.554348	0.512412	0.626324
ENSMUSG00000036606	2338.83	2711.72	2658.04	2848.31	2692.07	2777.68	2739.78	2794.1	2104.15	2504.77	2468.63	2336.13	2444.73	2352.3	2695.07	2368.45	0.186434	0.000284252	0.0102872	Plxnb2	15	89039752	89064991	-	7720	protein_coding	plexin B2 [Source:MGI Symbol;Acc:MGI:2154239]	-	1765	2597	2134	3095	2879	1866	2426	3569	1750	2933	2050	3201	3344	3283	13.592	15.7591	15.4472	16.5529	15.6449	16.1424	15.9222
ENSMUSG00000033055	488.967	456.304	460.86	428.857	469.406	459.969	389.623	432.15	502.591	508.982	592.471	540.791	487.63	513.738	448.267	524.367	-0.225798	0.000287048	0.0103684	Ankrd54	15	78937294	78947093	-	4270	protein_coding	ankyrin repeat domain 54 [Source:MGI Symbol;Acc:MGI:2444209]	-	369	437	370	466	502	309	345	552	418	596	492	741	667	717	5.13755	4.79436	4.84223	4.50597	4.93202	4.83287	4.09374
ENSMUSG00000001128	328.628	268.353	240.394	265.044	258.08	387.029	380.588	409.447	422.032	387.714	372.101	479.487	434.992	520.186	317.195	436.085	-0.462082	0.000292554	0.0105471	Cfp	X	20791693	20797794	-	1736	protein_coding	complement factor properdin [Source:MGI Symbol;Acc:MGI:97545]	-	248	257	193	288	276	260	337	523	351	454	309	657	595	726	8.49297	6.93522	6.21268	6.84972	6.66973	10.0023	9.83579
ENSMUSG00000043635	398.859	473.011	514.419	492.357	575.069	474.855	516.109	581.68	328.247	421.02	375.714	359.068	445.227	456.417	503.295	397.615	0.339085	0.000293909	0.0105757	Adamts3	5	89824946	90031193	-	5430	protein_coding	a disintegrin-like and metallopeptidase (reprolysin type) with thrombospondin type 1 motif, 3 [Source:MGI Symbol;Acc:MGI:3045353]	-	301	453	413	535	615	319	457	743	273	493	312	492	609	637	3.29552	3.90819	4.25032	4.06803	4.75143	3.92342	4.26428
ENSMUSG00000032586	284.9	342.489	345.022	345.11	419.847	239.66	308.31	325.678	419.627	366.364	390.164	430.589	432.799	507.289	326.377	424.472	-0.37587	0.000296617	0.0106527	Traip	9	107827335	107849469	+	6281	protein_coding	TRAF-interacting protein [Source:MGI Symbol;Acc:MGI:1096377]	-	215	328	277	375	449	161	273	416	349	429	324	590	592	708	2.03501	2.44637	2.46446	2.46509	2.99893	1.71187	2.20223
ENSMUSG00000041609	1266.81	1182	1153.4	1121.84	1230.55	1359.07	1197.1	1167.28	1399.56	1334.8	1234.32	1444.3	1387.59	1448.07	1209.76	1374.77	-0.18854	0.000297983	0.0106814	Bicdl1	5	115786234	115869680	-	6157	protein_coding	BICD family like cargo adaptor 1 [Source:MGI Symbol;Acc:MGI:1922915]	-	956	1132	926	1219	1316	913	1060	1491	1164	1563	1025	1979	1898	2021	9.23094	8.613	8.40452	8.17457	8.96676	9.90321	8.723
ENSMUSG00000030098	722.187	842.648	820.829	738.075	758.343	857.418	828.936	800.887	804.385	907.798	958.551	887.451	982.571	999.532	796.165	923.381	-0.216987	0.000298619	0.0106839	Grip2	6	91738490	91804231	-	9359	protein_coding	glutamate receptor interacting protein 2 [Source:MGI Symbol;Acc:MGI:2681173]	-	545	807	659	802	811	576	734	1023	669	1063	796	1216	1344	1395	3.46198	4.03944	3.93484	3.53814	3.6353	4.11024	3.97371
ENSMUSG00000087445	98.0584	106.506	103.382	111.355	105.663	92.2916	102.77	102.557	134.665	150.303	142.097	114.58	142.56	113.925	102.823	133.022	-0.358539	0.000300337	0.0107024	Gm14286	2	157386186	157387389	-	464	lncRNA	predicted gene 14286 [Source:MGI Symbol;Acc:MGI:3650190]	-	74	102	83	121	113	62	91	131	112	176	118	157	195	159	9.48137	10.2981	9.99612	10.7671	10.2167	8.92377	9.93694
ENSMUSG00000050914	72.8813	58.4737	43.5949	80.9858	53.2991	75.9173	60.9844	70.4593	104.606	95.6476	80.6821	99.2544	74.5701	90.9968	64.5745	90.9595	-0.491358	0.000301075	0.0107024	Ankrd37	8	46449939	46458744	-	1539	protein_coding	ankyrin repeat domain 37 [Source:MGI Symbol;Acc:MGI:3603344]	-	55	56	35	88	57	51	54	90	87	112	67	136	102	127	2.12462	1.70462	1.27087	2.36088	1.55376	2.21313	1.77781
ENSMUSG00000038007	62.2804	73.0922	61.0328	66.2611	57.9744	102.712	115.193	120.564	97.3919	117.851	113.196	177.344	156.451	128.972	82.3886	131.868	-0.683246	0.00030124	0.0107024	Acer2	4	86792633	86853059	+	7159	protein_coding	alkaline ceramidase 2 [Source:MGI Symbol;Acc:MGI:1920932]	-	47	70	49	72	62	69	102	154	81	138	94	243	214	180	0.390304	0.45806	0.382486	0.415251	0.363319	0.643682	0.7219
ENSMUSG00000034911	123.236	155.582	150.714	123.319	165.508	165.232	197.635	155.01	203.2	185.317	184.244	213.835	217.862	186.293	154.529	198.459	-0.36394	0.000301413	0.0107024	Ushbp1	8	71836916	71848446	-	6461	protein_coding	USH1 protein network component harmonin binding protein 1 [Source:MGI Symbol;Acc:MGI:1922920]	-	93	149	121	134	177	111	175	198	169	217	153	293	298	260	0.855738	1.08035	1.04654	0.856318	1.14927	1.14735	1.37236
ENSMUSG00000111942	226.594	250.602	214.238	232.834	268.366	282.829	307.181	272.442	203.2	195.565	183.04	205.077	222.248	224.268	256.886	205.566	0.316757	0.000307791	0.0109083	Gm5182	12	10202142	10208233	+	6092	processed_pseudogene	predicted gene 5182 [Source:MGI Symbol;Acc:MGI:3649174]	-	171	240	172	253	287	190	272	348	169	229	152	281	304	313	1.66876	1.84556	1.57776	1.71471	1.97638	2.0829	2.26224
ENSMUSG00000022436	82.1571	119.036	73.4885	72.7031	81.3512	110.154	97.1233	87.6826	145.487	105.042	102.358	127.717	147.678	121.09	90.462	124.895	-0.472475	0.000309303	0.0109413	Sh3bp1	15	78783968	78796251	+	2858	protein_coding	SH3-domain binding protein 1 [Source:MGI Symbol;Acc:MGI:104603]	-	62	114	59	79	87	74	86	112	121	123	85	175	202	169	1.28969	1.86861	1.15362	1.14129	1.27704	1.72919	1.52463
ENSMUSG00000086451	5.30046	2.08835	6.22784	2.76088	3.74029	2.97715	4.51736	1.56576	0	0	1.20421	0	0	0.71651	3.64726	0.32012	3.4913	0.000312802	1	4933431K23Rik	8	78337489	78496311	+	5641	lncRNA	RIKEN cDNA 4933431K23 gene [Source:MGI Symbol;Acc:MGI:1921725]	-	4	2	5	3	4	2	4	2	0	0	1	0	0	1	0.0421562	0.0166093	0.0495319	0.0219581	0.0297477	0.0236782	0.035928
ENSMUSG00000021448	496.918	565.942	633.994	598.19	684.472	745.775	821.031	861.169	416.02	453.472	401.002	511.598	545.385	623.364	675.936	491.807	0.456473	0.000317367	0.0112055	Shc3	13	51585077	51723523	-	4654	protein_coding	src homology 2 domain-containing transforming protein C3 [Source:MGI Symbol;Acc:MGI:106179]	-	375	542	509	650	732	501	727	1100	346	531	333	701	746	870	4.7903	5.45569	6.11171	5.76657	6.59832	7.18929	7.91475
ENSMUSG00000021282	5012.91	5416.13	5374.62	5258.55	4800.66	5068.59	5041.38	5021.4	4435.54	4866.93	4765.06	4784.65	4672.33	4445.23	5124.28	4661.62	0.136284	0.00032112	0.0113152	Eif5	12	111504450	111513186	+	6820	protein_coding	eukaryotic translation initiation factor 5 [Source:MGI Symbol;Acc:MGI:95309]	-	3783	5187	4315	5714	5134	3405	4464	6414	3689	5699	3957	6556	6391	6204	32.9769	35.6294	35.3564	34.5928	31.5806	33.3432	33.1642
ENSMUSG00000020190	1392.69	1353.25	1304.11	1327.98	1387.65	1356.09	1242.27	1252.61	1389.94	1467.17	1416.15	1480.06	1546.23	1612.86	1327.08	1485.4	-0.166052	0.000321676	0.0113152	Mknk2	10	80501161	80513946	-	3892	protein_coding	MAP kinase-interacting serine/threonine kinase 2 [Source:MGI Symbol;Acc:MGI:894279]	-	1051	1296	1047	1443	1484	911	1100	1600	1156	1718	1176	2028	2115	2251	16.0541	15.5994	15.033	15.3082	15.9959	15.6322	14.3202
ENSMUSG00000002833	1731.92	1771.96	1695.22	1837.83	1774.77	1765.45	1599.15	1639.35	1898.54	1907.83	1919.51	1861.75	1903.73	1886.57	1726.96	1896.32	-0.134702	0.000325124	0.0114151	Hdgfl2	17	56386634	56407607	+	4876	protein_coding	HDGF like 2 [Source:MGI Symbol;Acc:MGI:1194492]	-	1307	1697	1361	1997	1898	1186	1416	2094	1579	2234	1594	2551	2604	2633	15.9356	16.304	15.5979	16.91	16.3298	16.2441	14.7139
ENSMUSG00000022546	212.018	180.642	175.625	181.298	205.716	227.752	199.893	234.864	259.712	205.813	261.314	310.17	233.945	289.47	202.226	260.071	-0.364627	0.000328836	0.0115239	Gpt	15	76579916	76583886	+	2941	protein_coding	glutamic pyruvic transaminase, soluble [Source:MGI Symbol;Acc:MGI:95802]	-	160	173	141	197	220	153	177	300	216	241	217	425	320	404	3.23432	2.75568	2.67914	2.76568	3.13817	3.47433	3.04935
ENSMUSG00000001924	10200.7	11130.9	10739.3	10976.3	11477.1	10268.2	10212.6	9585.59	9248.63	9691.15	9994.94	9067.19	9218.91	9599.09	10573.8	9469.98	0.159267	0.0003313	0.0115322	Uba1	X	20524565	20549418	+	4819	protein_coding	ubiquitin-like modifier activating enzyme 1 [Source:MGI Symbol;Acc:MGI:98890]	-	7698	10660	8622	11927	12274	6898	9043	12244	7692	11348	8300	12424	12610	13397	94.9682	103.628	99.9821	102.189	106.851	95.5962	95.079
ENSMUSG00000104011	86.1324	101.285	82.2074	80.0655	87.8967	81.8716	98.2526	78.2881	102.201	115.29	124.034	97.7948	127.208	112.492	86.9999	113.17	-0.380822	0.000331361	0.0115322	Gm32391	1	164286042	164292059	+	2970	lncRNA	predicted gene, 32391 [Source:MGI Symbol;Acc:MGI:5591550]	-	65	97	66	87	94	55	87	100	85	135	103	134	174	157	1.30111	1.53	1.24182	1.20946	1.32776	1.23675	1.4842
ENSMUSG00000024812	981.909	1004.5	926.702	946.061	999.591	1052.42	1014.15	984.864	827.23	843.748	816.455	889.641	910.194	954.392	988.774	873.61	0.173416	0.000331779	0.0115322	Tjp2	19	24071869	24202394	-	6199	protein_coding	tight junction protein 2 [Source:MGI Symbol;Acc:MGI:1341872]	-	741	962	744	1028	1069	707	898	1258	688	988	678	1219	1245	1332	7.10647	7.26993	6.70691	6.84702	7.23444	7.61679	7.33979
ENSMUSG00000100629	63.6055	50.1204	42.3493	58.8988	53.2991	68.4744	53.079	68.8935	114.225	75.1517	67.4358	77.3601	89.9228	71.651	57.34	82.6244	-0.518659	0.000332072	0.0115322	Gm28192	11	120854670	120855590	+	778	lncRNA	predicted gene 28192 [Source:MGI Symbol;Acc:MGI:5578898]	-	48	48	34	64	57	46	47	88	95	88	56	106	123	100	3.66791	2.89027	2.44214	3.39649	3.07358	3.94869	3.06089
ENSMUSG00000022580	298.151	259.999	256.587	301.856	320.73	278.363	284.594	287.317	348.687	343.307	333.566	328.415	313.633	365.42	285.95	338.838	-0.240842	0.000332134	0.0115322	Rhpn1	15	75576129	75587334	+	4302	protein_coding	rhophilin, Rho GTPase binding protein 1 [Source:MGI Symbol;Acc:MGI:1098783]	-	225	249	206	328	343	187	252	367	290	402	277	450	429	510	3.10935	2.71148	2.67589	3.14799	3.34482	2.90299	2.96797
ENSMUSG00000024986	21.2018	17.751	28.648	22.087	24.3119	17.8629	28.2335	23.4864	45.69	24.7659	40.9431	34.3012	32.1675	51.5887	22.9478	38.2427	-0.725338	0.000333864	0.0115709	Hhex	19	37423258	37429179	+	5056	protein_coding	hematopoietically expressed homeobox [Source:MGI Symbol;Acc:MGI:96086]	Homeobox	16	17	23	24	26	12	25	30	38	29	34	47	44	72	0.188135	0.157514	0.25421	0.19599	0.215732	0.158507	0.250531
ENSMUSG00000036281	861.324	953.331	960.332	935.018	955.643	879.747	952.034	998.173	1019.61	1052.98	1019.97	1010.79	1092.23	1086.95	936.95	1047.09	-0.158639	0.000334937	0.0115845	Snapc4	2	26252777	26270665	-	6622	protein_coding	small nuclear RNA activating complex, polypeptide 4 [Source:MGI Symbol;Acc:MGI:2443935]	MYB	650	913	771	1016	1022	591	843	1275	848	1233	847	1385	1494	1517	5.83555	6.4589	6.50634	6.33483	6.47457	5.96036	6.45012
ENSMUSG00000109644	3.97534	7.30922	12.4557	11.0435	5.61043	10.42	9.03473	10.9603	27.6545	8.53996	22.88	14.5962	21.9324	20.7788	8.85116	19.397	-1.10586	0.000335489	0.0115845	0610005C13Rik	7	45217213	45224751	-	3588	lncRNA	RIKEN cDNA 0610005C13 gene [Source:MGI Symbol;Acc:MGI:1918911]	-	3	7	10	12	6	7	8	14	23	10	19	20	30	29	0.049708	0.091395	0.155747	0.138089	0.0701532	0.130293	0.112971
ENSMUSG00000053199	1726.62	1821.04	1950.56	1749.48	1750.45	1719.3	1887.13	2006.52	1714.58	1649.07	1500.45	1595.37	1644.2	1627.91	1826.39	1621.93	0.172087	0.000339464	0.0116868	Arhgap20	9	51676637	51765156	+	12685	protein_coding	Rho GTPase activating protein 20 [Source:MGI Symbol;Acc:MGI:2445175]	-	1303	1744	1566	1901	1872	1155	1671	2563	1426	1931	1246	2186	2249	2272	6.10677	6.4407	6.89878	6.1876	6.19105	6.08087	6.67444
ENSMUSG00000005371	2276.55	2440.23	2386.51	2332.02	2263.81	2262.63	2499.23	2450.42	2454.04	2721.69	2472.24	2595.21	2735.7	2742.8	2363.92	2620.28	-0.149558	0.000340309	0.0116868	Fbxo11	17	88298287	88372719	-	4397	protein_coding	F-box protein 11 [Source:MGI Symbol;Acc:MGI:2147134]	-	1718	2337	1916	2534	2421	1520	2213	3130	2041	3187	2053	3556	3742	3828	23.2287	24.8988	24.3506	23.7947	23.0987	23.0867	25.5008
ENSMUSG00000089636	10.6009	9.39757	3.7367	11.9638	7.48057	10.42	4.51736	14.8747	18.0355	21.3499	21.6758	15.3261	14.6216	23.6448	9.12396	19.109	-1.02955	0.000340315	0.0116868	1700058P15Rik	7	18992417	18993664	+	413	lncRNA	RIKEN cDNA 1700058P15 gene [Source:MGI Symbol;Acc:MGI:1920627]	-	8	9	3	13	8	7	4	19	15	25	18	21	20	33	1.15159	1.02087	0.405922	1.29964	0.812623	1.13194	0.490726
ENSMUSG00000022568	1464.25	1469.15	1487.21	1469.71	1454.97	1649.34	1603.66	1467.9	1579.91	1637.11	1601.6	1761.77	1814.54	1911.65	1508.27	1717.76	-0.191164	0.000344848	0.0118209	Scrib	15	75919007	75941633	-	6452	protein_coding	scribbled planar cell polarity [Source:MGI Symbol;Acc:MGI:2145950]	-	1105	1407	1194	1597	1556	1108	1420	1875	1314	1917	1330	2414	2482	2668	10.1818	10.2159	10.3414	10.2198	10.1173	11.4689	11.1512
ENSMUSG00000090115	294.175	261.043	281.498	245.718	292.677	279.852	291.37	283.403	328.247	319.395	317.911	336.443	312.902	333.894	278.717	324.799	-0.224079	0.000348151	0.0119042	Usp49	17	47941615	47997663	+	8581	protein_coding	ubiquitin specific peptidase 49 [Source:MGI Symbol;Acc:MGI:2685391]	-	222	250	226	267	313	188	258	362	273	374	264	461	428	466	1.53806	1.36483	1.47178	1.28471	1.53023	1.46317	1.52339
ENSMUSG00000015222	15262.7	16736	17009.5	16962.8	15759.7	17255.5	18394.7	19098.4	14272.1	15220.8	14141	15516.5	15443.3	15417.1	17059.9	15001.8	0.185393	0.000348543	0.0119042	Map2	1	66214432	66481742	+	16456	protein_coding	microtubule-associated protein 2 [Source:MGI Symbol;Acc:MGI:97175]	-	11518	16028	13656	18432	16854	11592	16288	24395	11870	17823	11743	21261	21124	21517	41.6112	45.6281	46.3736	46.2465	42.9663	47.0445	50.1502
ENSMUSG00000034354	2325.58	2436.06	2519.78	2355.03	2557.42	2395.12	2474.39	2415.19	2182.3	2185.38	2166.37	2282.12	2325.56	2270.62	2434.82	2235.39	0.122067	0.000352514	0.012018	Mtmr3	11	4430868	4544863	-	7588	protein_coding	myotubularin related protein 3 [Source:MGI Symbol;Acc:MGI:1921552]	-	1755	2333	2023	2559	2735	1609	2191	3085	1815	2559	1799	3127	3181	3169	13.7501	14.4034	14.8984	13.9243	15.1209	14.1613	14.63
ENSMUSG00000027936	828.196	890.68	726.166	887.162	898.604	933.336	989.302	920.668	1022.01	1055.54	1022.37	1000.57	1055.68	985.201	884.264	1023.56	-0.209766	0.000363477	0.0123694	Crtc2	3	90161470	90171432	+	4094	protein_coding	CREB regulated transcription coactivator 2 [Source:MGI Symbol;Acc:MGI:1921593]	-	625	853	583	964	961	627	876	1176	850	1236	849	1371	1444	1375	9.0759	9.76064	7.95778	9.72209	9.84747	10.2281	10.8414
ENSMUSG00000073274	27.8274	20.8835	16.1924	11.9638	10.2858	23.8172	28.2335	32.881	48.0948	35.8678	33.7179	36.4906	35.8229	36.542	21.5106	37.756	-0.810303	0.000365601	0.0124192	Gm14636	X	19011600	19034490	-	8684	lncRNA	predicted gene 14636 [Source:MGI Symbol;Acc:MGI:3641976]	-	21	20	13	13	11	16	25	42	40	42	28	50	49	51	0.143766	0.107891	0.0836556	0.0618093	0.05314	0.123048	0.145864
ENSMUSG00000037326	1636.52	1332.37	1304.11	1364.79	1390.45	1680.6	1565.27	1505.48	1656.87	1708.85	1547.41	1887.29	1780.18	1928.13	1472.45	1751.45	-0.252968	0.000368993	0.0124757	Capn15	17	26177338	26204770	-	5729	protein_coding	calpain 15 [Source:MGI Symbol;Acc:MGI:1355075]	-	1235	1276	1047	1483	1487	1129	1386	1923	1378	2001	1285	2586	2435	2691	12.8158	10.434	10.2127	10.6879	10.8888	13.161	12.2578
ENSMUSG00000056342	2080.43	2575.98	2606.97	2540.01	2583.6	2396.6	2612.17	2854.38	1860.07	2202.46	2089.3	2182.87	2293.4	2264.17	2531.27	2148.71	0.236244	0.000369169	0.0124757	Usp34	11	23256895	23440560	+	18453	protein_coding	ubiquitin specific peptidase 34 [Source:MGI Symbol;Acc:MGI:109473]	-	1570	2467	2093	2760	2763	1610	2313	3646	1547	2579	1735	2991	3137	3160	5.05813	6.26295	6.33831	6.1755	6.28149	5.82684	6.35094
ENSMUSG00000066151	1065.39	1257.19	1219.41	1262.64	1251.13	1257.84	1367.63	1335.59	1058.09	1111.05	1089.81	1055.31	1142.68	1142.83	1252.1	1099.96	0.18763	0.000369252	0.0124757	Fkbp15	4	62218579	62278785	-	9466	protein_coding	FK506 binding protein 15 [Source:MGI Symbol;Acc:MGI:2444782]	-	804	1204	979	1372	1338	845	1211	1706	880	1301	905	1446	1563	1595	5.04948	5.9585	5.77946	5.98436	5.92978	5.96163	6.48197
ENSMUSG00000024793	160.339	66.8271	63.5239	61.6596	55.1692	145.88	137.78	133.09	234.462	143.471	130.055	275.139	225.904	366.853	103.034	229.314	-1.1588	0.000371556	0.0125135	Tnfrsf25	4	152200391	152204576	+	2277	protein_coding	tumor necrosis factor receptor superfamily, member 25 [Source:MGI Symbol;Acc:MGI:1934667]	-	121	64	51	67	59	98	122	170	195	168	108	377	309	512	3.15922	1.31672	1.25164	1.2149	1.08702	2.87434	2.71473
ENSMUSG00000112237	64.9306	54.297	49.8227	67.1814	48.6237	50.6115	48.5616	43.8413	79.3564	66.6117	89.1116	59.1148	78.9566	80.2491	53.4837	75.5667	-0.493167	0.000371701	0.0125135	D630033A02Rik	10	122820979	122822460	-	1482	transcribed_processed_pseudogene	RIKEN cDNA D630033A02 gene [Source:MGI Symbol;Acc:MGI:3028060]	-	49	52	40	73	52	34	43	56	66	78	74	81	108	112	1.96565	1.64374	1.50828	2.03378	1.47199	1.53216	1.47011
ENSMUSG00000020804	15.9014	17.751	18.6835	16.5653	11.2209	22.3286	18.0695	14.8747	22.845	20.4959	24.0842	41.5993	36.554	27.9439	16.9243	28.9204	-0.81773	0.000373739	0.0125596	Aanat	11	116477258	116488506	+	1663	protein_coding	arylalkylamine N-acetyltransferase [Source:MGI Symbol;Acc:MGI:1328365]	-	12	17	15	18	12	15	16	19	19	24	20	57	50	39	0.428989	0.478888	0.504046	0.4469	0.302718	0.602384	0.48748
ENSMUSG00000032393	3029.21	3037.5	3022.99	2949.54	2747.24	3318.03	3547.26	3618.47	2422.77	2558.57	2378.32	2857.21	2822.7	2858.16	3158.78	2649.62	0.252583	0.000382645	0.012836	Dpp8	9	64939696	64989933	+	13707	protein_coding	dipeptidylpeptidase 8 [Source:MGI Symbol;Acc:MGI:1921638]	-	2286	2909	2427	3205	2938	2229	3141	4622	2015	2996	1975	3915	3861	3989	9.91497	9.9421	9.89461	9.65419	8.99204	10.8603	11.6106
ENSMUSG00000068699	82.1571	106.506	124.557	81.9061	121.559	89.3144	138.909	121.347	57.7137	69.1737	61.4147	83.1986	86.9985	89.5638	108.282	74.6772	0.52389	0.000385096	0.0128952	Flnc	6	29433255	29461882	+	9402	protein_coding	filamin C, gamma [Source:MGI Symbol;Acc:MGI:95557]	-	62	102	100	89	130	60	123	155	48	81	51	114	119	125	0.392039	0.508226	0.594362	0.390841	0.580059	0.426192	0.662848
ENSMUSG00000036775	614.853	562.81	558.014	554.016	572.264	574.589	607.585	599.687	637.256	642.205	637.027	721.784	668.938	631.245	580.477	656.409	-0.180366	0.000386359	0.0129146	Decr2	17	26300182	26309311	-	2653	protein_coding	2-4-dienoyl-Coenzyme A reductase 2, peroxisomal [Source:MGI Symbol;Acc:MGI:1347059]	-	464	539	448	602	612	386	538	766	530	752	529	989	915	881	10.3977	9.51762	9.43652	9.36892	9.6775	9.71683	10.2748
ENSMUSG00000001240	394.884	423.935	358.723	378.24	408.626	392.983	386.235	384.394	414.818	458.596	434.72	443.726	479.588	455.7	391.003	447.858	-0.19989	0.000391676	0.0130683	Ramp2	11	101136854	101150372	+	3301	protein_coding	receptor (calcitonin) activity modifying protein 2 [Source:MGI Symbol;Acc:MGI:1859650]	-	298	406	288	411	437	264	342	491	345	537	361	608	656	636	5.36696	5.76179	4.87549	5.14075	5.55373	5.34113	5.2494
ENSMUSG00000024889	445.238	337.268	350.004	356.153	382.444	323.02	315.086	350.731	450.889	404.794	435.924	417.452	407.942	446.386	357.493	427.231	-0.255811	0.000392863	0.0130683	Rce1	19	4672619	4675669	-	2083	protein_coding	Ras converting CAAX endopeptidase 1 [Source:MGI Symbol;Acc:MGI:1336895]	-	336	323	281	387	409	217	279	448	375	474	362	572	558	623	9.58975	7.26424	7.53856	7.671	8.23726	6.95737	6.78647
ENSMUSG00000033159	678.458	743.452	645.204	745.437	758.343	760.661	765.693	764.874	836.849	840.332	771.899	883.802	899.228	797.476	732.765	838.264	-0.194186	0.000393384	0.0130683	Cnppd1	1	75111198	75119355	-	5635	protein_coding	cyclin Pas1/PHO80 domain containing 1 [Source:MGI Symbol;Acc:MGI:1916421]	-	512	712	518	810	811	511	678	977	696	984	641	1211	1230	1113	5.40174	5.9192	5.13697	5.93501	6.03776	6.05622	6.09628
ENSMUSG00000022710	3013.31	3130.43	3233.49	3171.33	3132.49	3318.03	3155.38	3277.14	3307.72	3374.14	3346.5	3605.27	3510.64	3544.58	3178.95	3448.14	-0.118652	0.000393737	0.0130683	Usp7	16	8507459	8610172	-	7766	protein_coding	ubiquitin specific peptidase 7 [Source:MGI Symbol;Acc:MGI:2182061]	-	2274	2998	2596	3446	3350	2229	2794	4186	2751	3951	2779	4940	4802	4947	17.4081	18.0847	18.6801	18.321	18.0966	19.1685	18.2288
ENSMUSG00000109625	1.32511	4.1767	4.98227	1.84059	3.74029	1.48857	1.12934	2.34864	16.8332	8.53996	6.02105	10.9472	5.11756	5.73208	2.62894	8.86517	-1.70935	0.000399454	1	3110080E11Rik	8	16962722	16966198	-	3477	TEC	RIKEN cDNA 3110080E11 gene [Source:MGI Symbol;Acc:MGI:1920469]	-	1	4	4	2	4	1	1	3	14	10	5	15	7	8	0.0170983	0.053893	0.0642875	0.0237496	0.0482619	0.0192075	0.0145722
ENSMUSG00000109505	22.5269	13.5743	9.96454	25.7682	24.3119	16.3743	9.03473	10.1774	74.5469	17.9339	37.3305	35.031	27.781	27.2274	16.4665	36.6418	-1.13301	0.000403243	0.0133189	Gm44677	7	91276480	91280218	+	3739	TEC	predicted gene 44677 [Source:MGI Symbol;Acc:MGI:5753253]	-	17	13	8	28	26	11	8	13	62	21	31	48	38	38	0.270303	0.162879	0.119565	0.309195	0.29172	0.196477	0.108409
ENSMUSG00000105429	3.97534	6.26504	4.98227	10.1232	10.2858	11.9086	7.90538	13.309	18.0355	15.3719	15.6547	20.4347	19.7391	15.7632	8.59433	17.4999	-0.995854	0.000403578	0.0133189	Gm43692	5	32957248	32958309	-	1062	TEC	predicted gene 43692 [Source:MGI Symbol;Acc:MGI:5663829]	-	3	6	4	11	11	8	7	17	15	18	13	28	27	22	0.16794	0.264669	0.210478	0.42766	0.434527	0.503083	0.333966
ENSMUSG00000000439	698.335	671.404	717.447	719.669	706.914	745.775	625.655	667.797	621.625	604.629	651.478	619.61	606.065	538.816	694.125	607.037	0.195288	0.00040363	0.0133189	Mkrn2	6	115578863	115599585	+	7005	protein_coding	makorin, ring finger protein, 2 [Source:MGI Symbol;Acc:MGI:1914277]	zf-CCCH	527	643	576	782	756	501	554	853	517	708	541	849	829	752	4.4726	4.30011	4.595	4.60924	4.52754	4.77644	4.00711
ENSMUSG00000089810	335.254	267.309	264.06	315.66	251.534	257.523	241.679	257.568	339.068	324.519	308.278	340.092	331.179	334.61	273.823	329.624	-0.270693	0.000404118	0.0133189	Gm16536	9	45768067	45769655	-	1589	lncRNA	predicted gene 16536 [Source:MGI Symbol;Acc:MGI:4414956]	-	253	256	212	343	269	173	214	329	282	380	256	466	453	467	9.46573	7.54733	7.45561	8.91252	7.10195	7.27104	6.82369
ENSMUSG00000021504	455.839	393.654	457.123	450.944	462.86	485.275	430.279	439.979	498.983	512.398	553.937	505.76	476.664	536.666	446.994	514.068	-0.20255	0.000407179	0.0133963	B4galt7	13	55747709	55758256	+	2896	protein_coding	xylosylprotein beta1,4-galactosyltransferase, polypeptide 7 (galactosyltransferase I) [Source:MGI Symbol;Acc:MGI:2384987]	-	344	377	367	490	495	326	381	562	415	600	460	693	652	749	7.06183	6.09845	7.08172	6.98599	7.1706	7.51785	6.66585
ENSMUSG00000042709	486.317	488.673	464.597	441.741	443.224	486.764	395.269	425.887	504.995	538.018	544.303	562.685	498.596	502.99	454.059	525.265	-0.214011	0.00040914	0.0134374	Atpaf2	11	60291452	60309283	-	2185	protein_coding	ATP synthase mitochondrial F1 complex assembly factor 2 [Source:MGI Symbol;Acc:MGI:2180561]	-	367	468	373	480	474	327	350	544	420	630	452	771	682	702	9.98555	10.0339	9.53957	9.07027	9.10072	9.99472	8.11607
ENSMUSG00000022103	980.584	903.21	1012.65	941.46	1021.1	972.039	931.706	940.24	995.562	1090.55	1099.44	1085.96	1073.22	1059	962.873	1067.29	-0.150729	0.000409888	0.0134385	Gfra2	14	71127560	71217278	+	3539	protein_coding	glial cell line derived neurotrophic factor family receptor alpha 2 [Source:MGI Symbol;Acc:MGI:1195462]	-	740	865	813	1023	1092	653	825	1201	828	1277	913	1488	1468	1478	12.4311	11.4502	12.8375	11.9351	12.9447	12.3227	11.8114
ENSMUSG00000020705	2112.23	2165.62	2108.75	2246.44	2069.31	2042.32	2046.37	2160.75	1905.76	1914.66	2029.09	1919.41	1927.13	2006.94	2118.97	1950.5	0.121159	0.0004255	0.0139261	Ddx42	11	106107752	106139965	+	4228	protein_coding	DEAD box helicase 42 [Source:MGI Symbol;Acc:MGI:1919297]	-	1594	2074	1693	2441	2213	1372	1812	2760	1585	2242	1685	2630	2636	2801	22.4136	22.98	22.3766	23.8376	21.9581	21.6717	21.7146
ENSMUSG00000039899	67.5808	62.6504	98.3998	71.7829	72.0005	53.5887	65.5018	81.4196	44.4877	52.9478	48.1684	48.1676	59.9485	51.5887	71.6156	50.8848	0.490031	0.000429183	0.0140012	Fgl2	5	21577640	21583372	+	3788	protein_coding	fibrinogen-like protein 2 [Source:MGI Symbol;Acc:MGI:103266]	-	51	60	79	78	77	36	58	104	37	62	40	66	82	72	0.800419	0.742025	1.16544	0.850188	0.852766	0.634698	0.775795
ENSMUSG00000002007	254.422	181.686	229.184	225.472	220.677	279.852	245.067	198.069	234.462	261.323	272.152	356.878	351.649	318.131	229.304	299.099	-0.395928	0.000429845	0.0140012	Srpk3	X	72818011	72822531	+	2784	protein_coding	serine/arginine-rich protein specific kinase 3 [Source:MGI Symbol;Acc:MGI:1891338]	-	192	174	184	245	236	188	217	253	195	306	226	489	481	444	4.10005	2.92791	3.69335	3.63352	3.55625	4.50986	3.9493
ENSMUSG00000024006	1103.82	1152.77	1081.15	1111.71	1065.05	1083.68	1188.07	1233.04	1216.8	1252.81	1209.03	1283.74	1277.2	1291.15	1127.41	1255.12	-0.154673	0.000430029	0.0140012	Stk38	17	29189854	29226969	-	11560	protein_coding	serine/threonine kinase 38 [Source:MGI Symbol;Acc:MGI:2442572]	-	833	1104	868	1208	1139	728	1052	1575	1012	1467	1004	1759	1747	1802	4.28395	4.47392	4.19598	4.31459	4.13347	4.20579	4.61091
ENSMUSG00000054452	13919	12630.3	12516.7	12638.4	12986.3	12724.3	11229	10848.4	11826.5	10772.3	11066.7	10578.6	10126.2	10636.6	12436.6	10834.5	0.199004	0.000434137	0.0141106	Tle5	10	81395322	81402196	+	3334	protein_coding	TLE family member 5, transcriptional modulator [Source:MGI Symbol;Acc:MGI:95806]	-	10504	12096	10049	13733	13888	8548	9943	13857	9836	12614	9190	14495	13851	14845	187.304	169.963	168.434	170.071	174.752	171.227	151.106
ENSMUSG00000027284	559.198	544.015	558.014	577.944	520.835	580.544	605.327	619.259	596.375	632.811	604.514	715.946	719.382	717.227	570.642	664.376	-0.224147	0.000438433	0.0142256	Cdan1	2	120546635	120680609	-	11421	protein_coding	congenital dyserythropoietic anemia, type I (human) [Source:MGI Symbol;Acc:MGI:1916218]	-	422	521	448	628	557	390	536	791	496	741	502	981	984	1001	2.19667	2.13703	2.19202	2.27031	2.04597	2.28053	2.37788
ENSMUSG00000002799	1281.39	1258.23	1292.9	1160.49	1330.61	1208.72	1088.68	1097.6	1290.14	1460.33	1393.27	1324.61	1429.99	1463.11	1214.83	1393.58	-0.200045	0.000440492	0.0142678	Jag2	12	112871439	112893396	-	6965	protein_coding	jagged 2 [Source:MGI Symbol;Acc:MGI:1098270]	-	967	1205	1038	1261	1423	812	964	1402	1073	1710	1157	1815	1956	2042	8.25397	8.10481	8.32813	7.47522	8.57102	7.78591	7.0127
ENSMUSG00000022969	68.9059	62.6504	67.2606	59.819	50.4939	81.8716	75.6658	75.9394	82.9635	82.8376	99.9494	99.2544	90.6539	85.9812	67.8258	90.2734	-0.421996	0.000443221	0.0143316	Il10rb	16	91203052	91222722	+	3808	protein_coding	interleukin 10 receptor, beta [Source:MGI Symbol;Acc:MGI:109380]	-	52	60	54	65	54	55	67	97	69	97	83	136	124	120	0.811828	0.738127	0.792443	0.704769	0.594902	0.964584	0.89147
ENSMUSG00000035152	9527.57	10135.8	10046.7	10040.4	10513	9558.13	9724.75	9316.28	9067.07	9153.13	9388.02	8608.86	8749.56	9282.39	9857.84	9041.51	0.1251	0.000445496	0.0143636	Ap2b1	11	83189850	83295861	+	8755	protein_coding	adaptor-related protein complex 2, beta 1 subunit [Source:MGI Symbol;Acc:MGI:1919020]	-	7190	9707	8066	10910	11243	6421	8611	11900	7541	10718	7796	11796	11968	12955	48.8236	51.9405	51.4841	51.4516	53.8735	48.9802	49.8341
ENSMUSG00000040459	2735.04	3079.27	3057.87	3104.15	3012.8	2788.1	3150.86	3210.59	3512.12	3383.53	3323.62	3313.35	3394.4	3193.49	3017.33	3353.42	-0.15047	0.000446081	0.0143636	Arglu1	8	8715075	8740521	-	5477	protein_coding	arginine and glutamate rich 1 [Source:MGI Symbol;Acc:MGI:2442985]	-	2064	2949	2455	3373	3222	1873	2790	4101	2921	3962	2760	4540	4643	4457	22.4039	25.2237	25.0484	25.4275	24.6792	22.8386	25.8102
ENSMUSG00000025413	1235.01	1187.23	1277.95	1276.45	1187.54	1183.42	1183.55	1205.64	1388.74	1364.69	1365.57	1332.64	1285.97	1290.43	1217.1	1338.01	-0.13429	0.000446502	0.0143636	Ttc4	4	106519453	106536141	-	3568	protein_coding	tetratricopeptide repeat domain 4 [Source:MGI Symbol;Acc:MGI:1919604]	-	932	1137	1026	1387	1270	795	1048	1540	1155	1598	1134	1826	1759	1801	15.5292	14.9284	16.0692	16.0503	14.9323	14.8805	14.8821
ENSMUSG00000047881	437.288	367.549	343.777	369.037	357.197	387.029	414.468	384.394	329.449	327.935	307.074	348.12	332.641	308.099	382.592	325.553	0.228246	0.000455317	0.0146222	Rell1	5	64066240	64126240	-	3856	protein_coding	RELT-like 1 [Source:MGI Symbol;Acc:MGI:2140767]	-	330	352	276	401	382	260	367	491	274	384	255	477	455	430	5.08785	4.27644	3.99985	4.29376	4.156	4.50309	4.82234
ENSMUSG00000025153	10362.4	12310.8	11798	11672.1	12664.6	10813	11003.2	10267.5	9000.94	10041.3	10262.3	9501.42	10146.7	10449.6	11361.4	9900.36	0.198575	0.000460065	0.0147274	Fasn	11	120696672	120715373	-	10947	protein_coding	fatty acid synthase [Source:MGI Symbol;Acc:MGI:95485]	-	7820	11790	9472	12683	13544	7264	9743	13115	7486	11758	8522	13019	13879	14584	42.4687	50.454	48.3524	47.8362	51.904	44.3155	45.0948
ENSMUSG00000002871	836.147	694.376	673.852	622.118	730.291	864.861	791.668	742.171	889.754	820.69	810.433	978.678	952.597	901.37	744.435	892.254	-0.265708	0.000460159	0.0147274	Tpra1	6	88879233	88889220	+	4171	protein_coding	transmembrane protein, adipocyte asscociated 1 [Source:MGI Symbol;Acc:MGI:1345190]	-	631	665	541	676	781	581	701	948	740	961	673	1341	1303	1258	8.99387	7.46893	7.24817	6.6917	7.85525	9.30273	8.51544
ENSMUSG00000062376	386.933	315.341	310.146	302.776	311.379	355.769	338.802	356.994	459.305	397.962	357.65	431.319	391.128	370.436	334.768	401.3	-0.26342	0.000462726	0.0147543	Borcs7	19	46678345	46691821	+	2176	protein_coding	BLOC-1 related complex subunit 7 [Source:MGI Symbol;Acc:MGI:1913689]	-	292	302	249	329	333	239	300	456	382	466	297	591	535	517	7.97777	6.50167	6.39458	6.24262	6.41999	7.33523	6.9854
ENSMUSG00000057604	188.166	210.923	226.693	196.943	205.716	153.323	168.272	163.622	144.284	165.675	161.364	139.394	154.989	125.389	189.207	148.516	0.354937	0.000463113	0.0147543	Lmcd1	6	112250719	112307386	+	1730	protein_coding	LIM and cysteine-rich domains 1 [Source:MGI Symbol;Acc:MGI:1353635]	-	142	202	182	214	220	103	149	209	120	194	134	191	212	175	4.87977	5.46994	5.87891	5.10738	5.33489	3.97618	4.36384
ENSMUSG00000027397	2905.98	2539.43	2508.57	2584.18	2568.64	2871.46	2894.5	2837.16	3198.3	2923.23	2953.93	3155.71	3021.55	3020.09	2713.74	3045.47	-0.166898	0.000463385	0.0147543	Slc20a1	2	129040684	129053536	+	5580	protein_coding	solute carrier family 20, member 1 [Source:MGI Symbol;Acc:MGI:108392]	-	2193	2432	2014	2808	2747	1929	2563	3624	2660	3423	2453	4324	4133	4215	23.3648	20.4177	20.1696	20.7775	20.6525	23.0873	23.2725
ENSMUSG00000030557	3282.31	3614.93	3468.9	3662.77	3464.44	3350.78	3542.74	3442.33	3069.65	3399.76	3279.06	3018.5	3133.41	3130.43	3478.65	3171.8	0.134259	0.000464135	0.0147543	Mef2a	7	66880911	67022606	-	14681	protein_coding	myocyte enhancer factor 2A [Source:MGI Symbol;Acc:MGI:99532]	SRF	2477	3462	2785	3980	3705	2251	3137	4397	2553	3981	2723	4136	4286	4369	10.0306	11.0471	10.6009	11.1933	10.5872	10.2399	10.8265
ENSMUSG00000042572	2162.59	2066.42	1901.98	1883.84	1923.44	2063.16	1854.38	1849.95	2242.42	2187.94	2247.06	2160.24	2135.48	2115.85	1963.22	2181.5	-0.15287	0.00046498	0.0147563	Ube2q1	3	89680923	89691307	+	6197	protein_coding	ubiquitin-conjugating enzyme E2Q family member 1 [Source:MGI Symbol;Acc:MGI:1917343]	-	1632	1979	1527	2047	2057	1386	1642	2363	1865	2562	1866	2960	2921	2953	15.6565	14.9603	13.7698	13.6385	13.9252	14.9368	13.4252
ENSMUSG00000000184	1294.64	1671.72	1728.85	1812.98	1831.8	1287.62	1486.21	1500.78	1198.76	1434.71	1363.17	1118.07	1139.02	1319.1	1576.82	1262.14	0.322707	0.000467589	0.0147981	Ccnd2	6	127102125	127129156	-	9409	protein_coding	cyclin D2 [Source:MGI Symbol;Acc:MGI:88314]	-	977	1601	1388	1970	1959	865	1316	1917	997	1680	1132	1532	1558	1841	6.17317	7.97122	8.24361	8.64476	8.73454	6.1397	7.08666
ENSMUSG00000062014	4781.01	4570.35	4880.13	4745.95	4350.89	4558.01	4724.03	4681.63	4417.51	4340.01	4489.3	4126.36	4077.96	4203.77	4661.5	4275.82	0.125469	0.000467873	0.0147981	Gmfb	14	47045606	47059699	-	6844	protein_coding	glia maturation factor, beta [Source:MGI Symbol;Acc:MGI:1927133]	-	3608	4377	3918	5157	4653	3062	4183	5980	3674	5082	3728	5654	5578	5867	31.3411	29.9601	31.9908	31.1112	28.5215	29.8792	30.9676
ENSMUSG00000027950	2155.96	2161.44	2061.41	2159.93	2186.2	2247.75	2168.33	2096.55	1905.76	2047.03	1980.93	2006.98	2009.74	2013.39	2154.7	1993.97	0.109564	0.00047187	0.0148844	Chrnb2	3	89653502	89671939	-	8380	protein_coding	cholinergic receptor, nicotinic, beta polypeptide 2 (neuronal) [Source:MGI Symbol;Acc:MGI:87891]	-	1627	2070	1655	2347	2338	1510	1920	2678	1585	2397	1645	2750	2749	2810	11.5425	11.5719	11.0363	11.5638	11.7044	12.0339	11.6088
ENSMUSG00000032036	2109.58	2368.19	2382.77	2345.83	2404.07	2209.04	2190.92	2117.69	2034.41	2161.46	2112.18	1925.97	2001.7	1889.44	2266.01	2020.86	0.166606	0.000472182	0.0148844	Kirrel3	9	34397190	34948012	+	6454	protein_coding	kirre like nephrin family adhesion molecule 3 [Source:MGI Symbol;Acc:MGI:1914953]	-	1592	2268	1913	2549	2571	1484	1940	2705	1692	2531	1754	2639	2738	2637	14.6646	16.4623	16.5637	16.3069	16.7118	15.356	15.2301
ENSMUSG00000025745	1926.72	1924.41	1890.77	2003.48	1855.18	1955.99	2030.55	1928.24	1838.42	1798.52	1755.74	1744.25	1753.13	1840.71	1939.42	1788.46	0.11709	0.000473509	0.0149013	Hadha	5	30323302	30360160	-	8730	protein_coding	hydroxyacyl-CoA dehydrogenase trifunctional multienzyme complex subunit alpha [Source:MGI Symbol;Acc:MGI:2135593]	-	1454	1843	1518	2177	1984	1314	1798	2463	1529	2106	1458	2390	2398	2569	9.90165	9.88981	9.71692	10.2961	9.53403	10.0521	10.4353
ENSMUSG00000090021	14.5763	27.1485	19.9291	15.645	20.5716	23.8172	25.9748	22.7035	4.80948	11.102	18.0632	16.0559	8.77295	7.88161	21.2957	11.1142	0.943909	0.000476288	0.0149637	Gm6493	16	22832958	22835788	-	2639	processed_pseudogene	predicted gene 6493 [Source:MGI Symbol;Acc:MGI:3644797]	-	11	26	16	17	22	16	23	29	4	13	15	22	12	11	0.247805	0.461542	0.338807	0.265974	0.349729	0.404907	0.441588
ENSMUSG00000120732	993.836	845.781	842.003	840.227	663.901	900.587	817.643	780.532	1080.93	935.126	1003.11	1047.28	1024.97	914.983	835.564	1001.07	-0.262742	0.000478188	0.0149828	ENSMUSG00000120732	6	38664447	38666027	-	1581	lncRNA	novel transcript	-	750	810	676	913	710	605	724	997	899	1095	833	1435	1402	1277	28.2024	24.001	23.8938	23.8435	18.8398	25.5563	23.2026
ENSMUSG00000002985	52184.3	44445.3	47304.2	47201.8	48388.1	54036.7	43705.5	44749.5	46210.7	39091.7	41892.1	40139.7	39939.6	42263.4	47751.9	41589.5	0.199326	0.000479178	0.0149828	Apoe	7	19430034	19433113	-	2138	protein_coding	apolipoprotein E [Source:MGI Symbol;Acc:MGI:88057]	-	39381	42565	37978	51290	51748	36301	38700	57160	38433	45775	34788	55000	54631	58985	1095.06	932.657	992.649	990.502	1015.39	1133.93	917.133
ENSMUSG00000035632	1016.36	959.596	937.912	1030.73	996.786	1070.28	1087.56	1066.28	1104.98	1103.36	1075.36	1175	1201.89	1241.71	1020.69	1150.38	-0.17529	0.000479285	0.0149828	Cnot3	7	3648267	3664108	+	7129	protein_coding	CCR4-NOT transcription complex, subunit 3 [Source:MGI Symbol;Acc:MGI:2385261]	-	767	919	753	1120	1066	719	963	1362	919	1292	893	1610	1644	1733	6.39623	6.03898	5.90252	6.48664	6.27303	6.73558	6.84426
ENSMUSG00000021301	1452.32	1590.28	1671.55	1665.73	1568.11	1549.61	1778.71	1994.78	1319	1400.55	1337.88	1382.26	1512.6	1504.67	1658.89	1409.49	0.235284	0.000480371	0.0149919	Hecw1	13	14401023	14697813	-	14672	protein_coding	HECT, C2 and WW domain containing E3 ubiquitin protein ligase 1 [Source:MGI Symbol;Acc:MGI:2444115]	-	1096	1523	1342	1810	1677	1041	1575	2548	1097	1640	1111	1894	2069	2100	4.44098	4.86281	5.11134	5.09354	4.79504	4.73845	5.43902
ENSMUSG00000021908	194.792	201.526	239.149	232.834	226.287	230.729	273.3	237.213	157.51	189.587	210.737	158.369	193.736	195.607	229.479	184.258	0.318241	0.000482622	0.0150372	Ncoa4-ps	12	119224713	119226590	+	1878	processed_pseudogene	nuclear receptor coactivator 4, pseudogene [Source:MGI Symbol;Acc:MGI:3648259]	-	147	193	192	253	242	155	242	303	131	222	175	217	265	273	4.65349	4.81436	5.71317	5.56231	5.40591	5.51202	6.52903
ENSMUSG00000022305	1371.49	1375.18	1294.14	1358.35	1370.81	1378.42	1343.92	1359.86	1181.93	1328.82	1181.33	1276.44	1238.45	1175.08	1356.52	1230.34	0.139109	0.000484826	0.0150809	Lrp12	15	39733985	39807390	-	4588	protein_coding	low density lipoprotein-related protein 12 [Source:MGI Symbol;Acc:MGI:2443132]	-	1035	1317	1039	1476	1466	926	1190	1737	983	1556	981	1749	1694	1640	13.4114	13.4474	12.655	13.2829	13.4048	13.4791	13.1417
ENSMUSG00000073888	1350.29	1266.58	1326.53	1255.28	1333.41	1207.23	1246.79	1269.83	1496.95	1411.66	1464.32	1316.58	1388.32	1448.78	1281.99	1421.1	-0.146172	0.000491073	0.01525	Ccl27a	4	41769467	41774247	-	2377	protein_coding	chemokine (C-C motif) ligand 27A [Source:MGI Symbol;Acc:MGI:1343459]	-	1019	1213	1065	1364	1426	811	1104	1622	1245	1653	1216	1804	1899	2022	25.486	23.9061	25.0375	23.6927	25.1675	22.7859	23.5326
ENSMUSG00000034098	809.645	951.242	957.841	963.547	870.552	751.73	894.438	874.478	663.708	812.151	834.518	691.862	763.978	727.974	884.184	749.032	0.24173	0.000497227	0.0154157	Fstl5	3	75981577	76617326	+	9264	protein_coding	follistatin-like 5 [Source:MGI Symbol;Acc:MGI:2442179]	-	611	911	769	1047	931	505	792	1117	552	951	693	948	1045	1016	3.92103	4.60677	4.63873	4.66636	4.21599	3.64055	4.33167
ENSMUSG00000040669	1663.02	1785.54	1649.13	1708.06	1772.9	1716.33	1662.39	1636.22	1536.63	1538.05	1620.87	1485.17	1608.37	1541.93	1699.2	1555.17	0.128854	0.000499398	0.0154172	Phc1	6	122294690	122317520	-	5297	protein_coding	polyhomeotic 1 [Source:MGI Symbol;Acc:MGI:103248]	-	1255	1710	1324	1856	1896	1153	1472	2090	1278	1801	1346	2035	2200	2152	14.0855	15.1232	13.9678	14.467	15.0161	14.537	14.0801
ENSMUSG00000038256	1236.33	1392.93	1322.79	1324.3	1368.01	1362.04	1328.1	1348.12	1208.38	1247.69	1180.13	1235.57	1245.76	1213.77	1335.33	1221.88	0.127619	0.000499692	0.0154172	Bcl9	3	97110978	97205233	-	8446	protein_coding	B cell CLL/lymphoma 9 [Source:MGI Symbol;Acc:MGI:1924828]	-	933	1334	1062	1439	1463	915	1176	1722	1005	1461	980	1693	1704	1694	6.56732	7.39915	7.02659	7.03461	7.26678	7.2351	7.05481
ENSMUSG00000039298	535.346	606.665	592.89	622.118	621.823	634.132	674.216	645.877	432.853	523.5	546.711	528.384	586.326	523.769	616.633	523.59	0.233866	0.000499734	0.0154172	Cdk5rap2	4	70135093	70328680	-	13012	protein_coding	CDK5 regulatory subunit associated protein 2 [Source:MGI Symbol;Acc:MGI:2384875]	-	404	581	476	676	665	426	597	825	360	613	454	724	802	731	1.84584	2.09175	2.04425	2.14503	2.14401	2.18645	2.32466
ENSMUSG00000039233	769.891	799.837	722.429	835.626	757.408	849.976	861.687	917.536	890.956	906.09	947.713	997.653	951.865	916.417	814.299	935.116	-0.198744	0.000500989	0.0154306	Tbce	13	14172534	14214223	-	4540	protein_coding	tubulin-specific chaperone E [Source:MGI Symbol;Acc:MGI:1917680]	-	581	766	580	908	810	571	763	1172	741	1061	787	1367	1302	1279	7.60813	7.90405	7.1391	8.25772	7.48476	8.39953	8.51526
ENSMUSG00000027698	3245.2	3183.69	3076.55	3285.45	2942.67	3100.7	3269.44	3242.69	3023.96	2893.34	2893.72	2890.79	2900.19	2949.16	3168.3	2925.19	0.115854	0.000502725	0.0154588	Nceh1	3	27237114	27338757	+	5253	protein_coding	neutral cholesterol ester hydrolase 1 [Source:MGI Symbol;Acc:MGI:2443191]	-	2449	3049	2470	3570	3147	2083	2895	4142	2515	3388	2403	3961	3967	4116	27.7165	27.1911	26.2761	28.0602	25.1326	26.4823	27.9235
ENSMUSG00000022883	1224.41	1446.18	1479.73	1509.28	1599.91	1220.63	1451.2	1453.03	996.764	1266.48	1296.93	1080.85	1223.1	1254.61	1423.05	1186.46	0.263403	0.000506378	0.0155457	Robo1	16	72105194	72842983	+	16511	protein_coding	roundabout guidance receptor 1 [Source:MGI Symbol;Acc:MGI:1274781]	-	924	1385	1188	1640	1711	820	1285	1856	829	1483	1077	1481	1673	1751	3.32702	3.92965	4.02082	4.1011	4.34736	3.31677	3.94329
ENSMUSG00000024238	1440.4	1586.1	1676.53	1535.05	1549.41	1595.75	1561.88	1532.88	1404.37	1432.15	1441.44	1432.62	1448.27	1397.91	1559.75	1426.13	0.128544	0.000510355	0.0156423	Zeb1	18	5591860	5775467	+	10266	protein_coding	zinc finger E-box binding homeobox 1 [Source:MGI Symbol;Acc:MGI:1344313]	zf-C2H2	1087	1519	1346	1668	1657	1072	1383	1958	1168	1677	1197	1963	1981	1951	6.29485	6.9316	7.32681	6.70849	6.77127	6.97378	6.82574
ENSMUSG00000057969	125.886	125.301	123.311	118.718	109.403	184.583	164.884	159.708	67.3327	87.1076	85.4989	123.338	100.889	114.642	138.974	96.468	0.508658	0.000511191	0.0156424	Sema3b	9	107474873	107486428	-	4777	protein_coding	sema domain, immunoglobulin domain (Ig), short basic domain, secreted, (semaphorin) 3B [Source:MGI Symbol;Acc:MGI:107561]	-	95	120	99	129	117	124	146	204	56	102	71	169	138	160	1.18229	1.1768	1.15811	1.11497	1.02749	1.73357	1.54856
ENSMUSG00000021959	295.5	252.69	224.202	280.689	237.508	270.92	282.335	245.825	304.2	310.001	268.539	384.611	324.599	324.579	261.209	319.421	-0.299129	0.000513581	0.0156901	Lats2	14	57927119	57995845	-	6971	protein_coding	large tumor suppressor 2 [Source:MGI Symbol;Acc:MGI:1354386]	-	223	242	180	305	254	182	250	314	253	363	223	527	444	453	1.90181	1.62629	1.44294	1.80649	1.52858	1.74362	1.81708
ENSMUSG00000022185	2947.05	2958.14	2905.91	2973.47	2965.11	3047.11	3411.74	3407.88	3336.58	3440.75	3253.78	3475.37	3719.73	3730.15	3077.05	3492.73	-0.183167	0.000514425	0.0156904	Acin1	14	54879618	54924388	-	10527	protein_coding	apoptotic chromatin condensation inducer 1 [Source:MGI Symbol;Acc:MGI:1891824]	-	2224	2833	2333	3231	3171	2047	3021	4353	2775	4029	2702	4762	5088	5206	12.5599	12.6072	12.3846	12.6725	12.6369	12.9864	14.5404
ENSMUSG00000057738	22707.2	26479.2	25540.4	26587.3	27216.2	26392.4	27386.5	28345.8	21678.7	23260.3	22912.5	23870.7	24552.6	24194.4	26331.9	23411.5	0.169583	0.000519268	0.0157879	Sptan1	2	29855572	29921463	+	13431	protein_coding	spectrin alpha, non-erythrocytic 1 [Source:MGI Symbol;Acc:MGI:98386]	-	17136	25359	20505	28890	29106	17730	24250	36207	18030	27237	19027	32708	33584	33767	75.8505	88.4506	85.3145	88.8115	90.9124	88.1607	91.4813
ENSMUSG00000024758	29365.9	28234.5	28375.3	28921.1	29076	28068.5	28332.9	28024	27759.1	26959.8	27764.3	26544.7	26539.6	26984.5	28549.8	27092	0.075869	0.000519299	0.0157879	Rtn3	19	7403266	7460646	-	5022	protein_coding	reticulon 3 [Source:MGI Symbol;Acc:MGI:1339970]	-	22161	27040	22781	31426	31095	18856	25088	35796	23087	31569	23056	36372	36302	37661	262.343	252.236	253.494	258.37	259.754	250.754	253.115
ENSMUSG00000071042	149.738	178.554	158.187	158.29	182.339	208.4	186.341	195.72	191.177	228.017	196.286	229.891	219.324	243.613	177.196	218.051	-0.307417	0.000520385	0.0157954	Rasgrp3	17	75742891	75836049	+	5840	protein_coding	RAS, guanyl releasing protein 3 [Source:MGI Symbol;Acc:MGI:3028579]	-	113	171	127	172	195	140	165	250	159	267	163	315	300	340	1.15033	1.3717	1.21524	1.21603	1.40078	1.60099	1.43153
ENSMUSG00000029436	3681.17	3360.15	3233.49	2972.55	3714.1	3621.7	3329.3	2859.86	4084.45	3597.89	3760.75	4064.32	3774.56	4297.63	3346.54	3929.93	-0.232651	0.000522244	0.0158109	Mmp17	5	129661233	129688163	+	6619	protein_coding	matrix metallopeptidase 17 [Source:MGI Symbol;Acc:MGI:1346076]	-	2778	3218	2596	3230	3972	2433	2948	3653	3397	4213	3123	5569	5163	5998	24.9515	22.7756	21.9171	20.1484	25.1748	24.5485	22.5665
ENSMUSG00000037627	21.2018	20.8835	34.8759	25.7682	29.9223	26.7943	18.0695	32.0981	8.41659	14.5179	14.4505	11.677	24.8567	10.7477	26.2017	14.1111	0.876344	0.000522577	0.0158109	Rgs22	15	36009625	36140546	-	5664	protein_coding	regulator of G-protein signalling 22 [Source:MGI Symbol;Acc:MGI:3613651]	-	16	20	28	28	32	18	16	41	7	17	12	16	34	15	0.16794	0.165418	0.276252	0.20411	0.237015	0.212238	0.143128
ENSMUSG00000036550	2638.3	3029.15	2793.81	2835.42	3013.74	2865.5	3102.3	2994.52	2547.82	2600.42	2690.21	2625.86	2664.78	2718.44	2909.09	2641.26	0.139985	0.000524803	0.0158528	Cnot1	8	96446079	96534092	-	17169	protein_coding	CCR4-NOT transcription complex, subunit 1 [Source:MGI Symbol;Acc:MGI:2442402]	-	1991	2901	2243	3081	3223	1925	2747	3825	2119	3045	2234	3598	3645	3794	6.8942	7.91552	7.30055	7.4093	7.87525	7.4879	8.10668
ENSMUSG00000036964	148.413	107.55	102.137	113.196	113.144	153.323	128.745	142.484	200.796	135.785	144.505	183.913	160.106	171.962	126.124	166.178	-0.402231	0.00052574	0.0158556	Trim17	11	58845511	58863924	+	3736	protein_coding	tripartite motif-containing 17 [Source:MGI Symbol;Acc:MGI:1861440]	-	112	103	82	123	121	103	114	182	167	159	120	252	219	240	1.78225	1.29154	1.22653	1.35934	1.35871	1.84122	1.54606
ENSMUSG00000060261	6426.8	6289.06	6034.77	6136.51	6379.99	6310.06	6240.74	5949.11	6564.94	6752.55	6640.02	6553.71	6516.11	6708.68	6220.88	6622.67	-0.0908233	0.00052761	0.0158742	Gtf2i	5	134266688	134343614	-	10199	protein_coding	general transcription factor II I [Source:MGI Symbol;Acc:MGI:1202722]	GTF2I	4850	6023	4845	6668	6823	4239	5526	7599	5460	7907	5514	8980	8913	9363	28.271	27.6651	26.5465	26.9941	28.0651	27.7575	27.4525
ENSMUSG00000028771	667.857	718.392	647.695	598.19	680.732	644.552	726.166	668.58	729.838	820.69	806.821	748.787	762.516	715.794	669.021	764.074	-0.190512	0.000528042	0.0158742	Ptpn12	5	21191643	21260909	-	3509	protein_coding	protein tyrosine phosphatase, non-receptor type 12 [Source:MGI Symbol;Acc:MGI:104673]	-	504	688	520	650	728	433	643	854	607	961	670	1026	1043	999	8.53895	9.18506	8.28116	7.64822	8.70356	8.24098	9.28446
ENSMUSG00000084890	617.503	699.597	688.799	631.321	651.745	701.118	763.434	850.991	978.729	841.186	755.04	876.504	876.564	768.815	700.563	849.473	-0.275935	0.000531495	0.0159525	A830036E02Rik	11	99307782	99316323	+	6337	lncRNA	RIKEN cDNA A830036E02 gene [Source:MGI Symbol;Acc:MGI:3686876]	-	466	670	553	686	697	471	676	1087	814	985	627	1201	1199	1073	4.37179	4.953	4.87655	4.46962	4.61422	4.96377	5.40496
ENSMUSG00000021090	21.2018	40.7228	43.5949	31.29	42.0782	47.6344	39.5269	39.9269	18.0355	30.7439	25.2884	28.4627	21.2013	20.0623	38.247	23.9657	0.667391	0.000535906	0.0160593	Lrrc9	12	72488640	72577524	+	7666	protein_coding	leucine rich repeat containing 9 [Source:MGI Symbol;Acc:MGI:1925507]	-	16	39	35	34	45	32	35	51	15	36	21	39	29	28	0.124082	0.238327	0.255135	0.183122	0.246259	0.278776	0.231328
ENSMUSG00000103677	125.886	161.847	138.258	173.015	168.313	156.3	137.78	157.359	117.832	117.851	105.97	108.012	131.594	139.003	152.345	120.044	0.343319	0.000551404	0.0164968	Pcdhga4	18	37818263	37974926	+	4727	protein_coding	protocadherin gamma subfamily A, 4 [Source:MGI Symbol;Acc:MGI:1935216]	-	95	155	111	188	180	105	122	201	98	138	88	148	180	194	1.1948	1.53611	1.31223	1.64211	1.59748	1.48347	1.30769
ENSMUSG00000029576	531.371	465.702	536.839	480.393	530.186	531.421	451.736	531.576	525.436	569.616	596.084	629.098	600.947	582.523	507.403	583.951	-0.206786	0.000552598	0.0164968	Radil	5	142470594	142536853	-	4803	protein_coding	Ras association and DIL domains [Source:MGI Symbol;Acc:MGI:2443088]	-	401	446	431	522	567	357	400	679	437	667	495	862	822	813	4.96351	4.3501	5.0146	4.48733	4.95244	4.96398	4.21965
ENSMUSG00000031364	11.926	16.7068	9.96454	8.28264	7.48057	11.9086	14.6814	16.4405	1.20237	5.12398	2.40842	5.10868	5.84864	8.59812	12.1739	4.71504	1.27966	0.00055364	0.0164968	Grpr	X	162296900	162332673	-	2523	protein_coding	gastrin releasing peptide receptor [Source:MGI Symbol;Acc:MGI:95836]	-	9	16	8	9	8	8	13	21	1	6	2	7	8	12	0.212072	0.297084	0.177192	0.147284	0.133021	0.211762	0.261069
ENSMUSG00000115007	76.8566	51.1645	39.8582	38.6523	33.6626	53.5887	46.303	43.0584	78.154	75.1517	62.6189	70.062	59.2174	68.785	47.893	68.9982	-0.545288	0.000554015	0.0164968	5830448L01Rik	14	34394422	34395742	-	1321	lncRNA	RIKEN cDNA 5830448L01 gene [Source:MGI Symbol;Acc:MGI:1923281]	-	58	49	32	42	36	36	41	55	65	88	52	96	81	96	2.61025	1.73768	1.35369	1.31273	1.14327	1.82001	1.57257
ENSMUSG00000020986	2797.32	2962.32	3156.27	3169.49	3067.03	2621.38	2702.51	2755.74	2469.67	2682.4	2823.87	2311.31	2410.37	2383.11	2904.01	2513.46	0.209765	0.000556286	0.0165383	Sec23a	12	59005169	59058803	-	4840	protein_coding	SEC23 homolog A, COPII coat complex component [Source:MGI Symbol;Acc:MGI:1349635]	-	2111	2837	2534	3444	3280	1761	2393	3520	2054	3141	2345	3167	3297	3326	25.9299	27.4594	29.2572	29.3797	28.43	24.299	25.0511
ENSMUSG00000053398	2162.59	2184.41	2154.83	2206.86	2300.28	2061.67	1924.4	1730.17	1891.33	1736.17	1938.78	1834.75	1655.16	1690.25	2090.65	1791.07	0.22394	0.000558424	0.0165757	Phgdh	3	98220486	98247306	-	2486	protein_coding	3-phosphoglycerate dehydrogenase [Source:MGI Symbol;Acc:MGI:1355330]	-	1632	2092	1730	2398	2460	1385	1704	2210	1573	2033	1610	2514	2264	2359	39.028	39.4219	38.8881	39.8271	41.5129	37.2069	34.7294
ENSMUSG00000062284	51.6794	37.5903	28.648	21.1667	19.6365	28.2829	47.4323	35.2296	58.9161	59.7797	42.1474	51.8167	50.4445	55.1713	33.7082	53.0459	-0.669232	0.000559662	0.0165863	Gm6030	16	45025463	45025852	+	390	processed_pseudogene	predicted gene 6030 [Source:MGI Symbol;Acc:MGI:3645112]	-	39	36	23	23	21	19	42	45	49	70	35	71	69	77	5.94508	4.32429	3.2956	2.43497	2.25893	3.25359	5.4565
ENSMUSG00000023968	54.3297	50.1204	56.0505	55.2176	61.7147	64.0087	84.7006	68.1106	76.9517	71.7357	66.2316	97.065	103.813	109.626	61.7816	87.5705	-0.517255	0.00056691	0.0167747	Crip3	17	46739852	46742702	+	1520	protein_coding	cysteine-rich protein 3 [Source:MGI Symbol;Acc:MGI:2152434]	-	41	48	45	60	66	43	75	87	64	84	55	133	142	153	1.60361	1.47936	1.6544	1.62981	1.82158	1.88929	2.50004
ENSMUSG00000022095	985.885	815.5	782.216	912.01	975.28	1067.31	1112.4	983.298	1085.74	1162.29	1013.94	1155.29	1296.2	1230.96	954.237	1157.41	-0.280723	0.000568293	0.0167892	Fhip2b	14	70820736	70837275	-	4033	protein_coding	FHF complex subunit HOOK interacting protein 2B [Source:MGI Symbol;Acc:MGI:3036290]	-	744	781	628	991	1043	717	985	1256	903	1361	842	1583	1773	1718	10.9674	9.07193	8.70167	10.1456	10.8494	11.8731	12.3748
ENSMUSG00000042447	453.189	532.529	536.839	543.893	552.627	522.489	464.159	478.34	432.853	434.684	474.459	434.238	460.58	405.545	510.508	440.393	0.216382	0.000577363	0.0170304	Mios	6	8209222	8236274	+	6552	protein_coding	meiosis regulator for oocyte development [Source:MGI Symbol;Acc:MGI:2182066]	-	342	510	431	591	591	351	411	611	360	509	394	595	630	566	3.1032	3.64648	3.67599	3.72429	3.7841	3.57773	3.17832
ENSMUSG00000018449	239.846	226.586	232.921	230.073	234.703	248.592	265.395	247.39	302.997	310.855	284.194	295.574	280.003	244.33	240.688	286.325	-0.247793	0.000578932	0.017045	Rpain	11	70861039	70868659	+	2842	protein_coding	RPA interacting protein [Source:MGI Symbol;Acc:MGI:1916973]	-	181	217	187	250	251	167	235	316	252	364	236	405	383	341	3.78627	3.57695	3.67696	3.632	3.70509	3.92434	4.1896
ENSMUSG00000103310	144.437	195.261	170.643	240.196	201.975	180.117	193.117	201.2	159.915	161.405	154.139	126.987	143.292	158.349	190.868	150.681	0.354211	0.00057967	0.017045	Pcdha12	18	37153202	37320710	+	5335	protein_coding	protocadherin alpha 12 [Source:MGI Symbol;Acc:MGI:1298370]	-	109	187	137	261	216	121	171	257	133	189	128	174	196	221	1.21465	1.64204	1.43502	2.01993	1.69851	1.5147	1.62402
ENSMUSG00000018909	7046.96	6672.27	6874.29	7061.41	6865.29	6906.98	6859.62	6890.13	6311.24	6295.66	6447.34	6206.32	6462.01	6868.47	6897.12	6431.84	0.100401	0.00058096	0.0170563	Arrb1	7	99184673	99255978	+	11175	protein_coding	arrestin, beta 1 [Source:MGI Symbol;Acc:MGI:99473]	-	5318	6390	5519	7673	7342	4640	6074	8801	5249	7372	5354	8504	8839	9586	28.2916	26.7874	27.5984	28.3497	27.5623	27.7297	27.5395
ENSMUSG00000026275	2373.28	2117.58	2171.02	2208.7	2195.55	2392.14	2319.67	2332.98	2159.46	2006.89	2031.5	2055.88	2060.91	2087.19	2263.87	2066.97	0.130744	0.000582676	0.01708	Ppp1r7	1	93270576	93301211	+	10495	protein_coding	protein phosphatase 1, regulatory subunit 7 [Source:MGI Symbol;Acc:MGI:1913635]	-	1791	2028	1743	2400	2348	1607	2054	2980	1796	2350	1687	2817	2819	2913	10.1454	9.05237	9.28082	9.44189	9.38565	10.226	9.91624
ENSMUSG00000025246	1504	1777.18	1593.08	1559.9	1640.12	1710.37	1726.76	1810.02	1434.43	1432.15	1492.02	1485.9	1558.66	1496.79	1665.18	1483.32	0.167089	0.000584215	0.0170985	Tbl1x	X	76554619	76706589	+	7052	protein_coding	transducin (beta)-like 1 X-linked [Source:MGI Symbol;Acc:MGI:1336172]	-	1135	1702	1279	1695	1754	1149	1529	2312	1193	1677	1239	2036	2132	2089	9.56844	11.3064	10.1351	9.92402	10.4344	10.8813	10.9856
ENSMUSG00000034390	4171.46	4610.03	4720.7	4356.67	5130.74	4696.45	4738.71	4521.92	3194.7	3774.66	3513.89	3760.72	4427.42	4505.42	4618.33	3862.8	0.256907	0.000589486	0.017226	Cmip	8	117983803	118186169	+	6495	protein_coding	c-Maf inducing protein [Source:MGI Symbol;Acc:MGI:1921690]	-	3148	4415	3790	4734	5487	3155	4196	5776	2657	4420	2918	5153	6056	6288	28.8146	31.8441	32.6085	30.094	35.4409	32.441	32.733
ENSMUSG00000031703	4873.77	5195.81	5226.4	5057.93	5162.53	4948.02	4886.66	4746.61	4814.29	4618.41	4798.78	4570.08	4249.76	4366.41	5012.22	4569.62	0.134389	0.000592185	0.0172516	Itfg1	8	86444207	86567550	-	11045	protein_coding	integrin alpha FG-GAP repeat containing 1 [Source:MGI Symbol;Acc:MGI:106419]	-	3678	4976	4196	5496	5521	3324	4327	6063	4004	5408	3985	6262	5813	6094	19.7972	21.1053	21.2296	20.5452	20.9701	20.0988	19.8495
ENSMUSG00000020385	1286.69	1025.38	1001.44	1031.65	884.578	1411.17	1392.48	1444.41	1539.03	1469.73	1330.65	1677.84	1622.27	1567.72	1184.72	1534.54	-0.374394	0.000592525	0.0172516	Clk4	11	51152557	51172593	+	5797	protein_coding	CDC like kinase 4 [Source:MGI Symbol;Acc:MGI:1098551]	-	971	982	804	1121	946	948	1233	1845	1280	1721	1105	2299	2219	2188	9.95803	7.9357	7.7504	7.98422	6.846	10.9214	10.7768
ENSMUSG00000002250	732.788	675.581	609.082	624.879	692.888	785.967	735.201	670.929	765.91	705.401	761.061	912.995	901.421	931.463	690.914	829.708	-0.268821	0.000593112	0.0172516	Ppard	17	28451674	28520448	+	7514	protein_coding	peroxisome proliferator activator receptor delta [Source:MGI Symbol;Acc:MGI:101884]	THR-like	553	647	489	679	741	528	651	857	637	826	632	1251	1233	1300	4.37534	4.03376	3.63671	3.73103	4.1371	4.69286	4.38974
ENSMUSG00000057594	428.012	405.14	411.037	395.726	389.925	372.143	356.872	395.355	509.805	508.128	439.537	426.21	441.572	434.922	394.276	460.029	-0.218959	0.00059483	0.0172728	Arl16	11	120355692	120358433	-	2742	protein_coding	ADP-ribosylation factor-like 16 [Source:MGI Symbol;Acc:MGI:1917567]	-	323	388	330	430	417	250	316	505	424	595	365	584	604	607	7.00313	6.6289	6.72539	6.47487	6.37995	6.08901	5.83914
ENSMUSG00000020044	980.584	985.7	1121.01	1114.47	1029.51	1379.91	1289.71	1391.18	716.612	836.062	806.821	956.784	1052.02	1037.51	1161.51	900.968	0.364159	0.000595679	0.0172728	Timp3	10	86136236	86185370	+	8144	protein_coding	tissue inhibitor of metalloproteinase 3 [Source:MGI Symbol;Acc:MGI:98754]	-	740	944	900	1211	1101	927	1142	1777	596	979	670	1311	1439	1448	5.40196	5.43014	6.17556	6.13955	5.67151	7.6018	7.10489
ENSMUSG00000039117	567.149	621.284	504.455	523.647	628.368	596.918	622.267	607.515	580.745	697.715	693.625	696.241	723.038	707.196	583.95	683.093	-0.228127	0.000599508	0.0173411	Taf4	2	179553945	179618439	-	4621	protein_coding	TATA-box binding protein associated factor 4 [Source:MGI Symbol;Acc:MGI:2152346]	-	428	595	405	569	672	401	551	776	483	817	576	954	989	987	5.50637	6.03195	4.89768	5.08401	6.10074	5.79539	6.0415
ENSMUSG00000025155	636.055	669.316	693.781	693.901	687.278	602.872	612.103	628.653	737.053	695.153	740.589	759.734	812.96	712.211	652.995	742.95	-0.185218	0.000599874	0.0173411	Dus1l	11	120680027	120687229	-	3758	protein_coding	dihydrouridine synthase 1-like (S. cerevisiae) [Source:MGI Symbol;Acc:MGI:1915980]	-	480	641	557	754	735	405	542	803	613	814	615	1041	1112	994	7.5935	7.99058	8.28266	8.28409	8.20502	7.19735	7.30755
ENSMUSG00000109724	76.8566	75.1805	95.9087	86.5075	52.364	64.0087	73.4071	72.025	66.1303	65.7577	49.3726	38.68	29.2432	45.8567	74.5323	49.1734	0.617051	0.000600932	0.017345	Gm18194	7	12529650	12533091	-	3442	transcribed_processed_pseudogene	predicted gene, 18194 [Source:MGI Symbol;Acc:MGI:5010379]	-	58	72	77	94	56	43	65	92	55	77	41	53	40	64	1.00178	0.979938	1.25012	1.12758	0.682537	0.834319	0.956823
ENSMUSG00000100213	59.6301	22.9718	32.3847	33.1305	26.182	46.1458	64.3724	54.8016	69.7374	58.9257	50.5768	100.714	76.0323	73.8005	42.4524	71.6311	-0.768374	0.000606641	0.017483	Gm28151	1	46888689	46889639	-	951	lncRNA	predicted gene 28151 [Source:MGI Symbol;Acc:MGI:5578857]	-	45	22	26	36	28	31	57	70	58	69	42	138	104	103	2.81313	1.08373	1.52779	1.56298	1.23517	2.17699	3.03685
ENSMUSG00000072946	500.893	403.051	450.895	436.219	425.458	509.092	556.765	475.209	343.878	356.97	376.918	394.099	405.749	438.504	469.698	386.02	0.276042	0.000607777	0.0174889	Ptgr2	12	84332006	84362606	+	5929	protein_coding	prostaglandin reductase 2 [Source:MGI Symbol;Acc:MGI:1916372]	-	378	386	362	474	455	342	493	607	286	418	313	540	555	612	3.79025	3.04988	3.41192	3.30086	3.21943	3.85229	4.21303
ENSMUSG00000041638	2401.11	2769.15	2706.62	2571.3	2898.72	2539.51	2723.97	2676.67	2163.06	2380.94	2343.39	2344.89	2467.39	2523.55	2660.88	2370.54	0.166315	0.00061871	0.0177763	Gcn1	5	115703313	115760713	+	17815	protein_coding	GCN1 activator of EIF2AK4 [Source:MGI Symbol;Acc:MGI:2444248]	-	1812	2652	2173	2794	3100	1706	2412	3419	1799	2788	1946	3213	3375	3522	6.04686	6.97372	6.81624	6.47546	7.30003	6.3954	6.85994
ENSMUSG00000000031	88.7826	167.068	196.8	153.689	141.196	52.1001	110.675	117.432	36.0711	94.7936	79.4779	27.7329	69.4525	53.0218	128.468	60.0916	1.09931	0.000621228	0.0178215	H19	7	142129262	142131886	-	2625	lncRNA	H19, imprinted maternally expressed transcript [Source:MGI Symbol;Acc:MGI:95891]	-	67	160	158	167	151	35	98	150	30	111	66	38	95	74	1.51741	2.8554	3.36356	2.62674	2.41322	0.890458	1.89159
ENSMUSG00000052713	700.985	876.062	839.512	716.908	807.902	774.058	856.04	847.077	646.875	701.131	685.196	571.443	747.163	714.361	802.318	677.695	0.24402	0.000623173	0.0178301	Zfp608	18	55021120	55125627	-	8513	protein_coding	zinc finger protein 608 [Source:MGI Symbol;Acc:MGI:2442338]	-	529	839	674	779	864	520	758	1082	538	821	569	783	1022	997	3.69429	4.61696	4.42434	3.7782	4.25775	4.07939	4.51145
ENSMUSG00000054942	2711.18	2760.8	2768.9	2822.54	2814.57	2722.6	2734.13	2748.69	2405.94	2581.63	2497.53	2679.14	2645.78	2535.01	2760.43	2557.51	0.108631	0.000623425	0.0178301	Miga1	3	151979486	152046044	-	11605	protein_coding	mitoguardin 1 [Source:MGI Symbol;Acc:MGI:1924567]	-	2046	2644	2223	3067	3010	1829	2421	3511	2001	3023	2074	3671	3619	3538	10.4814	10.6732	10.7045	10.9119	10.881	10.5255	10.5701
ENSMUSG00000070720	233.22	184.819	183.098	236.515	232.833	227.752	164.884	192.589	258.509	249.367	264.926	278.058	264.651	227.134	206.964	257.108	-0.313204	0.000627224	0.0179116	Tmem200b	4	131648511	131650451	+	1476	protein_coding	transmembrane protein 200B [Source:MGI Symbol;Acc:MGI:3646343]	-	176	177	147	257	249	153	146	246	215	292	220	381	362	317	7.08898	5.61777	5.56548	7.18914	7.07721	6.92276	5.01182
ENSMUSG00000004837	84.8073	97.1082	79.7163	87.4278	66.3901	80.383	85.8299	69.6764	93.7848	110.166	113.196	115.31	89.1917	115.358	81.4174	106.168	-0.390954	0.00062899	0.0179348	Grap	11	61544091	61563610	+	1793	protein_coding	GRB2-related adaptor protein [Source:MGI Symbol;Acc:MGI:1918770]	-	64	93	64	95	71	54	76	89	78	129	94	158	122	161	2.12206	2.42985	1.99467	2.18763	1.66122	2.01135	2.14764
ENSMUSG00000028033	1480.15	1457.67	1510.87	1480.75	1611.13	1497.51	1451.2	1602.56	1367.09	1376.64	1292.12	1397.59	1389.05	1423.71	1511.48	1374.37	0.136737	0.000632619	0.0179747	Kcnq5	1	21468627	22032166	-	7689	protein_coding	potassium voltage-gated channel, subfamily Q, member 5 [Source:MGI Symbol;Acc:MGI:1924937]	-	1117	1396	1213	1609	1723	1006	1285	2047	1137	1612	1073	1915	1900	1987	8.63656	8.50536	8.81581	8.64005	9.40079	8.73781	8.46764
ENSMUSG00000029554	536.671	538.794	548.05	584.386	547.952	552.261	481.099	456.419	486.96	489.34	453.987	432.049	432.799	434.205	530.704	454.89	0.223566	0.000633198	0.0179747	Mad1l1	5	139994444	140307307	-	3649	protein_coding	MAD1 mitotic arrest deficient 1-like 1 [Source:MGI Symbol;Acc:MGI:1341857]	-	405	516	440	635	586	371	426	583	405	573	377	592	592	606	6.5984	6.6245	6.7383	7.18506	6.7371	6.79007	5.91514
ENSMUSG00000020261	2101.63	1899.35	1853.4	1831.38	1893.52	2058.7	2022.65	1987.73	2100.54	2191.35	1973.7	2246.36	2344.57	2469.09	1956.05	2220.94	-0.185839	0.000633255	0.0179747	Slc36a1	11	55095176	55127156	+	5626	protein_coding	solute carrier family 36 (proton/amino acid symporter), member 1 [Source:MGI Symbol;Acc:MGI:2445299]	-	1586	1819	1488	1990	2025	1383	1791	2539	1747	2566	1639	3078	3207	3446	16.7595	15.1464	14.78	14.6044	15.0999	16.4171	16.1297
ENSMUSG00000020598	5500.55	6010.27	6388.51	6406.16	6234.12	6452.97	6815.57	7125.78	5209.87	5486.07	5333.45	5576.49	5750.67	6064.54	6366.74	5570.18	0.192688	0.00064509	0.0182831	Nrcam	12	44375668	44648747	+	13358	protein_coding	neuronal cell adhesion molecule [Source:MGI Symbol;Acc:MGI:104750]	-	4151	5756	5129	6961	6667	4335	6035	9102	4333	6424	4429	7641	7866	8464	18.4743	20.1863	21.4567	21.5159	20.9381	21.6732	22.891
ENSMUSG00000028859	59.6301	71.0038	70.9973	50.6161	57.9744	92.2916	76.7952	65.762	94.9872	77.7137	80.6821	92.6861	96.5025	103.894	68.1338	91.0776	-0.44049	0.000648385	0.0183488	Csf3r	4	125918343	125938233	+	3609	protein_coding	colony stimulating factor 3 receptor (granulocyte) [Source:MGI Symbol;Acc:MGI:1339755]	-	45	68	57	55	62	62	68	84	79	91	67	127	132	145	0.741281	0.882671	0.882591	0.629225	0.720699	1.14731	0.954665
ENSMUSG00000039419	2228.84	2596.86	2514.8	2437.86	2468.59	2520.16	2692.35	2691.54	2098.14	2252.84	2208.52	2315.69	2372.35	2267.04	2518.87	2252.43	0.160844	0.000660269	0.0186302	Cntnap2	6	45036291	47281147	+	10248	protein_coding	contactin associated protein-like 2 [Source:MGI Symbol;Acc:MGI:1914047]	-	1682	2487	2019	2649	2640	1693	2384	3438	1745	2638	1834	3173	3245	3164	9.75763	11.3688	11.0095	10.6727	10.8072	11.033	11.7868
ENSMUSG00000030834	45.0539	73.0922	56.0505	54.2973	57.9744	44.6572	72.2778	73.5908	75.7493	92.2316	56.5979	98.5246	103.082	88.1308	59.6243	85.7194	-0.524492	0.000661033	0.0186302	Abcc6	7	45616979	45679726	-	5721	protein_coding	ATP-binding cassette, sub-family C (CFTR/MRP), member 6 [Source:MGI Symbol;Acc:MGI:1351634]	-	34	70	45	59	62	30	64	94	63	108	47	135	141	123	0.353317	0.573196	0.439554	0.425805	0.454641	0.350206	0.56681
ENSMUSG00000017776	3475.77	3408.18	3386.7	3571.66	3300.8	3389.48	3481.76	3459.55	3274.05	3322.9	3155.03	3194.39	3062.49	3189.9	3434.24	3199.79	0.102704	0.000661299	0.0186302	Crk	11	75570085	75597734	+	4730	protein_coding	v-crk avian sarcoma virus CT10 oncogene homolog [Source:MGI Symbol;Acc:MGI:88508]	-	2623	3264	2719	3881	3530	2277	3083	4419	2723	3891	2620	4377	4189	4452	32.9681	32.327	32.1232	33.8776	31.3085	32.1497	33.0249
ENSMUSG00000029427	726.162	737.187	680.08	734.394	698.498	669.858	782.633	731.993	767.112	771.159	800.8	855.34	799.801	859.812	720.101	809.004	-0.168714	0.000671321	0.0188843	Zcchc8	5	123836357	123859163	-	5251	protein_coding	zinc finger, CCHC domain containing 8 [Source:MGI Symbol;Acc:MGI:1917900]	-	548	706	546	798	747	450	693	935	638	903	665	1172	1094	1200	6.20434	6.29854	5.81061	6.27467	5.96798	5.72328	6.68683
ENSMUSG00000041930	610.878	481.364	430.966	412.291	431.068	515.047	470.935	422.756	607.197	534.602	572	612.312	511.756	631.245	471.913	578.185	-0.297378	0.000674667	0.0189491	Fam222a	5	114706077	114751281	+	3141	protein_coding	family with sequence similarity 222, member A [Source:MGI Symbol;Acc:MGI:3605543]	-	461	461	346	448	461	346	417	540	505	626	475	839	700	881	8.7255	6.87559	6.15573	5.88898	6.15718	7.35669	6.72663
ENSMUSG00000032528	312.727	352.931	276.516	280.689	316.054	345.349	358.001	313.152	403.996	368.926	329.954	402.126	369.195	406.978	319.427	380.196	-0.255824	0.000675638	0.0189491	Vipr1	9	121471782	121502020	+	5800	protein_coding	vasoactive intestinal peptide receptor 1 [Source:MGI Symbol;Acc:MGI:109272]	-	236	338	222	305	338	232	317	400	336	432	274	551	505	568	2.41903	2.73002	2.13893	2.17121	2.44477	2.67137	2.76924
ENSMUSG00000097743	123.236	119.036	123.311	90.1887	88.8318	102.712	120.839	129.958	156.308	120.413	148.118	142.313	149.871	150.467	112.264	144.582	-0.364293	0.000680865	0.0190673	Gm16973	14	56933737	56938725	-	2421	lncRNA	predicted gene, 16973 [Source:MGI Symbol;Acc:MGI:4439897]	-	93	114	99	98	95	69	107	166	130	141	123	195	205	210	2.28373	2.20591	2.28513	1.67133	1.64618	1.90339	2.23933
ENSMUSG00000030020	3760.67	3769.47	3828.87	3842.22	4012.39	3794.37	4165.01	4242.43	3609.51	3324.61	3377.81	3392.17	3459.47	3916.44	3926.93	3513.34	0.160894	0.000687435	0.0191951	Prickle2	6	92347889	92683136	-	8631	protein_coding	prickle planar cell polarity protein 2 [Source:MGI Symbol;Acc:MGI:1925144]	-	2838	3610	3074	4175	4291	2549	3688	5419	3002	3893	2805	4648	4732	5466	19.5483	19.594	19.9028	19.9722	20.8567	19.7235	21.65
ENSMUSG00000107068	112.635	77.2689	70.9973	96.6308	75.7408	135.46	136.65	122.912	139.475	128.953	121.625	191.211	166.686	150.467	103.537	149.736	-0.541787	0.000688244	0.0191951	Gm42742	7	126614223	126620269	-	4508	protein_coding	predicted gene 42742 [Source:MGI Symbol;Acc:MGI:5662879]	-	85	74	57	105	81	91	121	157	116	151	101	262	228	210	1.12097	0.768997	0.706581	0.961691	0.753789	1.34813	1.35997
ENSMUSG00000036555	700.985	724.657	761.042	680.097	766.759	733.867	816.513	788.361	773.124	906.09	770.695	871.396	932.857	901.37	746.535	859.255	-0.206276	0.000688488	0.0191951	Iqce	5	140647582	140688133	-	12037	protein_coding	IQ motif containing E [Source:MGI Symbol;Acc:MGI:1921489]	-	529	694	611	739	820	493	723	1007	643	1061	640	1194	1276	1258	2.61273	2.70096	2.83657	2.53487	2.85788	2.73529	3.04333
ENSMUSG00000044730	402.835	382.168	392.354	401.248	389.925	434.664	424.632	380.48	425.639	459.45	451.579	497.732	438.648	461.433	401.038	455.747	-0.19217	0.00069091	0.0192341	9930104L06Rik	4	124830841	124838449	+	5592	protein_coding	RIKEN cDNA 9930104L06 gene [Source:MGI Symbol;Acc:MGI:3041172]	-	304	366	315	436	417	292	376	486	354	538	375	682	600	644	3.23194	3.06613	3.14785	3.21921	3.12837	3.48731	3.40682
ENSMUSG00000113183	1.32511	0	1.24557	0.920293	0.935071	0	0	2.34864	1.20237	5.97797	4.81684	3.64906	5.11756	9.31463	0.846836	5.01307	-2.4911	0.000693515	1	Gm47664	13	20684058	20685397	+	1340	lncRNA	predicted gene, 47664 [Source:MGI Symbol;Acc:MGI:6096754]	-	1	0	1	1	1	0	0	3	1	7	4	5	7	13	0.0443662	0	0.0417029	0.0308124	0.0313072	0	0
ENSMUSG00000009614	457.164	467.79	454.632	434.378	483.432	419.778	411.08	405.532	348.687	372.342	433.516	357.608	350.918	403.395	441.723	377.744	0.22801	0.000695539	0.0193344	Sardh	2	27078405	27138349	-	5432	protein_coding	sarcosine dehydrogenase [Source:MGI Symbol;Acc:MGI:2183102]	-	345	448	365	472	517	282	364	518	290	436	360	490	480	563	3.77587	3.86363	3.75495	3.58767	3.99282	3.46708	3.39524
ENSMUSG00000047454	1934.67	2105.05	2050.2	2040.29	1993.57	1933.66	1864.54	1857.78	1750.65	1829.26	1894.22	1738.41	1737.78	1811.34	1972.47	1793.61	0.137985	0.000700911	0.0194549	Gphn	12	78273153	78731546	+	3749	protein_coding	gephyrin [Source:MGI Symbol;Acc:MGI:109602]	-	1460	2016	1646	2217	2132	1299	1651	2373	1456	2142	1573	2382	2377	2528	23.1523	25.1914	24.535	24.4163	23.8573	23.1403	22.3131
ENSMUSG00000107997	26.5023	16.7068	7.4734	15.645	7.48057	23.8172	15.8108	20.3549	37.2735	24.7659	16.8589	39.4099	35.0918	30.0934	16.7239	30.5822	-0.897801	0.000721931	0.0200089	Gm44243	6	129517184	129517875	+	692	TEC	predicted gene, 44243 [Source:MGI Symbol;Acc:MGI:5690635]	-	20	16	6	17	8	16	14	26	31	29	14	54	48	42	1.71823	1.08316	0.484525	1.01432	0.48499	1.54415	1.02506
ENSMUSG00000001506	840.122	1065.06	1133.47	1081.34	1133.31	908.03	1133.86	1207.98	654.089	928.294	752.631	647.343	989.882	951.526	1062.9	820.627	0.37272	0.000724888	0.0200613	Col1a1	11	94827050	94843868	+	6563	protein_coding	collagen, type I, alpha 1 [Source:MGI Symbol;Acc:MGI:88467]	-	634	1020	910	1175	1212	610	1004	1543	544	1087	625	887	1354	1328	5.74307	7.28073	7.74837	7.39206	7.74728	6.20729	7.75105
ENSMUSG00000071660	534.021	540.882	473.316	531.009	478.757	526.955	552.248	571.503	565.114	571.324	610.535	626.909	592.174	639.844	526.086	600.983	-0.192547	0.000734748	0.0202827	Ttc9c	19	8786439	8796697	-	3984	protein_coding	tetratricopeptide repeat domain 9C [Source:MGI Symbol;Acc:MGI:1917637]	-	403	518	380	577	512	354	489	730	470	669	507	859	810	893	6.01372	6.09098	5.3301	5.9798	5.39138	5.93415	6.21897
ENSMUSG00000020576	840.122	876.062	861.932	852.191	879.902	958.641	928.318	955.897	714.208	774.575	749.019	821.768	831.237	836.884	894.133	787.948	0.177907	0.000735046	0.0202827	Nbas	12	13319134	13633812	+	9515	protein_coding	neuroblastoma amplified sequence [Source:MGI Symbol;Acc:MGI:1918419]	-	634	839	692	926	941	644	822	1221	594	907	622	1126	1137	1168	3.9613	4.13076	4.06414	4.01821	4.14887	4.52014	4.37716
ENSMUSG00000103400	64.9306	53.2529	52.3138	47.8552	41.1431	47.6344	59.8551	54.0188	76.9517	60.6337	61.4147	73.711	91.3849	68.785	52.6255	72.1468	-0.468067	0.000741665	0.0204245	Gm15853	1	166205447	166208062	-	2517	lncRNA	predicted gene 15853 [Source:MGI Symbol;Acc:MGI:3801970]	-	49	51	42	52	44	32	53	69	64	71	51	101	125	96	1.15736	0.949214	0.932475	0.853003	0.733362	0.849066	1.0669
ENSMUSG00000034739	55.6548	60.5621	59.7872	89.2684	67.3251	130.994	121.969	111.169	27.6545	42.6998	44.5558	67.8725	66.5282	53.0218	87.0913	50.3888	0.773737	0.000742734	0.0204245	Mfrp	9	44013026	44020484	+	4334	protein_coding	membrane frizzled-related protein [Source:MGI Symbol;Acc:MGI:2385957]	-	42	58	48	97	72	88	108	142	23	50	37	93	91	74	0.576126	0.626926	0.618904	0.924087	0.696935	1.35603	1.26259
ENSMUSG00000037605	1465.58	1600.72	1637.92	1757.76	1790.66	1871.14	1803.56	1875	1112.19	1487.66	1164.47	1483.71	1582.79	1584.92	1725.29	1402.62	0.296752	0.000744568	0.0204245	Adgrl3	5	81167985	81972980	+	17750	protein_coding	adhesion G protein-coupled receptor L3 [Source:MGI Symbol;Acc:MGI:2441950]	-	1106	1533	1315	1910	1915	1257	1597	2395	925	1742	967	2033	2165	2212	3.70437	4.04595	4.13998	4.44289	4.52605	4.72946	4.55864
ENSMUSG00000109390	19.8767	36.5461	32.3847	31.29	35.5327	47.6344	58.7257	53.2359	24.0474	25.6199	16.8589	23.354	29.2432	21.4953	39.4033	23.4364	0.744191	0.000744785	0.0204245	Gm45718	7	80560121	80563914	-	3794	TEC	predicted gene 45718 [Source:MGI Symbol;Acc:MGI:5804833]	-	15	35	26	34	38	32	52	68	20	30	14	32	40	30	0.235045	0.432163	0.382955	0.370009	0.42018	0.563284	0.694441
ENSMUSG00000033004	5900.73	6440.47	6662.54	6364.75	6609.09	6668.81	6935.28	7253.39	5260.37	5644.06	5489.99	6191	6171.04	6167	6604.38	5820.58	0.181833	0.0007458	0.0204245	Mycbp2	14	103350847	103584250	-	19364	protein_coding	MYC binding protein 2, E3 ubiquitin protein ligase [Source:MGI Symbol;Acc:MGI:2179432]	-	4453	6168	5349	6916	7068	4480	6141	9265	4375	6609	4559	8483	8441	8607	13.6715	14.922	15.4365	14.7465	15.3127	15.451	16.0684
ENSMUSG00000027984	675.808	634.858	672.606	652.488	662.031	613.292	667.44	649.791	602.387	619.147	614.147	573.632	556.351	521.619	653.539	581.214	0.174642	0.000746693	0.0204245	Hadh	3	131027068	131065750	-	4977	protein_coding	hydroxyacyl-Coenzyme A dehydrogenase [Source:MGI Symbol;Acc:MGI:96009]	-	510	608	540	709	708	412	591	830	501	725	510	786	761	728	6.092	5.72286	6.06314	5.88178	5.9678	5.52846	6.01657
ENSMUSG00000056592	177.565	117.992	132.03	142.645	100.988	160.766	164.884	161.273	179.153	196.419	164.977	205.807	189.35	187.009	144.768	187.119	-0.380293	0.000748274	0.020438	Zfp658	7	43211680	43224885	+	3495	protein_coding	zinc finger protein 658 [Source:MGI Symbol;Acc:MGI:2652821]	zf-C2H2	134	113	106	155	108	108	146	206	149	230	137	282	259	261	2.27937	1.51464	1.69484	1.83111	1.29636	2.06372	2.11658
ENSMUSG00000081272	1807.46	2271.08	2133.66	2217.91	2448.02	2176.29	2125.42	1939.2	1701.35	2006.89	1796.68	1988.74	1651.51	1774.8	2139.88	1819.99	0.233548	0.000752583	0.0204679	Ap2m1-ps	2	49198167	49199474	+	1308	processed_pseudogene	adaptor-related protein complex 2, mu 1 subunit, pseudogene [Source:MGI Symbol;Acc:MGI:3649640]	-	1364	2175	1713	2410	2618	1462	1882	2477	1415	2350	1492	2725	2259	2477	61.996	77.8984	73.1848	76.0746	83.9674	74.6473	72.9023
ENSMUSG00000099478	343.205	273.574	242.886	248.479	259.95	342.372	327.509	363.257	365.52	378.32	310.686	421.831	416.715	403.395	300.154	382.745	-0.356043	0.000752599	0.0204679	Gm28370	12	81538973	81543789	+	3375	lncRNA	predicted gene 28370 [Source:MGI Symbol;Acc:MGI:5579076]	-	259	262	195	270	278	230	290	464	304	443	258	578	570	563	4.56229	3.63668	3.22873	3.30309	3.45557	4.55123	4.35365
ENSMUSG00000009741	1664.34	1712.45	1738.81	1748.56	1824.32	1883.05	1976.35	1926.67	1963.47	2012.87	1858.1	2136.16	2171.31	2090.06	1809.32	2038.66	-0.173412	0.000752757	0.0204679	Ubp1	9	113760002	113806270	+	4757	protein_coding	upstream binding protein 1 [Source:MGI Symbol;Acc:MGI:104889]	CP2	1256	1640	1396	1900	1951	1265	1750	2461	1633	2357	1543	2927	2970	2917	15.6969	16.1506	16.3992	16.4911	17.2057	17.7595	18.6395
ENSMUSG00000059602	177.565	209.879	260.324	233.754	263.69	239.66	276.688	277.923	151.499	193.003	156.547	182.453	218.593	212.804	242.435	185.816	0.377786	0.00075372	0.0204679	Syn3	10	85890989	86334760	-	12282	protein_coding	synapsin III [Source:MGI Symbol;Acc:MGI:1351334]	-	134	201	209	254	282	161	245	355	126	226	130	250	299	297	0.648624	0.766662	0.95093	0.853876	0.963228	0.87545	1.01071
ENSMUSG00000032557	1168.75	1095.34	1125.99	1158.65	1201.57	1150.67	1124.82	1147.7	1244.45	1257.94	1225.89	1262.57	1228.21	1249.59	1146.69	1244.78	-0.118532	0.000760404	0.0206197	Uba5	9	103923798	103940333	-	5832	protein_coding	ubiquitin-like modifier activating enzyme 5 [Source:MGI Symbol;Acc:MGI:1913913]	-	882	1049	904	1259	1285	773	996	1466	1035	1473	1018	1730	1680	1744	8.99101	8.42626	8.66208	8.9133	9.24346	8.8519	8.65308
ENSMUSG00000062591	31190.5	26087.6	25382.2	27704.5	25706	29536.3	28076.5	26134.9	26628.9	22560.9	23303.9	25024.5	23317.8	23875.6	27477.3	24118.6	0.188048	0.000765446	0.0207036	Tubb4a	17	57387066	57394782	-	2228	protein_coding	tubulin, beta 4A class IVA [Source:MGI Symbol;Acc:MGI:107848]	-	23538	24984	20378	30104	27491	19842	24861	33383	22147	26418	19352	34289	31895	33322	628.075	525.32	511.114	557.878	517.636	594.764	565.37
ENSMUSG00000019464	38.4283	27.1485	32.3847	34.0508	31.7924	41.6801	48.5616	43.8413	60.1185	58.9257	34.9221	59.8446	61.4107	50.1557	37.236	54.2296	-0.555772	0.000765879	0.0207036	Ptger1	8	84393307	84399382	+	5459	protein_coding	prostaglandin E receptor 1 (subtype EP1) [Source:MGI Symbol;Acc:MGI:97793]	-	29	26	26	37	34	28	43	56	50	69	29	82	84	70	0.315822	0.223119	0.266153	0.279846	0.261285	0.342546	0.399103
ENSMUSG00000000753	397.534	497.027	469.579	461.987	483.432	385.541	422.373	400.052	304.2	401.378	388.96	345.201	399.9	339.626	439.691	363.211	0.27627	0.000766801	0.0207036	Serpinf1	11	75300595	75313527	-	2359	protein_coding	serine (or cysteine) peptidase inhibitor, clade F, member 1 [Source:MGI Symbol;Acc:MGI:108080]	-	300	476	377	502	517	259	374	511	253	470	323	473	547	474	7.5605	9.4527	8.93068	8.7863	9.19415	7.3324	8.03291
ENSMUSG00000072772	153.713	144.096	125.802	120.558	145.871	117.597	143.426	126.827	188.772	159.697	195.082	152.531	157.913	159.065	134.736	168.843	-0.313123	0.000771784	0.0208083	Grcc10	6	124716146	124718337	-	1988	protein_coding	gene rich cluster, C10 gene [Source:MGI Symbol;Acc:MGI:1315201]	-	116	138	101	131	156	79	127	162	157	187	162	209	216	222	3.46896	3.25192	2.83907	2.72073	3.29198	2.6539	3.2368
ENSMUSG00000021662	700.985	651.565	793.426	731.633	842.499	784.478	833.453	751.565	589.161	602.067	623.781	692.592	659.434	715.077	761.201	647.019	0.231079	0.000772935	0.0208095	Arhgef28	13	98035977	98342947	-	7328	protein_coding	Rho guanine nucleotide exchange factor (GEF) 28 [Source:MGI Symbol;Acc:MGI:1346016]	-	529	624	637	795	901	527	738	960	490	705	518	949	902	998	4.29168	3.98911	4.85764	4.47932	5.15808	4.80286	5.1027
ENSMUSG00000022309	214.668	277.75	261.569	281.61	252.469	166.72	246.196	230.95	177.951	210.937	214.349	159.099	184.232	190.592	241.492	189.527	0.358864	0.000785304	0.0210865	Angpt1	15	42288119	42540373	-	5205	protein_coding	angiopoietin 1 [Source:MGI Symbol;Acc:MGI:108448]	-	162	266	210	306	270	112	218	295	148	247	178	218	252	266	1.85034	2.39408	2.2546	2.42734	2.17617	1.43705	2.1221
ENSMUSG00000020744	1136.95	881.283	979.016	912.01	906.084	1022.65	989.302	971.555	1196.36	1066.64	1045.25	1137.05	1084.92	1172.21	974.856	1117.07	-0.199243	0.000785465	0.0210865	Slc25a19	11	115505004	115519121	-	4026	protein_coding	solute carrier family 25 (mitochondrial thiamine pyrophosphate carrier), member 19 [Source:MGI Symbol;Acc:MGI:1914533]	-	858	844	786	991	969	687	876	1241	995	1249	868	1558	1484	1636	12.6698	9.82077	10.9099	10.1632	10.0972	11.3961	11.0245
ENSMUSG00000059645	10.6009	20.8835	14.9468	14.7247	16.8313	11.9086	21.4575	14.8747	22.845	22.2039	51.781	37.9502	18.277	25.0779	15.7785	29.6892	-0.883505	0.000795875	0.0213356	Gm7361	5	26462689	26469306	+	2995	protein_coding	predicted gene 7361 [Source:MGI Symbol;Acc:MGI:3805965]	-	8	20	12	16	18	8	19	19	19	26	43	52	25	35	0.1588	0.312831	0.223901	0.220574	0.25213	0.178389	0.32143
ENSMUSG00000020691	259.722	280.883	262.815	275.168	273.976	285.806	265.395	248.173	296.985	329.643	301.053	303.602	299.012	332.461	268.992	310.459	-0.212615	0.000801217	0.0214482	Mettl2	11	105017251	105031220	+	3399	protein_coding	methyltransferase like 2 [Source:MGI Symbol;Acc:MGI:1289171]	-	196	269	211	299	293	192	235	317	247	386	250	416	409	464	3.42817	3.70747	3.46899	3.63204	3.61631	3.77246	3.50305
ENSMUSG00000030074	83.4822	75.1805	113.347	90.1887	115.949	72.9401	109.546	108.038	67.3327	72.5897	63.8231	67.1427	84.8052	70.218	96.0838	70.9852	0.438446	0.000805421	0.0214691	Gxylt2	6	100681695	100787874	+	8510	protein_coding	glucoside xylosyltransferase 2 [Source:MGI Symbol;Acc:MGI:2682940]	-	63	72	91	98	124	49	97	138	56	85	53	92	116	98	0.440117	0.396351	0.597562	0.475474	0.611281	0.38454	0.577526
ENSMUSG00000081974	11.926	11.4859	7.4734	8.28264	9.35071	17.8629	5.6467	6.26305	13.2261	17.0799	18.0632	18.2453	23.3945	17.1962	9.78642	17.8675	-0.932759	0.000805528	0.0214691	Gm11960	11	4511780	4514637	+	2858	transcribed_processed_pseudogene	predicted gene 11960 [Source:MGI Symbol;Acc:MGI:3652301]	-	9	11	6	9	10	12	5	8	11	20	15	25	32	24	0.187214	0.180305	0.117317	0.13002	0.146787	0.28041	0.0886415
ENSMUSG00000021287	357.781	276.706	297.691	233.754	288.002	303.669	345.578	279.488	399.187	327.935	322.728	386.8	384.548	371.869	297.834	365.511	-0.302119	0.000805774	0.0214691	Xrcc3	12	111769626	111780307	-	2750	protein_coding	X-ray repair complementing defective repair in Chinese hamster cells 3 [Source:MGI Symbol;Acc:MGI:1921585]	-	270	265	239	254	308	204	306	357	332	384	268	530	526	519	5.83698	4.5143	4.85665	3.81357	4.69858	4.95418	5.63791
ENSMUSG00000102742	210.693	267.309	322.602	261.363	285.197	251.569	233.774	234.081	212.819	217.769	220.37	212.375	209.82	195.607	258.323	211.46	0.291558	0.00080656	0.0214691	Pcdhga11	18	37888784	37974926	+	4756	protein_coding	protocadherin gamma subfamily A, 11 [Source:MGI Symbol;Acc:MGI:1935228]	-	159	256	259	284	305	169	207	299	177	255	183	291	287	273	1.98753	2.52159	3.04319	2.46551	2.69034	2.37312	2.20525
ENSMUSG00000071112	51.6794	44.8995	42.3493	47.8552	49.5588	35.7258	35.0096	57.9332	73.3446	75.1517	60.2105	68.6023	57.0242	55.1713	45.6263	64.9174	-0.484961	0.00081065	0.0215475	Spx	6	142359167	142365456	+	1773	protein_coding	spexin hormone [Source:MGI Symbol;Acc:MGI:2442262]	-	39	43	34	52	53	24	31	74	61	88	50	94	78	77	1.30772	1.13615	1.07162	1.21095	1.25405	0.904018	0.885895
ENSMUSG00000031207	708.936	745.54	804.636	844.829	738.706	775.547	793.927	830.636	619.22	708.817	638.231	708.648	726.693	700.03	780.345	683.607	0.188159	0.000813081	0.0215545	Msn	X	95139648	95212158	+	6327	protein_coding	moesin [Source:MGI Symbol;Acc:MGI:97167]	-	535	714	646	918	790	521	703	1061	515	830	530	971	994	977	5.02705	5.28661	5.70566	5.99067	5.23815	5.49939	5.62972
ENSMUSG00000113028	1.32511	0	1.24557	0	0	0	0	0	3.60711	1.70799	4.81684	0.729812	1.46216	7.88161	0.321335	3.36759	-3.34107	0.000813165	1	Gm18065	13	19168100	19168625	+	526	processed_pseudogene	predicted gene, 18065 [Source:MGI Symbol;Acc:MGI:5010250]	-	1	0	1	0	0	0	0	0	3	2	4	1	2	11	0.113024	0	0.106239	0	0	0	0
ENSMUSG00000020198	5117.59	5825.45	5773.2	5524.52	5705.81	5634.25	5748.34	5639.87	5007.87	5132.52	4981.82	5207.94	5297.4	5410.37	5621.13	5172.99	0.119366	0.000813204	0.0215545	Ap3d1	10	80542790	80578098	-	8914	protein_coding	adaptor-related protein complex 3, delta 1 subunit [Source:MGI Symbol;Acc:MGI:107734]	-	3862	5579	4635	6003	6102	3785	5090	7204	4165	6010	4137	7136	7246	7551	25.7571	29.3198	29.0568	27.8052	28.7176	28.3575	28.9317
ENSMUSG00000051675	4765.11	4556.78	4758.07	4663.12	5012.92	5020.96	4822.28	4702.76	4375.42	4480.06	4504.95	4599.28	4398.17	4389.34	4787.75	4457.87	0.102367	0.000817288	0.0216066	Trim32	4	65523223	65534475	+	3229	protein_coding	tripartite motif-containing 32 [Source:MGI Symbol;Acc:MGI:1917057]	-	3596	4364	3820	5067	5361	3373	4270	6007	3639	5246	3741	6302	6016	6126	66.2078	63.3131	66.1099	64.7908	69.6509	69.7626	67.0022
ENSMUSG00000010025	1294.64	1253.01	1317.81	1216.63	1278.24	1320.36	1286.32	1247.13	1166.3	1130.69	1122.32	1252.36	1178.5	1065.45	1276.77	1152.6	0.145379	0.000817467	0.0216066	Aldh3a2	11	61114243	61158290	-	5619	protein_coding	aldehyde dehydrogenase family 3, subfamily A2 [Source:MGI Symbol;Acc:MGI:1353452]	-	977	1200	1058	1322	1367	887	1139	1593	970	1324	932	1716	1612	1487	10.337	10.0046	10.522	9.7141	10.2061	10.5424	10.2706
ENSMUSG00000096210	3001.38	3109.55	2908.4	3083.9	3228.8	2935.47	2599.74	2718.16	2842.4	2467.2	2652.88	2690.82	2449.12	2390.99	2948.18	2582.23	0.192211	0.000827286	0.0218105	H1f0	15	78912650	78914704	+	2055	protein_coding	H1.0 linker histone [Source:MGI Symbol;Acc:MGI:95893]	-	2265	2978	2335	3351	3453	1972	2302	3472	2364	2889	2203	3687	3350	3337	65.526	67.8875	63.496	67.3276	70.491	64.0869	56.7574
ENSMUSG00000029861	3756.7	3793.48	3589.72	3824.74	3702.88	3879.22	3816.04	3682.67	3548.19	3404.88	3446.45	3597.97	3559.63	3543.14	3755.68	3516.71	0.0939481	0.000827497	0.0218105	Fam131b	6	42292246	42301577	-	4104	protein_coding	family with sequence similarity 131, member B [Source:MGI Symbol;Acc:MGI:1923406]	-	2835	3633	2882	4156	3960	2606	3379	4704	2951	3987	2862	4930	4869	4945	41.068	41.4701	39.2426	41.8118	40.4797	42.4074	41.7167
ENSMUSG00000078787	37.1032	21.9277	28.648	26.6885	29.9223	26.7943	25.9748	28.9666	32.464	33.3059	43.3516	45.2483	43.8648	50.8722	28.2532	41.5178	-0.575185	0.000852345	0.0224309	Cyp2t4	7	26853139	26858093	+	1650	protein_coding	cytochrome P450, family 2, subfamily t, polypeptide 4 [Source:MGI Symbol;Acc:MGI:2686296]	-	28	21	23	29	32	18	23	37	27	39	36	62	60	71	1.00886	0.596228	0.77896	0.725679	0.813608	0.728556	0.706274
ENSMUSG00000032050	2530.97	2530.03	2648.08	2473.75	2352.64	2637.75	2730.75	2603.86	2341.01	2367.28	2106.16	2358.75	2361.39	2383.11	2563.48	2319.62	0.142245	0.000855632	0.0224309	Rdx	9	51958473	52011763	+	4732	protein_coding	radixin [Source:MGI Symbol;Acc:MGI:97887]	-	1910	2423	2126	2688	2516	1772	2418	3326	1947	2772	1749	3232	3230	3326	23.9964	23.9875	25.1067	23.4539	22.3056	25.0088	25.8905
ENSMUSG00000120774	104.684	107.55	100.891	87.4278	106.598	102.712	95.994	105.689	66.1303	65.7577	63.8231	81.0091	70.1836	104.61	101.443	75.2524	0.412641	0.000856515	0.0224309	ENSMUSG00000120774	7	101916514	101916869	+	356	lncRNA	novel transcript	-	79	103	81	95	114	69	85	135	55	77	53	111	96	146	13.1927	13.5539	12.7147	11.018	13.434	12.9442	12.0976
ENSMUSG00000095123	304.776	320.561	356.232	323.943	344.106	324.509	404.304	418.058	412.413	424.436	375.714	437.157	505.907	407.694	349.561	427.22	-0.289178	0.000856972	0.0224309	Gm21781	10	4341587	4346424	+	4838	lncRNA	predicted gene, 21781 [Source:MGI Symbol;Acc:MGI:5433945]	-	230	307	286	352	368	218	358	534	343	497	312	599	692	569	2.82631	2.97269	3.30348	3.00405	3.19103	3.0093	3.74927
ENSMUSG00000066415	1089.24	1059.84	970.297	1068.46	1013.62	1113.45	1001.73	1066.28	1191.55	1178.51	1065.73	1210.76	1133.17	1179.38	1047.86	1159.85	-0.148676	0.000857871	0.0224309	Msl2	9	100956154	100981999	+	5627	protein_coding	MSL complex subunit 2 [Source:MGI Symbol;Acc:MGI:1925103]	-	822	1015	779	1161	1084	748	887	1362	991	1380	885	1659	1550	1646	8.68465	8.45018	7.73627	8.51894	8.08167	8.87767	7.98686
ENSMUSG00000032458	1973.09	2173.97	2330.46	2251.04	2142.25	2095.91	2075.73	2150.57	1976.7	1972.73	2072.45	1866.13	1835.01	1946.76	2149.13	1944.96	0.146229	0.000858189	0.0224309	Copb2	9	98445774	98470435	+	6351	protein_coding	coatomer protein complex, subunit beta 2 (beta prime) [Source:MGI Symbol;Acc:MGI:1354962]	-	1489	2082	1871	2446	2291	1408	1838	2747	1644	2310	1721	2557	2510	2717	13.9383	15.3573	16.4628	15.9017	15.1332	14.8059	14.6633
ENSMUSG00000037270	2116.21	2427.7	2498.61	2574.98	2355.44	2499.32	2707.03	3025.83	1941.83	2193.92	1972.5	2124.48	2226.14	2362.33	2525.64	2136.87	0.240919	0.000861394	0.0224835	4932438A13Rik	3	36917253	37107182	+	32279	protein_coding	RIKEN cDNA 4932438A13 gene [Source:MGI Symbol;Acc:MGI:2444631]	-	1597	2325	2006	2798	2519	1679	2397	3865	1615	2569	1638	2911	3045	3297	2.94132	3.37427	3.47282	3.57897	3.27384	3.4738	3.7625
ENSMUSG00000030077	3848.13	5051.71	4998.46	5195.05	5051.26	4106.97	4902.47	5261.74	3443.59	4506.54	4218.35	3604.54	4099.89	4027.5	4801.97	3983.4	0.270039	0.000868681	0.0226423	Chl1	6	103487547	103727172	+	12293	protein_coding	cell adhesion molecule L1-like [Source:MGI Symbol;Acc:MGI:1098266]	-	2904	4838	4013	5645	5402	2759	4341	6721	2864	5277	3503	4939	5608	5621	14.0442	18.4368	18.2424	18.9599	18.4351	14.9888	17.8921
ENSMUSG00000032096	2687.33	3127.3	3201.11	3144.64	2948.28	3011.38	2930.64	2931.89	2675.27	2840.39	2786.54	2728.04	2645.05	2655.39	2997.82	2721.78	0.139915	0.000875301	0.0227749	Arcn1	9	44652861	44679142	-	14915	protein_coding	archain 1 [Source:MGI Symbol;Acc:MGI:2387591]	-	2028	2995	2570	3417	3153	2023	2595	3745	2225	3326	2314	3738	3618	3706	8.08355	9.40699	9.629	9.45915	8.86849	9.05831	8.81542
ENSMUSG00000020472	494.268	601.444	530.612	592.669	611.537	479.321	507.074	496.346	442.472	522.646	478.071	418.912	413.791	437.071	539.159	452.161	0.258654	0.00087619	0.0227749	Zkscan17	11	59376346	59417577	-	4573	protein_coding	zinc finger with KRAB and SCAN domains 17 [Source:MGI Symbol;Acc:MGI:2679270]	zf-C2H2	373	576	426	644	654	322	449	634	368	612	397	574	566	610	4.84914	5.90063	5.20571	5.81453	5.99964	4.7025	4.97478
ENSMUSG00000105095	107.334	78.313	69.7518	89.2684	76.6759	125.04	116.322	118.215	168.332	122.975	111.992	151.071	141.829	116.791	97.6151	135.498	-0.47578	0.0008838	0.022941	8430422M14Rik	3	36009585	36010406	-	822	TEC	RIKEN cDNA 8430422M14 gene [Source:MGI Symbol;Acc:MGI:1925753]	-	81	75	56	97	82	84	103	151	140	144	93	207	194	163	5.85829	4.27431	3.80704	4.87226	4.18496	6.82467	6.34884
ENSMUSG00000058656	883.851	1025.38	1073.68	1083.18	1086.55	902.076	1105.62	1207.2	834.445	988.928	922.425	759.734	901.421	864.111	1045.94	878.511	0.254665	0.000891197	0.0231012	Samd12	15	53317206	53765933	-	9283	protein_coding	sterile alpha motif domain containing 12 [Source:MGI Symbol;Acc:MGI:2444518]	-	667	982	862	1177	1162	606	979	1542	694	1158	766	1041	1233	1206	4.27164	4.95564	5.18908	5.23502	5.2513	4.35972	5.34347
ENSMUSG00000103839	53.0046	43.8553	47.3316	48.7755	45.8185	55.0772	58.7257	70.4593	78.154	54.6558	69.8442	97.7948	78.9566	70.9345	52.881	75.0566	-0.504213	0.000893331	0.0231246	Gm37607	1	58422671	58425293	-	2623	TEC	predicted gene, 37607 [Source:MGI Symbol;Acc:MGI:5610835]	-	40	42	38	53	49	37	52	90	65	64	58	134	108	99	0.906607	0.750115	0.809574	0.834272	0.783694	0.942059	1.00446
ENSMUSG00000056752	123.236	155.582	122.066	124.24	145.871	116.109	146.814	119.781	98.5943	105.896	102.358	121.879	95.7714	100.311	131.712	104.135	0.338694	0.00089502	0.0231365	Dnah9	11	65722108	66059377	-	15949	protein_coding	dynein, axonemal, heavy chain 9 [Source:MGI Symbol;Acc:MGI:1289279]	-	93	149	98	135	156	78	130	153	82	124	85	167	131	140	0.346663	0.437653	0.343371	0.349487	0.410336	0.326615	0.412989
ENSMUSG00000023905	159.014	167.068	156.941	153.689	190.755	199.469	186.341	155.793	197.189	184.463	192.674	243.027	206.164	252.928	171.134	212.741	-0.325319	0.000898576	0.0231966	Tnfrsf12a	17	23894419	23896442	-	1932	protein_coding	tumor necrosis factor receptor superfamily, member 12a [Source:MGI Symbol;Acc:MGI:1351484]	-	120	160	126	167	204	134	165	199	164	216	160	333	282	353	3.69259	3.87963	3.64447	3.56894	4.42968	4.63204	4.32719
ENSMUSG00000031832	341.879	342.489	333.812	332.226	331.015	320.043	306.051	317.067	366.723	411.626	380.53	355.418	374.313	364.704	328.073	375.552	-0.194495	0.000907093	0.0233844	Taf1c	8	120324610	120331961	-	3490	protein_coding	TATA-box binding protein associated factor, RNA polymerase I, C [Source:MGI Symbol;Acc:MGI:109576]	-	258	328	268	361	354	215	271	405	305	482	316	487	512	509	4.39493	4.40276	4.29122	4.27083	4.25527	4.11422	3.93435
ENSMUSG00000071656	25.1772	27.1485	18.6835	22.087	25.2469	35.7258	35.0096	46.9728	16.8332	11.9559	21.6758	18.9751	18.277	16.4797	29.5064	17.3661	0.782416	0.000911505	0.0234359	Lrrn4cl	19	8828132	8831273	+	2600	protein_coding	LRRN4 C-terminal like [Source:MGI Symbol;Acc:MGI:1916102]	-	19	26	15	24	27	24	31	60	14	14	18	26	25	23	0.434448	0.468465	0.322396	0.381126	0.435652	0.616471	0.604112
ENSMUSG00000064346	3.97534	13.5743	9.96454	12.8841	23.3768	5.95429	5.6467	13.309	25.2498	15.3719	37.3305	28.4627	16.8148	22.2118	11.0856	24.2403	-1.06617	0.000913589	0.0234359	mt-Tw	MT	4950	5016	+	67	Mt_tRNA	mitochondrially encoded tRNA tryptophan [Source:MGI Symbol;Acc:MGI:102471]	-	3	13	8	14	25	4	5	17	21	18	31	39	23	31	2.66197	9.08962	6.67247	8.62747	15.6536	3.98712	3.78115
ENSMUSG00000014782	133.837	161.847	128.293	162.892	154.287	145.88	186.341	178.497	188.772	191.295	201.103	164.938	215.668	224.268	156.484	197.674	-0.330239	0.000914009	0.0234359	Plekhg4	8	106099906	106109494	+	5478	protein_coding	pleckstrin homology domain containing, family G (with RhoGef domain) member 4 [Source:MGI Symbol;Acc:MGI:2142544]	-	101	155	103	177	165	98	165	228	157	224	167	226	295	313	1.09612	1.32552	1.05072	1.33408	1.2636	1.19475	1.52613
ENSMUSG00000009687	223.944	241.204	276.516	243.878	205.716	214.355	266.524	269.311	312.616	338.183	301.053	247.406	282.197	310.965	242.681	298.737	-0.294589	0.000914072	0.0234359	Fxyd5	7	30732147	30741906	-	4192	protein_coding	FXYD domain-containing ion transport regulator 5 [Source:MGI Symbol;Acc:MGI:1201785]	-	169	231	222	265	220	144	236	344	260	396	250	339	386	434	2.39675	2.58147	2.9594	2.61009	2.20166	2.29412	2.85246
ENSMUSG00000118506	46.379	27.1485	32.3847	42.3335	34.5976	53.5887	50.8203	50.8872	63.7256	51.2398	60.2105	62.034	59.2174	63.0529	42.2675	59.9134	-0.507413	0.000916812	0.0234741	1700094D03Rik	3	89970103	89975654	+	3097	protein_coding	RIKEN cDNA 1700094D03 gene [Source:MGI Symbol;Acc:MGI:1920795]	-	35	26	26	46	37	36	45	65	53	60	50	85	81	88	0.671868	0.393287	0.469141	0.613263	0.501198	0.776311	0.736208
ENSMUSG00000020132	2011.52	1932.77	1969.24	1932.62	1763.54	1960.45	2013.61	1966.6	2178.69	2046.18	2065.22	2198.92	2178.62	2067.85	1943.79	2122.58	-0.128134	0.000919237	0.0235042	Rab21	10	115122989	115151499	-	5047	protein_coding	RAB21, member RAS oncogene family [Source:MGI Symbol;Acc:MGI:894308]	-	1518	1851	1581	2100	1886	1317	1783	2512	1812	2396	1715	3013	2980	2886	17.8812	17.1811	17.5053	17.1797	15.6768	17.4272	17.8998
ENSMUSG00000118440	3.97534	1.04417	1.24557	2.76088	1.87014	1.48857	2.25868	1.56576	6.01185	4.26998	8.42947	6.56831	8.04187	5.73208	2.02614	6.50893	-1.6923	0.000923638	1	Gm50483	7	30034223	30034630	+	408	processed_pseudogene	predicted gene, 50483 [Source:MGI Symbol;Acc:MGI:6324756]	-	3	1	1	3	2	1	2	2	5	5	7	9	11	8	0.437138	0.11482	0.136965	0.303593	0.205645	0.163687	0.24837
ENSMUSG00000048503	384.283	399.919	363.706	414.132	375.899	391.495	457.383	429.801	492.972	485.07	422.678	432.049	508.1	471.464	402.077	468.722	-0.219836	0.000931883	0.0237953	Tlcd5	9	43019945	43027865	-	3578	protein_coding	TLC domain containing 5 [Source:MGI Symbol;Acc:MGI:2685030]	-	290	383	292	450	402	263	405	549	410	568	351	592	695	658	4.81854	5.01459	4.56051	5.19281	4.7134	4.90896	5.73514
ENSMUSG00000054659	60.9552	86.6664	70.9973	92.0293	88.8318	98.2459	81.3125	90.8142	62.5232	60.6337	59.0063	71.5216	63.6039	63.7694	83.7316	63.5097	0.399601	0.000938906	0.0239421	Pm20d2	4	33174230	33189737	-	1834	protein_coding	peptidase M20 domain containing 2 [Source:MGI Symbol;Acc:MGI:2685270]	-	46	83	57	100	95	66	72	116	52	71	49	98	87	89	1.49113	2.1201	1.73679	2.25129	2.17307	2.40336	1.98913
ENSMUSG00000003848	605.577	599.356	582.925	589.908	558.238	549.284	529.661	501.044	631.244	660.139	657.499	651.722	587.057	662.055	564.499	641.619	-0.186406	0.000943407	0.0240243	Nob1	8	108139118	108151683	-	3486	protein_coding	NIN1/RPN12 binding protein 1 homolog [Source:MGI Symbol;Acc:MGI:1914869]	-	457	574	468	641	597	369	469	640	525	773	546	893	803	924	7.79375	7.71368	7.50222	7.59208	7.18449	7.06925	6.81671
ENSMUSG00000099746	0	0	0	0.920293	0	0	0	0	1.20237	5.12398	1.20421	1.45962	2.19324	4.29906	0.115037	2.58041	-3.36159	0.000951562	1	Ppnr	19	55830104	55834329	+	3525	lncRNA	per-pentamer repeat gene [Source:MGI Symbol;Acc:MGI:1349458]	-	0	0	0	1	0	0	0	0	1	6	1	2	3	6	0	0	0	0.0117131	0	0	0
ENSMUSG00000062203	1643.14	1657.1	1590.59	1665.73	1553.15	1586.82	1654.48	1657.36	1391.14	1519.26	1348.72	1480.06	1565.97	1536.91	1626.05	1473.68	0.139006	0.000952911	0.0242336	Gspt1	16	11037156	11072189	-	5428	protein_coding	G1 to S phase transition 1 [Source:MGI Symbol;Acc:MGI:1316728]	-	1240	1587	1277	1810	1661	1066	1465	2117	1157	1779	1120	2028	2142	2145	13.5812	13.6966	13.1469	13.7679	12.8374	13.1157	13.675
ENSMUSG00000028583	173.59	186.907	174.379	173.935	175.793	159.277	179.565	203.549	134.665	122.121	191.469	132.826	139.636	146.168	178.375	144.481	0.320092	0.000957009	0.0243049	Pdpn	4	142994001	143026134	-	1817	protein_coding	podoplanin [Source:MGI Symbol;Acc:MGI:103098]	-	131	179	140	189	188	107	159	260	112	143	159	182	191	204	4.28621	4.61504	4.30571	4.29474	4.34062	3.93281	4.43375
ENSMUSG00000031931	270.323	303.855	300.182	296.334	322.6	278.363	274.43	271.66	275.343	258.761	252.884	215.295	241.987	238.598	289.718	247.145	0.239062	0.000958959	0.0243216	Ankrd49	9	14690914	14696152	-	5239	protein_coding	ankyrin repeat domain 49 [Source:MGI Symbol;Acc:MGI:1930842]	-	204	291	241	322	345	187	243	347	229	303	210	295	331	333	2.31494	2.60209	2.57063	2.53768	2.76261	2.38379	2.3501
ENSMUSG00000071669	177.565	220.321	220.465	245.718	252.469	241.149	225.868	248.173	121.439	175.923	157.752	197.779	182.77	219.252	228.966	175.819	0.372221	0.000962066	0.0243676	Snx29	16	11140772	11573336	+	6435	protein_coding	sorting nexin 29 [Source:MGI Symbol;Acc:MGI:1921728]	-	134	211	177	267	270	162	200	317	101	206	131	271	250	306	1.23798	1.53607	1.53708	1.71314	1.76021	1.68128	1.57475
ENSMUSG00000021712	1534.48	1507.79	1468.52	1586.59	1423.18	1588.31	1655.61	1651.88	1409.18	1422.76	1361.96	1418.02	1441.69	1385.73	1552.04	1406.56	0.141695	0.00096369	0.0243759	Trim23	13	104315305	104339880	+	5747	protein_coding	tripartite motif-containing 23 [Source:MGI Symbol;Acc:MGI:1933161]	-	1158	1444	1179	1724	1522	1067	1466	2110	1172	1666	1131	1943	1972	1934	11.9791	11.7707	11.4642	12.3859	11.1102	12.3993	12.9247
ENSMUSG00000014554	365.731	315.341	357.478	333.146	305.768	340.883	404.304	365.605	431.651	423.582	403.41	393.369	415.253	377.601	348.532	407.478	-0.224906	0.000968331	0.0244604	Dguok	6	83457199	83483951	-	4611	protein_coding	deoxyguanosine kinase [Source:MGI Symbol;Acc:MGI:1351602]	-	276	302	287	362	327	229	358	467	359	496	335	539	568	527	3.55854	3.06824	3.47823	3.24148	2.9751	3.31677	3.93384
ENSMUSG00000087141	2589.27	2963.37	3248.44	3054.45	2897.79	3085.81	3145.21	3143.27	2345.82	2790.01	2668.53	2770.37	2742.28	2625.29	3015.95	2657.05	0.182176	0.000976461	0.0246252	Plcxd2	16	45779626	45830581	-	7140	protein_coding	phosphatidylinositol-specific phospholipase C, X domain containing 2 [Source:MGI Symbol;Acc:MGI:3647874]	-	1954	2838	2608	3319	3099	2073	2785	4015	1951	3267	2216	3796	3751	3664	16.2699	18.6205	20.4118	19.1928	18.2084	19.3899	19.7631
ENSMUSG00000031517	33451.2	34461.9	35077.7	36157.4	32427.3	31721.5	34791.6	34880.5	33579.8	31817.3	31821.3	29615.8	29373.3	29387.7	34121.1	30932.5	0.141754	0.000977472	0.0246252	Gpm6a	8	55407878	55513906	+	3215	protein_coding	glycoprotein m6a [Source:MGI Symbol;Acc:MGI:107671]	-	25244	33004	28162	39289	34679	21310	30807	44554	27928	37257	26425	40580	40178	41015	466.804	480.909	489.501	504.569	452.517	442.667	485.509
ENSMUSG00000082129	5.30046	2.08835	3.7367	1.84059	2.80521	5.95429	3.38802	1.56576	15.6308	5.12398	9.63368	8.75774	8.77295	5.73208	3.33492	8.94187	-1.47409	0.000980081	1	Gm14502	X	8696561	8696673	-	113	unprocessed_pseudogene	predicted gene 14502 [Source:MGI Symbol;Acc:MGI:3705819]	-	4	2	3	2	3	4	3	2	13	6	8	12	12	8	2.10445	0.829141	1.48359	0.730772	1.11376	2.36405	1.34515
ENSMUSG00000048200	58.305	36.5461	36.1214	40.4929	37.4029	35.7258	37.2682	32.0981	49.2972	52.9478	43.3516	58.385	57.0242	69.5015	39.2451	55.0845	-0.519754	0.000980397	0.0246463	Cracr2b	7	141041007	141046526	+	2764	protein_coding	calcium release activated channel regulator 2B [Source:MGI Symbol;Acc:MGI:2446129]	-	44	35	29	44	40	24	33	41	41	62	36	80	78	97	0.946394	0.593208	0.586315	0.657272	0.607115	0.579893	0.60493
ENSMUSG00000060216	1083.94	959.596	1002.68	981.032	1071.59	945.244	919.283	905.01	1096.56	1111.9	1125.94	1035.6	1108.32	1145.7	983.548	1104	-0.167274	0.000980926	0.0246463	Arrb2	11	70323461	70331654	+	2845	protein_coding	arrestin, beta 2 [Source:MGI Symbol;Acc:MGI:99474]	-	818	919	805	1066	1146	635	814	1156	912	1302	935	1419	1516	1599	17.0934	15.1325	15.8119	15.4705	16.8986	14.9062	14.4968
ENSMUSG00000020014	100.709	150.361	161.924	144.486	125.3	138.437	176.177	153.445	98.5943	108.458	114.4	115.31	126.477	106.044	143.855	111.547	0.365911	0.000984578	0.0246824	Cfap54	10	92611481	92917480	-	14645	protein_coding	cilia and flagella associated protein 54 [Source:MGI Symbol;Acc:MGI:1922208]	-	76	144	130	157	134	93	156	196	82	127	95	158	173	148	0.308519	0.460628	0.49605	0.44263	0.383852	0.4241	0.539715
ENSMUSG00000030727	247.796	226.586	237.903	236.515	273.976	282.829	234.903	261.482	307.807	301.461	255.293	283.167	304.129	313.115	250.249	294.162	-0.238106	0.000984988	0.0246824	Rabep2	7	126027931	126048417	+	5322	protein_coding	rabaptin, RAB GTPase binding effector protein 2 [Source:MGI Symbol;Acc:MGI:1917564]	-	187	217	191	257	293	190	208	334	256	353	212	388	416	437	2.08893	1.91013	2.00553	1.99383	2.30963	2.38426	1.98024
ENSMUSG00000054770	361.756	391.565	437.194	415.052	412.367	437.641	416.727	429.019	363.116	366.364	350.425	358.338	376.506	358.972	412.665	362.287	0.187111	0.000992964	0.0248492	Kctd18	1	57994260	58058115	-	12973	protein_coding	potassium channel tetramerisation domain containing 18 [Source:MGI Symbol;Acc:MGI:3603813]	-	273	375	351	451	441	294	369	548	302	429	291	491	515	501	1.25106	1.35415	1.51195	1.43538	1.42609	1.5135	1.44117
ENSMUSG00000025969	906.378	1083.85	1178.31	1071.22	1177.25	952.687	1095.46	1111.69	747.874	914.63	941.692	812.281	974.529	999.532	1072.11	898.423	0.255027	0.000995038	0.0248515	Nrp2	1	62742444	62857854	+	11842	protein_coding	neuropilin 2 [Source:MGI Symbol;Acc:MGI:1100492]	-	684	1038	946	1164	1259	640	970	1420	622	1071	782	1113	1333	1395	3.43391	4.10629	4.46414	4.05843	4.46015	3.60935	4.15026
ENSMUSG00000020532	1786.25	2192.77	2010.35	2041.21	2118.87	1844.34	1881.48	1999.48	1594.34	1731.05	1747.31	1751.55	1826.24	1872.96	1984.34	1753.91	0.178126	0.000995699	0.0248515	Acaca	11	84020498	84292477	+	17074	protein_coding	acetyl-Coenzyme A carboxylase alpha [Source:MGI Symbol;Acc:MGI:108451]	-	1348	2100	1614	2218	2266	1239	1666	2554	1326	2027	1451	2400	2498	2614	4.69366	5.76184	5.2825	5.3636	5.56767	4.8463	4.94389
ENSMUSG00000002032	1770.35	1372.04	1310.34	1441.18	1460.58	1597.24	1607.05	1460.86	1757.86	1612.35	1619.66	2000.41	1821.12	1764.05	1502.46	1762.58	-0.232257	0.000998071	0.0248777	Tmem25	9	44705066	44710604	-	3212	protein_coding	transmembrane protein 25 [Source:MGI Symbol;Acc:MGI:1918937]	-	1336	1314	1052	1566	1562	1073	1423	1866	1462	1888	1345	2741	2491	2462	24.728	19.1645	18.3025	20.1301	20.4011	22.31	22.447
ENSMUSG00000049532	2022.12	2177.1	1991.66	2014.52	2131.96	2106.33	1992.16	2016.7	1854.05	1954.8	2033.91	1812.12	1772.87	1809.9	2056.57	1872.94	0.136793	0.00100361	0.0249827	Sall2	14	52548629	52566219	-	5433	protein_coding	spalt like transcription factor 2 [Source:MGI Symbol;Acc:MGI:1354373]	zf-C2H2	1526	2085	1599	2189	2280	1415	1764	2576	1542	2289	1689	2483	2425	2526	16.6983	17.9781	16.4467	16.6355	17.6053	17.3937	16.4508
ENSMUSG00000022220	82.1571	104.417	77.2252	78.2249	88.8318	98.2459	118.581	99.4258	92.5825	123.829	97.541	144.503	154.258	146.885	93.3886	126.6	-0.453071	0.00100807	0.0250607	Adcy4	14	56006514	56021552	-	4672	protein_coding	adenylate cyclase 4 [Source:MGI Symbol;Acc:MGI:99674]	-	62	100	62	85	95	66	105	127	77	145	81	198	211	205	0.788944	1.00271	0.741584	0.751184	0.853041	0.943443	1.13872
ENSMUSG00000028373	1718.67	1918.15	1634.18	1835.06	1944.01	1729.72	1759.51	1784.18	1902.15	2070.94	1913.49	2143.46	2008.28	1946.76	1790.44	1997.51	-0.157626	0.0010126	0.02514	Astn2	4	65299040	66322848	-	4959	protein_coding	astrotactin 2 [Source:MGI Symbol;Acc:MGI:1889277]	-	1297	1837	1312	1994	2079	1162	1558	2279	1582	2425	1589	2937	2747	2717	15.549	17.3537	14.7846	16.602	17.5877	15.649	15.9185
ENSMUSG00000005034	11972.4	11948.5	12002.3	12065	11751	12143.8	12350.5	12602	11319.1	10971.3	11176.3	11754.4	11454.6	11710.6	12104.4	11397.7	0.0865865	0.00102332	0.0253727	Prkacb	3	146435329	146518745	-	8772	protein_coding	protein kinase, cAMP dependent, catalytic, beta [Source:MGI Symbol;Acc:MGI:97594]	-	9035	11443	9636	13110	12567	8158	10936	16097	9414	12847	9281	16106	15668	16344	61.2332	61.1108	61.386	61.707	60.101	62.1097	63.1668
ENSMUSG00000023030	1102.49	1104.74	1119.76	1095.15	1135.18	1129.83	1134.99	1150.83	1208.38	1243.42	1153.63	1266.95	1297.67	1177.23	1121.62	1224.55	-0.128636	0.00102695	0.0254291	Slc11a2	15	100285779	100322953	-	6354	protein_coding	solute carrier family 11 (proton-coupled divalent metal ion transporters), member 2 [Source:MGI Symbol;Acc:MGI:1345279]	-	832	1058	899	1190	1214	759	1005	1470	1005	1456	958	1736	1775	1643	7.78455	7.80037	7.90649	7.73268	8.01531	7.97754	8.01397
ENSMUSG00000004865	1493.4	1551.64	1613.01	1562.66	1596.17	1482.62	1681.59	1577.5	1741.03	1739.59	1701.55	1631.13	1709.26	1738.97	1569.82	1710.26	-0.121799	0.00103737	0.0256231	Srpk1	17	28806622	28841683	-	12376	protein_coding	serine/arginine-rich protein specific kinase 1 [Source:MGI Symbol;Acc:MGI:106908]	-	1127	1486	1295	1698	1707	996	1489	2015	1448	2037	1413	2235	2338	2427	5.41378	5.62491	5.84737	5.66484	5.78632	5.37469	6.09598
ENSMUSG00000021258	577.75	608.753	585.417	631.321	575.069	613.292	598.551	624.739	631.244	655.869	665.928	684.564	677.711	689.283	601.861	667.433	-0.150521	0.00103999	0.0256231	Ccnk	12	108145838	108169618	+	3042	protein_coding	cyclin K [Source:MGI Symbol;Acc:MGI:1276106]	-	436	583	470	686	615	412	530	798	525	768	553	938	927	962	8.52088	8.97814	8.63396	9.31097	8.48135	9.04508	8.82766
ENSMUSG00000034471	777.842	747.629	696.272	641.444	738.706	768.104	729.554	734.342	857.29	718.211	832.109	864.097	837.817	881.308	729.237	831.805	-0.191916	0.0010401	0.0256231	Caskin2	11	115690009	115704465	-	5177	protein_coding	CASK-interacting protein 2 [Source:MGI Symbol;Acc:MGI:2157062]	-	587	716	559	697	790	516	646	938	713	841	691	1184	1146	1230	6.74089	6.47906	6.03399	5.55885	6.40174	6.6565	6.32242
ENSMUSG00000044005	453.189	334.136	322.602	288.972	304.833	509.092	397.528	367.171	501.388	392.838	394.981	586.039	555.62	583.956	372.19	502.47	-0.439187	0.00104161	0.0256231	Gls2	10	128030326	128045873	+	3474	protein_coding	glutaminase 2 (liver, mitochondrial) [Source:MGI Symbol;Acc:MGI:2143539]	-	342	320	259	314	326	342	352	469	417	460	328	803	760	815	5.85267	4.31516	4.16621	3.7319	3.93674	6.57462	5.13384
ENSMUSG00000001323	1022.99	1072.37	1036.31	1120	1118.35	1065.82	1118.05	1192.33	975.122	1052.12	948.918	948.756	975.991	1011.71	1093.28	985.437	0.152006	0.00104263	0.0256231	Srr	11	74797185	74816774	-	4560	protein_coding	serine racemase [Source:MGI Symbol;Acc:MGI:1351636]	-	772	1027	832	1217	1196	716	990	1523	811	1232	788	1300	1335	1412	10.0649	10.5507	10.196	11.0193	11.0031	10.4863	11.0002
ENSMUSG00000046613	1525.21	1677.99	1884.54	1551.61	1773.83	1688.04	1515.58	1739.56	1756.66	1811.33	1812.34	2068.29	2068.22	2011.24	1669.55	1921.35	-0.203965	0.00104379	0.0256231	Vwa5b2	16	20408221	20424127	+	7589	protein_coding	von Willebrand factor A domain containing 5B2 [Source:MGI Symbol;Acc:MGI:2681859]	-	1151	1607	1513	1686	1897	1134	1342	2222	1461	2121	1505	2834	2829	2807	9.01671	9.91992	11.141	9.17283	10.4865	9.97937	8.95977
ENSMUSG00000031901	308.752	287.148	270.288	268.726	270.236	279.852	281.206	263.048	313.818	321.957	315.503	307.251	350.918	311.682	278.657	320.188	-0.206712	0.00104431	0.0256231	Dus2	8	106717969	106780472	+	3367	protein_coding	dihydrouridine synthase 2 [Source:MGI Symbol;Acc:MGI:1913619]	-	233	275	217	292	289	188	249	336	261	377	262	421	480	435	4.11406	3.82619	3.60154	3.58072	3.60084	3.72897	3.74701
ENSMUSG00000102985	14.5763	10.4417	6.22784	6.44205	9.35071	17.8629	7.90538	6.26305	19.2379	15.3719	20.4716	24.0838	16.0837	14.3302	9.88374	18.2632	-0.935115	0.00104866	0.0256963	4930456G14Rik	1	40088199	40089528	-	1330	TEC	RIKEN cDNA 4930456G14 gene [Source:MGI Symbol;Acc:MGI:1921928]	-	11	10	5	7	10	12	7	8	16	18	17	33	22	20	0.491698	0.352229	0.210082	0.217308	0.315426	0.602565	0.266671
ENSMUSG00000073739	9.2758	7.30922	3.7367	10.1232	12.1559	10.42	6.77604	9.39457	3.60711	2.56199	4.81684	2.91925	5.11756	1.43302	8.64894	3.40929	1.39107	0.00104907	1	Gm16287	4	138902716	138907966	-	2324	lncRNA	predicted gene 16287 [Source:MGI Symbol;Acc:MGI:3650322]	-	7	7	3	11	13	7	6	12	3	3	4	4	7	2	0.179069	0.141104	0.0721367	0.195428	0.234669	0.201158	0.130811
ENSMUSG00000034402	141.787	149.317	140.749	151.848	143.066	196.492	198.764	270.094	105.809	83.6916	79.4779	153.261	146.216	124.673	174.015	115.521	0.58525	0.0010787	0.0263678	Kcnh5	12	74943994	75224106	-	4058	protein_coding	potassium voltage-gated channel, subfamily H (eag-related), member 5 [Source:MGI Symbol;Acc:MGI:3584508]	-	107	143	113	165	153	132	176	345	88	98	66	210	200	174	1.56758	1.65082	1.5561	1.67881	1.58172	2.17238	2.1975
ENSMUSG00000052430	409.46	412.449	416.019	418.733	426.393	461.458	504.815	468.946	373.937	354.408	376.918	413.803	368.464	389.782	439.784	379.552	0.211083	0.00107887	0.0263678	Bmpr1b	3	141542897	141875186	-	5962	protein_coding	bone morphogenetic protein receptor, type 1B [Source:MGI Symbol;Acc:MGI:107191]	-	309	395	334	455	456	310	447	599	311	415	313	567	504	544	3.08123	3.10372	3.13059	3.15101	3.20865	3.47252	3.79878
ENSMUSG00000061306	2417.01	2567.62	2554.66	2557.49	2816.44	2271.56	2403.24	2261.74	2108.96	2378.38	2342.19	2060.99	2105.51	2079.31	2481.22	2179.22	0.188359	0.00108908	0.0265829	Slc38a10	11	119994786	120042172	-	6421	protein_coding	solute carrier family 38, member 10 [Source:MGI Symbol;Acc:MGI:1919305]	-	1824	2459	2051	2779	3012	1526	2128	2889	1754	2785	1945	2824	2880	2902	16.8881	17.9404	17.8498	17.8697	19.6789	15.8718	16.7918
ENSMUSG00000068114	352.48	350.842	331.321	349.711	316.054	378.098	411.08	418.058	403.996	409.918	417.861	459.782	432.799	434.205	363.456	426.427	-0.232026	0.00109242	0.0266299	Ccdc134	15	82012123	82026404	+	5349	protein_coding	coiled-coil domain containing 134 [Source:MGI Symbol;Acc:MGI:1923707]	-	266	336	266	380	338	254	364	534	336	480	347	630	592	606	2.95642	2.94268	2.77895	2.9332	2.6509	3.17129	3.44793
ENSMUSG00000103563	1.32511	1.04417	2.49113	1.84059	1.87014	1.48857	1.12934	0.782881	7.21422	5.97797	3.61263	3.64906	6.57972	5.73208	1.49649	5.46095	-1.891	0.00110092	1	8030445P17Rik	1	25761119	25763859	-	2741	TEC	RIKEN cDNA 8030445P17 gene [Source:MGI Symbol;Acc:MGI:2442299]	-	1	1	2	2	2	1	1	1	6	7	3	5	9	8	0.0216894	0.017091	0.0407748	0.0301267	0.0306105	0.0243649	0.018485
ENSMUSG00000109005	10.6009	29.2369	19.9291	24.8479	41.1431	14.8857	14.6814	21.9207	8.41659	6.83197	13.2463	7.29812	19.7391	7.88161	22.1557	10.569	1.0867	0.00111289	0.0270907	Gm45221	7	89835135	89837406	+	2272	TEC	predicted gene 45221 [Source:MGI Symbol;Acc:MGI:5753797]	-	8	28	16	27	44	10	13	28	7	8	11	10	27	11	0.209334	0.577333	0.393535	0.490666	0.812444	0.293945	0.289911
ENSMUSG00000001946	405.485	458.392	454.632	464.748	486.237	354.281	479.97	423.538	509.805	565.346	528.648	482.406	549.772	483.644	440.91	519.937	-0.232781	0.0011142	0.0270907	Esam	9	37439374	37449615	+	2867	protein_coding	endothelial cell-specific adhesion molecule [Source:MGI Symbol;Acc:MGI:1916774]	-	306	439	365	505	520	238	425	541	424	662	439	661	752	675	6.34528	7.17321	7.11437	7.27267	7.60895	5.54401	7.51087
ENSMUSG00000022550	364.406	300.722	357.478	374.559	335.691	394.472	343.32	344.467	460.508	406.502	387.756	424.751	372.119	409.844	351.889	410.247	-0.222863	0.00112001	0.0271967	Adck5	15	76460558	76480016	+	3633	protein_coding	aarF domain containing kinase 5 [Source:MGI Symbol;Acc:MGI:2679274]	-	275	288	287	407	359	265	304	440	383	476	322	582	509	572	4.50013	3.71368	4.41456	4.62551	4.14551	4.87141	4.23972
ENSMUSG00000026608	2674.08	3067.78	3009.29	2884.2	3036.18	2740.46	2661.86	2681.37	2527.38	2614.08	2699.84	2498.15	2451.31	2592.33	2844.4	2563.85	0.150717	0.0011237	0.0272512	Kctd3	1	188703292	188740038	-	8129	protein_coding	potassium channel tetramerisation domain containing 3 [Source:MGI Symbol;Acc:MGI:2444629]	-	2018	2938	2416	3134	3247	1841	2357	3425	2102	3061	2242	3423	3353	3618	14.7585	16.9314	16.6085	15.9181	16.7569	15.1249	14.691
ENSMUSG00000039577	473.066	460.481	438.44	444.502	424.522	567.147	496.91	509.655	502.591	530.332	552.732	617.421	557.083	578.94	476.84	556.516	-0.228805	0.00112637	0.0272567	Nphp4	4	152561163	152647640	+	6044	protein_coding	nephronophthisis 4 (juvenile) homolog (human) [Source:MGI Symbol;Acc:MGI:2384210]	-	357	441	352	483	454	381	440	651	418	621	459	846	762	808	3.51157	3.41815	3.25454	3.29954	3.15123	4.20993	3.68856
ENSMUSG00000049336	1677.59	2230.36	2330.46	2293.37	2434.93	1958.96	2285.79	2340.03	1367.09	1905.27	1775.01	1624.56	1997.31	1969.69	2193.94	1773.15	0.307027	0.00112764	0.0272567	Tenm2	11	35897483	37126791	-	11474	protein_coding	teneurin transmembrane protein 2 [Source:MGI Symbol;Acc:MGI:1345184]	-	1266	2136	1871	2492	2604	1316	2024	2989	1137	2231	1474	2226	2732	2749	6.55958	8.72094	9.11235	8.96734	9.52084	7.65977	8.93768
ENSMUSG00000046318	153.713	142.008	158.187	156.45	174.858	150.346	125.357	174.582	134.665	134.931	138.484	94.8756	118.435	118.224	154.438	123.269	0.342171	0.00112827	0.0272567	Ccbe1	18	66178373	66435812	-	10831	protein_coding	collagen and calcium binding EGF domains 1 [Source:MGI Symbol;Acc:MGI:2445053]	-	116	136	127	170	187	101	111	223	112	158	115	130	162	165	0.636718	0.58823	0.655249	0.648053	0.724306	0.622769	0.519258
ENSMUSG00000018845	43.7288	26.1043	42.3493	44.1741	30.8574	44.6572	36.1389	36.7954	54.1066	52.0938	50.5768	40.1397	64.335	66.6354	38.1007	54.6479	-0.537621	0.00113508	0.027386	Unc45b	11	82801376	82834229	+	4493	protein_coding	unc-45 myosin chaperone B [Source:MGI Symbol;Acc:MGI:2443377]	-	33	25	34	48	33	30	32	47	45	61	42	55	88	93	0.436651	0.260664	0.422877	0.441098	0.308125	0.445922	0.360863
ENSMUSG00000000326	1424.5	1081.76	1118.52	1215.71	1150.14	1332.27	1211.78	1223.64	1516.19	1330.53	1348.72	1412.19	1382.47	1396.48	1219.79	1397.76	-0.19776	0.00115631	0.0278626	Comt	16	18225636	18245602	-	2532	protein_coding	catechol-O-methyltransferase [Source:MGI Symbol;Acc:MGI:88470]	-	1075	1036	898	1321	1230	895	1073	1563	1261	1558	1120	1935	1891	1949	25.2407	19.1678	19.8191	21.5412	20.3794	23.6066	21.4716
ENSMUSG00000024043	25.1772	54.297	49.8227	38.6523	52.364	40.1915	31.6215	37.5783	24.0474	32.4519	31.3095	24.8136	27.0499	23.6448	41.2131	27.2195	0.611703	0.00115982	0.0278949	Arhgap28	17	68149708	68311115	-	5377	protein_coding	Rho GTPase activating protein 28 [Source:MGI Symbol;Acc:MGI:2147003]	-	19	52	40	42	56	27	28	48	20	38	26	34	37	33	0.210073	0.453044	0.415711	0.322507	0.436915	0.33535	0.263844
ENSMUSG00000021692	311.402	240.16	251.605	278.849	224.417	266.455	286.853	274.791	307.807	327.081	304.665	311.63	303.398	325.296	266.816	313.313	-0.236206	0.00116062	0.0278949	Dimt1	13	107083635	107096732	+	3851	protein_coding	DIM1 dimethyladenosine transferase 1-like (S. cerevisiae) [Source:MGI Symbol;Acc:MGI:1913504]	-	235	230	202	303	240	179	254	351	256	383	253	427	415	454	3.62787	2.79789	2.93122	3.24862	2.61449	3.10423	3.34187
ENSMUSG00000030872	605.577	572.207	670.115	598.19	633.978	665.392	675.346	667.014	612.006	759.203	797.187	734.921	766.902	722.959	635.978	732.196	-0.205442	0.00116451	0.0278994	Gga2	7	121585945	121620445	-	9769	protein_coding	golgi associated, gamma adaptin ear containing, ARF binding protein 2 [Source:MGI Symbol;Acc:MGI:1921355]	-	457	548	538	650	678	447	598	852	509	889	662	1007	1049	1009	2.78114	2.62789	3.07754	2.74722	2.91158	3.05585	3.10156
ENSMUSG00000063063	3363.14	3653.56	3828.87	3532.08	3608.44	3117.07	3367.69	3406.31	3106.92	3212.73	3332.05	2908.3	2993.77	3176.29	3484.65	3121.68	0.159821	0.00116468	0.0278994	Ctnna2	6	76858620	77956682	-	6947	protein_coding	catenin (cadherin associated protein), alpha 2 [Source:MGI Symbol;Acc:MGI:88275]	-	2538	3499	3074	3838	3859	2094	2982	4351	2584	3762	2767	3985	4095	4433	21.7196	23.5952	24.7274	22.8107	23.3038	20.1305	21.749
ENSMUSG00000025578	416.086	303.855	335.058	286.211	275.846	366.189	321.862	310.021	460.508	375.758	343.2	392.639	390.396	461.433	326.891	403.989	-0.312325	0.00116617	0.0278994	Cbx8	11	118927131	118931795	-	3675	protein_coding	chromobox 8 [Source:MGI Symbol;Acc:MGI:1353589]	-	314	291	269	311	295	246	285	396	383	440	285	538	534	644	5.0796	3.70948	4.0904	3.49408	3.36755	4.47046	3.92931
ENSMUSG00000086859	369.707	374.858	391.108	364.436	421.717	315.578	333.156	342.902	468.924	477.384	415.453	428.4	421.833	379.75	364.183	431.957	-0.241584	0.00116674	0.0278994	Snhg20	11	116966834	116969790	+	2825	lncRNA	small nucleolar RNA host gene 20 [Source:MGI Symbol;Acc:MGI:1924222]	-	279	359	314	396	451	212	295	438	390	559	345	587	577	530	5.87142	5.95323	6.2113	5.78771	6.69741	5.01178	5.29094
ENSMUSG00000048490	867.95	984.656	965.315	1009.56	919.175	1007.76	1093.2	1098.38	824.826	894.134	835.722	881.613	934.32	853.364	993.251	870.663	0.189677	0.00118145	0.0282153	Nrip1	16	76084288	76170715	-	11457	protein_coding	nuclear receptor interacting protein 1 [Source:MGI Symbol;Acc:MGI:1315213]	-	655	943	775	1097	983	677	968	1403	686	1047	694	1208	1278	1191	3.39882	3.85583	3.78009	3.95336	3.59941	3.94632	4.28088
ENSMUSG00000079465	45.0539	59.5179	39.8582	34.9711	43.9484	56.5658	42.9149	42.2756	18.0355	31.5979	21.6758	35.7608	28.5121	39.4081	45.6382	29.165	0.600202	0.00119314	0.0284585	Col4a3	1	82564642	82699780	+	9967	protein_coding	collagen, type IV, alpha 3 [Source:MGI Symbol;Acc:MGI:104688]	-	34	57	32	38	47	38	38	54	15	37	18	49	39	55	0.202802	0.267909	0.179414	0.157416	0.197826	0.254621	0.193174
ENSMUSG00000116632	141.787	146.184	133.276	138.044	146.806	162.255	137.78	154.227	162.32	155.427	196.286	187.562	165.224	186.293	145.045	175.519	-0.275227	0.00119673	0.028508	Magef1	16	21150643	21152139	-	1497	transcribed_processed_pseudogene	MAGE family member F1 [Source:MGI Symbol;Acc:MGI:1923472]	-	107	140	107	150	157	109	122	197	135	182	163	257	226	260	4.24932	4.3811	3.99423	4.13714	4.39974	4.86272	4.12921
ENSMUSG00000055958	46.379	73.0922	73.4885	76.3843	69.1953	89.3144	83.5712	90.8142	46.8924	47.8238	60.2105	43.0589	65.7972	59.4703	75.2799	53.8755	0.485191	0.00120291	0.0286185	Gm9987	10	58648396	58648964	-	567	pseudogene	predicted gene 9987 [Source:MGI Symbol;Acc:MGI:3708536]	-	35	70	59	83	74	60	74	116	39	56	50	59	90	83	3.6698	5.78352	5.81487	6.04401	5.47517	7.06712	6.61268
ENSMUSG00000014329	125.886	146.184	196.8	161.051	183.274	190.537	198.764	193.372	109.416	135.785	132.463	144.503	157.913	130.405	174.484	135.081	0.362743	0.00120441	0.0286185	Bicc1	10	70758662	70995530	-	7441	protein_coding	BicC family RNA binding protein 1 [Source:MGI Symbol;Acc:MGI:1933388]	-	95	140	158	175	196	128	176	247	91	159	110	198	216	182	0.759014	0.881401	1.18658	0.97104	1.10503	1.14882	1.19842
ENSMUSG00000025050	425.362	444.818	427.23	408.61	388.99	464.435	522.885	537.839	497.781	537.164	488.909	576.552	582.67	562.46	452.521	540.923	-0.260005	0.00120716	0.0286477	Pcgf6	19	47022056	47039345	-	5027	protein_coding	polycomb group ring finger 6 [Source:MGI Symbol;Acc:MGI:1918291]	-	321	426	343	444	416	312	463	687	414	629	406	790	797	785	3.79624	3.96988	3.81291	3.64674	3.47163	4.14496	4.66661
ENSMUSG00000076435	500.893	516.866	494.49	463.828	481.562	483.786	487.875	415.71	449.686	438.954	413.044	365.636	407.942	420.591	480.626	415.976	0.208358	0.00121911	0.0288947	Acsf2	11	94447928	94492697	-	3432	protein_coding	acyl-CoA synthetase family member 2 [Source:MGI Symbol;Acc:MGI:2388287]	-	378	495	397	504	515	325	432	531	374	514	343	501	558	587	6.5479	6.7567	6.4642	6.06336	6.29519	6.32427	6.37772
ENSMUSG00000086012	0	0	0	0	0	0	0	0	7.21422	1.70799	2.40842	1.45962	0.731079	1.43302	0	2.49239	-3.57656	0.0012255	1	Gm15902	12	45006430	45017661	-	3816	lncRNA	predicted gene 15902 [Source:MGI Symbol;Acc:MGI:3802133]	-	0	0	0	0	0	0	0	0	6	2	2	2	1	2	0	0	0	0	0	0	0
ENSMUSG00000070000	2095.01	2254.37	2073.87	2021.88	2358.25	2133.13	2059.92	1947.02	2312.16	2240.03	2406.01	2438.3	2305.82	2398.88	2117.93	2350.2	-0.150414	0.00122583	0.0289973	Fcho1	8	72161031	72178360	-	4467	protein_coding	FCH domain only 1 [Source:MGI Symbol;Acc:MGI:1921265]	-	1581	2159	1665	2197	2522	1433	1824	2487	1923	2623	1998	3341	3154	3348	21.0413	22.6419	20.8291	20.3069	23.6853	21.4242	20.6889
ENSMUSG00000089767	21.2018	12.5301	9.96454	21.1667	13.091	22.3286	19.1988	25.0522	32.464	20.4959	24.0842	31.3819	43.1337	31.5264	18.0667	30.5144	-0.761774	0.00122652	0.0289973	4930556I23Rik	1	37653340	37654453	+	560	lncRNA	RIKEN cDNA 4930556I23 gene [Source:MGI Symbol;Acc:MGI:1922520]	-	16	12	8	23	14	15	17	32	27	24	20	43	59	44	1.69859	1.00385	0.798313	1.69578	1.04879	1.78887	1.53812
ENSMUSG00000014503	388.258	350.842	367.442	321.182	369.353	352.792	324.121	361.691	403.996	391.984	362.467	432.779	430.606	416.292	354.46	406.354	-0.204205	0.00124136	0.0293114	Pkd2l2	18	34541542	34577169	+	5804	protein_coding	polycystic kidney disease 2-like 2 [Source:MGI Symbol;Acc:MGI:1858231]	-	293	336	295	349	395	237	287	462	336	459	301	593	589	581	3.00122	2.71199	2.84031	2.48272	2.85508	2.72706	2.50544
ENSMUSG00000026615	2320.27	2669.95	2756.44	2844.63	2606.98	2359.39	2745.43	2773.75	1848.04	2424.5	2480.67	2182.14	2254.65	2360.18	2634.6	2258.36	0.222673	0.00124672	0.0293596	Eprs	1	185095241	185160557	+	18102	protein_coding	glutamyl-prolyl-tRNA synthetase [Source:MGI Symbol;Acc:MGI:97838]	-	1751	2557	2213	3091	2788	1585	2431	3543	1537	2839	2060	2990	3084	3294	5.75065	6.61731	6.83166	7.05022	6.46123	5.84759	6.80436
ENSMUSG00000050397	41.0785	15.6626	34.8759	22.087	27.1171	19.3515	24.8455	26.6179	32.464	38.4298	42.1474	43.0589	34.3607	55.8878	26.4545	41.0581	-0.653516	0.00124774	0.0293596	Foxl2	9	98837341	98840596	+	3256	protein_coding	forkhead box L2 [Source:MGI Symbol;Acc:MGI:1349428]	Fork_head	31	15	28	24	29	13	22	34	27	45	35	59	47	78	0.566024	0.215816	0.480557	0.304339	0.373648	0.266645	0.342348
ENSMUSG00000022324	465.115	439.597	470.824	462.907	461.925	488.252	551.118	501.044	385.961	380.882	405.819	432.049	426.95	454.984	480.098	414.441	0.207449	0.00124927	0.0293596	Matn2	15	34306823	34436419	+	6263	protein_coding	matrilin 2 [Source:MGI Symbol;Acc:MGI:109613]	-	351	421	378	503	494	328	488	640	321	446	337	592	584	635	3.33182	3.14903	3.37272	3.31601	3.30897	3.49757	3.9479
ENSMUSG00000022112	795.068	764.335	825.811	858.633	794.811	876.77	764.564	812.63	734.648	695.153	775.511	742.219	703.298	731.557	811.578	730.398	0.153065	0.00124964	0.0293596	Gpc5	14	115329647	116762591	+	4453	protein_coding	glypican 5 [Source:MGI Symbol;Acc:MGI:1194894]	-	600	732	663	933	850	589	677	1038	611	814	644	1017	962	1021	8.01043	7.70079	8.32017	8.65086	8.00784	8.83359	7.70309
ENSMUSG00000102816	5.30046	4.1767	3.7367	4.60146	0.935071	10.42	2.25868	3.13152	4.80948	16.2259	14.4505	9.48756	5.84864	14.3302	4.32008	10.8587	-1.40741	0.00126304	1	Gm37814	2	4143795	4147438	+	3644	lncRNA	predicted gene, 37814 [Source:MGI Symbol;Acc:MGI:5611042]	-	4	4	3	5	1	7	2	4	4	19	12	13	8	20	0.0652588	0.0514231	0.046006	0.0566529	0.0115125	0.12829	0.0278087
ENSMUSG00000020315	18228.3	20650.6	20626.6	20441.5	20448.1	19680.4	21483.4	21485.4	16910.1	18934.8	17615.2	18297.8	19138.2	19500.5	20380.6	18399.5	0.147455	0.0012635	0.0296482	Sptbn1	11	30049395	30218175	-	17492	protein_coding	spectrin beta, non-erythrocytic 1 [Source:MGI Symbol;Acc:MGI:98388]	-	13756	19777	16560	22212	21868	13221	19023	27444	14064	22172	14628	25072	26178	27216	46.7531	52.9661	52.9044	52.4298	52.4467	50.4777	55.1022
ENSMUSG00000043391	1996.95	2380.72	2324.23	2252.88	2448.95	1853.27	2087.02	1950.94	1732.61	2106.81	1899.04	1712.87	1771.41	1824.95	2161.87	1841.28	0.232287	0.00126793	0.0297151	2510009E07Rik	16	21467795	21513415	-	6564	protein_coding	RIKEN cDNA 2510009E07 gene [Source:MGI Symbol;Acc:MGI:1919440]	-	1507	2280	1866	2448	2619	1245	1848	2492	1441	2467	1577	2347	2423	2547	13.649	16.2721	15.886	15.3983	16.7385	12.667	14.2647
ENSMUSG00000063887	1127.67	1289.55	1388.81	1366.64	1360.53	1126.85	1310.04	1319.94	1130.23	1167.41	1198.19	1072.09	1144.87	1109.16	1286.25	1136.99	0.181426	0.00127013	0.0297295	Nlgn1	3	25480379	26386609	-	13422	protein_coding	neuroligin 1 [Source:MGI Symbol;Acc:MGI:2179435]	-	851	1235	1115	1485	1455	757	1160	1686	940	1367	995	1469	1566	1548	3.76938	4.31049	4.64225	4.56814	4.54773	3.76663	4.37895
ENSMUSG00000046876	1869.74	1751.08	1883.3	1867.27	1912.22	1680.6	1759.51	1831.94	2081.3	2119.62	1954.43	2037.64	1920.55	1898.75	1819.46	2002.05	-0.136296	0.00127623	0.0298353	Atxn1	13	45703231	46118484	-	13914	protein_coding	ataxin 1 [Source:MGI Symbol;Acc:MGI:104783]	-	1411	1677	1512	2029	2045	1129	1558	2340	1731	2482	1623	2792	2627	2650	6.02882	5.64622	6.07255	6.02088	6.16581	5.41897	5.67342
ENSMUSG00000026356	1362.22	1475.42	1504.65	1505.6	1320.32	1271.24	1391.35	1355.17	1254.07	1329.67	1330.65	1166.97	1194.58	1189.41	1398.24	1244.23	0.170981	0.00128028	0.0298928	Dars	1	128291444	128345105	-	4358	protein_coding	aspartyl-tRNA synthetase [Source:MGI Symbol;Acc:MGI:2442544]	-	1028	1413	1208	1636	1412	854	1232	1731	1043	1557	1105	1599	1634	1660	14.0237	15.1891	15.49	15.4998	13.5924	13.0872	14.3236
ENSMUSG00000085584	56.9799	88.7548	93.4175	90.1887	92.5721	80.383	98.2526	81.4196	51.7019	70.0277	83.0905	51.8167	68.7215	53.0218	85.246	63.0633	0.449632	0.00130018	0.0302726	Rtl9	X	141882590	141887293	+	4104	protein_coding	retrotransposon Gag like 9 [Source:MGI Symbol;Acc:MGI:2685231]	-	43	85	75	98	99	54	87	104	43	82	69	71	94	74	0.6229	0.970261	1.02123	0.985937	1.01199	0.878741	1.07409
ENSMUSG00000021990	563.173	631.725	610.328	723.35	625.563	497.184	614.361	620.824	430.448	595.235	563.57	418.912	473.739	512.305	610.814	499.035	0.295101	0.00130131	0.0302726	Spata13	14	60871450	61002005	+	9102	protein_coding	spermatogenesis associated 13 [Source:MGI Symbol;Acc:MGI:104838]	-	425	605	490	786	669	334	544	793	358	697	468	574	648	715	2.77594	3.11383	3.00837	3.56546	3.08346	2.45067	3.02825
ENSMUSG00000026311	1511.96	1532.85	1477.24	1442.1	1526.97	1461.78	1373.28	1430.32	1374.31	1400.55	1378.82	1304.17	1333.49	1311.21	1469.56	1350.43	0.123352	0.00130137	0.0302726	Asb1	1	91468266	91487311	+	6432	protein_coding	ankyrin repeat and SOCS box-containing 1 [Source:MGI Symbol;Acc:MGI:1929735]	-	1141	1468	1186	1567	1633	982	1216	1827	1143	1640	1145	1787	1824	1830	10.5462	10.692	10.3041	10.059	10.651	10.1962	9.57892
ENSMUSG00000040472	845.423	873.974	868.16	845.749	1007.07	851.464	773.598	842.38	999.169	966.724	1048.87	948.756	1004.5	919.999	863.478	981.336	-0.181609	0.00130872	0.0303595	Rabggta	14	55952873	55959720	-	3768	protein_coding	Rab geranylgeranyl transferase, a subunit [Source:MGI Symbol;Acc:MGI:1860443]	-	638	837	697	919	1077	572	685	1076	831	1132	871	1300	1374	1284	10.0662	10.4062	10.337	10.0701	11.991	10.1382	9.21104
ENSMUSG00000028521	392.234	340.401	330.075	359.835	345.041	376.609	364.777	386.743	422.032	428.706	390.164	410.154	408.673	406.978	361.964	411.118	-0.184773	0.00130974	0.0303595	Slc35d1	4	103027846	103072361	-	8528	protein_coding	solute carrier family 35 (UDP-glucuronic acid/UDP-N-acetylgalactosamine dual transporter), member D1 [Source:MGI Symbol;Acc:MGI:2140361]	-	296	326	265	391	369	253	323	494	351	502	324	562	559	568	2.06349	1.7908	1.73648	1.89304	1.81522	1.98129	1.91904
ENSMUSG00000052974	49.0292	12.5301	11.2101	17.4856	15.8962	28.2829	30.4922	32.0981	9.61896	11.9559	1.20421	7.29812	17.5459	13.6137	24.628	10.2061	1.22704	0.00130995	0.0303595	Cyp2f2	7	26819334	26833085	+	2025	protein_coding	cytochrome P450, family 2, subfamily f, polypeptide 2 [Source:MGI Symbol;Acc:MGI:88608]	-	37	12	9	19	17	19	27	41	8	14	1	10	24	19	1.08626	0.277609	0.248364	0.387399	0.352187	0.626618	0.675566
ENSMUSG00000064348	188.166	231.807	244.131	292.653	282.392	229.24	201.023	299.06	228.45	116.144	234.821	185.372	115.511	152.617	246.059	172.152	0.527682	0.00131239	0.0303787	mt-Tn	MT	5089	5159	-	71	Mt_tRNA	mitochondrially encoded tRNA asparagine [Source:MGI Symbol;Acc:MGI:102479]	-	142	222	196	318	302	154	178	382	190	136	195	254	158	213	118.902	146.478	154.266	184.926	178.442	144.856	127.025
ENSMUSG00000014980	349.83	253.734	267.797	321.182	283.327	259.012	282.335	318.632	379.949	321.957	305.869	392.639	353.842	361.838	291.981	352.682	-0.272372	0.00131444	0.0303886	Tsen15	1	152246486	152262439	-	4195	protein_coding	tRNA splicing endonuclease subunit 15 [Source:MGI Symbol;Acc:MGI:1913887]	-	264	243	215	349	303	174	250	407	316	377	254	538	484	505	3.74136	2.71363	2.86403	3.43498	3.03012	2.77008	3.01951
ENSMUSG00000040690	584.375	647.388	671.361	583.466	652.68	674.324	614.361	586.378	583.149	731.021	736.977	777.25	821.733	738.005	626.792	731.356	-0.227864	0.00131824	0.0304286	Col16a1	4	129941633	129993076	+	6750	protein_coding	collagen, type XVI, alpha 1 [Source:MGI Symbol;Acc:MGI:1095396]	-	441	620	539	634	698	453	544	749	485	856	612	1065	1124	1030	3.88412	4.30294	4.46227	3.87807	4.33811	4.48197	4.08342
ENSMUSG00000103509	23.8521	39.6786	46.086	28.5291	21.5066	58.0544	53.079	76.7223	19.2379	17.9339	14.4505	20.4347	28.5121	35.109	43.4385	22.613	0.92427	0.0013194	0.0304286	Gm38372	1	7218334	7222361	+	4028	TEC	predicted gene, 38372 [Source:MGI Symbol;Acc:MGI:5611600]	-	18	38	37	31	23	39	47	98	16	21	12	28	39	49	0.265669	0.441948	0.513315	0.317762	0.239545	0.646621	0.591204
ENSMUSG00000028766	148.413	207.791	227.939	217.189	221.612	157.789	190.859	199.635	144.284	174.215	154.139	150.341	163.762	162.648	196.403	158.232	0.316665	0.00133476	0.0307171	Alpl	4	137469044	137523695	-	4033	protein_coding	alkaline phosphatase, liver/bone/kidney [Source:MGI Symbol;Acc:MGI:87983]	-	112	199	183	236	237	106	169	255	120	204	128	206	224	227	1.651	2.31154	2.53568	2.4161	2.4653	1.7553	2.12318
ENSMUSG00000025558	3506.25	3856.13	3940.97	3874.43	3921.69	3713.99	4058.85	4107.77	3312.53	3618.38	3406.71	3560.75	3604.22	3672.11	3872.51	3529.12	0.133829	0.00133517	0.0307171	Dock9	14	121779458	122035249	-	13398	protein_coding	dedicator of cytokinesis 9 [Source:MGI Symbol;Acc:MGI:106321]	-	2646	3693	3164	4210	4194	2495	3594	5247	2755	4237	2829	4879	4930	5125	11.7411	12.9127	13.1968	12.974	13.1322	12.4367	13.5915
ENSMUSG00000020389	205.393	261.043	257.832	242.037	280.521	200.957	206.669	216.075	206.808	198.127	195.082	186.832	179.114	193.458	233.816	193.237	0.283778	0.00133921	0.0307706	Cdkl3	11	51895048	51980611	+	5360	protein_coding	cyclin-dependent kinase-like 3 [Source:MGI Symbol;Acc:MGI:2388268]	-	155	250	207	263	300	135	183	276	172	232	162	256	245	270	1.71919	2.185	2.15813	2.02591	2.34804	1.68207	1.72988
ENSMUSG00000032902	1844.56	2325.38	2142.38	2143.36	2150.66	1771.4	2082.5	1944.68	2310.95	2613.23	2449.36	2146.38	2397.94	2292.83	2050.61	2368.45	-0.206675	0.00134077	0.0307706	Slc16a1	3	104545984	104565778	+	4426	protein_coding	solute carrier family 16 (monocarboxylic acid transporters), member 1 [Source:MGI Symbol;Acc:MGI:106013]	-	1392	2227	1720	2329	2300	1190	1844	2484	1922	3060	2034	2941	3280	3200	18.6976	23.5714	21.7164	21.7264	21.8004	17.956	21.1095
ENSMUSG00000036469	510.169	620.239	719.938	692.06	637.719	479.321	591.775	618.476	444.877	579.01	515.402	427.67	500.058	503.707	608.712	495.121	0.300393	0.00134473	0.0308239	Marchf1	8	66070552	66924289	+	7146	protein_coding	membrane associated ring-CH-type finger 1 [Source:MGI Symbol;Acc:MGI:1920175]	-	385	594	578	752	682	322	524	790	370	678	428	586	684	703	3.20299	3.89404	4.51998	4.34495	4.00378	3.00931	3.71533
ENSMUSG00000072770	153.713	112.771	115.838	100.312	100.053	138.437	169.401	122.129	198.391	151.157	120.421	173.695	191.543	185.576	126.582	170.131	-0.437616	0.0013478	0.0308567	Acrbp	6	125026652	125040230	+	3277	protein_coding	proacrosin binding protein [Source:MGI Symbol;Acc:MGI:1859515]	-	116	108	93	109	107	93	150	156	165	177	100	238	262	259	2.10445	1.54392	1.58591	1.37335	1.3698	1.89531	2.31923
ENSMUSG00000029714	1510.63	1335.5	1423.68	1324.3	1469	1735.68	1790	1616.65	1772.29	1732.76	1483.59	2110.62	2070.42	1994.05	1525.68	1860.62	-0.288135	0.00135008	0.0308714	Gigyf1	5	137516810	137526197	+	5505	protein_coding	GRB10 interacting GYF protein 1 [Source:MGI Symbol;Acc:MGI:1888677]	-	1140	1279	1143	1439	1571	1166	1585	2065	1474	2029	1232	2892	2832	2783	12.3113	10.884	11.6027	10.7928	11.972	14.1454	14.5882
ENSMUSG00000051980	131.186	151.405	148.222	152.769	144.001	95.2687	177.306	162.056	91.3801	123.829	101.154	71.5216	120.628	128.255	145.277	106.128	0.455546	0.0013527	0.0308938	Casr	16	36314058	36382503	-	4718	protein_coding	calcium-sensing receptor [Source:MGI Symbol;Acc:MGI:1351351]	-	99	145	119	166	154	64	157	207	76	145	84	98	165	179	1.24748	1.43975	1.40948	1.45271	1.36934	0.905934	1.68605
ENSMUSG00000028108	201.417	194.216	175.625	149.087	190.755	214.355	230.386	210.595	228.45	231.433	196.286	274.409	264.651	263.676	195.804	243.151	-0.322837	0.00135554	0.0309212	Ecm1	3	95641459	95646881	-	2522	protein_coding	extracellular matrix protein 1 [Source:MGI Symbol;Acc:MGI:103060]	-	152	186	141	162	204	144	204	269	190	271	163	376	362	368	3.58307	3.45497	3.12425	2.65216	3.39339	3.81322	4.0984
ENSMUSG00000032097	3620.21	3834.21	3659.48	3647.12	3565.43	3807.77	3820.56	4073.33	3358.22	3587.64	3342.89	3477.55	3477.01	3503.73	3753.51	3457.84	0.11806	0.00136172	0.0310245	Ddx6	9	44516189	44552028	+	8035	protein_coding	DEAD (Asp-Glu-Ala-Asp) box polypeptide 6 [Source:MGI Symbol;Acc:MGI:104976]	-	2732	3672	2938	3963	3813	2558	3383	5203	2793	4201	2776	4765	4756	4890	20.214	21.4089	20.4332	20.3643	19.9081	21.2613	21.3327
ENSMUSG00000054594	38.4283	51.1645	52.3138	35.8914	50.4939	50.6115	64.3724	72.025	67.3327	60.6337	80.6821	75.9005	81.8809	73.084	51.9126	73.2523	-0.487809	0.00136406	0.0310402	Oscar	7	3612812	3619156	-	1847	protein_coding	osteoclast associated receptor [Source:MGI Symbol;Acc:MGI:2179720]	-	29	49	42	39	54	34	57	92	56	71	67	104	112	102	0.933444	1.24281	1.27073	0.871822	1.22652	1.22938	1.56364
ENSMUSG00000061288	1232.36	1153.81	1204.46	1247	1201.57	1225.1	1339.4	1369.26	1422.4	1377.5	1384.84	1306.36	1364.19	1486.76	1246.62	1390.34	-0.155895	0.00136709	0.0310546	Taok3	5	117258194	117413284	+	11159	protein_coding	TAO kinase 3 [Source:MGI Symbol;Acc:MGI:3041177]	-	930	1105	967	1355	1285	823	1186	1749	1183	1613	1150	1790	1866	2075	4.95467	4.63889	4.84253	5.01354	4.83089	4.92549	5.38503
ENSMUSG00000105942	10.6009	12.5301	18.6835	11.0435	14.9611	4.46572	10.1641	10.1774	22.845	14.5179	9.63368	27.003	27.781	29.3769	11.5783	21.8596	-0.930274	0.00136814	0.0310546	Gm43175	5	52064464	52068273	-	3810	TEC	predicted gene 43175 [Source:MGI Symbol;Acc:MGI:5663312]	-	8	12	15	12	16	3	9	13	19	17	8	37	38	41	0.124831	0.147548	0.220008	0.130043	0.176175	0.0525861	0.119687
ENSMUSG00000039148	1142.25	1126.66	1079.91	1090.55	1166.03	1226.58	1096.59	1038.1	1267.3	1199.86	1206.62	1265.49	1178.5	1326.98	1120.83	1240.79	-0.149517	0.00136964	0.0310546	Sart1	19	5427551	5438731	-	5902	protein_coding	squamous cell carcinoma antigen recognized by T cells 1 [Source:MGI Symbol;Acc:MGI:1309453]	-	862	1079	867	1185	1247	824	971	1326	1054	1405	1002	1734	1612	1852	8.68291	8.56445	8.20902	8.2899	8.86372	9.324	8.33584
ENSMUSG00000118099	18.5516	17.751	17.4379	22.087	18.7014	20.84	14.6814	26.6179	6.01185	9.39396	12.0421	16.7857	8.77295	12.1807	19.5835	10.8645	0.835465	0.00137292	0.0310914	Gm31356	19	55087934	55106247	+	1560	lncRNA	predicted gene, 31356 [Source:MGI Symbol;Acc:MGI:5590515]	-	14	17	14	24	20	14	13	34	5	11	10	23	12	17	0.533532	0.510507	0.501504	0.635209	0.537842	0.599346	0.422229
ENSMUSG00000034636	4627.3	5136.29	5271.24	5265	5176.56	4833.4	5533.77	5509.13	4211.9	4812.27	4442.33	4308.81	4889.46	4901.65	5169.09	4594.4	0.169979	0.00137621	0.0311149	Zyg11b	4	108086921	108158293	-	9046	protein_coding	zyg-ll family member B, cell cycle regulator [Source:MGI Symbol;Acc:MGI:2685277]	-	3492	4919	4232	5721	5536	3247	4900	7037	3503	5635	3689	5904	6688	6841	22.9496	25.474	26.1433	26.1123	25.6737	23.9718	27.4453
ENSMUSG00000070643	231.895	243.293	259.078	247.559	260.885	290.272	240.55	268.528	322.235	249.367	298.644	319.658	301.205	315.264	255.257	301.062	-0.23867	0.00137726	0.0311149	Sox13	1	133310041	133352115	-	4312	protein_coding	SRY (sex determining region Y)-box 13 [Source:MGI Symbol;Acc:MGI:98361]	HMG	175	233	208	269	279	195	213	343	268	292	248	438	412	440	2.41277	2.53136	2.6956	2.57575	2.7144	3.02016	2.50282
ENSMUSG00000085565	82.1571	60.5621	63.5239	67.1814	70.1304	86.3373	64.3724	82.9853	104.606	88.8156	85.4989	90.4967	90.6539	96.0124	72.1562	92.6806	-0.363118	0.00138551	0.0312638	Gm15721	5	147886692	147893976	-	3308	lncRNA	predicted gene 15721 [Source:MGI Symbol;Acc:MGI:3783165]	-	62	58	51	73	75	58	57	106	87	104	71	124	124	134	1.11425	0.821371	0.861541	0.911145	0.951141	1.17095	0.873049
ENSMUSG00000064344	3.97534	0	0	1.84059	2.80521	1.48857	1.12934	0	9.61896	1.70799	3.61263	11.677	5.11756	5.01557	1.40488	6.12495	-2.17805	0.00138692	1	mt-Tm	MT	3845	3913	+	69	Mt_tRNA	mitochondrially encoded tRNA methionine [Source:MGI Symbol;Acc:MGI:102480]	-	3	0	0	2	3	1	1	0	8	2	3	16	7	7	2.58482	0	0	1.19677	1.82398	0.967889	0.734311
ENSMUSG00000073158	35.7781	25.0602	33.6303	36.8117	49.5588	16.3743	15.8108	27.4008	16.8332	15.3719	25.2884	16.0559	17.5459	13.6137	30.0531	17.4515	0.818669	0.00140212	0.0316005	9030624G23Rik	12	24093203	24147247	-	2245	protein_coding	RIKEN cDNA 9030624G23 gene [Source:MGI Symbol;Acc:MGI:1914058]	-	27	24	27	40	53	11	14	35	14	18	21	22	24	19	0.714998	0.500809	0.672076	0.735654	0.990395	0.327228	0.315966
ENSMUSG00000020181	3188.22	4011.72	4282.26	4342.86	4089.07	3126	3718.92	3856.47	3156.22	3484.31	3436.82	2930.93	3114.4	3212.83	3826.94	3222.58	0.248835	0.00140608	0.031652	Nav3	10	109517120	110292065	-	16536	protein_coding	neuron navigator 3 [Source:MGI Symbol;Acc:MGI:2183703]	-	2406	3842	3438	4719	4373	2100	3293	4926	2625	4080	2854	4016	4260	4484	8.65013	10.8844	11.6184	11.7828	11.0942	8.48132	10.09
ENSMUSG00000034171	2045.98	1776.14	1788.63	1734.75	1826.19	2046.79	1965.05	1841.34	2252.04	1989.81	1972.5	2131.78	2138.41	2104.39	1878.11	2098.15	-0.161541	0.00141078	0.0317199	Faah	4	115824342	115875123	-	7834	protein_coding	fatty acid amide hydrolase [Source:MGI Symbol;Acc:MGI:109609]	-	1544	1701	1436	1885	1953	1375	1740	2352	1873	2330	1638	2921	2925	2937	11.7171	10.1718	10.2434	9.93477	10.4585	11.7218	11.2537
ENSMUSG00000048612	91.4329	150.361	125.802	111.355	124.365	116.109	131.004	141.701	64.928	105.896	83.0905	89.7669	112.586	100.311	124.016	92.7631	0.410003	0.00141363	0.0317384	Myof	19	37887484	38032025	-	12603	protein_coding	myoferlin [Source:MGI Symbol;Acc:MGI:1919192]	-	69	144	101	121	133	78	116	181	54	124	69	123	154	140	0.325486	0.535261	0.447836	0.396407	0.442717	0.413328	0.466351
ENSMUSG00000039623	750.015	616.063	543.067	587.147	625.563	708.561	685.51	620.041	739.457	683.197	708.076	793.306	788.104	775.981	641.996	748.02	-0.225116	0.00141612	0.0317384	Ap5z1	5	142449699	142464465	+	5919	protein_coding	adaptor-related protein complex 5, zeta 1 subunit [Source:MGI Symbol;Acc:MGI:1924908]	-	566	590	436	638	669	476	607	792	615	800	588	1087	1078	1083	5.68493	4.66961	4.11632	4.45044	4.74162	5.37073	5.196
ENSMUSG00000021987	2741.66	2727.38	2756.44	2759.96	2733.21	2969.7	2833.52	2856.73	2570.67	2606.4	2448.16	2730.96	2569.01	2624.58	2797.33	2591.63	0.108197	0.00141702	0.0317384	Mtmr6	14	60502677	60539819	+	4437	protein_coding	myotubularin related protein 6 [Source:MGI Symbol;Acc:MGI:2145637]	-	2069	2612	2213	2999	2923	1995	2509	3649	2138	3052	2033	3742	3514	3663	27.7222	27.5779	27.8717	27.9073	27.6368	30.0281	28.651
ENSMUSG00000005893	861.324	1047.31	1046.28	1065.7	1032.32	1235.52	1299.87	1348.12	714.208	862.536	812.842	924.672	1053.49	966.572	1117.05	889.053	0.32776	0.00141836	0.0317384	Nr2c2	6	92068371	92151275	+	14935	protein_coding	nuclear receptor subfamily 2, group C, member 2 [Source:MGI Symbol;Acc:MGI:1352466]	RXR-like	650	1003	840	1158	1104	830	1151	1722	594	1010	675	1267	1441	1349	2.58741	3.1461	3.14301	3.20135	3.10108	3.71148	3.9048
ENSMUSG00000105530	0	0	0	2.76088	0	0	2.25868	0	2.40474	5.97797	3.61263	4.37887	2.92432	5.73208	0.627445	4.17177	-2.67309	0.00141845	1	Gm43829	5	48869432	48873233	-	3802	TEC	predicted gene 43829 [Source:MGI Symbol;Acc:MGI:5663966]	-	0	0	0	3	0	0	2	0	2	7	3	6	4	8	0	0	0	0.0325791	0	0	0.0266531
ENSMUSG00000019761	186.841	163.935	181.853	221.791	199.17	145.88	168.272	166.754	257.307	219.477	226.392	207.267	209.089	210.654	179.312	221.698	-0.293416	0.00142066	0.0317522	Krt10	11	99276080	99280190	-	2114	protein_coding	keratin 10 [Source:MGI Symbol;Acc:MGI:96685]	-	141	157	146	241	213	98	149	213	214	257	188	284	286	294	3.96526	3.47914	3.85939	4.70698	4.22692	3.09596	3.57117
ENSMUSG00000060149	86.1324	99.1965	85.9441	97.5511	74.8057	96.7573	119.71	113.518	120.237	132.369	127.646	117.5	128.67	113.925	96.7019	123.391	-0.345025	0.00142933	0.0319076	BC002059	17	17171801	17194425	+	2097	lncRNA	cDNA sequence BC002059 [Source:MGI Symbol;Acc:MGI:2384864]	-	65	95	69	106	80	65	106	145	100	155	106	161	176	159	1.84277	2.12228	1.83875	2.08707	1.60044	2.07009	2.56116
ENSMUSG00000024208	1017.69	1050.44	1033.82	998.518	918.24	908.03	861.687	877.609	886.146	852.288	910.383	818.119	727.424	786.012	958.254	830.062	0.209829	0.001431	0.0319076	Uqcc2	17	27341637	27352890	-	837	protein_coding	ubiquinol-cytochrome c reductase complex assembly factor 2 [Source:MGI Symbol;Acc:MGI:1914517]	-	768	1006	830	1085	982	610	763	1121	737	998	756	1121	995	1097	54.5498	56.3053	55.4146	53.5223	49.2192	48.672	46.1879
ENSMUSG00000087150	75.5315	57.4296	48.5771	64.4205	56.1043	44.6572	44.0443	61.8476	38.4758	41.8458	52.9852	33.5714	43.8648	31.5264	56.5765	40.3782	0.510789	0.00143711	0.0320059	BC064078	6	128969873	128985006	+	2592	transcribed_unprocessed_pseudogene	cDNA sequence BC064078 [Source:MGI Symbol;Acc:MGI:3040692]	-	57	55	39	70	60	30	39	79	32	49	44	46	60	44	1.30737	0.994042	0.840816	1.11505	0.971103	0.772967	0.762358
ENSMUSG00000086693	25.1772	20.8835	21.1746	15.645	15.8962	28.2829	16.9401	18.0063	36.0711	26.4739	28.901	40.1397	21.2013	37.975	20.2507	31.7937	-0.681672	0.00143918	0.0320141	A730081D07Rik	13	41109890	41154627	-	1804	lncRNA	RIKEN cDNA A730081D07 gene [Source:MGI Symbol;Acc:MGI:2441825]	-	19	20	17	17	17	19	15	23	30	31	24	55	29	53	0.626144	0.519362	0.526603	0.389083	0.395331	0.703382	0.421293
ENSMUSG00000047866	1602.06	1539.11	1438.63	1583.82	1520.43	1604.68	1563.01	1614.3	1368.3	1459.48	1451.07	1447.22	1460.7	1429.44	1558.26	1436.03	0.116999	0.00145417	0.0323092	Lonp2	8	87350672	87450501	+	5339	protein_coding	lon peptidase 2, peroxisomal [Source:MGI Symbol;Acc:MGI:1914137]	-	1209	1474	1155	1721	1626	1078	1384	2062	1138	1709	1205	1983	1998	1995	13.4624	12.9335	12.0891	13.3092	12.7764	13.4845	13.1342
ENSMUSG00000031904	646.656	663.05	627.766	711.386	677.927	718.981	679.863	698.33	746.672	728.459	773.103	783.818	774.944	712.928	677.995	753.321	-0.150367	0.00145667	0.0323268	Slc7a6	8	106895489	106925338	+	4570	protein_coding	solute carrier family 7 (cationic amino acid transporter, y+ system), member 6 [Source:MGI Symbol;Acc:MGI:2142598]	-	488	635	504	773	725	483	602	892	621	853	642	1074	1060	995	6.34835	6.5093	6.16291	6.98383	6.65535	7.05839	6.67436
ENSMUSG00000024325	826.871	654.697	620.292	665.372	757.408	708.561	701.321	721.816	795.969	753.225	756.244	870.666	861.943	861.962	707.042	816.668	-0.210858	0.00146231	0.0323813	Ring1	17	34239766	34243654	-	3243	protein_coding	ring finger protein 1 [Source:MGI Symbol;Acc:MGI:1101770]	-	624	627	498	723	810	476	621	922	662	882	628	1193	1179	1203	11.4392	9.05728	8.58131	9.20495	10.4782	9.80245	9.70228
ENSMUSG00000033396	530.046	551.324	562.996	525.487	576.004	532.909	612.103	621.607	443.674	447.494	502.156	481.676	546.847	513.021	564.06	489.145	0.205086	0.00146363	0.0323813	Spg11	2	121884001	121948867	-	8042	protein_coding	SPG11, spatacsin vesicle trafficking associated [Source:MGI Symbol;Acc:MGI:2444989]	-	400	528	452	571	616	358	542	794	369	524	417	660	748	716	2.95701	3.07572	3.14084	2.93158	3.21341	2.97299	3.41479
ENSMUSG00000120042	17.2265	16.7068	9.96454	12.8841	8.41564	10.42	11.2934	17.2234	18.0355	23.0579	14.4505	26.2732	22.6635	28.6604	13.0168	22.1902	-0.787845	0.00146429	0.0323813	ENSMUSG00000120042	7	78532349	78538579	+	1986	lncRNA	novel transcript	-	13	16	8	14	9	7	10	22	15	27	12	36	31	40	0.389154	0.377414	0.225103	0.291058	0.190113	0.235393	0.255123
ENSMUSG00000057322	1596.76	1490.04	1474.75	1789.97	1385.78	1137.27	1131.6	1231.47	1192.75	1125.57	1380.02	1038.52	859.018	882.741	1404.7	1079.77	0.381593	0.00146673	0.0323914	Rpl38	11	114559350	114563157	+	542	protein_coding	ribosomal protein L38 [Source:MGI Symbol;Acc:MGI:1914921]	-	1205	1427	1184	1945	1482	764	1002	1573	992	1318	1146	1423	1175	1232	132.174	123.339	122.074	148.167	114.709	94.1388	93.6694
ENSMUSG00000016256	583.05	477.188	509.437	535.611	492.783	534.398	494.651	526.096	501.388	432.976	453.987	475.837	397.707	449.968	519.152	451.977	0.201813	0.00146819	0.0323914	Ctsz	2	174269286	174280832	-	1441	protein_coding	cathepsin Z [Source:MGI Symbol;Acc:MGI:1891190]	-	440	457	409	582	527	359	438	672	417	507	377	652	544	628	18.1529	14.8569	15.861	16.6759	15.3425	16.6381	15.4007
ENSMUSG00000049929	62.2804	46.9878	53.5594	54.2973	49.5588	65.4972	60.9844	60.2818	39.6782	44.4078	45.76	29.1925	51.1756	31.5264	56.6809	40.2901	0.49596	0.00147882	0.0325494	Lpar4	X	105964231	105977506	+	4238	protein_coding	lysophosphatidic acid receptor 4 [Source:MGI Symbol;Acc:MGI:1925384]	-	47	45	43	59	53	44	54	77	33	52	38	40	70	44	0.659317	0.497426	0.566994	0.574806	0.524643	0.693372	0.645598
ENSMUSG00000064358	1016.36	963.773	971.542	964.467	781.72	851.464	1663.52	1404.49	1664.08	1450.09	1677.46	1712.14	1231.87	1241	1077.17	1496.11	-0.472949	0.00147928	0.0325494	mt-Co3	MT	8607	9390	+	784	protein_coding	mitochondrially encoded cytochrome c oxidase III [Source:MGI Symbol;Acc:MGI:102502]	-	767	923	780	1048	836	572	1473	1794	1384	1698	1393	2346	1685	1732	58.1616	55.1522	55.5968	55.1919	44.7341	48.7253	95.1954
ENSMUSG00000038271	1908.16	1588.19	1527.07	1569.1	1668.17	1944.08	1819.37	1734.08	1995.93	1782.29	1817.15	2292.34	2125.25	2075.01	1719.78	2014.66	-0.23021	0.00148054	0.0325494	Iffo1	6	125122204	125138745	+	5691	protein_coding	intermediate filament family orphan 1 [Source:MGI Symbol;Acc:MGI:2444516]	-	1440	1521	1226	1705	1784	1306	1611	2215	1660	2087	1509	3141	2907	2896	15.0429	12.5204	12.0385	12.3699	13.1509	15.326	14.3429
ENSMUSG00000093629	41.0785	26.1043	22.4202	27.6088	30.8574	38.7029	29.3629	37.5783	54.1066	47.8238	48.1684	34.3012	43.8648	49.4392	31.7142	46.284	-0.538834	0.00148427	0.0325933	Prox2os	12	85133148	85135002	+	1133	lncRNA	prospero homeobox 2 opposite strand [Source:MGI Symbol;Acc:MGI:5011542]	-	31	25	18	30	33	26	26	48	45	56	40	47	60	69	1.62663	1.03368	0.887797	1.09326	1.22189	1.53256	1.16271
ENSMUSG00000057802	11.926	1.04417	3.7367	8.28264	3.74029	4.46572	3.38802	7.82881	10.8213	13.6639	24.0842	8.02793	12.4284	11.4642	5.55155	13.415	-1.24352	0.00148812	0.0326398	Gm10030	9	110818567	110837135	+	6119	lncRNA	predicted gene 10030 [Source:MGI Symbol;Acc:MGI:3641798]	-	9	1	3	9	4	3	3	10	9	16	20	11	17	16	0.0874419	0.00765591	0.0273976	0.0607285	0.0274239	0.0327428	0.024841
ENSMUSG00000034994	37124.4	36725.7	37024.5	37752.3	39292.6	35188.4	31483.8	30974.7	31604.3	32381	33994.9	29334.1	28711	31199.7	35695.8	31204.1	0.194067	0.00149527	0.0327581	Eef2	10	81012465	81018332	+	3324	protein_coding	eukaryotic translation elongation factor 2 [Source:MGI Symbol;Acc:MGI:95288]	-	28016	35172	29725	41022	42021	23639	27878	39565	26285	37917	28230	40194	39272	43544	501.075	495.693	499.726	509.549	530.34	474.944	424.942
ENSMUSG00000021256	710.261	971.082	850.722	974.59	1011.75	768.104	904.602	895.615	625.232	805.319	718.913	627.638	806.381	782.429	885.841	727.652	0.284637	0.00149709	0.0327581	Vash1	12	86725474	86738865	+	2599	protein_coding	vasohibin 1 [Source:MGI Symbol;Acc:MGI:2442543]	-	536	930	683	1059	1082	516	801	1144	520	943	597	860	1103	1092	12.2607	16.7631	14.6854	16.8236	17.4651	13.2592	15.6155
ENSMUSG00000091475	1057.44	885.46	787.198	853.112	892.993	1164.06	946.388	923.016	1306.98	938.542	1065.73	1393.94	1101.01	1153.58	938.709	1159.96	-0.306958	0.00149874	0.0327581	Cerox1	17	25789332	25794052	+	4721	lncRNA	cytoplasmic endogenous regulator of oxidative phosphorylation 1 [Source:MGI Symbol;Acc:MGI:1920084]	-	798	848	632	927	955	782	838	1179	1087	1099	885	1910	1506	1610	10.0491	8.4147	7.48091	8.10729	8.4863	11.0623	8.99372
ENSMUSG00000005503	9.2758	9.39757	8.71897	5.52176	9.35071	17.8629	7.90538	7.82881	15.6308	11.9559	20.4716	17.5155	17.5459	18.6293	9.48274	16.9582	-0.88501	0.00150053	0.0327593	Evx1	6	52290483	52295363	+	2877	protein_coding	even-skipped homeobox 1 [Source:MGI Symbol;Acc:MGI:95461]	Homeobox	7	9	7	6	10	12	7	10	13	14	17	24	24	26	0.144649	0.146548	0.135966	0.0861076	0.145817	0.278558	0.123278
ENSMUSG00000022762	1281.39	1414.86	1433.65	1465.11	1555.96	1368	1570.91	1648.75	1073.72	1243.42	1151.22	1227.54	1446.81	1353.49	1467.33	1249.37	0.231145	0.00150724	0.0328677	Ncam2	16	80997585	81423716	+	11330	protein_coding	neural cell adhesion molecule 2 [Source:MGI Symbol;Acc:MGI:97282]	-	967	1355	1151	1592	1664	919	1391	2106	893	1456	956	1682	1979	1889	5.07404	5.60256	5.67697	5.80154	6.1613	5.41702	6.22051
ENSMUSG00000018378	956.732	976.303	1017.63	1008.64	1037.93	928.87	997.208	1001.3	991.955	1111.05	1077.77	1086.69	1120.01	1145.7	990.577	1088.86	-0.137474	0.00151487	0.0329719	Cuedc1	11	87988884	88084966	+	5779	protein_coding	CUE domain containing 1 [Source:MGI Symbol;Acc:MGI:2144281]	-	722	935	817	1096	1110	624	883	1279	825	1301	895	1489	1532	1599	7.42749	7.57942	7.90025	7.83047	8.05785	7.21118	7.74171
ENSMUSG00000028494	219.969	201.526	174.379	229.153	229.093	168.209	171.66	194.937	159.915	169.091	175.815	158.369	167.417	152.617	198.616	163.871	0.287098	0.00151553	0.0329719	Plin2	4	86566623	86588297	-	3512	protein_coding	perilipin 2 [Source:MGI Symbol;Acc:MGI:87920]	-	166	193	140	249	245	113	152	249	133	198	146	217	229	213	2.81003	2.57442	2.22764	2.92735	2.92658	2.14881	2.1929
ENSMUSG00000101523	314.052	337.268	283.989	246.639	397.405	279.852	460.771	443.893	268.128	326.227	242.046	199.239	228.828	248.629	345.484	252.183	0.458099	0.00151739	0.0329744	Csnk2a1-ps3	1	156351582	156354214	+	2633	processed_pseudogene	casein kinase 2, alpha 1 polypeptide, pseudogene 3 [Source:MGI Symbol;Acc:MGI:3704198]	-	237	323	228	268	425	188	408	567	223	382	201	273	313	347	5.35125	5.74683	4.839	4.20256	6.77153	4.7685	7.85124
ENSMUSG00000054920	2177.16	2408.91	2324.23	2388.16	2196.48	1915.79	2106.22	2032.36	1786.72	2060.69	2171.19	1683.68	1799.92	1824.95	2193.66	1887.86	0.21796	0.00152127	0.032975	Klhl5	5	65264882	65325531	+	7057	protein_coding	kelch-like 5 [Source:MGI Symbol;Acc:MGI:1919028]	-	1643	2307	1866	2595	2349	1287	1865	2596	1486	2413	1803	2307	2462	2547	13.8412	15.3146	14.7762	15.1826	13.9641	12.1796	13.3902
ENSMUSG00000040287	106.009	69.9597	84.6986	90.1887	48.6237	98.2459	114.063	105.689	145.487	123.829	86.7031	127.717	127.208	164.081	89.6847	129.171	-0.53477	0.00152182	0.032975	Stac3	10	127337555	127344692	+	2543	protein_coding	SH3 and cysteine rich domain 3 [Source:MGI Symbol;Acc:MGI:3606571]	-	80	67	68	98	52	66	101	135	121	145	72	175	174	229	1.87026	1.23426	1.49429	1.59115	0.857839	1.73329	2.01235
ENSMUSG00000000957	563.173	778.954	837.021	792.372	772.369	546.307	675.346	604.384	491.769	661.847	599.697	399.937	527.108	540.249	696.241	536.768	0.377302	0.00152268	0.032975	Mmp14	14	54669069	54682821	+	5960	protein_coding	matrix metallopeptidase 14 (membrane-inserted) [Source:MGI Symbol;Acc:MGI:101900]	-	425	746	672	861	826	367	598	772	409	775	498	548	721	754	4.23936	5.86367	6.30078	5.96468	5.8141	4.11239	5.08375
ENSMUSG00000026199	481.016	475.099	504.455	461.987	454.445	549.284	552.248	493.998	503.793	523.5	600.901	633.477	613.376	573.925	496.566	574.828	-0.216875	0.00153055	0.0330581	Ankzf1	1	75168795	75176031	+	5142	protein_coding	ankyrin repeat and zinc finger domain containing 1 [Source:MGI Symbol;Acc:MGI:1098746]	-	363	455	405	502	486	369	489	631	419	613	499	868	839	801	4.19693	4.1453	4.40143	4.0309	3.96509	4.79257	4.81843
ENSMUSG00000045394	38.4283	52.2087	57.2961	57.0582	69.1953	29.7715	30.4922	63.4133	26.4521	38.4298	43.3516	22.6242	30.7053	29.3769	49.7329	31.8233	0.674258	0.00153264	0.0330581	Epcam	17	87943407	87958557	+	2195	protein_coding	epithelial cell adhesion molecule [Source:MGI Symbol;Acc:MGI:106653]	-	29	50	46	62	74	20	27	81	22	45	36	31	42	41	0.785454	1.06712	1.1711	1.16624	1.41431	0.608513	0.623244
ENSMUSG00000007603	2122.83	2064.33	2202.16	2184.78	2245.11	1930.68	1849.86	1772.44	2344.62	2310.06	2324.13	2325.18	2280.97	2294.27	2046.52	2313.2	-0.176708	0.00153367	0.0330581	Dus3l	17	57071757	57077093	+	2944	protein_coding	dihydrouridine synthase 3-like (S. cerevisiae) [Source:MGI Symbol;Acc:MGI:2147092]	-	1602	1977	1768	2374	2401	1297	1638	2264	1950	2705	1930	3186	3120	3202	32.3506	31.4591	33.5595	33.2945	34.214	29.4223	28.1907
ENSMUSG00000032514	45.0539	78.313	84.6986	59.819	67.3251	66.9858	79.0538	86.8998	26.4521	41.8458	50.5768	48.1676	70.1836	46.5732	71.0186	47.2999	0.575447	0.00153371	0.0330581	Ttc21a	9	119766672	119796859	+	5388	protein_coding	tetratricopeptide repeat domain 21A [Source:MGI Symbol;Acc:MGI:1921302]	-	34	75	68	65	72	45	70	111	22	49	42	66	96	65	0.375153	0.652095	0.705265	0.498099	0.560601	0.557775	0.658263
ENSMUSG00000118239	139.137	128.433	94.6631	103.993	105.663	175.652	150.202	154.227	189.974	173.361	134.872	186.102	184.963	174.112	131.496	173.897	-0.411554	0.00153599	0.0330581	Gm50107	17	31786137	31787828	+	1692	lncRNA	predicted gene, 50107 [Source:MGI Symbol;Acc:MGI:6302841]	-	105	123	76	113	113	118	133	197	158	203	112	255	253	243	3.68932	3.40551	2.51006	2.75745	2.80173	4.65753	3.98273
ENSMUSG00000006463	632.079	553.412	576.698	558.618	610.602	649.018	624.525	668.58	706.993	654.161	667.132	696.241	684.29	707.912	609.192	686.122	-0.172551	0.00153705	0.0330581	Zdhhc24	19	4928696	4935425	+	2916	protein_coding	zinc finger, DHHC domain containing 24 [Source:MGI Symbol;Acc:MGI:1917855]	-	477	530	463	607	653	436	553	854	588	766	554	954	936	988	9.72497	8.51462	8.87288	8.59471	9.39452	9.98558	9.60875
ENSMUSG00000110661	0	4.1767	2.49113	1.84059	5.61043	1.48857	5.6467	2.34864	8.41659	10.248	8.42947	5.8385	8.04187	7.88161	2.95035	8.14267	-1.41064	0.00154045	1	Gm31805	8	96555226	96560303	-	4031	lncRNA	predicted gene, 31805 [Source:MGI Symbol;Acc:MGI:5590964]	-	0	4	2	2	6	1	5	3	7	12	7	8	11	11	0	0.0464862	0.0277261	0.0204855	0.0624435	0.0165677	0.0628473
ENSMUSG00000087354	22.5269	35.5019	14.9468	31.29	30.8574	47.6344	19.1988	27.4008	67.3327	47.8238	31.3095	51.8167	39.4783	40.1246	28.6696	46.3142	-0.692404	0.00154255	0.0331384	4930404I05Rik	16	90808132	90813631	+	3374	lncRNA	RIKEN cDNA 4930404I05 gene [Source:MGI Symbol;Acc:MGI:1914644]	-	17	34	12	34	33	32	17	35	56	56	26	71	54	56	0.299544	0.472075	0.19875	0.416068	0.410315	0.633402	0.255289
ENSMUSG00000111197	21.2018	16.7068	21.1746	11.9638	23.3768	20.84	13.5521	13.309	12.0237	11.102	10.8379	9.48756	8.77295	6.44859	17.7656	9.77877	0.871678	0.00154906	0.0332403	Gm10608	9	118991798	118992473	+	676	processed_pseudogene	predicted gene 10608 [Source:MGI Symbol;Acc:MGI:3642009]	-	16	16	17	13	25	14	12	17	10	13	9	13	12	9	1.40712	1.10879	1.40531	0.794012	1.55147	1.38311	0.899422
ENSMUSG00000024357	594.976	504.336	514.419	550.335	528.315	449.549	477.711	465.814	492.972	412.48	472.05	445.185	364.078	387.632	510.682	429.066	0.256946	0.00156029	0.0334431	Sil1	18	35399449	35632833	-	3436	protein_coding	endoplasmic reticulum chaperone SIL1 homolog (S. cerevisiae) [Source:MGI Symbol;Acc:MGI:1932040]	-	449	483	413	598	565	302	423	595	410	483	392	610	498	541	7.76874	6.58523	6.71689	7.18585	6.89833	5.86987	6.23758
ENSMUSG00000022516	728.813	729.878	701.254	696.662	716.265	705.584	647.112	627.087	836.849	772.013	803.208	718.865	798.339	750.903	694.082	780.029	-0.167371	0.0015632	0.0334675	Nudt16l1	16	4756625	4758896	+	1948	protein_coding	nudix (nucleoside diphosphate linked moiety X)-type motif 16-like 1 [Source:MGI Symbol;Acc:MGI:1914161]	-	550	699	563	757	766	474	573	801	696	904	667	985	1092	1048	16.7854	16.8099	16.1507	16.0449	16.4964	16.2504	14.9037
ENSMUSG00000069814	833.497	706.906	721.183	752.8	772.369	794.898	791.668	798.538	898.17	794.217	852.581	856.799	851.708	917.133	771.482	861.768	-0.1603	0.00156977	0.0335699	Ccdc92b	11	74510431	74532342	+	4002	protein_coding	coiled-coil domain containing 92B [Source:MGI Symbol;Acc:MGI:3588240]	-	629	677	579	818	826	534	701	1020	747	930	708	1174	1165	1280	9.34396	7.9248	8.08486	8.4393	8.65868	8.91125	8.87503
ENSMUSG00000029647	1034.91	1017.03	936.667	1115.4	1012.68	1052.42	1085.3	1135.96	1258.88	1177.66	1082.58	1181.57	1274.27	1120.62	1048.8	1182.6	-0.171983	0.00158752	0.033911	Pan3	5	147366971	147485312	+	14955	protein_coding	PAN3 poly(A) specific ribonuclease subunit [Source:MGI Symbol;Acc:MGI:1919837]	-	781	974	752	1212	1083	707	961	1451	1047	1379	899	1619	1743	1564	3.10472	3.05105	2.80998	3.34616	3.03802	3.15724	3.25586
ENSMUSG00000017978	3258.46	3286.02	2869.79	3581.78	3204.49	3021.8	3386.89	3326.46	3016.75	2960.81	3008.12	2854.29	2871.68	2833.08	3241.96	2924.12	0.150508	0.00159468	0.0340023	Cadps2	6	23262772	23839420	-	9566	protein_coding	Ca2+-dependent activator protein for secretion 2 [Source:MGI Symbol;Acc:MGI:2443963]	-	2459	3147	2304	3892	3427	2030	2999	4249	2509	3467	2498	3911	3928	3954	15.2822	15.4114	13.4593	16.7986	15.0291	14.1723	15.8846
ENSMUSG00000049690	140.462	130.522	150.714	143.566	119.689	113.132	125.357	141.701	119.035	114.436	98.7452	93.4159	112.586	110.343	133.143	108.093	0.306341	0.00159541	0.0340023	Nckap5	1	125841357	126758536	-	12100	protein_coding	NCK-associated protein 5 [Source:MGI Symbol;Acc:MGI:2686394]	-	106	125	121	156	128	76	111	181	99	134	82	128	154	154	0.520808	0.483951	0.558819	0.532316	0.443786	0.419472	0.464801
ENSMUSG00000022098	2932.48	2803.61	2492.38	2834.5	2703.29	3222.76	3517.9	3208.24	3424.35	3298.99	3250.16	3883.33	3675.87	3356.85	2964.4	3481.59	-0.232445	0.00160031	0.0340681	Bmp1	14	70711998	70757674	-	8870	protein_coding	bone morphogenetic protein 1 [Source:MGI Symbol;Acc:MGI:88176]	-	2213	2685	2001	3080	2891	2165	3115	4098	2848	3863	2699	5321	5028	4685	14.8325	14.1807	12.6065	14.337	13.6733	16.3008	17.7936
ENSMUSG00000046280	64.9306	64.7388	44.8404	50.6161	56.1043	65.4972	75.6658	60.2818	72.1422	61.4877	73.4568	97.7948	84.0741	106.76	60.3344	82.6193	-0.470139	0.00161121	0.0342615	She	3	89738677	89766141	+	7222	protein_coding	src homology 2 domain-containing transforming protein E [Source:MGI Symbol;Acc:MGI:1099462]	-	49	62	36	55	60	44	67	77	60	72	61	134	115	149	0.403363	0.402171	0.278558	0.314438	0.348532	0.406883	0.470053
ENSMUSG00000025702	2784.06	2638.63	2721.56	2723.15	2663.08	2538.02	2692.35	2588.99	2397.53	2609.81	2389.15	2503.99	2459.35	2511.37	2668.73	2478.53	0.105261	0.00161491	0.0343014	Marchf8	6	116314985	116386501	+	9634	protein_coding	membrane associated ring-CH-type finger 8 [Source:MGI Symbol;Acc:MGI:1919029]	-	2101	2527	2185	2959	2848	1705	2384	3307	1994	3056	1984	3431	3364	3505	12.9651	12.2878	12.6741	12.6814	12.4017	11.8193	12.538
ENSMUSG00000030654	7256.32	6464.48	6788.34	6782.56	6521.19	6558.66	6608.9	6657.62	6435.08	6261.5	6460.59	6204.13	5747.75	5877.53	6704.76	6164.43	0.121749	0.00161782	0.0343244	Arl6ip1	7	117718114	117728885	-	2482	protein_coding	ADP-ribosylation factor-like 6 interacting protein 1 [Source:MGI Symbol;Acc:MGI:1858943]	-	5476	6191	5450	7370	6974	4406	5852	8504	5352	7332	5365	8501	7862	8203	131.165	116.852	122.706	122.602	117.877	118.554	119.463
ENSMUSG00000062075	716.887	670.36	728.657	729.792	724.68	744.287	721.649	695.198	788.755	827.522	806.821	722.514	820.271	791.744	716.439	792.938	-0.146964	0.00162118	0.0343569	Lmnb2	10	80737037	80754079	-	4286	protein_coding	lamin B2 [Source:MGI Symbol;Acc:MGI:96796]	-	541	642	585	793	775	500	639	888	656	969	670	990	1122	1105	7.50417	7.01714	7.62737	7.63926	7.58575	7.79098	7.55401
ENSMUSG00000030166	347.18	336.224	316.374	322.103	258.08	375.121	402.045	356.211	364.318	358.678	427.495	489.704	445.958	415.576	339.167	416.955	-0.302867	0.00162938	0.0344757	Rad52	6	119879659	119899789	+	5752	protein_coding	RAD52 homolog, DNA repair protein [Source:MGI Symbol;Acc:MGI:101949]	-	262	322	254	350	276	252	356	455	303	420	355	671	610	580	2.70794	2.62249	2.46766	2.51235	2.01298	2.92588	3.13589
ENSMUSG00000120241	131.186	109.638	119.574	107.674	100.053	157.789	154.72	166.754	183.963	147.741	158.956	175.885	176.921	174.828	130.923	169.716	-0.377773	0.00163138	0.0344757	ENSMUSG00000120241	5	30428092	30437398	-	1843	lncRNA	novel transcript	-	99	105	96	117	107	106	137	213	153	173	132	241	242	244	3.1935	2.66895	2.91083	2.62114	2.43561	3.84109	3.76638
ENSMUSG00000019763	576.425	458.392	479.543	455.545	431.068	565.658	613.232	543.319	592.768	602.921	547.916	653.182	641.157	664.205	515.398	617.025	-0.264938	0.00163228	0.0344757	Rmnd1	10	4351915	4382388	-	5894	protein_coding	required for meiotic nuclear division 1 homolog [Source:MGI Symbol;Acc:MGI:1913334]	-	435	439	385	495	461	380	543	694	493	706	455	895	877	927	4.3877	3.48924	3.65024	3.46757	3.28125	4.30574	4.66787
ENSMUSG00000035357	681.109	757.026	805.882	776.727	801.356	629.667	686.639	641.179	640.863	684.051	631.006	559.766	607.527	593.27	722.448	619.414	0.225022	0.00163862	0.0345709	Pdzrn3	6	101126570	101354858	-	7256	protein_coding	PDZ domain containing RING finger 3 [Source:MGI Symbol;Acc:MGI:1933157]	-	514	725	647	844	857	423	608	819	533	801	524	767	831	828	4.21137	4.68077	4.98286	4.80259	4.95487	3.8933	4.24556
ENSMUSG00000019737	155.038	122.168	92.172	139.885	123.429	174.163	142.297	164.405	167.129	154.573	155.343	217.484	209.82	195.607	139.195	183.326	-0.405261	0.00164102	0.0345828	Syne4	7	30014232	30018471	+	2946	protein_coding	spectrin repeat containing, nuclear envelope family member 4 [Source:MGI Symbol;Acc:MGI:2141950]	-	117	117	74	152	132	117	126	210	139	181	129	298	287	273	2.36108	1.8605	1.40369	2.1303	1.87971	2.65233	2.16704
ENSMUSG00000082884	7.95068	3.13252	1.24557	6.44205	1.87014	11.9086	1.12934	4.69728	16.8332	8.53996	8.42947	11.677	14.6216	8.59812	4.79702	11.4499	-1.3067	0.00165067	0.0347471	Gm13339	2	22480036	22480545	-	510	unprocessed_pseudogene	predicted gene 13339 [Source:MGI Symbol;Acc:MGI:3650221]	-	6	3	1	7	2	8	1	6	14	10	7	16	20	12	0.699421	0.275568	0.109572	0.566706	0.164516	1.0476	0.099348
ENSMUSG00000026672	667.857	668.271	663.887	664.452	673.251	558.215	607.585	643.528	514.614	657.577	588.859	523.275	544.654	495.109	643.381	554.015	0.218814	0.00165582	0.0348166	Optn	2	5025453	5068862	-	3753	protein_coding	optineurin [Source:MGI Symbol;Acc:MGI:1918898]	-	504	640	533	722	720	375	538	822	428	770	489	717	745	691	7.98379	7.98874	7.93633	7.94308	8.04828	6.67309	7.26328
ENSMUSG00000039253	534.021	480.32	474.561	551.255	442.289	599.895	589.516	581.68	703.386	600.359	531.057	686.023	657.972	638.411	531.692	636.201	-0.261003	0.00166746	0.0349874	Fn3krp	11	121312227	121322114	+	2520	protein_coding	fructosamine 3 kinase related protein [Source:MGI Symbol;Acc:MGI:2679256]	-	403	460	381	599	473	403	522	743	585	703	441	940	900	891	9.5074	8.55134	8.44881	9.81424	7.87426	10.6802	10.4954
ENSMUSG00000002325	295.5	218.232	237.903	264.124	147.741	279.852	299.275	277.923	324.64	319.395	267.335	353.959	369.926	368.286	252.569	333.923	-0.408575	0.00166766	0.0349874	Irf9	14	55841028	55847487	+	5386	protein_coding	interferon regulatory factor 9 [Source:MGI Symbol;Acc:MGI:107587]	IRF	223	209	191	287	158	188	265	355	270	374	222	485	506	514	2.46148	1.81785	1.9817	2.20012	1.23066	2.33113	2.49292
ENSMUSG00000020376	4521.29	4686.25	4421.76	4383.36	4497.69	4714.31	4678.86	4498.43	4192.66	4301.58	4126.83	4279.62	4423.76	4273.98	4550.24	4266.41	0.0914764	0.00167763	0.0351573	Rnf130	11	49916173	50016546	+	8233	protein_coding	ring finger protein 130 [Source:MGI Symbol;Acc:MGI:1891717]	-	3412	4488	3550	4763	4810	3167	4143	5746	3487	5037	3427	5864	6051	5965	24.6382	25.5371	24.0958	23.8865	24.5096	25.69	25.4968
ENSMUSG00000001761	463.79	444.818	402.318	470.27	463.795	462.946	459.642	451.722	401.591	414.188	339.587	406.505	419.64	397.663	452.413	396.529	0.185458	0.00168024	0.0351714	Smo	6	29735502	29761364	+	5621	protein_coding	smoothened, frizzled class receptor [Source:MGI Symbol;Acc:MGI:108075]	-	350	426	323	511	496	311	407	577	334	485	282	557	574	555	3.70179	3.55037	3.21115	3.75351	3.70183	3.69506	3.66868
ENSMUSG00000022843	1504	1351.16	1371.37	1363.87	1459.65	1734.19	1464.75	1489.82	1583.52	1596.97	1593.17	1698.27	1746.55	1709.59	1467.35	1654.68	-0.176317	0.00168204	0.0351714	Clcn2	16	20521714	20536496	-	6022	protein_coding	chloride channel, voltage-sensitive 2 [Source:MGI Symbol;Acc:MGI:105061]	-	1135	1294	1101	1482	1561	1165	1297	1903	1317	1870	1323	2327	2389	2386	11.205	10.0663	10.2169	10.161	10.8745	12.9199	10.9126
ENSMUSG00000059049	144.437	143.052	134.521	160.131	147.741	150.346	171.66	178.497	91.3801	153.719	114.4	124.068	112.586	130.405	153.798	121.093	0.340209	0.00168509	0.0351962	Frem1	4	82816157	82970576	-	13978	protein_coding	Fras1 related extracellular matrix protein 1 [Source:MGI Symbol;Acc:MGI:2670972]	-	109	137	108	174	158	101	152	228	76	180	95	170	154	182	0.463595	0.459148	0.431768	0.513966	0.474199	0.482559	0.55097
ENSMUSG00000040254	276.949	332.047	315.128	327.624	292.677	314.089	346.708	367.954	259.712	292.921	249.272	256.894	273.424	302.367	321.647	272.431	0.239401	0.0016894	0.0352471	Sema3d	5	12433352	12638915	+	8595	protein_coding	sema domain, immunoglobulin domain (Ig), short basic domain, secreted, (semaphorin) 3D [Source:MGI Symbol;Acc:MGI:1860118]	-	209	318	253	356	313	211	307	470	216	343	207	352	374	422	1.44563	1.73324	1.64492	1.71015	1.52773	1.6395	1.80976
ENSMUSG00000103707	96.7333	111.727	125.802	95.7105	115.949	87.8258	89.2179	109.603	40.8806	64.9037	81.8863	52.5465	95.0403	96.7289	104.071	71.9977	0.523602	0.00169759	0.0353786	Pcdha6	18	37100684	37320710	+	5367	protein_coding	protocadherin alpha 6 [Source:MGI Symbol;Acc:MGI:1298367]	-	73	107	101	104	124	59	79	140	34	76	68	72	130	135	0.808628	0.933962	1.05163	0.800077	0.969257	0.734167	0.745804
ENSMUSG00000030748	219.969	243.293	221.711	239.276	250.599	218.82	215.704	225.47	140.677	222.893	217.962	174.425	192.274	181.994	229.355	188.371	0.285357	0.00170675	0.0355298	Il4ra	7	125151292	125178646	+	6002	protein_coding	interleukin 4 receptor, alpha [Source:MGI Symbol;Acc:MGI:105367]	-	166	233	178	260	268	147	191	288	117	261	181	239	263	254	1.64426	1.8186	1.65728	1.78858	1.87322	1.63567	1.61238
ENSMUSG00000068323	90.1078	108.594	79.7163	101.232	80.4161	138.437	154.72	151.879	55.309	72.5897	78.2737	97.7948	89.1917	67.352	113.138	76.7518	0.553624	0.00170862	0.0355298	Slc4a5	6	83196810	83281927	+	5804	protein_coding	solute carrier family 4, sodium bicarbonate cotransporter, member 5 [Source:MGI Symbol;Acc:MGI:2443220]	-	68	104	64	110	86	93	137	194	46	85	65	134	122	94	0.696528	0.839427	0.616203	0.78252	0.621613	1.07011	1.19598
ENSMUSG00000117450	2.65023	1.04417	2.49113	0	0	1.48857	0	0.782881	2.40474	3.41599	6.02105	5.8385	2.92432	6.44859	1.05712	4.50886	-2.25172	0.00171379	1	4933424G05Rik	18	15122052	15181044	+	1745	lncRNA	RIKEN cDNA 4933424G05 gene [Source:MGI Symbol;Acc:MGI:1921706]	-	2	1	2	0	0	1	0	1	2	4	5	8	4	9	0.0681384	0.0268461	0.064048	0	0	0.0382718	0
ENSMUSG00000030443	94.0831	104.417	114.592	130.682	99.1176	125.04	111.805	141.701	153.903	137.493	149.322	145.962	132.325	149.034	115.18	144.673	-0.317542	0.00171407	0.0355868	Zfp583	7	6318659	6334284	-	3146	protein_coding	zinc finger protein 583 [Source:MGI Symbol;Acc:MGI:2682297]	zf-C2H2	71	100	92	142	106	84	99	181	128	161	124	200	181	208	1.3417	1.48908	1.63418	1.86363	1.4135	1.78318	1.59443
ENSMUSG00000006313	17.2265	9.39757	21.1746	13.8044	19.6365	10.42	19.1988	19.572	38.4758	31.5979	38.5347	22.6242	13.8905	30.8099	16.3038	29.3222	-0.811166	0.00171514	0.0355868	Upk1a	7	30302517	30312272	-	1421	protein_coding	uroplakin 1A [Source:MGI Symbol;Acc:MGI:98911]	-	13	9	17	15	21	7	17	25	32	37	32	31	19	43	0.543884	0.296705	0.668538	0.43584	0.619975	0.328987	0.606155
ENSMUSG00000034336	5406.47	5319.02	5109.32	5273.28	5311.21	5134.09	5022.18	4734.86	5577.79	5463.01	5405.7	5741.43	5508.68	5744.98	5163.8	5573.6	-0.110908	0.00172856	0.0357913	Ina	19	47003137	47013766	+	3240	protein_coding	internexin neuronal intermediate filament protein, alpha [Source:MGI Symbol;Acc:MGI:96568]	-	4080	5094	4102	5730	5680	3449	4447	6048	4639	6397	4489	7867	7535	8018	74.8639	73.6531	70.7493	73.0197	73.5448	71.0923	69.5426
ENSMUSG00000061576	6898.54	7062.79	6977.67	6820.29	7167.32	7709.32	7228.91	7074.11	6604.62	6270.04	6618.34	6823.01	6655.75	6722.3	7117.37	6615.68	0.104885	0.00172904	0.0357913	Dpp6	5	27022201	27932503	+	12347	protein_coding	dipeptidylpeptidase 6 [Source:MGI Symbol;Acc:MGI:94921]	-	5206	6764	5602	7411	7665	5179	6401	9036	5493	7342	5496	9349	9104	9382	25.0669	25.6637	25.3544	24.7825	26.0435	28.013	26.2673
ENSMUSG00000024261	3885.23	4024.25	4071.76	4312.49	3923.56	4199.27	4275.68	4284.71	3829.55	3977.06	3662	3919.82	3773.1	3535.26	4122.12	3782.8	0.124195	0.0017307	0.0357913	Syt4	18	31570861	31580459	-	3892	protein_coding	synaptotagmin IV [Source:MGI Symbol;Acc:MGI:101759]	-	2932	3854	3269	4686	4196	2821	3786	5473	3185	4657	3041	5371	5161	4934	44.7866	46.3891	46.9368	49.7118	45.2284	48.4066	49.2875
ENSMUSG00000024949	3927.64	4071.23	3837.59	3848.67	4194.73	3910.48	4090.47	3987.99	4353.78	4225.57	4088.29	4351.87	4187.62	4423.73	3983.6	4271.81	-0.10073	0.00173707	0.0358835	Sf1	19	6413720	6428060	+	6211	protein_coding	splicing factor 1 [Source:MGI Symbol;Acc:MGI:1095403]	-	2964	3899	3081	4182	4486	2627	3622	5094	3621	4948	3395	5963	5728	6174	28.371	29.4082	27.7205	27.8005	30.3003	28.247	29.5472
ENSMUSG00000042423	1272.11	1450.36	1395.04	1312.34	1493.31	1457.31	1538.16	1546.19	1546.25	1551.71	1516.1	1620.91	1733.39	1745.42	1433.1	1618.96	-0.176668	0.00174281	0.0359627	Fbrs	7	127078371	127090883	+	4870	protein_coding	fibrosin [Source:MGI Symbol;Acc:MGI:104648]	-	960	1389	1120	1426	1597	979	1362	1975	1286	1817	1259	2221	2371	2436	11.7192	13.3613	12.8517	12.0898	13.757	13.4254	14.1702
ENSMUSG00000080364	7.95068	9.39757	12.4557	6.44205	4.67536	10.42	4.51736	5.48016	19.2379	8.53996	13.2463	16.7857	16.0837	14.3302	7.66736	14.704	-0.980005	0.0017464	0.0359972	Gm25777	16	18058581	18058706	-	126	snoRNA	predicted gene, 25777 [Source:MGI Symbol;Acc:MGI:5455554]	-	6	9	10	7	5	7	4	7	16	10	11	23	22	20	2.83099	3.34618	4.43507	2.29381	1.66475	3.71024	1.60849
ENSMUSG00000028753	184.191	209.879	211.746	204.305	236.573	278.363	189.729	259.133	127.451	178.485	181.836	170.046	205.433	176.978	221.74	173.372	0.348929	0.0017505	0.03601	Vwa5b1	4	138292671	138363195	-	7805	protein_coding	von Willebrand factor A domain containing 5B1 [Source:MGI Symbol;Acc:MGI:1922968]	-	139	201	170	222	253	187	168	331	106	209	151	233	281	247	1.05876	1.20642	1.21716	1.17438	1.35987	1.60009	1.0906
ENSMUSG00000039004	258.397	305.943	287.726	317.501	302.028	367.678	364.777	394.572	258.509	269.009	214.349	266.381	284.39	283.022	324.828	262.61	0.303728	0.00175085	0.03601	Bmp6	13	38529083	38684278	+	3900	protein_coding	bone morphogenetic protein 6 [Source:MGI Symbol;Acc:MGI:88182]	-	195	293	231	345	323	247	323	504	215	315	178	365	389	395	2.97254	3.51949	3.30993	3.65245	3.47446	4.22967	4.1963
ENSMUSG00000121251	1.32511	1.04417	2.49113	0.920293	0	1.48857	1.12934	6.26305	2.40474	4.26998	13.2463	12.4068	8.04187	4.29906	1.83271	7.4448	-1.95148	0.00176062	1	ENSMUSG00000121251	11	6576148	6577523	+	1376	lncRNA	novel transcript	-	1	1	2	1	0	1	1	8	2	5	11	17	11	6	0.0432055	0.0340454	0.0812237	0.0300063	0	0.0485351	0.0368223
ENSMUSG00000048458	1355.59	1082.81	1144.68	1124.6	1076.27	1360.56	1390.22	1391.18	1516.19	1357	1321.02	1538.44	1481.17	1577.76	1240.74	1465.26	-0.241463	0.00176673	0.036297	Inka2	3	105611915	105628158	+	4781	protein_coding	inka box actin regulator 2 [Source:MGI Symbol;Acc:MGI:1923497]	-	1023	1037	919	1222	1151	914	1231	1777	1261	1589	1097	2108	2026	2202	12.7208	10.161	10.7416	10.5532	10.0996	12.7674	13.0457
ENSMUSG00000039199	950.107	893.813	810.864	848.51	858.396	1053.91	984.785	993.476	1070.11	942.812	1025.99	1196.89	1060.07	1152.15	924.233	1074.67	-0.219769	0.00176918	0.0363028	Zdhhc1	8	106199055	106223534	-	4219	protein_coding	zinc finger, DHHC domain containing 1 [Source:MGI Symbol;Acc:MGI:1918046]	-	717	856	651	922	918	708	872	1269	890	1104	852	1640	1450	1608	10.1034	9.50476	8.62269	9.02301	9.12814	11.2072	10.4722
ENSMUSG00000034007	755.315	910.52	846.986	906.489	866.811	686.232	867.334	857.254	662.506	761.765	802.004	667.778	706.954	735.856	837.118	722.81	0.215856	0.00177087	0.0363028	Scaper	9	55457163	55845403	-	5428	protein_coding	S phase cyclin A-associated protein in the ER [Source:MGI Symbol;Acc:MGI:1925976]	-	570	872	680	985	927	461	768	1095	551	892	666	915	967	1027	6.24299	7.52582	7.00068	7.4925	7.16455	5.67199	7.16887
ENSMUSG00000024180	422.711	325.782	323.847	327.624	365.613	465.924	380.588	390.657	450.889	407.356	398.594	552.468	464.235	484.361	375.343	459.65	-0.299022	0.00177826	0.0364147	Pgap6	17	26332273	26342228	+	4359	protein_coding	post-glycosylphosphatidylinositol attachment to proteins 6 [Source:MGI Symbol;Acc:MGI:1926283]	-	319	312	260	356	391	313	337	499	375	477	331	757	635	676	4.35072	3.35309	3.33317	3.37205	3.76304	4.79548	3.91717
ENSMUSG00000034612	1301.26	1336.54	1282.93	1312.34	1233.36	1192.35	1272.77	1246.35	1193.95	1181.93	1133.16	1175.73	1171.19	1188.69	1272.24	1174.11	0.115843	0.00178916	0.0365981	Chst11	10	82821332	83031734	+	5527	protein_coding	carbohydrate sulfotransferase 11 [Source:MGI Symbol;Acc:MGI:1927166]	-	982	1280	1030	1426	1319	801	1127	1592	993	1384	941	1611	1602	1659	10.5628	10.8492	10.414	10.6527	10.0116	9.67871	10.3315
ENSMUSG00000032607	601.602	561.766	524.384	521.806	504.004	631.155	573.705	647.442	662.506	597.797	610.535	737.11	674.786	713.644	570.733	666.063	-0.226269	0.00179112	0.0365984	Amt	9	108174052	108179501	+	2437	protein_coding	aminomethyltransferase [Source:MGI Symbol;Acc:MGI:3646700]	-	454	538	421	567	539	424	508	827	551	700	507	1010	923	996	11.0754	10.342	9.65379	9.60634	9.27859	11.6194	10.5618
ENSMUSG00000068748	5594.63	7585.92	8243.16	7772.79	7258.96	6176.09	6954.48	7176.67	5340.93	6803.79	6417.24	5318.87	5660.02	5881.83	7095.34	5903.78	0.265505	0.00180274	0.0367958	Ptprz1	6	22875501	23052915	+	14245	protein_coding	protein tyrosine phosphatase, receptor type Z, polypeptide 1 [Source:MGI Symbol;Acc:MGI:97816]	-	4222	7265	6618	8446	7763	4149	6158	9167	4442	7967	5329	7288	7742	8209	17.6203	23.8919	25.9618	24.4804	22.8621	19.4516	21.9031
[truncated: 34,257 more rows]
[truncated: 7 more columns]

## Sheet: Figure 2C
	mt-Atp6	mtDNA RQ					mt-Nd4	mtDNA RQ					mt-Rnr2	mtDNA RQ
	Day 14	Tail		Brain			Day 14	Tail		Brain			Day 14	Tail		Brain
	Animal #	WT	Riknull	WT	Riknull		Animal #	WT	Riknull	WT	Riknull		Animal #	WT	Riknull	WT	Riknull
[truncated: 8 more rows]

## Sheet: Figure 3AB 4AB S5ABC
gene_id	KO1	KO2	KO3	KO4	KO5	KO6	KO7	WT1	WT2	WT3	WT4	WT5	WT6	WT7	KO	WT	log2FoldChange	pvalue	padj	gene_name	gene_chr	gene_start	gene_end	gene_strand	gene_length	gene_biotype	gene_description	tf_family	KO1_count	KO2_count	KO3_count	KO4_count	KO5_count	KO6_count	KO7_count	WT1_count	WT2_count	WT3_count	WT4_count	WT5_count	WT6_count	WT7_count	KO1_fpkm	KO2_fpkm	KO3_fpkm	KO4_fpkm	KO5_fpkm	KO6_fpkm	KO7_fpkm
[truncated: 34,426 more rows]
[truncated: 7 more columns]

[truncated: 6 more sheets: Figure 7CFILO, Figure S1A, Figure S1C, Figure S2ABCD, Figure S4, Figure S6]
